# Supplementary material for: Protein expression patterns and metal metabolites in a protogynous hermaphrodite fish, the ricefield eel (Monopterus albus)
Source: BMC Genomics. 2024 May 21;25:500. doi: 10.1186/s12864-024-10397-w (PMC11106920; doi:10.1186/s12864-024-10397-w)
Supplement: Supplementary file 1 — Supplementary Material 1 [file 12864_2024_10397_MOESM1_ESM.xls]

Run name	Total spectra	Peptide	Protein
run1	567868	14627	3351
run2	575922	21139	4212
run3	583236	20547	3988
ALL	-	-	5125
