# Supplementary material for: Protein expression patterns and metal metabolites in a protogynous hermaphrodite fish, the ricefield eel (Monopterus albus)
Source: BMC Genomics. 2024 May 21;25:500. doi: 10.1186/s12864-024-10397-w (PMC11106920; doi:10.1186/s12864-024-10397-w)
Supplement: Supplementary file 2 — Supplementary Material 2 [file 12864_2024_10397_MOESM2_ESM.xls]

Protein	Description	Gene	OV1	OV2	OV3	IE1	IE2	IE3	IM1	IM2	IM3	IL1	IL2	IL3	TE1	TE2	TE3	��ע		OK
NP_443648.1	cytochrome c oxidase subunit II (mitochondrion)	-	1.219882056	1.395956192	0.885196375	0.707666386	1.02265861	1.085347432	1.191238416	1.224936816	0.789827255	0.885796545	1.22168906	0.720729367	1.342610365	1.128398792	0.920694864	#N/A		XP_020441578.1	ok
NP_443657.1	cytochrome b (mitochondrion)	-	0.643678161	0.66954023	0.655487805	0.959770115	0.9375	1.089939024	1.159482759	1.122126437	0.884393064	1.010115607	1.056358382	1	1.189306358	1.368902439	1.045731707	#REF!		XP_020444154.1	ok
XP_020440930.1	coiled-coil domain-containing protein 22	109951034	0.793394238	1.104708363	0.831309042	0.861560084	1.753036437	0.964912281	1.124385102	0.737174982	0.782178218	0.806223479	0.940594059	0.961103253	1.168316832	1.203778677	0.879892038	#N/A		XP_020444589.1	ok
XP_020440944.1	NADH dehydrogenase [ubiquinone] 1 beta subcomplex subunit 11%2C mitochondrial	109951040	0.613598673	0.62631288	0.918032787	0.710337203	1.015368852	1.014344262	0.60199005	0.871199558	1.073250491	0.762589928	0.593852191	0.680837148	1.121648136	0.788934426	0.793032787	#N/A		XP_020444600.1	ok
XP_020440945.1	procollagen-lysine%2C2-oxoglutarate 5-dioxygenase 1 isoform X1	109951041	0.767857143	1.173363095	1.077680525	0.892113095	1.004376368	0.929978118	1.161458333	0.956845238	0.674172185	0.820529801	1.207284768	0.954304636	0.641059603	1.121444201	1.078774617	#N/A		XP_020445695.1	ok
XP_020440953.1	60S ribosomal protein L22 isoform X1	109951047	0.73320719	0.829706717	0.934893184	1.275307474	0.881993896	1.041709054	1.139072848	1.254493851	0.950696677	0.980707395	1.151125402	1.078242229	1.764201501	0.972533062	0.871820956	#N/A		XP_020448629.1	ok
XP_020440975.1	acyl-coenzyme A thioesterase 9%2C mitochondrial isoform X1	109951057	1.001946788	1.115509409	0.723127036	0.756651525	0.735070575	0.787187839	0.693705386	0.624269955	0.833889816	1.193656093	1.165275459	1.011686144	1.473288815	1.441910966	0.894679696	#REF!		XP_020448630.1	ok
XP_020440979.1	ribosomal protein S6 kinase alpha-3 isoform X3	109951058	0.846785226	0.863201094	0.64683053	0.81121751	0.855109961	0.728978008	0.961696306	1.627906977	0.874401914	1.144736842	1	1.193779904	0.979665072	0.991591203	0.952134541	#N/A		XP_020448815.1	ok
XP_020440985.1	cullin-1 isoform X2	109951060	0.50638051	0.715197216	1.224347826	0.708816705	1.299130435	1.033043478	0.883410673	0.826566125	0.961403509	1.388596491	1.263157895	1.299122807	1.105263158	0.803478261	0.824347826	#N/A		XP_020449180.1	ok
XP_020440993.1	LOW QUALITY PROTEIN: traf2 and NCK-interacting protein kinase-like	109951063	1.126436782	1.143295019	0.989583333	0.902681992	1.166666667	1.115885417	1.121072797	0.836015326	0.990430622	1.379585327	1.105263158	1.062200957	1.041467305	1.052083333	1.143229167	#N/A		XP_020449301.1	ok
XP_020440996.1	eukaryotic translation initiation factor 5A-1-like isoform X1	109951065	0.704615385	0.712820513	0.714773698	1.032820513	0.994876174	1.047822374	1.106666667	1.011282051	0.936863544	1.00305499	1.024439919	0.850305499	1.376782077	1.068317677	0.975234842	#N/A		XP_020449407.1	ok
XP_020441004.1	sphingomyelin phosphodiesterase 2	109975040	0.82565445	0.807853403	0.659468439	0.604188482	0.715946844	0.694352159	0.545026178	0.405759162	0.750416898	0.742634797	0.842134519	0.481934408	0.629238466	0.636212625	0.561461794	#N/A		XP_020450183.1	ok
XP_020441015.1	MICOS complex subunit MIC26-like isoform X1	109951075	0.886702849	0.79375848	0.93272371	0.795115332	0.79817113	0.655780536	0.84531886	1.107191316	0.681875792	0.737642586	1.079214195	0.691381496	0.879594423	1.050947093	0.787720444	#N/A		XP_020451167.1	ok
XP_020441027.1	eukaryotic translation initiation factor 1A%2C X-chromosomal	109951087	0.843596059	0.811576355	0.431860037	1.082512315	0.964088398	0.599447514	1.147783251	1.145320197	0.841446453	1.223922114	1.134909597	1.178025035	1.16689847	0.952117864	0.636279926	#N/A		XP_020452001.1	ok
XP_020441028.1	eukaryotic translation initiation factor 2 subunit 3	109951088	0.902872777	1.031463748	0.991589571	1.027359781	1.006728343	1.04373423	1.045143639	1.091655267	0.865800866	1.108225108	1.003246753	0.997835498	1.076839827	1.079899075	1.012615643	#N/A		XP_020452195.1	ok
XP_020441049.1	collagen alpha-1(I) chain-like	109951101	0.621621622	0.646784716	0.807495741	1.038210624	0.71890971	0.995741056	1.051258155	1.068033551	0.892146597	1.182198953	1.455497382	1.014659686	0.992670157	1.160988075	1.423339012	#N/A		XP_020452329.1	ok
XP_020441052.1	protein NipSnap homolog 3B-like	109951104	1.345779221	1.236201299	1.27755511	0.944805195	0.917835671	0.808617234	0.989448052	0.977272727	0.984363895	0.874200426	0.894100924	0.943852168	0.989339019	0.93987976	0.93987976	#N/A		XP_020453093.1	ok
XP_020441058.1	DNA-directed RNA polymerase II subunit RPB2	109951109	0.644171779	0.585889571	0.799435028	0.674846626	0.872175141	0.814971751	1.124233129	1.047546012	0.980513729	1.015057573	0.947741364	1.10806023	0.909654562	1.282485876	0.880649718	#N/A		XP_020453678.1	ok
XP_020441074.1	sequestosome-1	109951117	1.179422836	1.274780427	0	1.012547051	0	0	0.947302384	0.905897114	1.040065413	0.852003271	0.853638594	0.820114473	1.090760425	0	0	#N/A		XP_020455135.1	ok
XP_020441089.1	glutamine--tRNA ligase	109951131	0.71899529	0.882260597	0.805701425	0.857142857	0.849212303	0.892723181	0.965463108	0.96310832	1.049496644	0.988255034	0.932885906	0.933724832	1.08557047	1.021005251	0.906226557	#N/A		XP_020455825.1	ok
XP_020441097.1	eukaryotic translation initiation factor 2D	109951137	1.251215559	1.474878444	0	0.946515397	0	0	0.915721232	0.895461912	0	0	0	0	0	0	0	#N/A		XP_020456325.1	ok
XP_020441106.1	mitogen-activated protein kinase 1	109951143	0.740234375	0.856445313	0.852810651	1.034179688	1.301035503	0.891272189	1.076171875	1.209960938	1.001129944	1.263276836	1.107344633	1.387570621	0.998870056	0.937869822	0.934911243	#N/A		XP_020456341.1	ok
XP_020441122.1	protein canopy-1-like	109951151	0.577430972	0.900360144	0.847298356	1.512605042	1.047768207	1.491777604	0.704681873	0.870348139	1.098076923	0.982692308	0.730769231	0.736538462	2.191346154	0.986687549	0.891151135	#REF!		XP_020458210.1	ok
XP_020441125.1	exocyst complex component 3	109951155	1.200537153	3.470904208	0.893034826	0.381378693	0.959577114	0.764303483	0.484333035	0.624888093	0.839274924	0.772809668	0.728096677	0.764350453	0.729909366	0.744402985	0.614427861	#N/A		XP_020459078.1	ok
XP_020441143.1	carbonic anhydrase-like	109951169	0.764081633	0.786122449	0.894632207	0.666122449	1.005964215	0.951292247	1.219591837	0.719183673	0.732712766	1.357712766	1.708776596	1.192819149	0.944148936	1.381709742	1.189860835	#N/A		XP_020459717.1	ok
XP_020441188.1	LOW QUALITY PROTEIN: versican core protein-like	109951195	0.764415968	0.605717102	1.389261745	0.505667817	1.387024609	0.887024609	0.558896008	0.508624938	0.832380952	1.247619048	1.026666667	0.923809524	1.180952381	1.359060403	2.925055928	#REF!		XP_020461444.1	ok
XP_020441204.1	eukaryotic peptide chain release factor subunit 1 isoform X1	109951203	0.990566038	1.253991292	0.724264706	0.92670537	0.955882353	0.990808824	0.809869376	0.824383164	0.842406877	1.048710602	1.141833811	0.931232092	1.249283668	1.110294118	0.840992647	#N/A		XP_020462503.1	ok
XP_020441225.1	ATP-dependent RNA helicase DDX19A-like	109951216	0.983823529	1.206617647	0.601398601	0.721323529	0.809090909	0.753846154	1.071323529	0.898529412	0.988108108	1.292972973	1.308108108	0.900540541	1.944864865	1.47972028	0.625874126	#N/A		XP_020462991.1	ok
XP_020441230.1	tubulin alpha-1B chain isoform X2	109951220	1.535031847	1.419585987	0	0.874203822	0	0	0.657643312	0.883757962	0	0	0	0	0	0	0	#N/A		XP_020463163.1	ok
XP_020441231.1	agmatinase%2C mitochondrial	109951221	0.508398656	0.54087346	0.634352635	0.911534155	0.932335719	0.664931685	0.967525196	1.043673012	0.914021164	0.834656085	1.128306878	0.87037037	1.501322751	0.939492518	1.034482759	#N/A		XP_020463412.1	ok
XP_020441236.1	proteasome subunit alpha type-6-like isoform X1	109951222	0.750551876	1.310154525	0.804651163	0.963576159	1.045581395	0.919069767	1.011037528	0.982339956	0.894402036	1.151399491	1.110687023	1.170483461	1.221374046	1.122790698	1.150697674	#N/A		XP_020463949.1	ok
XP_020441241.1	basement membrane-specific heparan sulfate proteoglycan core protein isoform X1	109951229	0.850431448	0.813998082	0.853795689	0.912751678	0.92502343	0.973758201	1.054650048	0.986577181	0	0	0	0	0	1.046860356	1.487347704	#N/A		XP_020464524.1	ok
XP_020441258.1	cysteine--tRNA ligase%2C cytoplasmic isoform X1	109951236	0.923243243	0.91027027	0.905451448	1.201081081	0.858603066	1.008517888	1.164324324	0.994594595	0.956	1.071	1.046	0.975	1.07	1.036626917	0.750425894	#N/A		XP_020465777.1	ok
XP_020441261.1	ADP-ribosylation factor GTPase-activating protein 2	109951238	1.431168831	1.342857143	0.676224612	1.119480519	0.696535245	0.718040621	1.072727273	0.959307359	0.856532878	0.918872758	1.118701964	1.046968403	1.264730999	0.963560335	0.724611708	#N/A		XP_020465798.1	ok
XP_020441278.1	ras-related protein Rab-11A	109951244	0.635464231	0.735159817	0	1.410197869	0	0	1.312024353	0.994672755	0	0	0	0	0	0	0	#N/A		XP_020467084.1	ok
XP_020441286.1	60S ribosomal protein L12	109951251	0.643573382	0.761166819	0.96562184	1.059252507	0.967644085	0.928210313	1.030993619	1.060164084	0.891231964	0.931187569	1	0.862375139	1.69700333	1.029322548	0.88372093	#N/A		XP_020468991.1	ok
XP_020441288.1	DNA polymerase epsilon subunit 3	109951252	0.776572668	0.945770065	0.694091249	1.140997831	1.091249065	1.147344802	1.013015184	1.271149675	0.92795389	1.165225744	1.185398655	1.09221902	1.375600384	1.225878833	0.824233358	#N/A		XP_020469050.1	ok
XP_020441305.1	septin-7-like isoform X1	109951262	0.683312263	0.644121365	0.84220018	0.943742099	0.84761046	1.061316501	0.87863464	0.907711757	0.930232558	1.10755814	1.003875969	1.237403101	0.950581395	1.155996393	1.171325518	#N/A		XP_020469118.1	ok
XP_020441311.1	cytoskeleton-associated protein 5 isoform X1	109951263	1.181291391	1.265728477	0.802093245	0.726821192	0.837297812	0.849666984	0.804635762	0.71192053	0.842584167	0.942675159	1.037306642	0.870791629	1.136487716	1.267364415	0.95623216	#N/A		XP_020469768.1	ok
XP_020441342.1	ubiquinone biosynthesis protein COQ9%2C mitochondrial	109951272	0.86001609	1.093322607	1.104633782	1.111021722	1.159192825	1.070254111	1.080450523	1.290426388	0.912621359	0.872292756	0.896191187	0.73188947	1.028379388	0.785500747	0.860239163	#N/A		XP_020469916.1	ok
XP_020441344.1	anamorsin isoform X1	109951273	0.663815227	0.756201882	0.822927329	0.801539778	1.011258956	1.015353122	1.029084688	0.877673225	0.921875	1.094726563	0.9609375	1.106445313	1.497070313	1.33776868	1.008188332	#N/A		XP_020470023.1	ok
XP_020441348.1	DNA-directed RNA polymerase II subunit RPB3 isoform X1	109951274	0.563829787	0.737797247	0.782999309	0.793491865	0.765031099	0.97926745	1.080725907	0.831038798	0.891809909	1.092012133	1.234580384	0.929221436	1.176946411	1.203178991	0.797512094	#N/A		XP_020470400.1	ok
XP_020441364.1	phenylalanine--tRNA ligase beta subunit isoform X2	109951276	0.841825902	0.968152866	0	0.898089172	0	0	1.018046709	0.936305732	0	0	0	0	0	0	0	#N/A		XP_020470479.1	ok
XP_020441388.1	LOW QUALITY PROTEIN: lysine-specific demethylase 2B-like	109951304	0.659430122	0.629579376	0	1.443690638	0	0	1.062415197	1.734056988	0	0	0	0	0	0	0	#N/A		XP_020475261.1	ok
XP_020441420.1	gamma-glutamyltransferase 5 isoform X1	109951319	0.693978895	0.834885164	0.940128297	0.723153321	0.988595866	0.778332145	0.841713222	0.87150838	0	0	0	0	0	1.020669993	0.974340699	#N/A		XP_020475456.1	ok
XP_020441453.1	AP-2 complex subunit alpha-2-like	109951336	0.828901734	0.875144509	0.829333333	0.953757225	0.886222222	0.934222222	1.027745665	0.893641618	0.829974811	1.120906801	1.007556675	0.950881612	1.636020151	1.197333333	0.775111111	#N/A		XP_020476637.1	ok
XP_020441454.1	CD81 antigen	109951337	0.569477435	0.595011876	0.863402062	0.941211401	0.829896907	0.949312715	0.860451306	0.783847981	0.874281019	1.038619556	1.38537387	1.167625308	1.106820049	1.138316151	1.427835052	#N/A		XP_020477221.1	ok
XP_020441466.1	parafibromin isoform X1	109951347	0.905081496	0.952061361	1.065049614	0.879194631	0.878721058	0.963616318	0.869606903	0.837008629	1.097189696	1.009367681	0.902810304	1.261124122	0.914519906	1.022050717	0.902976847	#N/A		XP_020478248.1	ok
XP_020441478.1	60 kDa SS-A/Ro ribonucleoprotein isoform X1	109951355	0.693904889	0.924313463	0	0.880107167	0	0	0.882786336	0.977896852	0.593357934	1.16900369	1.176383764	1.073062731	0.891512915	0	0	#N/A		XP_020478965.1	ok
XP_020441486.1	ribulose-phosphate 3-epimerase isoform X1	109951363	0.38546121	0.352474038	0.499354839	0.985339035	0.532903226	0.940645161	1.188149053	0.974343311	0.786677909	1.296795953	1.072512648	1.035413153	1.55311973	1.597419355	0.590322581	#N/A		XP_020479732.1	ok
XP_020441490.1	protein dopey-2	109951366	0.961800819	1.079809004	0.582349285	0.97271487	0.684897452	0.620882536	0.738744884	0.703956344	0.952205882	1.446691176	1.005514706	0.893382353	1.254595588	1.522684897	0.561839652	#N/A		XP_020479940.1	ok
XP_020441496.1	LOW QUALITY PROTEIN: ribosyldihydronicotinamide dehydrogenase [quinone]-like	109951369	0.758007117	0.900355872	1.34085213	2.03202847	1.298245614	2.182957393	0.994661922	2.338078292	1.50606254	0.650287173	0.502233567	0.452456924	0.323548181	0.458646617	0.51754386	#N/A		XP_020449433.1	ok
XP_020441504.1	WD repeat-containing protein 43-like	109951377	1.381761978	1.226429675	0	0.799072643	0	0	0.806800618	0.968315301	1.108013937	3.911149826	1.266550523	1.256097561	1.210801394	0	0	#N/A		XP_020452049.1	ok
XP_020441521.1	macrophage-capping protein	109951386	0.785281385	0.866666667	1.261764706	1.471861472	1.003921569	0.840196078	1.119480519	0.992207792	0.798963731	1.042487047	1.122279793	1.09119171	1.075647668	1.091176471	1.142156863	#N/A		XP_020456615.1	ok
XP_020441522.1	LOW QUALITY PROTEIN: DNA-directed RNA polymerase II subunit RPB1-like	109951387	1.189520624	1.229654404	1.181818182	0.807134894	1.112676056	0.909090909	0.965440357	0.807134894	1.513650152	0.987866532	1.007077856	0.894843276	1.020222447	1.121638924	0.964148528	#N/A		XP_020458195.1	ok
XP_020441527.1	eukaryotic translation initiation factor 5A-1	109951389	1.645470383	1.715156794	0.683210137	0.831881533	0.686378036	0.757127772	0.93902439	0.837108014	1.212962963	0.935185185	1.133744856	1.021604938	1.021604938	1.22280887	1.017951426	#N/A		XP_020464122.1	ok
XP_020441528.1	Y-box-binding protein 2	109951390	0.99767712	0.578397213	0.841423948	1.06039489	1.178802589	1.139967638	2.058072009	1.896631823	1.118887824	1.6021093	1.648130393	0.658676894	0.44295302	0.402912621	0.432847896	#N/A		XP_020464559.1	ok
XP_020441537.1	complement factor B-like isoform X1	109951393	1.035658915	1.191472868	0.899883586	0.785271318	1.228172293	1.109429569	0.751162791	0.878294574	0.807557733	0.88593422	1.162351295	0.979006298	0.764170749	0.967403958	1.129220023	#N/A		XP_020477885.1	ok
XP_020441566.1	sex hormone-binding globulin	109951413	1.224328594	0.950236967	0.802110818	1.016587678	1.178540018	0.979771328	1.089257504	1.038704581	1.006882989	1.031465093	1.095378564	0.979351032	0.915437561	0.861917326	0.787159191	#N/A		XP_020480952.1	ok
XP_020441569.1	fructose-1%2C6-bisphosphatase 1-like	109951415	1.947368421	2.01754386	1.476315789	1.267206478	1.261842105	1.055263158	0.948717949	1.066126856	1.077981651	0.892966361	0.954892966	0.770642202	0.801987768	0.728947368	0.843421053	#REF!
XP_020441578.1	fructose-1%2C6-bisphosphatase isozyme 2-like	109951422	0.735772358	1.198170732	0.690208668	0.652439024	0.891653291	0.792134831	1.027439024	0.678861789	0.697247706	0.836697248	0.828440367	0.78440367	1.365137615	1.85152488	1.195024077	#REF!
XP_020441581.1	cathepsin L1-like isoform X1	109951423	1.241183163	0.830489192	1.051647373	0.995449374	1.411398041	1.043633126	1.052332196	1.386803185	0.821208385	0.874229346	0.982737361	1.034525277	1.034525277	0.915405165	0.81745325	#N/A
XP_020441600.1	TRPM8 channel-associated factor homolog	109951433	0.917110266	0.938403042	0	0.909505703	0	0	1.236501901	1.082129278	0	0	0	0	0	0	0	#N/A
XP_020441609.1	ferritin%2C liver middle subunit-like	109951442	1.083586626	1.372340426	1.341758242	1.907294833	1.185714286	2.269230769	1.136778116	2.153495441	1.695918367	0.625170068	0.514285714	0.466666667	0.353061224	0.52967033	0.518681319	#REF!
XP_020441610.1	ferritin%2C liver middle subunit-like isoform X1	109951443	0.82513089	1.029319372	0.957070707	1.337172775	1.130050505	3.255050505	0.779057592	1.408376963	1.718190386	0.896324222	0.64938737	0.729500471	0.60131951	0.65530303	0.595959596	#N/A
XP_020441623.1	adapter molecule crk-like	109951450	0.738493724	0.768828452	0	0.816945607	0	0	0.835774059	0.859832636	0.968011127	0.931154381	0.915855355	0.955493741	0.792767733	0	0	#N/A
XP_020441627.1	LOW QUALITY PROTEIN: PIH1 domain-containing protein 1	109951454	1.077598829	1.477306003	0.730740464	0.884333821	0.798803291	1.022438295	0.887262079	0.960468521	1	0.932145305	0.844413982	0.746401645	0.960932145	0.978309648	0.586387435	#N/A
XP_020441628.1	26S proteasome non-ATPase regulatory subunit 11A isoform X1	109951455	1.036786787	1.187687688	0.90813094	0.888138138	1.001055966	1.193241816	0.944444444	0.948198198	0.759631491	0.674204355	0.658291457	0.707705193	0.752093802	0.847940866	1.175290391	#N/A
XP_020441636.1	14-3-3 protein epsilon-like	109951458	0.79558011	0.802486188	0.93326791	0.98480663	0.999018646	0.879293425	1.034530387	0.907458564	0.955191257	1.137704918	1.137704918	1.128961749	1.310382514	1.121687929	0.959764475	#N/A
XP_020441639.1	retinol dehydrogenase 3-like	109951465	0.865	0.664285714	0	0.695	0	0	0.829285714	0.841428571	0	0	0	0	0	0	0	#N/A
XP_020441647.1	ATP synthase subunit beta%2C mitochondrial	109951471	0.78	0.822608696	0.934826884	1.2	0.99185336	1.082484725	1.111304348	1.24	0.971243043	0.919294991	0.950834879	0.879406308	1.239332096	1.029531568	1.00407332	#N/A
XP_020441652.1	ARF GTPase-activating protein GIT1 isoform X1	109951477	0.534743202	0.551359517	0	1.081570997	0	0	0.995468278	1.143504532	0.999094203	0.861413043	0.858695652	0.967391304	0.817028986	0	0	#N/A
XP_020441673.1	sorting nexin-27-like	109951494	0.987272727	1.090909091	0.981027668	0.925454545	1.030039526	1.256916996	0.84	0.834545455	0	0	0	0	0	1.076679842	0.97944664	#N/A
XP_020441680.1	ceramide synthase 2-like	109951498	1.074116306	1.417331813	1.589800443	0.985176739	1.210643016	1.109756098	0.90649943	0.970353478	0.988458368	0.956306678	0.931574608	0.772464963	1.067600989	0.864745011	0.772727273	#N/A
XP_020441688.1	protein S100-A1-like	109951504	1.158831004	1.109275731	1.414779499	0.31639136	0.766388558	1.389749702	3.331639136	3.247776366	0.435690236	0.752188552	0.212794613	1.531313131	0.422895623	0.817640048	0.735399285	#N/A
XP_020441690.1	secretory carrier-associated membrane protein 3	109951506	1.235109718	1.340125392	1.149341142	0.921630094	0.970717423	1.342606149	0.852664577	0.920846395	0.977952756	1.107086614	0.907874016	1.432283465	0.874015748	1.131771596	1.042459736	#N/A
XP_020441712.1	apolipoprotein A-I-like	109951515	1.487068966	0.898706897	0.899198167	0.971982759	1.345933562	1.105383734	1.044181034	1.003232759	1.065217391	0.942934783	1.27173913	1.269021739	0.923913043	1.02978236	0.770904926	#N/A
XP_020441734.1	serine/threonine-protein kinase 24-like isoform X1	109951522	1	0.811432326	0.810457516	0.772667543	0.632679739	0.937254902	0.846911958	0.825886991	0.883253589	0.99138756	0.959808612	1.066028708	1.035406699	1.049019608	0.79869281	#N/A
XP_020441744.1	sorcin-like isoform X1	109951524	0.807515337	0.84202454	0.909539474	0.937883436	0.923519737	0.842927632	1.058282209	0.980828221	0.931256713	1.04189044	1.088077336	1.308270677	1.138560687	0.882401316	1.1875	#N/A
XP_020441751.1	nucleolar protein 58	109951527	0.853298611	0.896701389	0.993177388	0.978298611	0.914230019	0.99122807	1.144965278	1.041666667	0.87073423	0.952430196	1.07549121	0.955532575	0.990692865	1.174463938	0.952241715	#N/A
XP_020441762.1	ribosome biogenesis protein WDR12	109951537	0.520631068	0.544296117	0	0.877427184	0	0	1.01881068	0.893203883	0.714820359	0.851047904	0.946856287	1.14745509	1.328592814	0	0	#N/A
XP_020441782.1	telomerase protein component 1-like isoform X1	109951556	0.919418758	0.958388375	0.676587302	0.807793923	0.820436508	1.011904762	0.80317041	0.795904888	0	0	0	0	0	0.820436508	1.058531746	#N/A
XP_020441787.1	telomerase protein component 1-like	109951562	0.630246502	0.744836775	0	1.127914724	0	0	1.071952032	0.755496336	0	0	0	0	0	0	0	#N/A
XP_020441805.1	epimerase family protein SDR39U1	109951575	0.885774352	1.103013315	0.823788546	0.634197617	0.942731278	1.101321586	1.011212334	0.971969166	0.817398119	1.03369906	0.909874608	1.004702194	1.503134796	1.063436123	1.016740088	#N/A
XP_020441806.1	coatomer subunit alpha	109951576	1.176399027	0.981751825	0.910834132	0.972019465	0.946308725	0.977948226	1.176399027	0.972019465	0.855172414	1.04137931	1.197701149	0.97816092	1.23908046	1.084372004	0.992329818	#N/A
XP_020441812.1	myeloid-associated differentiation marker homolog	109951581	0.679506934	0.687211094	0.791599354	1.084745763	0.819870759	0.864297254	1.354391371	1.013867488	0.87715736	1.163451777	1.099492386	1.502538071	0.87106599	1.056542811	1.345718901	#N/A
XP_020441818.1	reticulon-4-like isoform X1	109951587	0.657308809	0.758954501	0.705572289	0.851887706	0.889307229	0.960843373	1.143272023	0.751210068	0.820214669	0.966905188	1.070661896	0.850626118	1.082289803	1.131777108	1.335843373	#N/A
XP_020441839.1	eukaryotic translation initiation factor 4 gamma 1	109951590	0.786597267	0.915419649	0.798210736	0.779440468	0.765407555	0.892644135	0.936239427	0.787247885	0.916517056	0.983842011	1.024236984	1.031418312	1.127468582	1.156063618	1.269383698	#N/A
XP_020441841.1	sulfotransferase 6B1	109951592	0.628242075	0.631123919	0.993119266	0.792507205	0.876146789	0.928899083	1.103746398	0.850144092	0.774683544	0.981012658	0.997468354	1.510126582	1.069620253	0.917431193	0.873853211	#N/A
XP_020441850.1	ubiquitin-40S ribosomal protein S27a	109951596	0.75	0.882591093	0.658227848	1.132591093	0.779746835	1.180590717	0.842105263	1.782388664	1	0.889518414	0.807365439	1.752124646	0.839943343	1.310548523	0.94092827	#N/A
XP_020441852.1	spectrin beta chain%2C non-erythrocytic 1 isoform X2	109951598	0.829749104	0.903225806	0.909348442	0.961469534	1	0.893295562	0.984767025	0.977598566	0.873481781	0.953441296	1.261133603	1.01417004	0.949392713	1.092540132	1.053824363	#N/A
XP_020441865.1	3-mercaptopyruvate sulfurtransferase	109951607	3.673043478	5.987826087	0	1.351304348	0	0	0.864347826	1.036521739	0.902313625	0.938303342	1.009425878	0.848329049	1.245929734	0	0	#N/A
XP_020441900.1	actin%2C alpha cardiac-like	109951638	0.35399876	0.345319281	0.732223903	0.677619343	0.844931921	1.072617247	0.721636702	0.889026658	0.899742931	1.371465296	0.86503856	1.83033419	0.746786632	0.897125567	1.504538578	#N/A
XP_020441913.1	3 beta-hydroxysteroid dehydrogenase/Delta 5-->4-isomerase-like	109951646	0.464099896	0.478668054	0.673796791	0.628511967	0.606060606	0.73885918	1.090530697	0.909469303	0.691542289	1.261691542	1.135323383	0.95721393	0.981094527	1.52228164	0.865418895	#N/A
XP_020441934.1	tryptophan--tRNA ligase%2C mitochondrial	109951662	0.546144121	0.602402023	0.851674641	0.903286979	0.759968102	0.796650718	1.054361568	0.950695322	0	0	0	0	0	1.292663477	0.891547049	#N/A
XP_020441942.1	putative serine protease K12H4.7	109951667	0.868627451	0.890196078	0.932509506	1.175490196	1.243346008	1.168250951	0.833333333	0.996078431	1.121822034	0.981991525	0.922669492	1.127118644	1.042372881	0.956273764	0.619771863	#N/A
XP_020441949.1	60S ribosomal protein L14	109951672	0.596511628	0.889534884	0.726438699	1.077906977	0.89824854	1.078398666	1.226744186	1.112790698	0.933951333	1.013904983	1.136732329	0.859791425	1.872537659	1.061718098	0.833194329	#N/A
XP_020441950.1	glutathione S-transferase A-like isoform X1	109951675	0.418587896	0.499279539	0.866182573	0.66426513	0.734439834	0.760373444	1.163544669	0.983429395	0.713495575	0.963495575	1.335176991	0.886061947	1.825221239	0.962655602	1.662863071	#N/A
XP_020441952.1	glia-derived nexin	109951674	0.775824176	1.007326007	1.818181818	0.995604396	1.812409812	1.369408369	0.923809524	1.158241758	1.630725191	0.835877863	0.863549618	0.704198473	0.839694656	0.578643579	0.683982684	#N/A
XP_020441982.1	thioredoxin-like protein 4A	109951693	0.851605088	0.759539673	0	0.754694125	0	0	0.810417929	0.669291339	0.701149425	1.55799373	1.867293626	1.417972832	1.815047022	0	0	#REF!
XP_020441986.1	digestive cysteine proteinase 1-like	109951696	0.62541806	0.648829431	0.956568947	1.028985507	0.921824104	0.803474484	0.960981048	0.997770346	0.753673293	1.008643042	0.837510804	2.313742437	1.000864304	1.104234528	0.878393051	#N/A
XP_020441989.1	tyrosine--tRNA ligase%2C cytoplasmic-like	109951700	0.858603066	0.982964225	0.877351916	1.379897785	1.004878049	1.185365854	1.231686542	1.570698467	0.891160221	0.664088398	0.474033149	0.604972376	0.785635359	0.831358885	0.676655052	#REF!
XP_020442010.1	sorting nexin-6	109951708	1.124835742	1.327201051	0.716883117	1.024967148	0.802597403	0.787878788	0.982917214	0.856767411	0.914953271	0.973831776	1.065420561	0.98317757	1.081308411	0.980952381	0.806926407	#N/A
XP_020442011.1	proteasome subunit alpha type-3 isoform X1	109951709	0.716312057	0.754812563	0.9058927	1.00810537	0.960422164	0.975373791	0.990881459	1.005065856	0.782169118	1.104779412	0.973345588	1.068014706	1.060661765	1.120492524	0.953386104	#N/A
XP_020442019.1	F-actin-capping protein subunit alpha-1	109951690	0.783866058	0.868340944	0.862728785	0.786910198	0.931780366	0.916805324	0.905631659	0.753424658	0.814462417	1.037107517	1.06755471	1.098001903	0.990485252	1.09234609	1.239600666	#N/A
XP_020442030.1	sec1 family domain-containing protein 1 isoform X1	109951719	0.576350093	0.716945996	0.787197232	0.917132216	0.871972318	0.896193772	1.05027933	1.054934823	0.884545455	1.062727273	1.159090909	0.904545455	1.32	1.123702422	0.83650519	#N/A
XP_020442035.1	cofilin-2	109951721	0.581306991	0.70212766	1.000992063	0.898176292	0.974206349	0.971230159	0.861702128	0.835866261	1.016536965	0.969844358	0.899805447	1.258754864	0.888132296	1.115079365	1.214285714	#N/A
XP_020442120.1	tubulin-specific chaperone A	109951782	0.652883569	1.165397171	0.852390852	0.892274211	0.978170478	0.984407484	0.881392818	0.875952122	0.966371681	1.097345133	1.046017699	1.162831858	1.608849558	1.204781705	1.112266112	#N/A
XP_020442131.1	AP-3 complex subunit beta-1	109951791	0.755918367	0.782857143	0.846425419	0.807346939	1.031774051	0.950573698	0.899591837	0.985306122	1.105355575	1.055311677	1.065847234	0.849868306	1.192273924	1.0070609	0.79435128	#N/A
XP_020442141.1	endothelin-converting enzyme 2 isoform X1	109951798	0.465172918	0.517291768	0.724683544	0.698977107	0.784177215	1.017721519	0.50365319	0.7116415	0.766377816	0.226689775	0.271750433	0.26897747	0.23882149	0.496202532	0.508860759	#REF!
XP_020442201.1	gamma-adducin-like isoform X1	109951831	0.928844682	0.899770467	1.011274935	0.856159143	0.926279271	0.95490026	0.874521806	0.808722265	0.850892857	1.002678571	1.308928571	1.138392857	0.890178571	0.999132697	1.30962706	#N/A
XP_020442206.1	structural maintenance of chromosomes protein 3	109951833	0.829717291	0.940828402	0.995247148	0.726495726	1.010456274	0.788022814	0.963839579	0.798816568	0.884042553	1.063829787	1.070212766	0.90106383	1.326595745	1.384030418	0.784220532	#N/A
XP_020442209.1	unconventional myosin-Ic	109951832	0.535714286	0.628151261	0.931960609	1.263655462	0.944494181	1.130707252	1.322478992	1.364495798	0.918968692	0.976979742	1.138121547	0.955801105	1.359116022	1.017905103	0.904207699	#N/A
XP_020442230.1	charged multivesicular body protein 1a	109951854	0.766884532	0.755991285	0	0.895424837	0	0	1.025054466	0.920479303	1.057569296	1.313432836	1.117270789	1.324093817	0.71641791	0	0	#N/A
XP_020442239.1	vacuolar protein sorting-associated protein 4A isoform X1	109951860	0.444078947	0.4921875	1.612941176	0.449013158	1.416470588	0.863529412	0.438322368	0.466282895	0.812682927	1.036097561	1	0.92097561	1.453658537	0.891764706	0.669411765	#REF!
XP_020442241.1	beta-2-syntrophin	109951861	0.731414868	0.579136691	0.871818182	0.776978417	0.945454545	0.951818182	0.840527578	0.81294964	0.687661777	1.093183779	1.093183779	1.240724763	0.99050906	1.108181818	1.132727273	#N/A
XP_020442247.1	LIM domain and actin-binding protein 1-like isoform X1	109951864	1.311320755	1.463121784	0.960155491	1.098627787	1.15451895	0.944606414	1.015437393	0.971698113	0	0	0	0	0	1.201166181	0.901846453	#N/A
XP_020442256.1	LOW QUALITY PROTEIN: constitutive coactivator of PPAR-gamma-like protein 2	109951870	0.571428571	0.933497537	0.793214863	1.051724138	0.920840065	0.877221325	1.187192118	1.18226601	1.028169014	1.106103286	1.15399061	0.778403756	1.225352113	1.118739903	1.0726979	#N/A
XP_020442257.1	3-hydroxyacyl-CoA dehydrogenase type-2 isoform X1	109951871	1.111723053	0.750590087	0.984287318	1.302124312	1.109988777	1.109988777	0.991345397	1.137686861	0	0	0	0	0	1	1.202020202	#N/A
XP_020442284.1	transcription factor HIVEP2	109951883	2.079006772	0.80248307	0	0.781038375	0	0	0.867945824	0.935665914	0	0	0	0	0	0	0	#N/A
XP_020442287.1	thymus-specific serine protease-like isoform X1	109951880	1.826155051	1.448707909	0	0.820673453	0	0	0.521534847	0.64761159	0	0	0	0	0	0	0	#N/A
XP_020442314.1	ATP-binding cassette sub-family E member 1	109951900	1.067888663	1.06245757	1.087649402	0.749490835	1.014940239	0.975099602	0.817379498	0.732518669	1.117346939	0.980612245	0.813265306	0.766326531	1.123469388	1.142430279	1.165338645	#N/A
XP_020442335.1	endophilin-A1-like	109951914	0.605974395	0.852062589	0.825431034	1.354196302	1.015804598	1.393678161	0.97083926	0.906116643	1.184585492	0.695595855	0.961139896	0.590025907	0.750647668	0.892241379	0.619252874	#REF!
XP_020442388.1	UMP-CMP kinase	109951943	0.800806452	0.787096774	0.877259036	0.861290323	1.144578313	1.021837349	1.1	1.115322581	0.890037594	1.263157895	1.338345865	1.032894737	1.267857143	1.128012048	0.853162651	#N/A
XP_020442394.1	carboxypeptidase N subunit 2-like	109951948	1.495693031	0.895849648	0.732817038	0.905246672	1.086156825	0.969022265	1.002349256	0.96632733	0.92578986	0.973548861	1.178545187	0.999265246	0.800146951	1.100677638	0.788964182	#N/A
XP_020442424.1	eukaryotic initiation factor 4A-II	109951968	0.900214592	0.944206009	0.925064599	0.977467811	0.980189492	1.03875969	1.192060086	1.0472103	1.273930754	0.844195519	1.028513238	0.597759674	0.779022403	1.121447028	0.983634798	#N/A
XP_020442438.1	uncharacterized protein LOC109951977	109951977	0.740687679	0.777936963	0	0.977077364	0	0	2.320916905	1.263610315	0	0	0	0	0	0	0	#N/A
XP_020442493.1	39S ribosomal protein L48%2C mitochondrial	109952012	0.712443096	0.547799697	0.399577167	1.15477997	0.44820296	0.54756871	1.347496206	1.307283763	0	0	0	0	0	0.567124736	0.380549683	#N/A
XP_020442504.1	FACT complex subunit SPT16 isoform X1	109952020	0.894117647	1.37918552	0.761958998	0.585520362	1.255125285	0.937357631	0.78280543	0.674208145	0.837563452	0.949238579	1.07106599	1.104568528	1.106598985	1.070615034	0.78929385	#N/A
XP_020442523.1	solute carrier family 12 member 6 isoform X1	109952026	0.55179704	0.571529246	0	0.735024665	0	0	0.883016209	0.818181818	0	0	0	0	0	0	0	#N/A
XP_020442533.1	thioredoxin-interacting protein	109952041	0.612515042	0.620336943	0	0.754512635	0	0	0.932009627	0.893501805	0	0	0	0	0	0	0	#N/A
XP_020442542.1	vacuolar protein sorting-associated protein VTA1 homolog isoform X1	109952049	0.681075889	0.746397695	0.789930556	1.088376561	0.847222222	0.9765625	1.113352546	1.104707012	0.945730247	0.993615323	0.944932163	0.906624102	1.201117318	1.236979167	0.828125	#N/A
XP_020442547.1	guanine nucleotide-binding protein G(I)/G(S)/G(O) subunit gamma-7	109952051	0.560503388	0.57696031	0.969365427	0.909002904	0.794310722	0.846827133	1.013552759	0.851887706	0.674745895	1.18842846	1.098514464	1.281469898	1.012509773	1.196207148	1.029175784	#N/A
XP_020442554.1	ELAV-like protein 1 isoform X1	109952055	0.718253968	0.741071429	1.068160598	0.932539683	1.046685341	0.968253968	1.003968254	0.817460317	0	0	0	0	0	1.14379085	0.971988796	#N/A
XP_020442564.1	guanine nucleotide-binding protein subunit alpha-11-like isoform X2	109952059	0.478547855	0.530253025	0.772563177	0.798679868	0.9566787	1.103489771	1.03850385	0.898789879	0.869011976	0.925149701	0.944610778	1.142215569	1.107035928	1.348977136	1.02045728	#REF!
XP_020442587.1	programmed cell death protein 10	109952075	0.961485557	1.154057772	0.761752137	0.765474553	0.872863248	0.805555556	0.869325997	0.751031637	0	0	0	0	0	1.228632479	1.652777778	#N/A
XP_020442606.1	chloride intracellular channel protein 2	109952061	0.686936937	0.800675676	0.758077879	1.448198198	0.762220381	0.888980944	1.335585586	1.121621622	0.973300971	0.780339806	1.30461165	1.165048544	0.96723301	1.309030655	0.946975973	#N/A
XP_020442611.1	40S ribosomal protein S7	109952089	0.731884058	0.741545894	0.884897959	0.969806763	0.856326531	1.006530612	1.103864734	1.049516908	0.892458101	1.074022346	1.096368715	0.99301676	1.620111732	1.014693878	0.945306122	#N/A
XP_020442618.1	FUN14 domain-containing protein 1-like	109952095	0.619512195	0.548292683	0.632447954	0.686829268	0.613783202	0.704953338	0.877073171	0.727804878	0.93255132	1.025415445	1.119257087	0.857282502	1.405669599	1.357501795	0.924623116	#N/A
XP_020442619.1	amine oxidase [flavin-containing]-like	109952096	0.637234043	0.610638298	0.985915493	1.273404255	0.931234466	1.21955261	0.99787234	1.337234043	1.06710775	0.917769376	0.881852552	1.02268431	1.248582231	1.262634631	1.227837614	#N/A
XP_020442622.1	von Willebrand factor A domain-containing protein 8	109952100	0.407047388	0.556500608	0	0.704738761	0	0	1.036452005	1.155528554	0	0	0	0	0	0	0	#N/A
XP_020442632.1	norrin	109952103	1.11659919	1.013765182	1.010108303	1.714979757	1.158122744	1.62166065	0.518218623	1.113360324	0	0	0	0	0	0.625270758	0.360288809	#N/A
XP_020442646.1	high mobility group protein B2 isoform X1	109952114	0.86864813	0.902205177	0.808392716	0.819750719	0.68962787	0.715756136	0.987535954	0.81303931	0.812260536	1.139846743	1.129310345	0.877394636	1.632183908	1.263657957	0.654790182	#N/A
XP_020442672.1	6-pyruvoyl tetrahydrobiopterin synthase	109952126	0.773424191	0.748438387	0.791722296	0.819988643	0.951268358	0.855807744	0.693923907	0.50653038	0.962779156	1.05872622	1.105872622	1.109181141	1.381306865	1.044726302	0.696929239	#N/A
XP_020442677.1	uncharacterized protein LOC109952134 isoform X1	109952134	0.768334476	0.947909527	0.916820702	0.603838245	0.779112754	0.641404806	1.414667581	0.749143249	0.772173913	0.880869565	0.852173913	0.829565217	1.545217391	0.916820702	0.941774492	#N/A
XP_020442688.1	ran-binding protein 9	109952142	0.670616114	0.731042654	0	0.693127962	0	0	0.795616114	0.848933649	0	0	0	0	0	0	0	#N/A
XP_020442691.1	mammalian ependymin-related protein 1	109952144	0.560679612	0.658980583	0.914767932	0.909587379	0.821940928	0.796624473	0.838592233	0.886529126	0	0	0	0	0	0.859915612	0.918987342	#N/A
XP_020442713.1	gem-associated protein 5 isoform X1	109952157	1.318442153	1.317296678	0	0.824742268	0	0	0.942726231	0.956471936	0	0	0	0	0	0	0	#N/A
XP_020442717.1	protein FAM114A2	109952158	0.799619531	0.201014585	1.375770021	0.928344959	0.86036961	0.687200548	1.051997464	1.091946734	0.8675	0.748125	0.855625	0.76125	0.7675	0.840520192	0.711841205	#N/A
XP_020442728.1	creatine kinase M-type	109952164	0	0	0	0	0	0	0	0	0.762273902	0.843023256	0.867571059	0.984496124	0.710594315	0	0	#N/A
XP_020442734.1	F-box only protein 50	109952168	0.887955182	0.992530345	0.794507576	0.904761905	0.931818182	0.910984848	0.842203548	0.903828198	0.898454746	1.111479029	1.3200883	0.937086093	0.92384106	0.99905303	1.067234848	#N/A
XP_020442755.1	phosphatidylinositol 4-kinase alpha-like isoform X1	109952176	0.847632121	0.873713109	0	0.950583391	0	0	1.006177076	0.812628689	0.607169529	1.028379388	1.359223301	0.829723674	1.15085885	0	0	#N/A
XP_020442762.1	N-alpha-acetyltransferase 25%2C NatB auxiliary subunit isoform X1	109952180	0.710238249	0.840309079	0	0.839021249	0	0	0.98583387	0.775273664	0.878504673	0.951401869	1.103738318	0.951401869	0.941121495	0	0	#N/A
XP_020442774.1	voltage-dependent anion-selective channel protein 2-like isoform X2	109952184	0.725020644	0.615194055	0.879132231	0.710982659	0.828512397	0.780991736	1.107349298	0.819983485	0.814734561	1.01191766	1.049837486	0.852654388	1.165763814	1.411157025	1.340909091	#N/A
XP_020442778.1	ubiquitin-conjugating enzyme E2 L3-like	109952186	0.762962963	0.709259259	0.753810082	1.17037037	1.17116061	1.161781946	1.285185185	1.32962963	1.045036765	1.169117647	1.084558824	0.952205882	1.045036765	0.96014068	0.818288394	#REF!
XP_020442806.1	26S protease regulatory subunit 6B isoform X1	109952199	0.765159868	0.819184123	0.909836066	0.955898567	0.890710383	0.886156648	1.083792723	1.035281147	0.905759162	1.087958115	1.056544503	0.926701571	1.386387435	1.069216758	0.820582878	#N/A
XP_020442810.1	CD59 glycoprotein-like	109952201	0.270075758	0.379924242	0.190831262	0.337878788	0.190002762	0.238331952	0.321969697	0.328030303	0.836734694	0.790816327	1.103316327	1.066326531	2.55994898	0.265396299	0.227837614	#N/A
XP_020442827.1	DNA-dependent protein kinase catalytic subunit	109952212	0.657055215	0.834969325	0.778322107	0.763803681	0.925290876	0.686466626	0.949079755	0.703067485	0.776868522	0.62193126	0.908892526	0.530823786	0.525913803	0.895897122	0.612982241	#N/A
XP_020442834.1	tumor protein D53 isoform X4	109952216	0.840764331	0.996019108	0	1.316878981	0	0	1.12977707	1.085987261	0	0	0	0	0	0	0	#N/A
XP_020442839.1	bleomycin hydrolase isoform X1	109952217	0.756868132	0.587225275	1.545558087	0.715659341	1.017084282	0.798405467	1.032967033	0.779532967	0.72142171	0.972142171	1.110470701	1.106628242	1.450528338	1.117312073	0.574031891	#N/A
XP_020442840.1	HD domain-containing protein 2	109952220	0.296055151	0.628877825	0	0.248180774	0	0	0.510532363	0.379931061	0.537313433	1.325373134	1.223880597	1.067164179	1.864179104	0	0	#REF!
XP_020442853.1	complement factor H-related protein 1-like isoform X1	109952226	1.025056948	1.872437358	1.281524927	0.841685649	1.139296188	1.284457478	0.833712984	0.823462415	0	0	0	0	0	0.804985337	0.835777126	#N/A
XP_020442866.1	methylcrotonoyl-CoA carboxylase beta chain%2C mitochondrial-like isoform X1	109952234	1.695530726	2.413407821	0.798611111	0.90689013	0.78219697	0.77209596	0.784916201	0.648044693	0.952941176	0.612834225	0.55828877	0.557754011	0.596791444	0.953914141	0.744318182	#N/A
XP_020442873.1	alpha-2-antiplasmin-like	109952239	1.395013123	1.334645669	0.941361257	1.219160105	1.259685864	1.164397906	0.88976378	1.103674541	1.078516903	0.968375136	0.997818975	1.026172301	0.740458015	0.869109948	0.792670157	#N/A
XP_020442882.1	P2Y purinoceptor 3-like	109952248	0.734549139	0.784194529	0	2.132725431	0	0	1.526849037	1.927051672	0	0	0	0	0	0	0	#N/A
XP_020442890.1	pigment epithelium-derived factor	109952250	1.227868852	1.118032787	1.163947164	0.994262295	0.978243978	0.951825952	0.914754098	0.974590164	1.112284069	0.854126679	1.259117083	0.959692898	0.850287908	0.925407925	0.932400932	#N/A
XP_020442912.1	olfactomedin-4-like	109952269	0.980991736	1.027272727	0	1.083471074	0	0	1.307438017	1.212396694	1.06961507	0.947583948	1.01965602	1.53972154	0.974610975	0	0	#N/A
XP_020442914.1	serine--tRNA ligase%2C mitochondrial	109952267	0.614558473	0.599045346	0	1.19928401	0	0	0.976133652	1.044152745	0	0	0	0	0	0	0	#N/A
XP_020442922.1	protein FAM192A	109952278	0.365757216	0.492289442	0.467507274	0.400553578	0.3685742	0.478661494	0.485567418	0.418742586	0.825589707	0.776268763	0.761258041	0.647605432	0.981415297	0.861299709	0.704170708	#N/A
XP_020442926.1	zinc finger CCCH domain-containing protein 15	109952283	0.889534884	1.075581395	0.984146341	0.973255814	1.070731707	0.984146341	1.131395349	1.198837209	0.860989811	1.186317322	0.96797671	0.665211063	1.141193595	1.054878049	0.870731707	#N/A
XP_020442928.1	cytochrome c	109952284	1.383449883	1.141025641	1.201793722	0.886946387	1.119581465	0.795216741	0.977855478	0.672494172	0.84947644	1.052356021	1.123036649	0.964659686	1.831151832	1.291479821	0.705530643	#N/A
XP_020442929.1	nck-associated protein 1 isoform X1	109952285	2.024048096	2.618236473	1.028792135	0.801603206	0.924157303	0.816011236	0.786573146	0.785571142	0.737240076	0.884688091	0.927221172	0.788279773	1.156899811	1.04002809	0.808988764	#N/A
XP_020442944.1	UTP--glucose-1-phosphate uridylyltransferase-like	109952289	0.635158501	0.562536023	1.102283105	0.655331412	1.113242009	1.033789954	0.951585014	0.806916427	0.985522234	0.949327818	0.931747673	1.162357808	0.961737332	1.220091324	1.104109589	#N/A
XP_020442958.1	malate dehydrogenase%2C cytoplasmic	109952294	0.752161383	0.904899135	0.99047619	1.173871278	0.993333333	1.081904762	0.952929875	1.079731028	1.011627907	0.99577167	1.033826638	1.082452431	1.212473573	0.976190476	0.961904762	#N/A
XP_020442960.1	uncharacterized protein LOC109952296	109952296	0.6875	0.809322034	0.635996772	1.80720339	0.744955609	1.01937046	1.401483051	1.743644068	1.223220456	0.875604699	0.996544575	0.867311679	0.565998618	1.576271186	1.481033091	#REF!
XP_020442981.1	prostaglandin E synthase	109952307	0.601834862	0.69266055	0.406876791	0.628440367	0.466571156	0.471346705	0.989908257	0.632110092	0	0	0	0	0	0.669531996	0.807067813	#N/A
XP_020442995.1	beta-arrestin-2 isoform X1	109952317	0.946784922	1.377679231	1.22724114	0.836659276	1.016678249	0.980542043	0.827050998	0.925351072	0.814141414	0.634343434	0.722222222	0.778787879	0.733333333	0.732453092	0.601111883	#N/A
XP_020442999.1	transcription initiation factor TFIID subunit 9-like	109952318	0.873239437	0.9	0	1.187323944	0	0	1.123943662	0.98028169	0	0	0	0	0	0	0	#N/A
XP_020443001.1	histone H4	109952322	0.64333018	0.677388836	0.663551402	0.860927152	0.82837723	0.854715378	1.210974456	0.95269631	0.76741573	1.335955056	1.424719101	0.946067416	1.617977528	1.178419711	0.976210705	#N/A
XP_020443014.1	LOW QUALITY PROTEIN: tektin-1-like	109952327	1.409181637	1.236194278	1.274803712	0.707917498	0.786581014	0.519628837	0.643379907	0.325349301	0.806532663	1.561139028	1.087102178	0.981574539	1.264656616	1.413990007	0.71448965	#REF!
XP_020443016.1	collagen alpha-1(VIII) chain-like	109952333	0.594936709	0.588332416	0.605550883	0.389102917	1.558452481	1.027754415	0.645019263	1.186020914	0.419110691	0.49385052	0.543046358	0.701040681	4.4115421	0.507148865	0.385197645	#N/A
XP_020443017.1	complement C1q-like protein 2	109952334	0.695652174	0.984273821	0.461805556	1.32839963	0.946527778	0.626388889	0.73080481	1.022201665	1.520671835	0.84625323	1.812661499	1.227390181	0.698966408	0.638888889	0.705555556	#N/A
XP_020443047.1	LOW QUALITY PROTEIN: lysosomal alpha-glucosidase-like	109952354	1.214670982	1.278317152	1.12412178	1.146709817	1.306791569	1.135831382	1.008629989	1.173678533	0.902573529	0.972426471	0.893382353	1.333639706	0.791360294	0.912177986	0.591334895	#N/A
XP_020443056.1	peptidyl-prolyl cis-trans isomerase-like isoform X1	109952361	0.896349413	0.89243807	1.06195547	0.935462842	0.681510165	0.831558567	0.614732725	0.874837027	0.68877551	0.871720117	0.721574344	1.887026239	0.66180758	0.939980639	2.20909971	#N/A
XP_020443066.1	poly(ADP-ribose) glycohydrolase-like isoform X1	109952365	0.792760181	0.811764706	0	1.019004525	0	0	1.151131222	0.873303167	0.933751743	0.935146444	0.947001395	0.808926081	0.953277545	0	0	#N/A
XP_020443069.1	N-acetylglucosamine-6-sulfatase-like	109952366	0.724209078	0.876891334	0.878975265	0.872764787	1.177561837	0.830388693	0.976616231	1.052269601	0.989795918	0.668367347	0.569160998	0.551020408	0.757369615	0.901943463	0.663427562	#REF!
XP_020443070.1	nudC domain-containing protein 3	109952367	0.71042471	0.694980695	1.2	0.804054054	0.998918919	0.793513514	1.115830116	0.978764479	0.893220339	1.033898305	1.518644068	0.924576271	1.408474576	1.248648649	0.921081081	#N/A
XP_020443087.1	protein ABHD14A-like isoform X1	109952384	0.942229455	1.026037429	1.810026385	1.212367779	1.413368514	1.308707124	1.037428804	1.290480065	1.157314629	0.888777555	0.940881764	0.733466934	1.134268537	0.836411609	0.667546174	#N/A
XP_020443093.1	myosin heavy chain%2C fast skeletal muscle-like	109952387	0	0	0.892976589	0	1.205128205	1.249721293	0	0	0	0	0	0	0	1.295429208	0.991081382	#N/A
XP_020443095.1	uncharacterized protein LOC109952390	109952390	1.639850327	1.246024322	0.9138322	0.768942937	1.246031746	1.044217687	0.98222638	0.774555659	0.953196347	0.956621005	1.111872146	1.125570776	0.662100457	0.992063492	0.804988662	#N/A
XP_020443104.1	LOW QUALITY PROTEIN: hyaluronidase-2-like	109952394	0.346540881	0.859119497	0.696707106	1.275471698	0.958405546	0.95378394	0.561006289	0.989937107	0.708819412	0.519365376	0.558096127	0.416705553	0.530097993	0.544771808	0.467937608	#N/A
XP_020443105.1	transgelin-like isoform X1	109952393	0.519637462	0.534743202	0.780058651	1.221550856	0.778103617	1.384164223	0.772406848	1.203423968	0.924581006	1.382681564	0.751396648	2.418994413	0.583798883	0.818181818	1.636363636	#N/A
XP_020443114.1	complement C3	109952399	1.291471415	0.964386129	0.917624521	1.030927835	1.159003831	1.207854406	0.771321462	1.031865042	1.055432373	0.931263858	1.363636364	1.099778271	0.752771619	0.968390805	0.784482759	#N/A
XP_020443116.1	very-long-chain enoyl-CoA reductase	109952401	1.198496241	1.284962406	0.818481848	1.071428571	0.771452145	0.589933993	0.623308271	0.837593985	0	0	0	0	0	0.528052805	0.476072607	#N/A
XP_020443126.1	dynamin-2-like isoform X1	109952406	0.700134771	0.776280323	0.936954413	0.900269542	0.833171678	0.745877789	1.046495957	0.967654987	0.82235196	0.864053378	0.853211009	0.770642202	1.013344454	0.896217265	0.728419011	#N/A
XP_020443127.1	26S proteasome non-ATPase regulatory subunit 2	109952404	0.770700637	0.821656051	0.843570058	0.969062784	1.012476008	1.1621881	1.13466788	1.094631483	0.969052224	0.967117988	0.884912959	0.740812379	1.045454545	1.126679463	0.788867562	#N/A
XP_020443131.1	transmembrane emp24 domain-containing protein 1-like	109952407	1.151129944	1.196327684	1.411397346	0.675141243	1.041373927	2.128805621	0.856638418	0.771186441	0	0	0	0	0	0.364558938	0.298985168	#N/A
XP_020443134.1	NADH dehydrogenase [ubiquinone] 1 beta subcomplex subunit 7	109952410	0.755971595	0.832795352	0.891321979	0.788896062	0.935117599	0.889699919	0.711426727	1.075532602	0.90556369	0.920204978	0.843338214	1.047584187	1.139824305	1.573398216	1.198702352	#N/A
XP_020443135.1	complement C3-like	109952412	1.296975252	1.061411549	0.86630533	1.274060495	1.071364047	1.464317977	0.922089826	1.263061412	1.093655589	0.864048338	1.347432024	1.006042296	0.705941591	0.869918699	0.717253839	#N/A
XP_020443145.1	dnaJ homolog subfamily B member 1	109952418	1.208333333	1.532520325	0.984375	0.797764228	0.77734375	0.721354167	0.694105691	0.672764228	0	0	0	0	0	0.963541667	0.846354167	#REF!
XP_020443150.1	peroxiredoxin-6-like	109952422	0.707446809	0.880851064	0.844036697	1.404255319	0.930775646	1.158465388	1.303191489	1.461702128	1.071307301	0.879456706	0.925297114	0.838709677	0.936332767	1.025854879	0.791492911	#N/A
XP_020443154.1	profilin-2-like	109952428	0.735351563	0.905273438	0.826277372	0.881835938	0.761313869	0.689051095	0.900390625	0.700195313	0.906618314	1.067996374	1.197642792	1.357207616	0.842248413	0.82919708	1.321167883	#N/A
XP_020443155.1	mitochondrial 2-oxoglutarate/malate carrier protein	109952429	0.642708333	0.870833333	0.85137457	0.930208333	0.861683849	0.877147766	1.154166667	1.047916667	0.93373494	0.996385542	1.189156627	0.91686747	1.271084337	1.100515464	1.062714777	#N/A
XP_020443187.1	beta-enolase isoform X1	109952449	0.933184855	0.875278396	0.773743017	0.720861173	0.723463687	1.031657356	0.56718634	0.595397179	0.630203291	0.880929332	1.145208132	1.072604066	1.230396902	1.336126629	0.864990689	#REF!
XP_020443194.1	procollagen-lysine%2C2-oxoglutarate 5-dioxygenase 3	109952454	0.657230769	0.760615385	0.886702849	0.92	0.850746269	0.555630936	0.915076923	0.670153846	0.962874251	1.02994012	1.143712575	0.916167665	1.019161677	1.184531886	0.949796472	#N/A
XP_020443209.1	LOW QUALITY PROTEIN: proteasome subunit beta type-6	109952460	0.962239583	0.990885417	0.973922902	0.938802083	1.003401361	1.148526077	1.0703125	1.002604167	1.187237027	0.973352034	0.702664797	0.683730715	1.063814867	1.180272109	1.03968254	#N/A
XP_020443210.1	transcription factor A%2C mitochondrial	109952461	0.897455667	0.787972244	0.744956772	1.022359291	0.864553314	1.026657061	1.171164225	1.289128759	0.786060019	0.999031946	1.062923524	1.014520813	1.2642788	1.340057637	0.787463977	#N/A
XP_020443227.1	uncharacterized protein LOC109952474	109952474	0.693233083	0.738345865	0.641958042	1.346616541	0.855944056	0.775524476	1.384962406	0.85112782	0	0	0	0	0	0.672727273	0.813286713	#N/A
XP_020443228.1	40S ribosomal protein S18	109952475	0.595717884	0.633501259	0.840297122	1.057304786	0.906220984	0.982358403	0.875944584	0.874685139	0.876724931	0.971481141	0.888684453	0.936522539	1.311867525	0.91086351	1.004642526	#N/A
XP_020443256.1	dihydrolipoyllysine-residue acetyltransferase component of pyruvate dehydrogenase complex%2C mitochondrial	109952496	1.029143898	1.048269581	0.809369952	0.866120219	0.799676898	0.853796446	0.993624772	0.948998179	0.946043165	0.868345324	0.951798561	0.941007194	1.048201439	0.995961228	1.005654281	#N/A
XP_020443265.1	glycogen phosphorylase%2C muscle form-like	109952499	0.647013783	0.719754977	0.881052632	0.779479326	1.025263158	0.882105263	1.013782542	0.820826953	0.829101563	1.112304688	0.939453125	1.171875	0.912109375	1.370526316	1.521052632	#N/A
XP_020443283.1	estradiol 17-beta-dehydrogenase 8	109952509	1.283206107	1.124427481	0.786842105	0.790076336	0.782894737	0.980263158	0.927480916	0.980916031	1.242337847	0.893799002	0.826086957	0.801140413	0.937990021	0.982894737	1.060526316	#N/A
XP_020443284.1	antigen peptide transporter 2-like	109952510	1.198122066	0.863849765	1.181953766	0.757746479	0.98956003	0.794929157	0.938967136	0.710798122	1.000791139	1.325949367	0.881329114	1.200949367	0.920094937	0.917225951	1.082774049	#N/A
XP_020443296.1	protein NDRG2	109952518	0.900109769	0.878155873	0.997270246	0.984632272	0.953594177	0.805277525	1.155872667	0.935236004	0.822105263	1.115789474	1.149473684	1.015789474	1.029473684	1.337579618	0.953594177	#N/A
XP_020443308.1	tetraspanin-9	109952526	1.260245902	0.825819672	0.76761745	1.130122951	0.803691275	1.30033557	0.93852459	1.341188525	1.239549839	0.844855305	1.103697749	1.078778135	1.165594855	0.94295302	0.786073826	#N/A
XP_020443313.1	phosphatidylinositol transfer protein alpha isoform-like	109952527	0.554359526	0.678148547	0.961538462	1.109795479	1.017751479	1.275147929	1.452099031	1.33153929	0.950715421	1.042925278	0.967408585	0.651828299	1.313195548	0.965483235	0.709072978	#REF!
XP_020443325.1	von Willebrand factor A domain-containing protein 5A-like	109952534	0.515891033	0.510215664	0.435878428	0.938706016	0.805782061	0.866567828	0.85584563	0.719636776	0.81264637	0.967993755	1.014832162	1.380952381	1.068696331	1.971830986	0.849518162	#REF!
XP_020443336.1	atypical kinase COQ8B%2C mitochondrial	109952543	1.276243094	1.317679558	1.013780707	0.585635359	0.870581186	0.639904134	0.753453039	0.592541436	1.117210682	1.071216617	0.833827893	0.682492582	1.229970326	0.660874775	0.608148592	#REF!
XP_020443337.1	adenosine deaminase	109952547	0.479898219	0.450890585	0.793465578	0.576590331	0.90781797	0.800466744	0.82697201	0.736895674	0.627118644	1.058670143	1.157757497	1.293350717	0.94654498	1.018669778	1.073512252	#REF!
XP_020443356.1	NAD-dependent protein deacetylase sirtuin-2	109952557	0.669080377	0.721940623	0.800684346	1.122375091	0.905047049	0.935842601	1.151339609	1.128892107	1.082706767	1.079887218	0.960526316	1.052631579	0.906954887	1.0213858	0.909324209	#N/A
XP_020443368.1	60S ribosomal protein L17	109952565	0.906593407	1.057692308	0.885585586	1.339285714	0.957657658	1.098198198	1.372252747	1.387362637	1.105532787	0.963114754	1.058401639	0.760245902	1.805327869	0.954054054	0.964864865	#N/A
XP_020443377.1	replication factor C subunit 4	109952570	0.601243953	1.07601935	0	0.991015895	0	0	1.042156185	0.818935729	1.226845638	1.008053691	1.001342282	0.915436242	1.037583893	0	0	#N/A
XP_020443391.1	tubulin alpha-1A chain-like	109952579	0.866722548	1.110645432	0.860909091	1.35875943	1.125454545	1.278181818	0.917015926	1.453478625	1.410177805	0.630288167	0.579399142	0.717351318	0.567749847	0.702727273	0.736363636	#REF!
XP_020443394.1	SAP domain-containing ribonucleoprotein	109952582	0.929468599	0.967149758	0.832769127	0.795169082	0.901150982	0.860528097	1.021256039	0.815458937	1.022857143	1.068571429	0.969142857	0.902857143	1.201142857	1.008124577	0.813811781	#N/A
XP_020443405.1	bax inhibitor 1	109952590	0.847184987	0.667560322	0.592814371	0.579624665	0.613500272	0.569951007	0.701340483	0.49383378	0.560817547	0.429710867	0.707876371	0.469092722	0.820538385	0.843222646	0.735438214	#N/A
XP_020443409.1	tubulin alpha-1 chain-like	109952596	0.683348499	0.787079163	0.721708185	1.085532302	0.901067616	0.985053381	1.111010009	1.098271156	0.915650407	1.166666667	1.105691057	0.951219512	1.413617886	1.148754448	0.937366548	#N/A
XP_020443426.1	trifunctional purine biosynthetic protein adenosine-3 isoform X1	109952606	1.44634378	1.210826211	1.05268595	1.107312441	1.119834711	1.160123967	0.773979107	0.917378917	1.114213198	0.955160745	0.845177665	0.787648054	1.147208122	0.914256198	0.821280992	#N/A
XP_020443431.1	cytochrome c oxidase subunit 6C-1	109952608	0.792435424	0.806273063	0.995974235	1.118081181	1.049919485	1.227858293	1.107933579	1.23800738	1.133	0.908	0.939	0.869	1.275	1.096618357	1.070853462	#N/A
XP_020443439.1	DNA replication licensing factor MCM2	109952616	0.779587405	0.809989142	0.892183288	0.92616721	0.872416891	0.850853549	1.059717698	0.953311618	0.989533777	1.267364415	1.360608944	0.869647954	1.233111323	1.293800539	0.672955975	#N/A
XP_020443440.1	phosphatidylinositol glycan anchor biosynthesis class U protein	109952618	0.798726115	1.018471338	0.797679478	0.779617834	0.981870921	0.875997099	0.775796178	0.722929936	0.583098592	1.109859155	0.827464789	0.811267606	1.301408451	1.216823785	0.92893401	#N/A
XP_020443441.1	proteasome inhibitor PI31 subunit	109952619	1.141339001	1.319872476	0.933884298	0.88522848	0.936363636	0.885123967	0.993623804	0.897980871	0.874485597	1.326131687	1.450617284	1.002057613	1.682098765	1.197520661	0.83553719	#N/A
XP_020443451.1	LOW QUALITY PROTEIN: serine/threonine-protein kinase 4-like	109952625	0.755249344	0.860892388	0.473472375	0.921259843	0.465422613	0.399195024	0.906824147	0.80511811	0.641941392	0.681318681	0.693223443	1.068681319	0.82967033	0.355653128	0.233443103	#N/A
XP_020443452.1	protein SEC13 homolog	109952626	0.735074627	0.837686567	0.707142857	0.889925373	0.971428571	0.902380952	1.023320896	0.943097015	0.910211268	1.113556338	1.125880282	0.906690141	1.205105634	1.00952381	1.232142857	#N/A
XP_020443455.1	apolipoprotein B-100-like	109952624	0.751461988	0.659844055	0.717506631	0.7582846	0.961538462	0.74270557	1.231968811	0.867446394	0.843654822	0.918781726	1.765482234	0.931979695	1.154314721	1.027851459	0.763925729	#N/A
XP_020443470.1	prostaglandin-H2 D-isomerase-like	109952639	0.975609756	0.7633243	0.645041705	0.970189702	1.321594069	1.086190918	0.813911472	0.889792231	1.230019493	1.195906433	1.223196881	1.019493177	0.798245614	1.016682113	0.784059314	#N/A
XP_020443478.1	leucine-rich alpha-2-glycoprotein-like	109952642	2.473616474	2.001287001	1.046746104	1.088803089	0.938588451	1.107241063	0.711711712	0.761904762	1.028169014	0.977464789	0.988732394	1.181220657	0.704225352	0.87167736	0.958753437	#N/A
XP_020443482.1	serine hydroxymethyltransferase%2C cytosolic isoform X1	109952648	0.968337731	1.062005277	0.945328032	1.27176781	1.085487078	1.25944334	1.149076517	1.183377309	1.160190325	0.815226011	0.735130849	0.673275178	0.744647105	0.747514911	0.775347913	#REF!
XP_020443496.1	aconitate hydratase%2C mitochondrial-like	109952657	0.765775401	0.946524064	0.908	1.02459893	0.878	0.905	1.065240642	0.939037433	1.015909091	1.004545455	0.970454545	0.997727273	1.257954545	1.16	1.255	#N/A
XP_020443501.1	hsc70-interacting protein	109952660	0.713804714	0.84624018	1.003524229	1.227833895	0.900440529	1.146255507	1.094276094	1.12345679	1.02960222	0.857539315	0.947271045	0.877890842	1.035152636	1.081938326	0.74185022	#N/A
XP_020443505.1	28 kDa heat- and acid-stable phosphoprotein	109952662	1.054404145	1.180051813	1.103225806	1.009067358	1.109677419	0.951612903	0.862694301	0.883419689	1.304615385	1.261538462	0.91	1.019230769	0.659230769	0.889247312	0.930107527	#N/A
XP_020443513.1	cleavage and polyadenylation specificity factor subunit 4	109952667	0	0.527643586	0.551630435	0.837359098	0.57173913	0.698369565	1.012345679	0.916800859	0	0	0	0	0	1.079891304	0.446195652	#N/A
XP_020443515.1	ran GTPase-activating protein 1 isoform X1	109952669	0.763020833	0.61328125	0.713070379	0.8828125	0.787316319	0.855375097	1.086588542	0.862630208	1.360329444	0.63349348	0.669869595	0.547700755	0.850377488	1.530549111	0.841453983	#REF!
XP_020443519.1	alcohol dehydrogenase 1-like isoform X1	109952670	0.570911722	0.801736614	0.652985075	0.816931983	1.036380597	0.961753731	0.879884226	0.856729378	1.210955711	1.463869464	2.463869464	1.778554779	1.406759907	0.612873134	0.512126866	#REF!
XP_020443521.1	alcohol dehydrogenase 1-like isoform X3	109952670	0.773064687	0.788971368	0	0.718981972	0	0	1.538706257	0.692470838	0	0	0	0	0	0	0	#N/A
XP_020443530.1	LOW QUALITY PROTEIN: zinc finger CCCH domain-containing protein 7B-like	109952680	0.97148289	1.022813688	0.757286432	1.081749049	0.657286432	0.66281407	1.284220532	1.261406844	0.92781155	1.200607903	1.214285714	0.8556231	0.880699088	0.498994975	0.444221106	#N/A
XP_020443533.1	X-ray repair cross-complementing protein 6 isoform X1	109952685	1.204918033	0.967213115	1.525035765	1.559016393	1.288984263	0.991416309	1.067213115	0.950819672	0.746781116	1.010300429	1.157939914	0.848927039	1.13304721	0.912732475	0.915593705	#N/A
XP_020443560.1	carnitine O-palmitoyltransferase 1%2C liver isoform-like isoform X1	109952702	0.7028451	0.751317176	0.925701289	0.925184405	1.126611069	0.833206975	1.101159115	1.13487882	1.136440678	1.475423729	1.188983051	1.211864407	0.766949153	1.074298711	1.105382866	#N/A
XP_020443573.1	eukaryotic translation initiation factor 1b	109952709	0.748725419	0.813546977	0.689857502	0.906045157	0.911986588	0.776194468	1.265112891	1.092498179	0.858962693	0.987261146	1.029117379	0.914467698	1.25477707	0.995808885	0.971500419	#N/A
XP_020443581.1	N-acetylglucosamine-6-phosphate deacetylase	109952716	0.356585112	0.821447163	0.894472362	0.652785008	0.987078248	0.949748744	0.513274336	0.819885476	0.899785254	0.861846815	0.860415175	0.992125984	1.112383679	1.029432879	0.88298636	#N/A
XP_020443584.1	E3 ubiquitin-protein ligase CHIP-like	109952718	0.483737433	0.627439385	0	0.72856298	0	0	0.95801301	0.93258427	0	0	0	0	0	0	0	#N/A
XP_020443603.1	dynactin subunit 1-like isoform X1	109952734	0.602888087	0.695848375	0.905639913	0.852888087	0.924078091	0.890455531	1.087545126	0.921480144	0.895253682	1.01309329	0.98690671	0.974631751	1.119476268	1.043383948	0.869848156	#N/A
XP_020443621.1	E3 ubiquitin-protein ligase TRIM39-like	109952742	0.947297297	1.001351351	1.043290043	1.045945946	1.01991342	1.27012987	1.116216216	1.058108108	0.881753313	1.505606524	1.21304791	1.296636086	1.147808359	0.854545455	0.696969697	#N/A
XP_020443622.1	LOW QUALITY PROTEIN: two pore calcium channel protein 1-like	109952743	1.046296296	1.159722222	1.005654281	1.014660494	1.294022617	1.160743134	0.798611111	1.152777778	0	0	0	0	0	0.890145396	1.110662359	#N/A
XP_020443637.1	DDRGK domain-containing protein 1	109952753	0	0	0	0.573998839	0	0	0.317179338	0.430644225	0.917170496	0.874848851	0.662031439	0.668681983	0.714631197	0	0	#N/A
XP_020443642.1	rho GTPase-activating protein 1-like	109952757	1.091419407	0.974338412	0.977777778	0.756214916	0.975	0.909722222	0.835605453	0.886928629	0.862893082	0.94591195	1.046540881	0.894339623	1.579874214	1.031944444	0.986111111	#N/A
XP_020443684.1	laminin subunit beta-1-like	109952782	0.667286245	0.777881041	0.992935636	0.914498141	0.965463108	1.03610675	1.054832714	1.038104089	0.941064639	1.259505703	0.908745247	0.940114068	0.932509506	0.847723705	1.436420722	#N/A
XP_020443720.1	immunoglobulin kappa light chain-like	109952807	1.261675315	0.828020756	0.758458647	0.944403262	1.159774436	1.42481203	0.708673091	1.187546331	0.94887684	1.371030209	1.208365608	1.061192874	0.608055771	1.334586466	0.866541353	#N/A
XP_020443767.1	reticulon-4-interacting protein 1 homolog%2C mitochondrial-like	109952827	0.956458636	1.014513788	0.825797872	1.034107402	1.07912234	0.988031915	0.883164006	0.917271408	1.026943005	0.502590674	0.678238342	0.584455959	0.352849741	0.743351064	0.682180851	#REF!
XP_020443781.1	tyrosine-protein phosphatase non-receptor type 11	109952842	0.824390244	1.463414634	1.068181818	1.383739837	0.905681818	0.9375	1.136585366	0.881300813	0.963652482	1.110815603	1.046099291	1.119680851	1.209219858	1.120454545	1.169318182	#N/A
XP_020443791.1	transmembrane emp24 domain-containing protein 2	109952848	0.989637306	0.989637306	0.548578199	0.980014804	0.822274882	0.791469194	1.090303479	0.872686899	0	0	0	0	0	0.972748815	0.843601896	#N/A
XP_020443824.1	tudor domain-containing protein 6-like isoform X1	109952868	1.046697039	1.134396355	0.878172589	0.790432802	0.952284264	0.938071066	0.989749431	0.882687927	0	0	0	0	0	1.289340102	0.883248731	#N/A
XP_020443836.1	GTP-binding protein 1 isoform X1	109952874	0.353052532	0.195456697	0.389132821	0.530052059	0.605927552	0.64050494	1.072408897	0.635115949	0.603878116	0.831717452	1.077562327	0.861495845	1.165512465	1.292535675	0.462678375	#REF!
XP_020443860.1	40S ribosomal protein S3 isoform X1	109952893	0.827368421	0.810526316	0.993777778	1.072631579	1.000888889	1.060444444	1.137894737	1.172631579	1.128534704	0.918594687	0.922879177	0.784918595	1.265638389	0.976888889	0.832	#N/A
XP_020443866.1	puromycin-sensitive aminopeptidase	109952896	0.747088186	0.805324459	0.81680831	0.960066556	0.944287063	0.922568461	1.160565724	0.931780366	0.899022801	1.131378936	1.077090119	0.940282302	1.137893594	1.099150142	1.009442871	#N/A
XP_020443892.1	eukaryotic translation initiation factor 5	109952915	0.737907762	0.844769404	0.797316384	0.88976378	0.983050847	1.039548023	0.979752531	0.987626547	0.897196262	0.957009346	1.096261682	0.926168224	1.14953271	0.936440678	0.893361582	#N/A
XP_020443897.1	creatine kinase B-type isoform X2	109952917	0.732489451	0.742616034	0.932606541	1.101265823	1.085232904	1.151635282	1.094514768	1.172995781	1.007014028	1.298597194	0.799599198	1.43987976	0.759519038	0.773042616	1.234886026	#N/A
XP_020443910.1	uncharacterized protein LOC109952929	109952929	0.81420765	0.715846995	0.446666667	1.202185792	0.879047619	0.799047619	1.045537341	1.35154827	0	0	0	0	0	1.180952381	0.733333333	#N/A
XP_020443918.1	calretinin-like	109952934	0.869469027	0.658554572	1.121237458	0.882743363	0.877090301	0.886287625	1.576696165	0.912979351	0.764212488	1.207828518	1.272134203	1.347623486	1.863932898	0.961538462	0.789297659	#N/A
XP_020443921.1	LOW QUALITY PROTEIN: serine/threonine-protein phosphatase 4 regulatory subunit 3-like	109952937	0.659717964	0.527896996	0	0.754751686	0	0	1.079705702	0.88289393	0.803066038	0.923349057	1.159198113	0.902122642	1.424528302	0	0	#N/A
XP_020443942.1	prolyl endopeptidase	109952959	0.619976359	0.61820331	0.554860716	0.738179669	0.539511086	0.439454235	0.96749409	0.78427896	0.765848087	0.781838949	0.67961165	0.577384352	0.763563678	1.047754406	0.966458215	#N/A
XP_020443988.1	LOW QUALITY PROTEIN: V-type proton ATPase subunit d 1-like	109952995	0.782312925	0.865646259	1.084816754	1.067176871	1.071204188	0.988481675	1.021258503	1.004251701	0.895081967	0.892896175	0.924590164	0.896174863	1.522404372	0.971727749	0.942408377	#N/A
XP_020443989.1	T-complex protein 1 subunit alpha	109952992	0.862280702	0.852631579	0.839237057	0.968421053	0.934604905	0.952770209	1.09122807	0.998245614	0.917672887	1.105378705	1.061470911	0.908891328	1.345773875	1.251589464	0.832879201	#N/A
XP_020443995.1	betaine--homocysteine S-methyltransferase 1	109953000	0.708472315	0.738492328	0.806770099	0.71581054	2.36248237	1.238363893	0.880587058	0.85323549	1.898701299	2.121212121	0.532467532	0.535930736	0.438961039	0.667136812	0.658674189	#N/A
XP_020444007.1	phosphoenolpyruvate carboxykinase%2C cytosolic [GTP]-like	109953010	1.195482866	1.345794393	1.449297972	0.669003115	1.071762871	0.734789392	0.66588785	0.648753894	1.185729276	0.962224554	0.943336831	0.773347324	1.192025184	1.03900156	1.514820593	#REF!
XP_020444008.1	proteasome activator complex subunit 1	109953011	0.686619718	0.757042254	1.25158831	1.029049296	1.01905972	0.8386277	1.209507042	1.024647887	1.025176234	1.034239678	1.212487412	1.057401813	1.042296073	0.983481576	0.84498094	#N/A
XP_020444014.1	neutrophil cytosol factor 2 isoform X1	109953016	1.125198098	1.183042789	0	1.099049128	0	0	1.015847861	0.916006339	0.62605042	0.803921569	0.930672269	1.594537815	0.646358543	0	0	#N/A
XP_020444017.1	2-(3-amino-3-carboxypropyl)histidine synthase subunit 2	109953017	0.677785664	0.970191625	0	0.832505323	0	0	1.136266856	1.061036196	0	0	0	0	0	0	0	#N/A
XP_020444027.1	protein NLRC3-like isoform X1	109953025	0.376533333	0.327466667	0	0.887466667	0.7775524	0.36984449	0.850666667	0.824533333	0.96720061	1.326468345	0.935163997	1.209000763	0.663615561	1.879648411	1.382014875	#N/A
XP_020444037.1	lysosome membrane protein 2-like isoform X1	109953035	0.966503838	0.801116539	0.582560297	0.914166085	0.686456401	0.634508349	1.187718074	0.713189114	0.747993579	0.97752809	1.024077047	0.951845907	1.231139647	1.334879406	0.817254174	#N/A
XP_020444051.1	LOW QUALITY PROTEIN: glycogen debranching enzyme	109953042	0.781520693	0.789220404	0.874878758	0.947064485	0.978661494	0.888457808	1.024061598	0.937439846	0.897658283	1.041630529	1	1.156114484	0.848222029	1.293889428	1.105722599	#N/A
XP_020444082.1	alpha-2-macroglobulin-like	109953056	1.338582677	1.035433071	0.867494824	1.11023622	1.148033126	1.15320911	0.993110236	0.976377953	1.079381443	0.981443299	1.213402062	1.179381443	0.727835052	0.816770186	1.002070393	#N/A
XP_020444087.1	pre-mRNA-splicing regulator WTAP	109953052	0.701698514	1.066878981	0.900536033	0.495753715	0.844550328	0.74270399	0.502653928	0.479299363	0.902121834	0.889117043	1.016427105	0.770704997	0.897330595	0.733770101	0.543180465	#N/A
XP_020444096.1	histone deacetylase 6-like	109953070	0.652638191	0.506281407	0.98973607	0.746859296	0.947214076	0.920821114	1.171482412	0.947864322	0.98671875	1.02578125	0.95546875	1.0125	1.26953125	1.177419355	1.083577713	#N/A
XP_020444108.1	acetyl-CoA acetyltransferase%2C cytosolic isoform X1	109953076	0.859375	0.857142857	0.74796748	0.849330357	0.926829268	0.87398374	1.027901786	0.908482143	0.782890473	0.847699287	0.922229423	0.702527544	0.928710305	1.265853659	1.021138211	#N/A
XP_020444140.1	glucose 1%2C6-bisphosphate synthase	109953093	1.106044539	1.095440085	1.253628724	0.845174973	1.176470588	1.266615737	0.811240721	1.094379639	1.174728529	1.424481737	1.394866732	1.400789733	1.503455084	0.845683728	0.569136746	#N/A
XP_020444144.1	signal peptidase complex subunit 2 isoform X1	109953096	1.397408207	1.280777538	0.781294964	0.906047516	0.975539568	1.017266187	0.839092873	0.870410367	0.901055409	1.106860158	1.164907652	0.948548813	1.80474934	1.052517986	0.928776978	#N/A
XP_020444154.1	fumarylacetoacetase	109953102	0.725490196	0.803104575	0.670931059	1.035130719	1.393034826	1.194740583	0.860294118	0.937091503	0.986813187	1.442857143	1.173626374	1.113186813	0.982417582	0.707178394	0.719971571	#REF!
XP_020444160.1	prolyl 3-hydroxylase 1-like	109953105	1.047884187	1.002227171	0.726772195	0.747216036	1.150034412	0.74604267	0.959910913	0.73830735	1.033788641	0.868439971	0.992810927	0.898634076	0.957584472	0.981417756	0.901582932	#N/A
XP_020444165.1	prolyl 3-hydroxylase 1-like	109953107	2.520576132	1.644032922	1.414808917	1.229423868	0.99044586	0.929140127	0.913580247	0.923868313	0.924339757	0.676659529	1.019985724	1.199857245	0.889364739	1.01433121	1.019904459	#N/A
XP_020444172.1	39S ribosomal protein L19%2C mitochondrial	109953112	0.637267905	0.709549072	0	0.917108753	0	0	0.929708223	1.112068966	0	0	0	0	0	0	0	#N/A
XP_020444200.1	beta-centractin	109953135	0.992301771	1.254811393	1.981081081	1.004618938	1.191891892	0.790540541	0.966897614	0.939953811	1.080416272	0.906338694	0.913907285	0.857142857	1.087038789	0.951351351	0.8	#N/A
XP_020444201.1	superoxide dismutase [Mn]%2C mitochondrial	109953134	1.043600563	1.171589311	0.895055499	1.112517581	1.103935419	0.929364279	1.061884669	1.345991561	0.996108949	1.071011673	1.138132296	0.791828794	1.161478599	1.14530777	0.910191726	#N/A
XP_020444211.1	UDP-glucuronosyltransferase 2A2-like	109953145	1.043572985	1.123093682	0.892193309	0.942265795	1.059479554	1.068401487	1.086056645	0.891067538	1.044247788	0.938053097	1.014481094	0.793242156	0.943684634	0.965055762	0.962825279	#N/A
XP_020444214.1	sorting nexin-3	109953143	1.031720856	1.099127676	0.931034483	1.076130056	1.170385396	1.065922921	1.102299762	1.034892942	0.953211737	0.955590801	0.88739096	0.912767645	1.010309278	1.153144016	0.942190669	#N/A
XP_020444261.1	zona pellucida sperm-binding protein 3-like isoform X1	109953187	1.112140871	1.40407785	0.816913688	1.284522706	0.755013078	0.775065388	1.206672845	1.405931418	1.045506257	0.911262799	0.494880546	1.197952218	0.379977247	0.704446382	0.876198779	#N/A
XP_020444287.1	acyl-CoA dehydrogenase family member 9%2C mitochondrial	109953206	0.993562232	0.94527897	0.917794971	1.266094421	1.020309478	1.149903288	1.391630901	1.290772532	0.93993994	0.80980981	0.993993994	0.972972973	1.029029029	0.873307544	0.830754352	#N/A
XP_020444325.1	amine sulfotransferase-like	109953239	1.004811548	0.847634322	1.099794239	1.504410585	1.330246914	1.070987654	0.961507618	1.097834804	1.313905079	0.646960866	0.763530391	0.481265612	0.771024147	0.8281893	0.824074074	#REF!
XP_020444330.1	alpha-actinin-4-like	109953247	0.714131607	0.820927724	0.906642729	1.172599784	1.05475763	1.037701975	1.179072276	1.203883495	1.061938062	1.071928072	1.068931069	1.02997003	1.161838162	1.070915619	0.987432675	#N/A
XP_020444331.1	calpain-1 catalytic subunit-like	109953248	0.744473917	0.751547303	0.831814416	0.786030062	1.096934548	0.834299917	2.185676393	1.606542882	0	0	0	0	0	0.816072908	0.985086993	#REF!
XP_020444332.1	LOW QUALITY PROTEIN: alpha-actinin-4-like	109953249	0.750478011	0.819311663	0.809628009	1.198852772	1.04595186	0.95404814	1.120458891	1.175908222	1.02938707	1.056255248	1.04450042	0.929471033	1.17968094	1.060175055	1.067833698	#N/A
XP_020444345.1	NADH dehydrogenase [ubiquinone] 1 beta subcomplex subunit 9	109953262	0.506951872	0.557219251	0	0.823529412	0	0	0.711229947	0.860962567	0	0	0	0	0	0	0	#N/A
XP_020444350.1	plasminogen	109953266	1.484344423	1.097847358	0.94439692	0.861056751	1.122326775	1.097519247	0.824853229	0.954011742	1.068421053	0.939473684	1.211403509	1.143859649	0.664035088	0.867408041	0.80239521	#N/A
XP_020444365.1	cathepsin B-like	109953279	0.935530086	1.12034384	0	1.29226361	0	0	1.101719198	1.296561605	1.261775362	0.95923913	0.798007246	0.980072464	0.513586957	0	0	#N/A
XP_020444379.1	HEAT repeat-containing protein 1 isoform X1	109953289	0.65704584	0.734578381	0.389140271	0.719864177	0.510809452	0.584213172	0.683644595	0.732314658	0.935843794	1.205020921	1.152022315	1.311018131	1.112970711	0.789844143	0.74811463	#REF!
XP_020444421.1	LOW QUALITY PROTEIN: aldehyde dehydrogenase family 16 member A1	109953319	1.319665272	1.511297071	1.061155914	0.90292887	0.924731183	1.122311828	0.926359833	1.034309623	0.737991266	1.094978166	1.278384279	1.115720524	1.112445415	0.639112903	0.629704301	#N/A
XP_020444429.1	ferritin%2C middle subunit-like	109953324	0.741022851	1.007616975	1.109792285	1.51577802	0.944609298	2.554896142	0.825897715	1.342763874	1.597920277	0.702772964	0.688908146	1.005199307	0.786828423	0.583580613	0.672601385	#N/A
XP_020444448.1	heterogeneous nuclear ribonucleoprotein Q-like	109953340	0.590072504	0.540435025	0.759116022	0.651979922	0.91160221	0.886187845	0.987172337	0.692693809	0.852112676	1.183098592	1.235915493	1.058685446	1.435446009	1.175690608	1.078453039	#N/A
XP_020444450.1	lactoylglutathione lyase-like	109953341	0.908101572	0.92140266	0.706083976	1.014510278	0.972579263	1.224507284	0.917775091	1.199516324	0.935916542	1.131147541	1.225037258	0.897168405	0.932935917	1.077120823	0.786632391	#N/A
XP_020444455.1	LOW QUALITY PROTEIN: cytochrome P450 2K1-like	109953345	0.794769756	0.753837408	0	0.600909608	0	0	0.79533826	0.603183627	0.678082192	0.507420091	0.631849315	0.625570776	1.123858447	0	0	#N/A
XP_020444478.1	serine/arginine-rich splicing factor 2-like isoform X1	109953359	0.996289425	1.052875696	0.693732194	0.875695733	0.80982906	0.815527066	0.840445269	0.898886827	0.833667335	1.298597194	1.348697395	0.986973948	1.693386774	0.980769231	0.737179487	#N/A
XP_020444485.1	ubiquitin-protein ligase E3A	109953363	0.949185043	0.947267498	0.865044248	0.880153404	0.82300885	0.863569322	0.951102589	0.979865772	0.844911147	0.952342488	1.06542811	0.868336026	1.163166397	0.929941003	0.808259587	#N/A
XP_020444488.1	nuclear receptor-binding protein-like	109953362	0.514672686	0.494356659	0.784688995	1.007900677	0.852358168	0.992481203	1.054176072	0.984198646	0.804709141	0.96398892	0.984764543	0.816481994	0.970221607	1.073137389	0.765550239	#REF!
XP_020444522.1	DENN domain-containing protein 4C isoform X1	109953392	1.08879668	2.859751037	1.114334471	0.475518672	0.478953356	0.491467577	0.456431535	0.758506224	0.869852941	1.380882353	0.954411765	0.832352941	0.844117647	0.827645051	0.638225256	#N/A
XP_020444532.1	serine/threonine-protein kinase 38 isoform X1	109953396	0.815159574	0.779255319	0	0.75	0	0	0.957446809	0.942819149	0.823139278	0.991156964	1.030213707	1.260132646	0.791451732	0	0	#N/A
XP_020444554.1	complement C3-like	109953417	1.026269702	1.369527145	1.062797336	1.124343257	1.254995243	1.039961941	0.833625219	0.967600701	1.050701187	0.964401294	1.269687163	1.124056095	0.813376483	0.994291151	0.804947669	#N/A
XP_020444555.1	complement C3-like	109953418	1.790562914	1.167218543	0.699477352	1.433774834	1.210801394	1.290069686	0.411423841	0.820364238	0.906515581	1.011331445	1.014872521	1.123229462	0.609065156	0.893728223	0.738675958	#REF!
XP_020444574.1	GTPase IMAP family member 7-like	109953427	0.880057803	0.848988439	0	0.992774566	0	0	0.901011561	1.158236994	0	0	0	0	0	0	0	#N/A
XP_020444579.1	elongation factor 1-alpha isoform X2	109953430	0.840136054	0.862811791	0.87012987	0.985260771	0.97309833	1.016697588	1.185941043	1.158730159	0.945722171	0.968721251	1.034038638	0.763569457	1.279668813	1.000927644	0.860853432	#N/A
XP_020444589.1	uncharacterized protein LOC109953442	109953442	1.111570248	1.033884298	0.649921507	1.246280992	0.441653585	0.799581371	1.233884298	0.985950413	1.08575804	1.170750383	1.024502297	1.049004594	0.794793262	0.713239142	0.58137101	#REF!
XP_020444600.1	fructose-bisphosphate aldolase A	109953455	0.776160146	0.758871702	2.101710171	1.422202002	1.783078308	0.737173717	0.755232029	0.643312102	0.848258706	1.313432836	1.677860697	1.149253731	0.550995025	0.663366337	0.915391539	#REF!
XP_020444606.1	arachidonate 15-lipoxygenase B-like	109953467	0.730731707	0.65804878	0.61707989	0.53804878	1.075757576	1.457988981	0.48097561	0.494634146	0	0	0	0	0	0.957988981	0.400137741	#N/A
XP_020444611.1	uncharacterized protein LOC109953471	109953471	0.668211921	0.906622517	0.702338767	0.947682119	0.940467753	0.848334515	0.831125828	0.944370861	0.710784314	0.995915033	0.861111111	0.878267974	0.746732026	0.919206237	1.259390503	#N/A
XP_020444612.1	HAUS augmin-like complex subunit 6	109953472	0.609918579	1.115470022	0	0.781643227	0	0	1.322723908	1.091043671	0	0	0	0	0	0	0	#N/A
XP_020444619.1	complement C3-like isoform X2	109953479	1.943054357	1.202761001	0	0.923209664	0	0	0.768766178	1.064710958	0	0	0	0	0	0	0	#N/A
XP_020444620.1	complement C3-like	109953480	0.928504233	0.929444967	1.153535354	1.075258702	1.334343434	0.786868687	0.916274694	1.151458137	1.141666667	1.072916667	1.440625	1.115625	0.884375	1.005050505	0.749494949	#N/A
XP_020444625.1	eukaryotic initiation factor 4A-III	109953486	0.823696682	0.852132701	0.88691796	0.986729858	1.077605322	0.984478936	1.151658768	1.07014218	1.014444444	0.946666667	1.101111111	0.928888889	1.181111111	1.231707317	0.913525499	#N/A
XP_020444630.1	tripartite motif-containing protein 16-like	109953489	1.038817006	1.321626617	0.744486692	0.856746765	0.921673004	0.848669202	1.103512015	0.781885397	0.852678571	1.015178571	1.29375	1.199107143	1.316964286	1.111787072	0.970342205	#N/A
XP_020444641.1	homer protein homolog 1 isoform X2	109953501	1.261068702	1.03129771	0	0.900763359	0	0	0.90610687	1.008396947	0	0	0	0	0	0	0	#N/A
XP_020444658.1	nuclear GTPase SLIP-GC-like	109953517	1.051437216	0.786686838	0.842708333	0.833585477	0.940625	1.259375	1.537065053	1.30408472	0.885714286	1.059863946	1.002721088	0.908843537	0.731972789	1.03125	1.069791667	#N/A
XP_020444676.1	A-kinase anchor protein 12 isoform X1	109953541	0.816627817	0.783993784	0.882751938	0.797979798	0.852713178	0.94379845	1.011655012	0.893550894	0.754117647	0.962352941	1.107058824	1.101176471	1.027058824	1.284883721	1.050387597	#N/A
XP_020444684.1	nuclear GTPase SLIP-GC-like isoform X1	109953551	0.748851455	0.719754977	0	1.018376723	0	0	1.324655436	1.015313936	0	0	0	0	0	0	0	#N/A
XP_020444690.1	probable ATP-dependent RNA helicase DDX4	109953556	1.058935361	0.897338403	0.703219316	0.976235741	0.778672032	0.73943662	1.267110266	1.186311787	1.016927083	1.138020833	1.256510417	1.010416667	1.5234375	1.108651911	0.527162978	#N/A
XP_020444763.1	protein disulfide-isomerase A6	109953626	0.775845411	0.911111111	0.788173653	1.10821256	0.908682635	1.140718563	1.320772947	1.165217391	0.974656811	0.875395987	0.914466737	1.045406547	1.373812038	1.101796407	0.791167665	#N/A
XP_020444766.1	histone H2B 1/2-like	109953629	0.570567986	0.578313253	0.625382263	0.829604131	0.703363914	0.800458716	1.149741824	0.895869191	0.77382199	1.435602094	1.544502618	0.980104712	1.845026178	1.479357798	0.945718654	#N/A
XP_020444769.1	malignant T-cell-amplified sequence 1 isoform X1	109953606	0.92283214	1.026252983	0.771756979	0.988066826	0.863711002	0.856321839	1.338902148	1.089101034	1.015091864	0.841863517	0.910104987	0.556430446	0.925853018	0.957307061	0.757799672	#N/A
XP_020444778.1	LOW QUALITY PROTEIN: H-2 class II histocompatibility antigen%2C A-U alpha chain-like	109953650	0.565106383	0.569361702	0.934579439	1.228085106	0.846105919	1.045482866	1.812765957	1.632340426	0	0	0	0	0	0.666043614	0.492211838	#REF!
XP_020444783.1	proteasome subunit beta type-7-like	109953656	1.028985507	0.820289855	0.790276454	1.24057971	1.124880839	1.609151573	1.095652174	1.034782609	1.205338809	0.98973306	0.937371663	0.866529774	1.097535934	1.047664442	2.053384175	#N/A
XP_020444801.1	hippocalcin-like protein 1 isoform X1	109953634	0.349005425	0.501808318	0.763277693	0.700723327	0.740515933	0.797420334	0.757685353	0.695298373	0.687308869	0.831039755	0.915137615	0.860091743	0.944954128	1.273141123	1.495447648	#N/A
XP_020444828.1	mucin-19-like	109953702	0.732091691	0.934097421	0.998898678	1.666189112	0.964757709	2.328193833	1.232091691	1.873925501	1.374170495	0.349668198	0.330270546	0.409903012	0.289433384	0.621145374	0.724669604	#REF!
XP_020444829.1	nectin-1-like	109953704	0.726371062	1.018669778	0.977915804	0.824387398	0.743961353	0.884057971	0.403733956	0.69428238	0	0	0	0	0	1.081435473	0.832988268	#N/A
XP_020444837.1	galactose-specific lectin nattectin-like isoform X1	109953709	0.852071006	0.983431953	1.3183391	1.707692308	1.133794694	2.400230681	1.382248521	1.917159763	2.092241379	0.520689655	0.471551724	0.493965517	0.405172414	0.474048443	0.490196078	#REF!
XP_020444845.1	major histocompatibility complex class I-related gene protein-like	109953718	0.594515181	0.666993144	0	0.795298727	0	0	1.438785504	0.789422135	0.797900262	1.279527559	1.229658793	1.498687664	1.015748031	0	0	#N/A
XP_020444848.1	Golgi resident protein GCP60	109953719	0	0.69375379	0.892909897	0.824742268	0.864106352	1.167651403	1.175257732	1.157064888	1.001002004	1.103206413	0.973947896	0.838677355	1.062124248	1.083456425	0.900295421	#N/A
XP_020444853.1	rho-associated protein kinase 2-like isoform X1	109953729	0.865296804	0.952054795	0.677613941	0.665905632	0.713136729	0.679624665	1.388888889	1.216133942	0.779220779	0.837012987	0.937662338	0.682467532	0.958441558	0.826407507	1.465147453	#N/A
XP_020444889.1	sialic acid synthase	109953770	0.831417625	0.931034483	0.834337349	0.97605364	0.989959839	1.03313253	1.033524904	1.14559387	0.919923737	0.998093422	1.002859867	0.812202097	1.224976168	1.144578313	0.78815261	#N/A
XP_020444891.1	utrophin isoform X4	109953745	0.719453376	0.844051447	0.857864358	0.823954984	0.832611833	0.75974026	0.889067524	0.848874598	0.938735178	1.040513834	0.918972332	1.157114625	0.90513834	0.932900433	1.019480519	#N/A
XP_020444906.1	complement C3-like	109953787	1.424642464	1.390539054	1.137572254	1.108910891	1.242774566	1.277456647	0.861386139	0.97139714	1.154375615	0.864306785	1.211406096	1.022615536	0.751229105	0.924855491	0.698265896	#N/A
XP_020444915.1	deoxynucleoside triphosphate triphosphohydrolase SAMHD1-like	109953799	1.137544274	0.813459268	0.813405797	1.229634002	0.562198068	0.951690821	0	0.542502952	0	0.655347187	0.872275722	0	1.527116067	0.951086957	0.553140097	#N/A
XP_020444930.1	galactose-specific lectin nattectin-like	109953817	0.616618076	0.813411079	1.265797392	2.058309038	0.952858576	1.834503511	1.727405248	2.204081633	2.173309179	0.384057971	0.32910628	0.333333333	0.301932367	0.435305918	0.54663992	#REF!
XP_020444958.1	GTP-binding nuclear protein Ran	109953755	0.756964457	0.792507205	1.020905923	1.027857829	1.070847851	0.932636469	1.128722382	1.21037464	0.897854954	1.032686415	1.098059244	0.846782431	1.284984678	0.946573751	0.716608595	#N/A
XP_020444961.1	probable ATP-dependent RNA helicase DDX4	109953853	0.520676692	0.601503759	0.729301656	0.686090226	0.812814975	0.794096472	1.211466165	0.958646617	0.782312925	1.261418853	1.345966958	0.924198251	1.633624879	0.985601152	0.465082793	#N/A
XP_020444998.1	E3 ubiquitin-protein ligase rnf213-alpha-like	109953901	1.200453858	1.276096823	0.980797637	0.735249622	0.895125554	0.82717873	0.91301059	0.926626324	1.031203566	1.290490342	0.837295691	0.810549777	0.973997028	0.877400295	0.731166913	#N/A
XP_020445003.1	Golgi apparatus protein 1-like	109953910	0.887254902	0.97875817	1.011315417	1.359477124	0.888967468	1.424328147	0.950163399	1.359477124	1.060693642	0.954720617	1.016377649	0.726396917	0.879576108	0.86562942	0.467468175	#N/A
XP_020445005.1	uncharacterized protein LOC109953912	109953912	0.88	0.917391304	0.802977233	1.807826087	0.921190893	2.324868651	0.992173913	1.359130435	1.423831071	0.442936149	0.370035194	0.423328306	0.362493715	0.447460595	0.531523643	#REF!
XP_020445011.1	trans-3-hydroxy-L-proline dehydratase	109953913	0.794871795	0.846955128	0.810386473	1.322916667	0.937198068	0.949275362	1.149038462	1.296474359	0.708496732	1.279738562	1.522875817	1.288888889	1.724183007	1.334541063	1.138888889	#N/A
XP_020445035.1	tyrosine--tRNA ligase%2C cytoplasmic	109953944	0.63001912	0.717017208	0.741910024	1.046845124	0.851617995	1.141278611	1.171128107	1.131931166	0.918644068	1.013559322	1.076836158	1.083615819	1.277966102	1.093133386	0.891081294	#N/A
XP_020445043.1	interferon-induced GTP-binding protein Mx-like	109953952	1	1.011636928	1.528431373	0.685027153	1.07745098	0.808823529	1.491854151	1.017843289	0.769172932	0.690977444	0.92556391	0.678947368	1.276691729	0.879411765	0.602941176	#N/A
XP_020445059.1	vitellogenin-2-like	109953966	3.469635628	3.016194332	2.694280079	0.854251012	1.897435897	0.928994083	0.49122807	0.529014845	1.770197487	0.356074207	0.345302214	0.330341113	0.331538001	0.439842209	0.447731755	#REF!
XP_020445095.1	aldehyde dehydrogenase family 9 member A1-like	109954006	0.736742424	0.732007576	0.804421769	1.066287879	0.824829932	1.079081633	1.12405303	1.240530303	0.931931932	1.093093093	1.251251251	1.132132132	1.144144144	0.801870748	1.006802721	#N/A
XP_020445142.1	LOW QUALITY PROTEIN: uncharacterized protein LOC109954065	109954065	1.160592255	1.369020501	1.178458289	1.642369021	1.1531151	1.333685322	0.757403189	1.125284738	1.884393064	0.596201486	0.588769612	0.51940545	0.426919901	0.541710665	0.655755016	#N/A
XP_020445149.1	hemoglobin subunit beta-like	109954074	0.724713243	0.784150156	0.884576098	0.754953076	0.951991828	0.84473953	1.362877998	0.981230448	0.623888183	1.14866582	1.543837357	1.057179161	0.959339263	1.278855975	1.517875383	#N/A
XP_020445152.1	EKC/KEOPS complex subunit LAGE3	109954078	1.174023769	1.533106961	0.879738562	0.885398981	0.846405229	0.616993464	1.193548387	1.004244482	0	0	0	0	0	1.248366013	0.637908497	#N/A
XP_020445177.1	inter-alpha-trypsin inhibitor heavy chain H3-like	109954115	1.556489262	1.186741363	0.826903024	0.846872082	1.205422315	1.169968717	0.928104575	0.915966387	1.084311633	0.844183565	1.501600854	1.18036286	0.74493063	0.931178311	0.820646507	#N/A
XP_020445230.1	proteasome subunit beta type-6-B like protein-like	109954172	0.9069471	1.165710644	1.050308008	0.726577438	0.936344969	0.709445585	0.654557043	0.644996813	0.813466788	1.026387625	1.277525023	0.920837125	1.046405823	1.018480493	0.668377823	#REF!
XP_020445266.1	inter-alpha-trypsin inhibitor heavy chain H3-like	109954214	1.618381618	1.205794206	1.1	0.693306693	1.380232558	1.068604651	0.897102897	0.838161838	1.206936416	0.825433526	1.2	1.112138728	0.571098266	0.894186047	0.729069767	#N/A
XP_020445308.1	sorting nexin-9 isoform X1	109954269	0.725513906	0.722490931	0.794432548	0.822249093	0.848679515	0.902926481	0.850665054	0.715840387	0.707039337	1.129399586	1.185300207	1.15010352	1.389233954	1.108493933	1.055674518	#REF!
XP_020445315.1	probable ATP-dependent RNA helicase DDX4	109954283	0.446132597	0.671270718	0.502553626	0.770718232	0.794688458	0.585801839	1.439917127	1.196132597	0.8025	1.264166667	1.275	0.9475	1.3775	0.806945863	0.395301328	#N/A
XP_020445320.1	hemoglobin subunit alpha-like	109954289	0.622266402	0.650099404	0.760252366	0.652087475	0.989484753	0.923238696	1.365805169	0.809145129	0.622306717	1.163498099	1.539923954	1.048162231	0.811153359	1.647739222	1.539432177	#N/A
XP_020445409.1	poly [ADP-ribose] polymerase 1	109954411	0.772836538	0.7890625	0.75669383	0.659855769	0.951105937	0.986030268	0.865384615	0.719350962	0.696557971	1.153985507	1.132246377	1.041666667	1.560688406	1.306169965	0.75669383	#N/A
XP_020445417.1	vitamin K-dependent protein C-like	109954432	1.322147651	1.32466443	1.239210851	1.036912752	1.452527744	1.053020962	1.048657718	0.979026846	1.044753086	0.648919753	0.959104938	0.759259259	0.760030864	0.717632552	0.649815043	#N/A
XP_020445430.1	low molecular weight phosphotyrosine protein phosphatase isoform X1	109954445	1.02952381	1.014285714	0.749618321	1.024761905	0.942748092	0.982442748	1.102857143	0.988571429	0.897160399	1.085955487	0.864159632	0.94781274	1.344589409	1.113740458	0.90610687	#N/A
XP_020445437.1	uncharacterized protein LOC109954450	109954450	0.946002077	1.050882658	1.234313725	1.721703011	1.256862745	1.285294118	0.690550363	1.288681205	2.117101938	0.544229149	0.541701769	0.51137321	0.538331929	0.647058824	0.716666667	#N/A
XP_020445439.1	cysteine-rich and transmembrane domain-containing protein 1	109954449	0.631616595	0.62732475	0.792299899	0.99713877	1.048632219	1.168186424	1.410586552	1.055793991	0.8625	1.183333333	1.145	0.888333333	1.5875	1.234042553	0.783181358	#REF!
XP_020445459.1	signal peptidase complex catalytic subunit SEC11A	109954464	0.619377163	0.618685121	1.504157218	1.103806228	0.882842026	0.899470899	1.204152249	0.99100346	0.783113865	1.0232378	1.012393493	1.109992254	1.268009295	1.001511716	0.758125472	#N/A
XP_020445478.1	heterogeneous nuclear ribonucleoprotein H-like isoform X1	109954475	0.774904943	0.784790875	1.112598425	0.796197719	0.963779528	1.02519685	1.10418251	0.83269962	0.899366086	0.848652932	1.006339144	0.621236133	1.179080824	1.317322835	0.880314961	#N/A
XP_020445490.1	cell growth regulator with EF hand domain protein 1 isoform X1	109954479	3.395474138	1.729525862	0.521464646	0.720905172	0.900252525	0.796085859	1.033405172	0.743534483	1.120149254	0.923880597	0.996268657	0.665671642	1.264179104	1.191919192	0.641414141	#N/A
XP_020445493.1	vacuolar protein sorting-associated protein 26A	109954482	1.34529148	1.339013453	0.863288719	1.164125561	0.944550669	1.11376673	1.193721973	1.131838565	0.70056101	1.033660589	0.938990182	1.170406732	0.767180926	1.178776291	1.009560229	#N/A
XP_020445494.1	RUN and FYVE domain-containing protein 2	109954483	0.591530055	1.261612022	0.711279461	0.838797814	0.914141414	0.808080808	0.903005464	0.869535519	0	0	0	0	0	0.992424242	2.308080808	#N/A
XP_020445523.1	ras-related protein Rab-4A isoform X1	109954502	0.505636071	0.888888889	0.638285024	0.685990338	0.570652174	0.744565217	0.636607622	0.57756307	0	0	0	0	0	0.97705314	0.900362319	#N/A
XP_020445540.1	hexokinase-1-like isoform X2	109954510	0.76185567	0.910309278	0.852858482	0.931958763	1.04873477	0.835988754	1.088659794	0.892783505	0.984862819	0.991485336	1.029328288	0.899716178	1.029328288	1.166822868	1.072164948	#N/A
XP_020445548.1	ras GTPase-activating-like protein IQGAP1	109954516	0.843205575	0.861788618	0.96112311	0.979094077	1.059395248	0.993520518	1.016260163	0.955865273	0.955897436	1.031794872	1.166153846	1.075897436	0.971282051	1.042116631	1.097192225	#N/A
XP_020445554.1	tropomyosin alpha-4 chain-like isoform X1	109954522	0.961572833	1.149240393	0	1.558534406	0	0	1.238605898	1.241286863	0	0	0	0	0	0	0	#N/A
XP_020445568.1	huntingtin-interacting protein K	109954529	0	0	0.780898876	0	0.703651685	0.860252809	0	0	0.808702176	1.075018755	1.002250563	0.936234059	1.178544636	1.240168539	1.033005618	#N/A
XP_020445571.1	probable ATP-dependent RNA helicase DDX41 isoform X1	109954528	0.997754491	1.062125749	0	0.945359281	0	0	1.074850299	0.907934132	0.90527018	1.035356905	0.866577718	0.721814543	0.807871915	0	0	#N/A
XP_020445600.1	26S protease regulatory subunit 6A	109954541	0.971014493	1.019668737	0.987460815	1.114906832	0.973876698	0.939393939	1.064182195	1.005175983	0.930292599	1.026678141	0.990533563	0.864027539	1.127366609	1.1107628	0.816091954	#N/A
XP_020445604.1	LOW QUALITY PROTEIN: proteasome subunit beta type-1	109954544	0.692803437	0.705692803	0.814885496	0.97207304	0.864503817	1.075381679	1.066595059	1.074113856	0.908629442	1.176395939	1.120558376	1.244923858	1.489847716	1.187977099	0.771946565	#N/A
XP_020445609.1	NADH dehydrogenase [ubiquinone] iron-sulfur protein 3%2C mitochondrial	109954549	0.544541192	0.791694575	0.812154696	1.020763563	0.891574586	1.026933702	0.895512391	1.105827194	0.840191388	0.888038278	0.850717703	0.919617225	0.996172249	0.987569061	0.805939227	#N/A
XP_020445626.1	saccharopine dehydrogenase-like oxidoreductase	109954559	0.723506744	0.781310212	0.853095488	1.062620424	1.329485834	1.079748164	0.959537572	1.120423892	1.119863014	0.95890411	1.000856164	0.818493151	1.422945205	0.981112277	0.862539349	#N/A
XP_020445638.1	cathepsin B	109954568	1.003539823	0.82300885	1.088128186	0.961061947	1.456664239	0.724690459	1.059292035	0.888495575	0.888969521	0.785195936	0.733671988	0.924528302	0.816400581	0.922796795	0.633648944	#N/A
XP_020445640.1	E3 ubiquitin-protein ligase TRIM21-like	109954567	0.640825036	0.490753912	0.503843879	0.889758179	0.725014784	0.684801892	1.5056899	1.1628734	1.309139785	1.255376344	1.146953405	1.059139785	1.39874552	1.091070373	0.726197516	#REF!
XP_020445659.1	KIF1-binding protein	109954577	0.748560461	0.826615483	0	0.733205374	0	0	0.97696737	0.83237364	0.730712166	1.075667656	0.918397626	1.119436202	1.090504451	0	0	#N/A
XP_020445675.1	polypeptide N-acetylgalactosaminyltransferase 2 isoform X1	109954583	0.97092084	1.11631664	0	1.618739903	0	0	1.327948304	1.473344103	0	0	0	0	0	0	0	#N/A
XP_020445687.1	protein phosphatase 1G isoform X1	109954586	0.965821389	1.049614112	0.822942643	0.692392503	0.824605154	0.7680798	0.94707828	0.958103638	0.942884802	1.088092933	1.137463698	1.121006776	1.444336883	1.397339983	0.675810474	#N/A
XP_020445695.1	LOW QUALITY PROTEIN: epithelial splicing regulatory protein 2-like	109954590	1.392338177	1.35667107	0.816812054	0.849405548	0.991276764	0.855670103	1.003963012	0.965653897	1.007259528	1.263157895	1.274954628	0.921960073	0.529945554	0.751784298	0.818398097	#REF!
XP_020445696.1	LOW QUALITY PROTEIN: talin-2-like	109954591	0.824362606	1.156751653	1.038501561	0.873465534	0.993756504	0.886576483	0.86496695	0.963172805	0.841374269	0.867690058	0.736842105	1.039473684	0.766081871	0.905306972	1.234131113	#N/A
XP_020445744.1	rho guanine nucleotide exchange factor 1 isoform X1	109954623	0.807564698	0.889847379	0.804081633	0.880557399	0.755102041	0.796734694	0.922362309	0.808228268	0.878155873	0.958287596	1.088913282	0.982436883	0.939626784	0.940408163	1.068571429	#N/A
XP_020445752.1	cell adhesion molecule 4 isoform X1	109954624	0.704005431	1.21724372	1.445705024	0.829599457	1.228525122	1.109400324	0.846571623	0.833672777	1.006591337	1.603578154	1.097928437	1.797551789	1.028248588	0.713938412	0.983792545	#REF!
XP_020445769.1	electron transfer flavoprotein subunit beta	109954632	1.098774885	1.170750383	1.188633615	0.967840735	1.15235792	1.238210399	0.921133231	0.967075038	1.026172301	0.881134133	0.910577972	0.753544166	1.017448201	0.887545345	0.835550181	#N/A
XP_020445787.1	apolipoprotein Eb-like	109954649	0.901467505	0.662473795	0.783180026	0.846960168	2.090670171	1.222076216	0.78197065	1.249475891	0.792474344	0.994298746	1.220068415	1.095781072	0.727480046	0.827858081	0.840998686	#N/A
XP_020445789.1	apolipoprotein A-IV-like	109954652	1.287303058	0.938832252	0.760233918	0.797034291	0.824561404	1.337510443	0.858202039	1.018535681	1.056166056	0.915750916	2.014652015	1.015873016	1.046398046	0.847117794	0.89390142	#N/A
XP_020445790.1	LOW QUALITY PROTEIN: apolipoprotein A-IV-like	109954653	0.992592593	0.986419753	0.880387931	0.668518519	1.245689655	1.219827586	0.615432099	0.67654321	0.955882353	0.820378151	1.789915966	0.652310924	0.923319328	0.862068966	1.119612069	#N/A
XP_020445799.1	mitochondrial import receptor subunit TOM40 homolog	109954659	0.892086331	1.047961631	0.901296112	0.973621103	0.950149551	1.031904287	1.041966427	0.982014388	0.887096774	1.11143695	1.008797654	1.083577713	1.126099707	1	0.997008973	#N/A
XP_020445806.1	CTP synthase 1-like isoform X1	109954663	1.137813212	1.469248292	1.03163017	1.034168565	0.957420925	1.236009732	0.829157175	1.061503417	1.315352697	1.262793914	1.214384509	1.20055325	1.810511757	0.818734793	0.718978102	#N/A
XP_020445817.1	protein lin-28 homolog A isoform X1	109954669	1.28942953	1.30704698	0	0.897651007	0	0	1.191275168	1.026006711	0	0	0	0	0	0	0	#N/A
XP_020445842.1	uncharacterized protein LOC109954684	109954684	1.017964072	1.094610778	1.045735476	1.45988024	1.145859085	1.530284302	0.870658683	1.130538922	1.576033058	0.683471074	0.703305785	0.626446281	0.543801653	0.781211372	0.500618047	#N/A
XP_020445852.1	hormone-sensitive lipase isoform X1	109954692	0.597815293	0.643992056	0	0.578450844	0	0	0.628599801	0.523336643	0.718112245	0.924107143	0.77869898	0.885841837	0.794005102	0	0	#N/A
XP_020445858.1	trypsin-like	109954697	0.266823161	0.310250391	0.226615521	0.214397496	0.257598112	0.357037474	0.223787167	0.291862285	0.836653386	0.746347942	0.845949535	0.733067729	3.544488712	0.267925642	0.251401593	#N/A
XP_020445861.1	basal cell adhesion molecule-like isoform X1	109954700	0.572864322	0.700376884	0.860273973	0.782663317	0.796347032	0.833789954	1.102386935	0.867462312	0.91831357	1.12516469	1.242424242	0.907773386	1.229249012	1.060273973	1.458447489	#N/A
XP_020445870.1	DNA repair protein XRCC1	109954706	0.745047923	0.615335463	0.873252563	0.861341853	0.94221808	0.908667288	0.892651757	0.998083067	0.718104496	1.173754557	1.142162819	1.040097205	1.369380316	1.030754893	0.968313141	#N/A
XP_020445874.1	persulfide dioxygenase ETHE1%2C mitochondrial-like isoform X1	109954710	0.808139535	0.774709302	0.728606357	0.893895349	0.870415648	0.819070905	1.110465116	0.70494186	0.576923077	0.867692308	1.063076923	0.807692308	1.156153846	1.308883456	1.142624287	#N/A
XP_020445899.1	replication protein A 32 kDa subunit	109954722	0.751425314	0.816419612	0.818181818	0.697833523	0.704918033	0.912071535	1.242873432	0.872291904	0.966329966	0.914141414	1.037037037	0.964646465	1.542087542	1.852459016	0.538002981	#N/A
XP_020445903.1	LOW QUALITY PROTEIN: uncharacterized protein LOC109954724	109954724	0.688277087	0.835701599	0.867459643	1.152753108	0.993203059	1.0144435	1.001776199	1	0.966814159	0.732300885	0.634955752	0.819321534	1.746312684	0.955819881	0.927782498	#N/A
XP_020445905.1	40S ribosomal protein S19	109954727	0.653635653	0.730258014	0.811447811	1.017982799	0.907070707	1.004040404	1.058639562	1.031274433	0.997940268	0.872296601	0.945417096	0.766220391	1.472708548	0.95016835	0.714478114	#N/A
XP_020445924.1	prohibitin	109954741	0.680813439	0.809902741	0.862462006	1.08311229	1.054711246	1.140577508	1.030946065	1.130857648	1.005381166	0.934529148	0.965919283	0.873542601	1.252914798	0.968085106	0.813069909	#N/A
XP_020445953.1	synaptic vesicle membrane protein VAT-1 homolog	109954759	0.91272052	0.734447539	0.807387863	0.878365831	0.949868074	0.737906772	0.91272052	0.883936862	0.832760596	0.961053837	1.517754868	1.137457045	1.030927835	0.995602463	1.130167106	#N/A
XP_020445956.1	piwi-like protein 2	109954762	0.398207426	0.825224072	0.961389961	0.729833547	1.040540541	0.966216216	1.234955186	0.933418694	0.870143149	1.163599182	1.213701431	1.065439673	1.556237219	0.97007722	0.823359073	#N/A
XP_020445974.1	ran-specific GTPase-activating protein	109954773	0.627385892	0.753526971	0.801928133	0.972614108	1.093777388	1.166520596	1.1593361	1.078008299	0.917701863	1.170031056	0.99378882	0.850931677	1.278726708	1.144609991	0.647677476	#N/A
XP_020445985.1	golgin subfamily A member 3	109954777	0.776190476	0.904081633	0.829285219	1.149659864	0.696044414	0.74184594	0.856462585	0.755782313	0	0	0	0	0	1.26925746	1.016655101	#N/A
XP_020446024.1	LOW QUALITY PROTEIN: piwi-like protein 1	109954789	0.812435233	0.832124352	0.810666667	0.81865285	0.916444444	0.796444444	1.320207254	0.994818653	0.845278726	1.260523322	1.349260523	0.827076223	1.196814562	1.057777778	0.673777778	#N/A
XP_020446025.1	AP2-associated protein kinase 1-like isoform X1	109954791	0.706595906	1.057619409	0.918533605	1.244882487	0.912423625	0.783095723	1.053828658	1.00227445	0.721264368	0.816091954	1.003831418	0.725095785	0.857279693	0.901221996	0.897148676	#N/A
XP_020446040.1	splicing factor 3A subunit 1	109954793	0.983801296	1.064794816	0.805891239	0.776457883	0.805891239	0.783232628	0.953563715	0.821814255	1.087131367	1.172922252	1.146112601	0.85924933	1.242627346	1.106495468	0.94939577	#N/A
XP_020446044.1	LOW QUALITY PROTEIN: adipocyte enhancer-binding protein 1	109954797	0.796157951	0.838847385	0.913580247	0.927427962	0.800705467	0.819223986	0.929562433	0.934898613	0.818677043	0.927626459	0.968093385	1.042801556	0.740856031	1.202821869	1.111111111	#N/A
XP_020446047.1	non-POU domain-containing octamer-binding protein-like isoform X2	109954799	0.693501455	0.675072745	0.827490775	0.833171678	0.816420664	0.80904059	1.019398642	0.826382153	0.871539313	1.137320044	1.197120709	0.932447398	1.416389812	1.134686347	0.881918819	#N/A
XP_020446065.1	tRNA (uracil-5-)-methyltransferase homolog A isoform X1	109954810	1.076041667	1.294791667	0	0.847916667	0	0	1.170833333	1.022916667	0	0	0	0	0	0	0	#N/A
XP_020446071.1	5-AMP-activated protein kinase subunit beta-1-like	109954814	1.15128593	1.319213313	0.766433566	0.957639939	1.018181818	0.852447552	0.938729198	0.685325265	1.079399142	0.885550787	0.992846924	0.685264664	1.078683834	1.151748252	0.805594406	#N/A
XP_020446115.1	U5 small nuclear ribonucleoprotein 200 kDa helicase	109954839	0.713277742	0.758178319	0.481089259	0.711994869	0.556732224	0.498739284	1.149454779	0.798588839	0.829411765	1.082352941	1.131372549	0.935294118	1.21372549	0.795259708	0.573373676	#N/A
XP_020446122.1	multifunctional methyltransferase subunit TRM112-like protein	109954842	0.670239596	0.730769231	0.686650185	0.74148802	0.653275649	0.937577256	1.025851198	0.876418663	1.196494465	0.812730627	0.810885609	0.729704797	1.038745387	1.120519159	0.546353523	#N/A
XP_020446128.1	cytochrome c oxidase subunit 6A%2C mitochondrial isoform X1	109954847	0.762202753	0.881101377	0.832764505	0.95494368	0.930602958	0.853242321	1.141426783	1.032540676	0.96345515	1.009966777	0.906976744	0.747508306	1.224806202	1.138794084	1.028441411	#N/A
XP_020446131.1	hexokinase-2-like isoform X2	109954849	0.7975	0.861666667	1.052023121	0.994166667	1.212909441	0.802504817	0.996666667	0.8475	1.028971029	1.228771229	1.065934066	0.939060939	1.048951049	1.02504817	0.783236994	#N/A
XP_020446133.1	thioredoxin reductase 2%2C mitochondrial	109954851	1.277016743	1.337899543	0.383624655	0.695585997	0.512419503	0.678472861	0.852359209	0.926179604	0	0	0	0	0	0.611775529	0.493560258	#N/A
XP_020446134.1	peptidyl-prolyl cis-trans isomerase NIMA-interacting 4	109954848	0.574692443	0.680140598	0.791841004	0.862917399	0.804393305	0.945606695	0.879613357	0.943760984	0.84606866	1.222591362	1.227021041	0.953488372	1.408637874	1.14748954	1.018828452	#N/A
XP_020446146.1	malectin	109954858	0.677677678	0.670670671	0.70633694	1.03003003	0.663833076	1.027047913	1.166166166	1.102102102	1.026378897	1.380095923	1.185851319	0.731414868	1.258992806	1.015455951	1.098918083	#N/A
XP_020446150.1	dedicator of cytokinesis protein 5	109954861	0.773244147	1.226755853	0	0.663545151	0	0	0.898996656	0.787959866	0	0	0	0	0	0	0	#N/A
XP_020446177.1	E3 ubiquitin-protein ligase RNF181 isoform X1	109954883	0.929268293	0.815853659	0	1.006097561	0	0	1.073170732	1.102439024	1.508293839	1.092417062	1.19549763	1.058056872	1.184834123	0	0	#N/A
XP_020446187.1	protein unc-119 homolog B	109954888	0.873692078	1.452167414	1.02364532	0.833333333	1.04137931	0.860098522	0.914798206	0.904334828	0	0	0	0	0	0.81182266	0.737931034	#N/A
XP_020446200.1	transport and Golgi organization protein 2 homolog	109954898	0.664842681	0.81121751	0	0.905608755	0	0	1.143638851	1.763337893	0.796437659	1.048346056	0.849872774	0.993638677	0.942748092	0	0	#N/A
XP_020446223.1	alpha-1-antitrypsin homolog	109954905	1.39802336	0.983827493	0.973392461	1.185983827	1.248337029	1.205099778	0.865229111	0.903863432	1.088737201	0.864618885	1.319681456	1.112627986	0.783845279	0.997782705	0.72616408	#N/A
XP_020446229.1	glutamine--fructose-6-phosphate aminotransferase [isomerizing] 1 isoform X1	109954908	0.972841901	0.928225024	1.00173913	1.236663434	1.145217391	1.268695652	1.03685742	1.173617847	1.050632911	0.828209765	0.856238698	0.840867993	0.882459313	1.042608696	0.899130435	#N/A
XP_020446250.1	nucleolysin TIA-1-like isoform X1	109954922	0.512911843	0.554764025	0	0.691006233	0	0	1.409617097	1.089937667	0	0	0	0	0	0	0	#N/A
XP_020446255.1	phosphatidylinositol transfer protein beta isoform	109954925	1.158185841	1.16039823	0.863198459	1.011061947	0.955684008	0.967244701	0.980088496	1.101769912	0.997275204	1.039055404	1.098092643	1.065395095	1.057220708	1.037572254	0.857418112	#N/A
XP_020446265.1	vinexin-like isoform X1	109954931	0.60097561	0.564878049	0.704944179	0.973658537	0.756778309	0.945773525	0.883902439	0.913170732	0	0	0	0	0	1.00877193	1.135566188	#N/A
XP_020446271.1	type I inositol 1%2C4%2C5-trisphosphate 5-phosphatase-like isoform X1	109954934	1.166085136	1.077459874	1.34502924	0.837404047	1.155555556	1.049122807	0.750872296	0.750872296	1.091625616	0.834482759	0.846305419	0.921182266	0.908374384	0.851461988	0.962573099	#N/A
XP_020446290.1	116 kDa U5 small nuclear ribonucleoprotein component	109954944	0.782809612	0.830868762	1.007490637	0.881700555	0.978464419	0.964419476	0.951016636	0.903881701	0.996222852	1.062322946	1.008498584	0.971671388	1.313503305	1.133895131	0.804307116	#N/A
XP_020446294.1	cleavage stimulation factor subunit 2 isoform X1	109954939	0.422558923	0.406565657	0.703608247	0.73989899	0.775128866	0.854381443	1.019360269	0.76010101	0.649878148	0.932575142	0.917140536	0.809910642	1.377741673	1.177835052	0.643685567	#N/A
XP_020446306.1	dihydropyrimidinase-related protein 2-like	109954951	1.232939035	1.213830755	1.039840637	1.041856233	1.102589641	0.934262948	0.911737944	0.94722475	1.02955665	0.958128079	1.048440066	0.94909688	0.972085386	1.325697211	0.819721116	#N/A
XP_020446347.1	LOW QUALITY PROTEIN: probable E3 ubiquitin-protein ligase HECTD4	109954969	4.403005464	4.770491803	0	0.463114754	0	0	0.18579235	0.107923497	1.104026846	0.964765101	0.92114094	0.811241611	0.948825503	0	0	#N/A
XP_020446358.1	drebrin-like protein isoform X1	109954973	0.913793103	1.038539554	1.303526448	1.051724138	1.186397985	1.016372796	1.254563895	1.062880325	0.85467128	1.123414072	1.198385236	1.186851211	1.143021915	0.971032746	0.906801008	#N/A
XP_020446363.1	PDZ and LIM domain protein 2	109954975	0.847946726	1.102108768	0.871060172	1.261931188	1.071633238	0.934097421	1.114317425	1.143174251	0.954081633	0.991836735	1.203061224	0.715306122	0.686734694	0.814708691	1.162368672	#N/A
XP_020446373.1	annexin A1	109954982	0.562135113	0.595496247	0.708747515	1.01501251	0.774353877	1.028827038	0.919933278	0.890742285	0.930323847	1.217860648	1.145240432	1.290480864	0.828263003	1.072564612	1.57554672	#REF!
XP_020446405.1	protein-L-isoaspartate(D-aspartate) O-methyltransferase-like isoform X1	109955004	0.545051699	0.680945347	0	1.32422452	0	0	1.32717873	1.031019202	0.774647887	1.230046948	1.188967136	1.388497653	0.876760563	0	0	#N/A
XP_020446417.1	aryl-hydrocarbon-interacting protein-like 1	109955008	0.441195168	0.582962492	0	1.052765416	0	0	1.096630642	0.912269549	0.694373402	1.092071611	1.139386189	1.049872123	1.510230179	0	0	#N/A
XP_020446418.1	lysine-specific histone demethylase 1A isoform X5	109955009	1.006060606	0.995959596	0	0.813468013	0	0	0.882154882	0.69023569	0.798501249	0.800166528	0.78101582	0.696086595	1.288925895	0	0	#N/A
XP_020446425.1	40S ribosomal protein S14	109955014	1.43866171	1.256505576	1.010638298	1.157372986	0.919729207	1.008704062	1.167286245	1.120198265	1.00118624	1.039145907	1.052194543	0.994068802	1.09252669	0.926499033	0.934235977	#N/A
XP_020446439.1	isovaleryl-CoA dehydrogenase%2C mitochondrial	109955024	0.820512821	0.864801865	0.928971963	1.213286713	0.934579439	1.277570093	1.101398601	1.265734266	1.056508577	0.925327952	0.814328961	0.801210898	1.165489405	0.936448598	0.734579439	#N/A
XP_020446474.1	dihydrolipoyllysine-residue succinyltransferase component of 2-oxoglutarate dehydrogenase complex%2C mitochondrial-like isoform X1	109955039	0.929042904	1.004125413	0.730449251	0.992574257	0.851913478	0.728785358	0.892739274	0.858910891	0.922101449	1.201992754	1.211956522	0.830615942	1.298007246	1.03327787	0.937603993	#N/A
XP_020446480.1	echinoderm microtubule-associated protein-like 1 isoform X1	109955043	0.711853307	0.882776686	0.71242892	0.835625409	0.911454102	0.86677498	0.839554682	0.969220694	0.744541485	1.189956332	1.080786026	1.165938865	0.76419214	1.387489846	1.619821284	#N/A
XP_020446501.1	E3 ubiquitin-protein ligase UBR1	109955048	1.164110429	1.239263804	0.730639731	0.849693252	0.85993266	0.964983165	1.000766871	0.88190184	0.835416667	1.135416667	0.90625	0.7625	1.116666667	1.066666667	0.764309764	#N/A
XP_020446502.1	cullin-4B	109955045	0.737249839	0.874112331	0.841644794	0.853453841	0.845144357	0.860892388	0.83925113	0.860555197	0.654974123	0.736055204	0.608970673	0.950546291	0.649223692	1.329833771	0.937882765	#N/A
XP_020446505.1	ataxin-3	109955050	0.565622918	0.762824783	0.673036093	0.946035976	0.796178344	1.054493984	1.043304464	1.011325783	0.923954373	1.19391635	1.264258555	1.072243346	1.057984791	1.077848549	1.058740269	#N/A
XP_020446506.1	kinectin isoform X1	109955051	0.902359642	1.09275834	0.857142857	1.004068348	0.903525046	1.021335807	1.073230269	0.886899919	1.010679612	0.966990291	1.031067961	0.960194175	1.166990291	1.120593692	1.024118738	#N/A
XP_020446512.1	CAAX prenyl protease 1 homolog	109955055	0.941775837	1.037845706	0.729411765	0.924308588	0.884558824	1.066911765	0.978165939	1.232896652	0.744318182	1.247564935	1.012175325	1.142857143	1.346590909	0.947794118	0.566911765	#N/A
XP_020446520.1	prefoldin subunit 1	109955060	0.704702194	0.588087774	0.751953125	0.852037618	1.055664063	0.991210938	1.050783699	0.820689655	0.926855895	1.069868996	1.07860262	1.029475983	1.063318777	1.213867188	0.943359375	#N/A
XP_020446532.1	UMP-CMP kinase 2%2C mitochondrial	109955070	1.327883742	1.472297911	1.537313433	0.890099909	1.409873708	1	1.572207084	1.004541326	0.872056515	1.090266876	1.12244898	0.789638932	1.405808477	0.847301952	0.818599311	#N/A
XP_020446533.1	radical S-adenosyl methionine domain-containing protein 2	109955071	0.757142857	0.95170068	1.170263789	0.507482993	0.491606715	0.935251799	1.655782313	0.570748299	0.632943569	0.546009151	0.464667006	0.770208439	0.652770717	0.579136691	0.454436451	#N/A
XP_020446549.1	PDZ and LIM domain protein 7 isoform X2	109955073	1.04969419	1.031345566	1.021276596	0.94648318	1.032377428	1.019426457	1.092507645	0.996941896	0.897522523	1.141891892	0.925675676	1.453828829	0.736486486	0.96947271	1.456059204	#N/A
XP_020446587.1	serine protease HTRA2%2C mitochondrial-like	109955094	1.431605777	1.567544605	1.132901135	0.954120646	1.030794165	0.859805511	0.896346644	0.946474087	1.09039548	0.80306699	0.778853914	0.720742534	0.930589185	1.073743922	0.97649919	#N/A
XP_020446598.1	LOW QUALITY PROTEIN: exocyst complex component 5	109955100	0.631521739	0.598369565	0.706746827	0.656521739	0.844355377	0.985971944	0.825543478	0.635869565	0.801759134	0.942489851	0.859269283	1.00135318	0.807848444	0.895791583	0.910487642	#N/A
XP_020446599.1	clathrin light chain B isoform X1	109955097	1.797882579	2.153994225	0.84295612	0.922040423	1.020785219	0.852193995	1.053897979	0.771896054	0.992662474	1.14360587	1.316561845	1.048218029	1.3721174	1.357967667	1.18591224	#N/A
XP_020446604.1	dehydrogenase/reductase SDR family member 7	109955103	0.6242505	1.290473018	0.871967655	0.789473684	0.871967655	1.173854447	0.797468354	0.828780813	0.847695391	1.122244489	1.260521042	1.023046092	1.181362725	1.018867925	0.859838275	#N/A
XP_020446611.1	protein Z-dependent protease inhibitor-like	109955109	1.377886634	1.228131561	0.885620915	0.728481456	1.050108932	1.246187364	0.628411477	0.635409377	0.858712716	1.233908948	1.387755102	1.108320251	1.395604396	1.277777778	0.762527233	#REF!
XP_020446628.1	leucine zipper protein 1	109955127	0.779848171	1.069013112	0	0.755693582	0	0	0.98136646	0.935127674	0.828894807	0.812916112	1.011318242	0.976031957	0.697070573	0	0	#N/A
XP_020446654.1	LOW QUALITY PROTEIN: tryptophan--tRNA ligase%2C cytoplasmic	109955137	0.969855832	0.758846658	1.0777667	1.157273919	0.907278166	1.02891326	0.870249017	1.323722149	1.265346535	0.991089109	0.913861386	0.754455446	1.322772277	0.914257228	1.375872383	#N/A
XP_020446671.1	14-3-3 protein theta	109955144	0.765107212	0.786549708	0.928315412	1.018518519	1.002688172	1.112007168	1.102339181	1.081871345	0.998137803	1.046554935	1.091247672	0.95716946	1.25698324	1.230286738	1.176523297	#N/A
XP_020446679.1	long-chain-fatty-acid--CoA ligase 4	109955146	0.831521739	0.811820652	0	0.86548913	0	0	0.961956522	0.963994565	0.810344828	1.257183908	1.162356322	0.800287356	1.192528736	0	0	#N/A
XP_020446686.1	heat shock 70 kDa protein 4L isoform X1	109955149	0.406275469	0.561532192	1.050089445	0.394458028	0.892665474	1.073345259	0.459250204	0.438875306	0	0	0	0	0	0.978533095	0.871198569	#N/A
XP_020446690.1	charged multivesicular body protein 3	109955150	1.96128423	1.577903683	0	1.098205855	0	0	1	0.915958451	1.244498778	1.2200489	1.058679707	0.996740016	1	0	0	#N/A
XP_020446706.1	methylmalonate-semialdehyde dehydrogenase [acylating]%2C mitochondrial isoform X1	109955159	0.550424128	0.799245994	0.739619377	0.834118756	0.873702422	0.932525952	1.065032988	1.02262017	0.828767123	0.902152642	0.988258317	0.932485323	1.834637965	1.217128028	1.136678201	#N/A
XP_020446712.1	NADH dehydrogenase [ubiquinone] 1 alpha subcomplex subunit 2	109955162	0.952963311	1.082784572	0.842613215	0.993414864	1.131403118	1.002969562	0.93508937	1.051740357	1.044801352	0.998309383	0.961961116	1.113271344	1.271344041	0.959910913	1.002969562	#N/A
XP_020446720.1	tripeptidyl-peptidase 1	109955168	0.685936152	0.735979292	0.848717949	1.022433132	2.501282051	1.324358974	0.84124245	1.072476273	0.636182903	1.058648111	0.813121272	1.942345924	0.828031809	1.062820513	0.624358974	#N/A
XP_020446721.1	YTH domain-containing family protein 2 isoform X1	109955169	1.021648626	1.009159034	0	1.09408826	0	0	1.373855121	1.162364696	0.982378855	0.947870778	1.204111601	0.855359765	0.883994126	0	0	#N/A
XP_020446742.1	putative ATP-dependent RNA helicase TDRD9 isoform X1	109955179	0.47815231	0.699126092	1.261125105	0.805243446	1.590260285	0.790092359	0.986267166	1.024968789	0.842622951	1.112568306	1.244808743	1.515846995	1.330054645	1.103274559	0.560033585	#N/A
XP_020446746.1	protein phosphatase 1A isoform X1	109955183	0.799180328	0.892076503	0.852474323	0.839480874	0.854341737	0.990662932	1.045081967	0.888661202	0.97492163	1.041797283	0.983281087	0.959247649	1.014629049	0.996265173	0.870214753	#N/A
XP_020446751.1	ribosomal protein S6 kinase alpha-1 isoform X1	109955185	0.872093023	0.935215947	0.978593272	1.068106312	1.03058104	1.022426096	1.081395349	1.104651163	0.878701051	1.041069723	0.976122254	1.096466094	0.953199618	1.141692151	1.054026504	#N/A
XP_020446758.1	60S ribosomal protein L13a	109955189	0.891700405	1.065789474	0.925066905	1.026315789	1.022301517	1.105263158	1.118421053	1.05465587	0.913119027	0.927019983	0.976542137	0.799304952	1.466550825	0.971454059	0.980374665	#N/A
XP_020446760.1	ATPase inhibitor B%2C mitochondrial-like	109955190	0.808388158	0.893092105	0.728494624	0.784539474	0.908602151	0.957885305	1.125822368	0.912006579	0.870848708	1.265682657	1.120848708	1.140221402	1.982472325	0.975806452	1.30734767	#N/A
XP_020446785.1	heterogeneous nuclear ribonucleoprotein Q isoform X1	109955203	0.669603524	0.644933921	0.696647588	0.840528634	0.830744072	0.834014718	1.188546256	0.921585903	1.046875	1.251116071	1.246651786	1.075892857	1.483258929	1.276369583	0.925592805	#N/A
XP_020446796.1	cytoplasmic dynein 1 heavy chain 1	109955208	0.898139079	0.958863859	0.913043478	1.014691479	0.989371981	1.005797101	1.128305583	1.095984329	0.994382022	0.964419476	0.978464419	0.870786517	1.051498127	1.073429952	0.81352657	#N/A
XP_020446831.1	ADP-ribosylation factor 6	109955225	0.435172414	0.496551724	0.695419847	1.222758621	1.195419847	0.797709924	1.21862069	1.144137931	0.850789096	1.282639885	1.175035868	1.077474892	1.350071736	1.55648855	0.86259542	#REF!
XP_020446880.1	40S ribosomal protein S8	109955257	0.851214575	0.962550607	0.841138659	1.109311741	0.908172635	1.089072544	1.117408907	1.208502024	1.052858684	0.951456311	1.01618123	0.790722762	1.514563107	0.961432507	0.82369146	#N/A
XP_020446884.1	medium-chain specific acyl-CoA dehydrogenase%2C mitochondrial	109955259	0.69795539	0.791821561	0.978967495	0.913568773	0.95793499	0.945506692	1.021375465	1.022304833	0.845780795	1.010669253	0.925315228	0.853540252	1.236663434	1.115678776	0.870936902	#N/A
XP_020446914.1	charged multivesicular body protein 5	109955267	0.602631579	0.595614035	0.798924008	0.761403509	0.815736382	0.806993948	1.023684211	0.792105263	0.879558948	1.170483461	1.162849873	0.810008482	1.762510602	1.291862811	0.665770007	#N/A
XP_020446923.1	ecto-NOX disulfide-thiol exchanger 2	109955271	1.092909535	2.801140994	0	0.755501222	0	0	0.387123064	0.484107579	0	0	0	0	0	0	0	#N/A
XP_020446935.1	LOW QUALITY PROTEIN: band 4.1-like protein 3	109955275	0.601827676	1.184073107	0.838613861	0.734986945	1.127722772	0.931683168	0.936031332	0.765013055	0.840317101	1.10419026	1.005662514	1.191392978	1.244620612	1.417821782	0.84950495	#N/A
XP_020446937.1	protein diaphanous homolog 2	109955274	0.828476821	0.772847682	0.573967339	0.905960265	0.508645533	0.504803074	0.999337748	0.79205298	0.688868613	1.291970803	1.091240876	2.186131387	1.041058394	0.694524496	0.560999039	#N/A
XP_020446938.1	coiled-coil and C2 domain-containing protein 1B isoform X1	109955276	0.839098954	0.965406275	0.840600429	1.041029767	0.836311651	0.81915654	1.346741754	1.243765084	0.943236715	1.1147343	0.803140097	1.239130435	0.991545894	1.19799857	1.023588277	#N/A
XP_020446945.1	guanine nucleotide-binding protein G(olf) subunit alpha isoform X1	109955280	0.914509804	0.815686275	0	1.207058824	0	0	1.177254902	1.16	0	0	0	0	0	0	0	#N/A
XP_020446961.1	gamma-soluble NSF attachment protein	109955288	0.530232558	0.746179402	0.7631242	0.970099668	0.933418694	1.208706786	0.966777409	1.102325581	0.853778214	1.226692836	1.226692836	0.860647694	1.38861629	1.280409731	0.731113956	#REF!
XP_020446963.1	O-acetyl-ADP-ribose deacetylase MACROD1 isoform X1	109955286	0.662153449	0.716956802	1.039699571	1.09929078	1.05472103	0.972103004	0.958091554	0.720825274	1.039800995	1.052736318	1.206965174	0.989054726	1.072636816	1.017167382	0.902360515	#N/A
XP_020446964.1	poly(U)-specific endoribonuclease-C-like	109955290	0.959216966	1.001631321	0	1.102773246	0	0	1.179445351	1.086460033	1.001004016	1.071285141	0.932730924	0.737951807	0.912650602	0	0	#N/A
XP_020446965.1	NADH dehydrogenase [ubiquinone] flavoprotein 2%2C mitochondrial	109955291	0.710158434	0.850885368	0.980735552	1.08667288	0.92469352	0.992119089	1.024231128	1.182665424	1.042832168	0.848776224	0.896853147	0.842657343	1.181818182	1.049036778	0.926444834	#N/A
XP_020446967.1	vesicle-associated membrane protein-associated protein A	109955293	0.744125326	1.087032202	0.736448598	0.980852916	0.792523364	1.1	0.924281984	0.731940818	0.754162586	1.034280118	0.924583741	0.845249755	1.159647405	1.263551402	0.93271028	#N/A
XP_020446970.1	ras-related protein Rab-31	109955295	0.929394813	1.110230548	1.115789474	0.870317003	0.924401914	0.84784689	0.968299712	0.885446686	0.799847212	1.057295646	1.096256684	0.802902979	1.353705118	1.167464115	0.814354067	#N/A
XP_020446972.1	thioredoxin domain-containing protein 12	109955296	0.610066707	0.640388114	0.755354201	0.722862341	0.771828666	0.887149918	1.009096422	0.869011522	0.770351328	1.025706941	1.068551842	0.948586118	1.244215938	1.118616145	0.763591433	#N/A
XP_020446982.1	elongation factor 1-delta-like isoform X1	109955305	0.905956113	0.910658307	0.814786585	1.122257053	1.027439024	1.311737805	1.132445141	1.197492163	0.978535354	1.029040404	1.236111111	1.186868687	1.496212121	1.016006098	0.928353659	#N/A
XP_020446986.1	EMILIN-2-like	109955307	0.91301059	0.714826021	0	1.097579425	0	0	1.096822995	1.229198185	1.013850416	1.043397969	0.901200369	0.93721145	1.084025854	0	0	#N/A
XP_020446995.1	signal transducing adapter molecule 1 isoform X1	109955312	0.855714286	0.83	0	0.827142857	0	0	0.881428571	0.667142857	1.11341853	0.987220447	1.152555911	0.884984026	1.252396166	0	0	#N/A
XP_020447026.1	protein kinase C iota type	109955324	0.842134831	0.646067416	0.77962578	0.506179775	0.833679834	0.809424809	0.954494382	0.545505618	0.378006873	0.606958763	0.551975945	0.395618557	0.504295533	1.038115038	1.083160083	#N/A
XP_020447044.1	translocation protein SEC62 isoform X1	109955331	0.618732782	0.870523416	0	0.608264463	0	0	0.643526171	0.666666667	0	0	0	0	0	0	0	#N/A
XP_020447067.1	peptidyl-prolyl cis-trans isomerase FKBP1A-like	109955337	0.830822711	0.938586327	1.026709402	1.174971031	1.232905983	1.146367521	1.171494786	1.059096176	0.875977654	1.211173184	1.326256983	1.144134078	0.989944134	0.944444444	1.208333333	#N/A
XP_020447068.1	macrophage mannose receptor 1-like	109955338	0.902255639	0.769423559	0.918172157	0.971177945	1.190223167	0.803400638	1.454887218	1.224310777	0.896786758	1.020447907	1.345666991	1.23369036	1.110029211	0.941551541	0.754516472	#N/A
XP_020447104.1	ATP synthase subunit g%2C mitochondrial isoform X1	109955352	1.52195122	1.16097561	0.812678063	1.147560976	0.982905983	1.020655271	1.02804878	1.008536585	0.952657005	1.069565217	1.077294686	0.799033816	1.288888889	0.902421652	0.979344729	#N/A
XP_020447124.1	pancreatic alpha-amylase-like	109955365	0.362292052	0.311645102	0.198165648	0.443622921	0.321011673	0.270428016	0.404436229	0.435120148	0.688423645	0.709359606	0.700738916	0.735221675	4.6908867	0.235130628	0.19844358	#N/A
XP_020447133.1	rho-associated protein kinase 1 isoform X2	109955368	0.654686399	0.639887245	0.822374877	1.078928823	0.676153091	0.864573111	1.17688513	1.087385483	0.952716298	1.057344064	1.067404427	0.978873239	1.007042254	1.029440628	1.008832188	#N/A
XP_020447169.1	far upstream element-binding protein 1 isoform X3	109955386	0.909305065	0.992932862	0.841666667	1.010600707	1.109259259	0.903703704	1.24852768	0.983510012	0	0	0	0	0	1.082407407	0.87962963	#N/A
XP_020447172.1	LOW QUALITY PROTEIN: epidermal growth factor receptor substrate 15-like 1	109955389	0.913242009	0.734018265	1.632175762	0.555936073	0.73210489	0.594613749	0.737442922	0.625	1.199029126	0.816920943	0.863384189	0.73925104	0.928571429	0.830616584	0.880935507	#N/A
XP_020447208.1	macrophage mannose receptor 1-like	109955414	0.741263441	0.926747312	0.780737705	0.79905914	0.679644809	0.742486339	1.112903226	0.797043011	0.713495575	0.959070796	1.316371681	1.290929204	0.883849558	0.735655738	1.525273224	#N/A
XP_020447219.1	heterogeneous nuclear ribonucleoproteins C1/C2 isoform X1	109955424	1.086028461	1.269728331	0.986369269	0.567917206	0.851301115	0.807930607	0.663001294	0.587968952	0.902439024	1.277278562	1.223363286	1.042362003	1.644415918	1.313506815	0.894671623	#REF!
XP_020447220.1	FACT complex subunit SSRP1	109955422	0.724723247	0.685608856	0.759113653	0.945387454	0.904932094	0.865618299	1.155719557	1.392619926	0.81444333	0.969909729	1.112337011	1.005015045	1.431293882	1.397426733	0.791279485	#N/A
XP_020447228.1	transcription elongation factor A protein 1	109955426	0.880519481	0.872727273	0	0.898701299	0	0	1.103896104	1.064935065	1.213448006	1.093823299	1.104769351	0.757623143	1.08522283	0	0	#N/A
XP_020447237.1	V-type proton ATPase subunit H isoform X1	109955433	0.929533679	1.045595855	0.919008264	1.016580311	1.129752066	1.459504132	0.966839378	1.087046632	1.144880174	0.907407407	0.77124183	0.790849673	0.720043573	0.938842975	1.16446281	#N/A
XP_020447260.1	LOW QUALITY PROTEIN: ubiquitin carboxyl-terminal hydrolase 14	109955441	0.595092025	0.895705521	1.095440085	1.113496933	1.009544008	1.015906681	1.115541922	1.066462168	0.82711556	0.86533212	0.774340309	0.742493176	0.971792539	1.040296925	0.709437964	#N/A
XP_020447268.1	collagen alpha-1(XI) chain-like	109955447	0.727722772	0.701113861	0.888965996	0.88799505	0.94240111	0.926439972	0.738861386	0.89480198	1.006500542	1.38028169	1.226435536	0.969664139	0.754062839	0.99722415	0.79666898	#N/A
XP_020447277.1	protein THEM6 isoform X1	109955452	0.550614948	0.669820246	0	0.955534532	0	0	1.410596026	0.988647114	0	0	0	0	0	0	0	#N/A
XP_020447282.1	AP-1 complex subunit mu-1	109955454	1.371544715	1.568292683	0.820825516	0.725203252	0.856472795	1.001876173	1.026829268	0.812195122	0.925110132	1.150881057	1.160792952	0.985682819	0.968061674	1.196998124	1.274859287	#N/A
XP_020447283.1	tropomyosin alpha-1 chain-like isoform X1	109955456	0.553231939	0.557034221	0.837209302	0.925855513	0.770348837	1.100775194	0.975285171	1.1378327	0.893756846	1.08871851	0.799561884	1.445783133	0.743702081	0.902131783	1.544573643	#N/A
XP_020447285.1	tropomyosin alpha-4 chain-like isoform X2	109955456	0.857902736	1.182370821	1.016	0.95212766	0.940571429	0.982857143	1.164893617	0.922492401	0.802960222	0.901017576	1.011100833	1.026827012	0.923219241	1.134857143	1.017142857	#N/A
XP_020447288.1	ras-related protein Rab-8A-like	109955457	0.659589041	0.800684932	0.89468196	0.921232877	0.966631908	0.984358707	1.160273973	0.936986301	0.837511606	1.08913649	1.236768802	1.136490251	1.111420613	1.266944734	1.017726799	#N/A
XP_020447290.1	LOW QUALITY PROTEIN: phosphotriesterase-related protein	109955459	0.859099804	0.935420744	1.020022247	0.88258317	1.12458287	1.22246941	1.034246575	1.295499022	1.07456979	0.915869981	0.864244742	0.915869981	0.939770554	0.857619577	0.80756396	#N/A
XP_020447317.1	calreticulin-like	109955478	1	1.115720524	1.012556054	1.456331878	1.059192825	1.085201794	1.305676856	1.181222707	1.151174668	0.845760981	1.057201226	0.824310521	1.227783453	1.017040359	0.790134529	#N/A
XP_020447328.1	DDB1- and CUL4-associated factor 8 isoform X1	109955483	1.755752212	1.926548673	0.704884668	0.734513274	0.779511533	0.944369064	0.792035398	0.871681416	0.69837914	0.673009161	0.631430585	0.787174066	0.59478506	1.160786974	0.837856174	#N/A
XP_020447343.1	hydroxyacyl-coenzyme A dehydrogenase%2C mitochondrial	109955489	0.840336134	1.102521008	0.879903923	1.042016807	0.96877502	0.990392314	1.241176471	1.496638655	1.085470085	0.993006993	0.919191919	1.042735043	1.175602176	1.038430745	0.969575661	#N/A
XP_020447358.1	lipopolysaccharide-responsive and beige-like anchor protein isoform X1	109955497	0.46179129	0.454396056	0.691954023	0.532456861	0.911877395	0.966283525	0.655710764	0.552999178	0.852008457	1.121564482	1.239957717	1.044397463	1.059196617	1.111877395	0.77394636	#REF!
XP_020447378.1	40S ribosomal protein S3a	109955501	0.922544952	1.165975104	0.883972468	0.975103734	0.975417896	1.028515241	1.026279391	0.941908714	1.005822416	1.07860262	1.094614265	0.902474527	1.77147016	0.924287119	0.838741396	#N/A
XP_020447395.1	acidic leucine-rich nuclear phosphoprotein 32 family member B isoform X1	109955510	0.792377131	1.131394183	1.02765388	0.677031093	1.105263158	0.622658341	1.415245737	0.395185557	0.779617834	1.294267516	1.082802548	0.765605096	1.52866242	1.200713649	0.820695807	#N/A
XP_020447406.1	LOW QUALITY PROTEIN: mitochondrial brown fat uncoupling protein 1	109955517	2.91959799	1.189279732	0	1.313232831	0	0	0.906197655	0.710217755	0	0	0	0	0	0	0	#N/A
XP_020447407.1	LOW QUALITY PROTEIN: ankyrin repeat and KH domain-containing protein 1-like	109955514	0.33447099	0.588005851	0	0.53047294	0	0	0.89956119	0.548512921	0.772535211	0.928873239	0.90915493	0.76971831	1.252816901	0	0	#N/A
XP_020447415.1	aminoacyl tRNA synthase complex-interacting multifunctional protein 1	109955524	0.665039063	0.727539063	0.810572687	0.963867188	0.845814978	0.953744493	1.206054688	0.987304688	0.92364532	1.091133005	1.137931034	0.956896552	1.200738916	1.214757709	1.133259912	#N/A
XP_020447422.1	translation machinery-associated protein 16	109955527	0.705848292	0.521713955	0	0.833236827	0	0	0.743485814	0.828604517	0	0	0	0	0	0	0	#N/A
XP_020447430.1	U6 snRNA-associated Sm-like protein LSm6	109955533	1.026745914	0.961367013	0.815732759	1.096582467	1.248922414	0.871767241	1.352154532	1.240713224	1.006195787	1.599752169	1.469640644	0.857496902	0.995043371	0.682112069	0.431034483	#N/A
XP_020447451.1	annexin A5-like isoform X1	109955541	0.684308264	0.708449396	0.837509491	1.04178273	0.861807137	0.906605923	1.118848654	1.298050139	0.929806714	1.148524924	1.113936928	1.490335707	0.86775178	0.981776765	0.781321185	#N/A
XP_020447454.1	ubiquitin carboxyl-terminal hydrolase isozyme L1 isoform X1	109955542	0.603117506	0.833333333	0.865454545	1.287769784	0.954545455	1.244545455	1.571942446	1.467625899	1.074243813	1.16223648	0.854262145	0.842346471	1.260311641	1.034545455	0.53	#REF!
XP_020447470.1	ras GTPase-activating protein-binding protein 2 isoform X1	109955549	0.675531915	0.938829787	0.791208791	1.283244681	0.851148851	0.984015984	1.239361702	1.184840426	1.13610586	1.014177694	0.951795841	0.779773157	0.894139887	1.040959041	0.877122877	#N/A
XP_020447491.1	SWI/SNF-related matrix-associated actin-dependent regulator of chromatin subfamily A member 5	109955557	0.705930807	0.607907743	0.981939163	0.874794069	0.874524715	0.895437262	1.052718287	0.921746293	1.020231214	1.176300578	0.988439306	0.989884393	1.302023121	1.080798479	0.864068441	#N/A
XP_020447498.1	LOW QUALITY PROTEIN: general vesicular transport factor p115	109955564	0.696149844	0.735691988	0.764497878	0.863683663	0.858557284	0.792079208	1.048907388	0.959417274	0.881	0.915	1.09	0.971	1.369	1.292786421	0.949787836	#N/A
XP_020447559.1	zona pellucida sperm-binding protein 3-like	109955600	1.138582677	1.266141732	1.174074074	2.453543307	1.214074074	1.463703704	0.815748031	1.54488189	1.654625551	0.635242291	0.676651982	0.639647577	0.65814978	0.545925926	0.528148148	#N/A
XP_020447593.1	paraspeckle component 1-like	109955623	1.019775873	0.918918919	1.279888786	0.592617007	1.131603336	0.873030584	0.947264338	0.794990112	1.033106134	1.007789679	0.989289192	0.974683544	1.104186952	0.950880445	0.708063021	#N/A
XP_020447600.1	eukaryotic translation initiation factor 5B	109955626	1.113493064	1.500630517	0.940063091	1.035308953	1.046267087	1.115667718	0.970996217	1.035308953	0.940078585	1.201375246	0.963654224	1.068762279	1.207269155	1.03785489	0.753943218	#N/A
XP_020447635.1	radixin-like	109955631	0.701519214	0.791778374	0.897761194	0.983020554	0.86119403	1.008955224	1.233243968	0.993744415	0.881628788	1.096590909	1.103219697	0.941287879	1.208333333	1.307462687	0.894776119	#N/A
XP_020447647.1	nidogen-2 isoform X1	109955636	0.577903683	0.701133144	0.838709677	0.90368272	0.840363937	0.88006617	1.004249292	0.90368272	0	0	0	0	0	0.94127378	0.892473118	#N/A
XP_020447654.1	UPF0568 protein C14orf166 homolog	109955637	0.745845552	0.7771261	0.810483871	1.00684262	0.992741935	1.059677419	1.287390029	1.102639296	1.075258702	1.137347131	1.287864534	0.84289746	0.74317968	0.811290323	0.785483871	#N/A
XP_020447693.1	aspartyl aminopeptidase	109955655	0.659745479	0.723375754	0.812256809	1.012726055	0.890077821	1.032101167	0.893503014	1.068988614	0.885264342	1.136107987	0.800899888	1.248593926	0.924634421	1.143968872	0.94844358	#N/A
XP_020447694.1	desmin-like	109955656	0.549846626	0.727760736	0.868932039	1.122699387	0.749514563	0.866019417	0.799846626	0.976226994	0.855397149	0.869653768	0.643584521	1.586558045	0.560081466	0.784466019	2.351456311	#N/A
XP_020447695.1	thiosulfate sulfurtransferase/rhodanese-like domain-containing protein 1 isoform X1	109955653	0.606557377	0.859394704	0.769534333	0.762925599	0.839779006	0.914759274	1.074401009	0.740857503	0.958865248	1.408510638	1.134751773	1.107801418	1.062411348	1.380426204	1.409629045	#N/A
XP_020447704.1	tubulin alpha-1A chain-like	109955658	1.223520249	1.249221184	1.198945982	0.855140187	0.96969697	0.831357049	0.95482866	0.947819315	0.872848948	1.151051625	1.109942639	1.012428298	1.326003824	1.533596838	0.801054018	#N/A
XP_020447722.1	glutaminase kidney isoform%2C mitochondrial-like isoform X1	109955671	1.282584885	1.226725082	0	1.614457831	0	0	1.547645126	2.089813801	0	0	0	0	0	0	0	#N/A
XP_020447725.1	zinc finger CCCH domain-containing protein 13 isoform X1	109955672	0.55372807	0.490131579	0	1.01754386	0	0	1.152412281	1.144736842	0.710597826	1.044836957	1.25	1.027173913	1.266304348	0	0	#N/A
XP_020447732.1	60S ribosomal protein L31	109955673	1.047573739	1.165556613	1.151128557	1.019980971	1.007850834	1.099116781	1.037107517	1.025689819	1.355371901	0.863046045	0.896103896	0.761511216	1.547815821	0.949950932	0.935230618	#N/A
XP_020447742.1	calcium-binding protein 39-like	109955680	0.430325353	0.445058318	0.766153846	0.87170043	0.893846154	0.966923077	0.952117864	1.211172498	0.912280702	0.961403509	0.95877193	0.785964912	1.10877193	0.983076923	0.904615385	#REF!
XP_020447751.1	LOW QUALITY PROTEIN: signal transducer and activator of transcription 1-alpha/beta	109955685	0.743987587	0.799844841	0.874380165	0.780449961	0.843801653	0.79338843	1.148952676	0.93716059	0.842654028	0.926066351	0.941232227	0.930805687	1.474881517	1.018181818	0.839669421	#N/A
XP_020447755.1	ATP-binding cassette sub-family B member 6%2C mitochondrial	109955687	0.772727273	0.970959596	0	0.806818182	0	0	1.063131313	0.804292929	1.073305671	0.94329184	1.009681881	0.716459198	0.789764869	0	0	#N/A
XP_020447781.1	NEDD4 family-interacting protein 2	109955710	1.038007864	1.049803408	0.903829029	1.114023591	1.151380232	1.043633126	0.773263434	1.114023591	0	0	0	0	0	0.912733749	0.762243989	#N/A
XP_020447793.1	rho GTPase-activating protein 6-like	109955722	0.803331198	1.525944907	0.687699171	0.768737988	0.506054812	0.681325685	0.546444587	0.480461243	0.814837523	0.87492336	1.286940527	0.391171061	0.537093807	1.466539197	0.756532823	#N/A
XP_020447794.1	ras-associated and pleckstrin homology domains-containing protein 1	109955723	0.918727915	0.938162544	0.816400581	1.368374558	1.356313498	1.335268505	1.237632509	1.604240283	0	0	0	0	0	0.857039187	0.439767779	#REF!
XP_020447813.1	secretin receptor-like isoform X1	109955739	1.050176678	0.939222615	0	1.091166078	0	0	0.731448763	0.841696113	0	0	0	0	0	0	0	#N/A
XP_020447823.1	hemopexin	109955747	1.559303591	1.056583243	0.94765343	0.918389554	1.118231047	1.082129964	0.884657236	1.008705114	0.837631328	0.9417383	0.960840497	1.253104107	0.684813754	0.948555957	0.791516245	#N/A
XP_020447838.1	aldehyde oxidase	109955752	0.73891129	0.887096774	0.955044955	0.912298387	0.984015984	1.015984016	1.02016129	1.064516129	0.968623482	0.993927126	1.181174089	1.175101215	0.923076923	1.124875125	1.131868132	#N/A
XP_020447875.1	ras-related protein ralB-A-like	109955770	0.585253456	0.624884793	0.972888425	1.369585253	0.95620438	1.02189781	1.144700461	1.417511521	1.107205624	0.925307557	1.0456942	0.905975395	0.995606327	1.006256517	0.993743483	#N/A
XP_020447884.1	septin-6 isoform X1	109955772	1.062337662	1.119480519	0.806122449	0.936796537	0.782653061	0.945918367	0.961904762	0.796536797	0.819178082	1.030136986	1.221004566	1.083105023	1.131506849	1.328571429	1.612244898	#N/A
XP_020447913.1	basic leucine zipper and W2 domain-containing protein 1-A	109955779	0.998953975	1.012552301	1.003384095	1.10460251	0.922165821	0.881556684	1.085774059	1.144351464	1.031050228	1.042922374	1.252054795	0.953424658	1.19543379	0.84179357	0.876480541	#N/A
XP_020447915.1	secreted phosphoprotein 24	109955783	0.804418985	0.653027823	1.982944345	1.511456628	1.466786355	1.096947935	0.546644845	0.881342062	2.550939664	0.919881306	0.8140455	0.903066271	1.131552918	0.774685817	0.859964093	#N/A
XP_020447918.1	protein S100-B	109955787	1.011585807	1.187545257	0.678362573	1.010861694	0.952566602	0.857699805	0.77986966	0.803041274	0	0	0	0	0	1.042235218	0.667316439	#N/A
XP_020447945.1	lysosomal acid phosphatase	109955797	0.489494859	0.511399195	0.588682432	0.483683505	0.928209459	0.690878378	0.644166294	0.447027269	0.519574674	0.655389077	0.511358144	0.563073949	0.616723055	1.016891892	0.601351351	#N/A
XP_020447959.1	60S ribosomal protein L39	109955802	0.520599251	0.709113608	0.903355705	1.147315855	1.046979866	1.173154362	1.18102372	1.064918851	1.005031447	0.934591195	1.025157233	0.86163522	1.510691824	1.142281879	0.954362416	#REF!
XP_020447975.1	ubiquitin-like protein 7	109955808	0.608	0.898666667	0	0.831333333	0	0	1.010666667	0.984	1.030993619	1.253418414	1.374658159	1.257064722	1.376481313	0	0	#N/A
XP_020447985.1	unconventional myosin-Va isoform X6	109955812	1.715976331	0.921893491	1.089150547	1.790532544	1.040370059	1.216989066	1.94556213	2.093491124	0	0	0	0	0	1.158957107	1.222035324	#N/A
XP_020448023.1	pyruvate kinase PKM-like isoform X1	109955836	1.119341564	1.164609053	0.811031665	0.87654321	0.869254341	1.039836568	0.875171468	0.736625514	1.173505275	1.038686987	0.906213365	0.893317702	0.865181712	1.005107252	0.896833504	#N/A
XP_020448025.1	pyruvate kinase PKM-like isoform X2	109955836	0.758553275	0.805474096	0.880539499	1.106549365	0.946050096	1.210019268	1.167155425	1.287390029	0.95709282	1.095446585	0.861646235	1.070928196	0.795971979	0.968208092	0.976878613	#N/A
XP_020448027.1	trans-1%2C2-dihydrobenzene-1%2C2-diol dehydrogenase	109955837	0.550513699	0.569349315	2.523545706	0.871575342	1.203601108	1.047091413	1	0.880993151	0.604754829	0.977711738	0.73922734	1.231054978	1.390044577	1.020775623	0.991689751	#N/A
XP_020448049.1	LOW QUALITY PROTEIN: bifunctional glutamate/proline--tRNA ligase	109955847	0.79047619	0.826839827	0.94612069	0.96017316	0.921336207	0.993534483	1.156709957	1.013852814	0.941354904	0.966632963	1.003033367	0.88776542	1.265925177	1.179956897	0.871767241	#N/A
XP_020448064.1	lactoylglutathione lyase-like	109955853	0.738403042	1.254752852	0.924017467	1.066159696	1.231441048	1.24628821	0.805323194	1.219011407	1.036077706	1.152636448	1.007400555	0.889916744	1	1.11790393	0.727510917	#N/A
XP_020448067.1	HEAT repeat-containing protein 3	109955855	0.818421053	0.914473684	0.720529801	0.784210526	0.758940397	0.824503311	0.870394737	0.875	0.979503776	0.977346278	1.319309601	0.803667745	0.995685005	1.12384106	0.870860927	#N/A
XP_020448078.1	threonine--tRNA ligase%2C cytoplasmic-like	109955862	0.59890486	0.75633128	0.699022801	1.063655031	0.833224756	0.878827362	1.018480493	1.038329911	0.905948553	1.253215434	1.139871383	1.066720257	1.064308682	0.982410423	0.818241042	#N/A
XP_020448086.1	elongation factor 1-gamma isoform X1	109955865	0.644696189	0.720906282	0.843195266	1.016477858	0.939842209	1.081854043	1.072090628	1.112255407	0.890371783	0.938036225	0.940896092	0.962821735	1.420400381	1.116370809	0.857001972	#N/A
XP_020448101.1	dipeptidase 1 isoform X1	109955872	0.649608669	0.648404576	0.801900585	1.015051174	0.811403509	1.043859649	0.677904877	0.825406382	0.814713896	0.908719346	0.822207084	1.102179837	0.800408719	0.967105263	0.676900585	#N/A
XP_020448103.1	72 kDa type IV collagenase	109955873	0.981981982	1.002702703	0.934633028	0.994594595	1.199541284	1.222477064	0.930630631	0.859459459	1.043243243	0.887258687	1.107335907	0.981467181	0.71969112	0.986238532	1.024082569	#N/A
XP_020448113.1	la-related protein 6 isoform X1	109955880	1.246397695	1.600864553	0.727526132	1.296829971	0.866898955	1.002787456	1.148414986	1.263688761	1.131522516	0.962830593	0.827734096	0.746962116	0.632594711	1.028571429	0.948432056	#N/A
XP_020448118.1	alpha-ketoglutarate-dependent dioxygenase FTO isoform X4	109955881	0.522045855	0.407407407	0	1.234567901	0	0	1.105820106	1.289241623	0.844772967	0.882787751	0.951425554	1.409714889	0.948257656	0	0	#N/A
XP_020448132.1	fermitin family homolog 3	109955888	0.785714286	0.696878752	0.838914027	0.779111645	1.077828054	1.016289593	0.765906363	0.774309724	0.887197851	0.959713518	1.128916741	1.034019696	0.841539839	0.952941176	0.831674208	#N/A
XP_020448134.1	lysophosphatidylcholine acyltransferase 2	109955890	0.536604361	0.481308411	0.813852814	0.873831776	0.831168831	0.906926407	1.054517134	0.933021807	0.673469388	0.995198079	1.2484994	1.157262905	0.761104442	0.992063492	1.227994228	#N/A
XP_020448135.1	xaa-Pro dipeptidase	109955891	0.812790698	0.911627907	1.005813953	0.801162791	1.016611296	1	1.159302326	1.208139535	1.129650507	0.96054115	1.266065389	1.0789177	1.09470124	0.873754153	0.693521595	#N/A
XP_020448149.1	protein-glutamine gamma-glutamyltransferase 2-like	109955901	0.770650264	0.829525483	0.765957447	0.85940246	0.777021277	0.908085106	1.202987698	0.945518453	0.874720358	0.901565996	1.299776286	1.22147651	1.267337808	1.22212766	1.325106383	#N/A
XP_020448157.1	ADP-ribosylation factor GTPase-activating protein 1 isoform X1	109955904	0.704236006	0.876701967	0	1.263237519	0	0	1.190620272	1.017397882	0	0	0	0	0	0	0	#N/A
XP_020448192.1	26S proteasome non-ATPase regulatory subunit 6	109955919	0.836714976	0.872463768	0.96003996	0.785507246	0.946053946	1.050949051	0.856038647	0.862801932	1	0.980633803	0.970070423	0.955105634	1.322183099	1.137862138	0.842157842	#N/A
XP_020448205.1	plexin-A1 isoform X1	109955925	0.655377302	0.588235294	0	0.745692216	0	0	0.922162805	0.841948901	0	0	0	0	0	0	0	#N/A
XP_020448231.1	poly(rC)-binding protein 2 isoform X5	109955708	0.768686074	0.867033832	1.212871287	1.000786782	1.292079208	1.162128713	1.393391031	1.264358773	0.947013487	1.264932563	1.228323699	0.916184971	1.204238921	0.938118812	0.836633663	#N/A
XP_020448273.1	60S acidic ribosomal protein P0	109955945	0.924009701	1.024252223	0.709703947	1.024252223	0.84375	1.019736842	1.03799515	0.96523848	0.784588441	0.926444834	0.955341506	0.781085814	1.783712785	1.149671053	0.880756579	#N/A
XP_020448282.1	golgin subfamily A member 7-like	109955951	0.88247639	0.905561385	0	1.333683106	0	0	1.055613851	1.068205666	0	0	0	0	0	0	0	#N/A
XP_020448306.1	guanine nucleotide exchange factor MSS4	109955966	1.758664955	1.233632863	0	1.019255456	0	0	0.876765083	0.896020539	0	0	0	0	0	0	0	#N/A
XP_020448321.1	gamma-glutamyltransferase 7-like isoform X1	109955976	0.627932961	0.947486034	0.962561576	1.801117318	1.175369458	1.318226601	0.967597765	0.779888268	1.944113264	0.475409836	0.461997019	0.491058122	0.45976155	0.680788177	0.689655172	#N/A
XP_020448328.1	keratin%2C type II cytoskeletal 8-like	109955980	0.681500873	0.589005236	0.862845445	0.372600349	0.797338792	0.716479017	1.561082024	0.393542757	0.471264368	0.585112206	0.648056924	0.520525452	0.759168035	0.800409417	3.346980553	#N/A
XP_020448330.1	keratin%2C type I cytoskeletal 18-like	109955981	0.84497992	0.74939759	0.779411765	0.801606426	0.860294118	0.818933824	0.825702811	0.745381526	0.78989667	1.066590126	1.179104478	1.373134328	1.175660161	0.818014706	1.323529412	#REF!
XP_020448334.1	tubulin monoglycylase TTLL3-like isoform X1	109955984	1.290039063	1.139648438	0.845679012	0.991210938	0.948853616	1.018518519	0.954101563	0.971679688	1.061135371	0.982532751	0.961790393	0.915938865	1.058951965	1.078483245	1.331569665	#N/A
XP_020448350.1	neural cell adhesion molecule L1-like protein isoform X1	109955991	0.957040573	1.00477327	0.714769648	1.016706444	0.948509485	0.865176152	1.257756563	1.30071599	0	0	0	0	0	1.00203252	0.888888889	#N/A
XP_020448379.1	SLIT-ROBO Rho GTPase-activating protein 2 isoform X1	109956000	0.532882606	0.849416103	0	0.805162876	0	0	0.909035034	0.82052858	0	0	0	0	0	0	0	#N/A
XP_020448387.1	disks large-associated protein 4-like isoform X1	109956004	0.610132159	0.594713656	0	0.697503671	0	0	0.726138032	0.65051395	0	0	0	0	0	0	0	#N/A
XP_020448394.1	calpastatin isoform X2	109956006	0.735199139	0.681377826	0.754083485	1.009687836	0.790381125	0.864791289	1.160387513	0.992465016	0.940622055	0.992459943	0.976437323	1.000942507	1.105560792	1.359346642	1.295825771	#N/A
XP_020448461.1	opioid growth factor receptor-like	109956028	0.960380349	1.131537242	0	0.870047544	0	0	1.510301109	0.867670365	0	0	0	0	0	0	0	#N/A
XP_020448474.1	actin-related protein 2/3 complex subunit 4-like	109956033	0.979712595	0.915469146	1.073409462	1.030431107	1.020391517	0.782218597	1.071851226	0.920540997	0.843338214	0.991215227	0.878477306	0.978770132	0.673499268	0.859706362	0.823001631	#N/A
XP_020448475.1	LOW QUALITY PROTEIN: host cell factor 1	109956034	0.579305136	0.637462236	0.644880174	0.781722054	0.728395062	0.8583878	1.016616314	0.849697885	0.797188755	1.166666667	1.088353414	0.90060241	1.345381526	1.37037037	0.930283224	#N/A
XP_020448479.1	glutaredoxin-1	109956037	0.775373519	0	0	0.538382277	0	0	0.989180835	0.819165379	1.127759197	0.715050167	0.709698997	1.063545151	0.735117057	0	0	#N/A
XP_020448497.1	xaa-Pro aminopeptidase 2	109956041	1.219217082	1.170818505	1.195952162	0.733807829	1.013799448	1.084636615	0.792170819	0.777935943	0.917241379	0.990517241	0.862068966	0.95	0.719827586	0.76724931	1.648574057	#N/A
XP_020448500.1	inositol polyphosphate 1-phosphatase	109956047	0.542579075	0.665450122	0	0.847931873	0	0	0.935523114	0.874087591	1.026008969	1.034080717	0.939013453	0.73632287	0.922869955	0	0	#N/A
XP_020448561.1	60S ribosomal protein L26	109956071	0.939288812	0.973113617	0.729148753	0.836079792	0.938091144	1.108340499	0.916738942	0.833477884	0.640819964	1.184491979	1.640819964	1.268270945	1.396613191	1.153052451	1.248495271	#REF!
XP_020448588.1	cathepsin Z	109956083	0.831181728	0.683217478	1.450244698	0.794438928	2.192495922	1.115823817	1.060575968	1.062562066	0.616416732	0.859510655	0.640883978	1.239936859	0.789265983	0.673735726	0.63132137	#N/A
XP_020448591.1	peripherin	109956085	0.591362126	0.529568106	0.701785714	0.56013289	0.833035714	0.747321429	0.777408638	0.665780731	0.820541761	1.082392777	1.256207675	1.14221219	1.171557562	1.544642857	1.057142857	#REF!
XP_020448597.1	alpha-galactosidase A	109956086	0.622872703	0.91218516	0.836492891	0.761742682	1.287519747	0.928120063	1.070115725	1.078965283	0.749460043	0.892728582	0.997840173	0.986321094	1.133189345	1.221958926	1.045023697	#N/A
XP_020448609.1	protein canopy homolog 2	109956093	1.208010336	1.406976744	1.030208333	1.303617571	1.16875	1.254166667	1.109819121	1.047803618	1.822820695	0.733522325	0.666902906	0.619418852	0.827072998	0.886458333	1.048958333	#N/A
XP_020448619.1	proteasome subunit alpha type-5	109956099	0.77103209	0.94189072	0.837688044	1.026019081	0.890736342	0.954077593	1.181266262	1.071986123	0.875404531	1.07038835	1.053398058	0.934466019	1.190938511	1.212193191	0.854315123	#N/A
XP_020448621.1	prefoldin subunit 5	109956101	0.671324019	0.644045243	0.731448763	1.01330672	0.901060071	0.888339223	1.043912176	0.9500998	0.709609293	0.946145723	1.221752904	1.013727561	1.56810982	1.192226148	0.939929329	#N/A
XP_020448623.1	mitochondrial import inner membrane translocase subunit Tim8 A	109956098	0.626188734	0.975859546	0.879526977	0.944403804	0.859571323	0.82187731	1.215069495	1.091441112	0.758024691	0.755555556	2.350617284	1.091358025	1.730864198	1.420546933	0.932002956	#N/A
XP_020448624.1	ATP-dependent RNA helicase DDX19B	109956102	0.816008316	0.812889813	0.874104401	0.849272349	1.192425793	0.939611054	1.275467775	1	1.08037225	1.159052453	1.001692047	0.891708968	0.600676819	0.719549642	0.81678608	#N/A
XP_020448629.1	protein LSM14 homolog B-like isoform X1	109956106	0.62266965	0.636092468	0.68621134	1.173750932	1.647551546	1.194587629	1.025354213	1.507084265	0.895729891	1.279046673	1.759682224	0.806355511	0.688182721	0.324742268	0.302190722	#REF!
XP_020448630.1	protein LSM14 homolog B-like isoform X2	109956106	0.672350792	0.845310597	0.761120264	1.045066991	1.121087315	1.174629325	1.918392205	1.510353228	1.006815969	1.29503408	1.271665044	0.853943525	0.544303797	0.379736409	0.495881384	#REF!
XP_020448631.1	prolargin	109956107	0.706314244	0.579295154	0.824394464	1.102790015	0.862456747	1.03633218	0.881057269	0.945668135	0.868020305	1.079949239	1.215736041	1.925126904	1.010152284	0.881487889	1.202422145	#N/A
XP_020448639.1	elongation factor Ts%2C mitochondrial	109956113	0.563282337	0.647426982	0.85543131	0.944367177	1.057507987	1.081469649	1.245479833	1.163421419	0.942604857	1.154525386	1.250551876	0.997792494	1.182119205	1.511980831	0.883386581	#N/A
XP_020448676.1	bis(5-nucleosyl)-tetraphosphatase [asymmetrical]	109956140	1.28202995	1.352745424	0.836512262	1.041597338	0.729564033	0.751362398	1.007487521	0.97171381	0.843137255	1.077342048	1.199346405	0.989106754	1.273420479	1.186648501	0.945504087	#N/A
XP_020448693.1	thioredoxin reductase 1%2C cytoplasmic-like	109956145	0.891891892	0.917743831	0.856158484	1.065804935	0.896640827	1.082687339	1.135135135	1.005875441	1.014880952	1.203373016	1.109126984	0.89781746	1.108134921	1.051679587	0.761412575	#N/A
XP_020448696.1	DNA topoisomerase 1 isoform X1	109956148	1.189130435	1.146376812	0.640684411	0.758695652	0.859949303	0.729404309	1.03115942	0.67173913	0.998624484	0.877579092	1.121045392	0.619669876	0.885144429	0.835868188	1.003802281	#N/A
XP_020448702.1	dolichyl-diphosphooligosaccharide--protein glycosyltransferase subunit 2 isoform X1	109956151	1.024691358	1.169472503	0.884430177	1.104377104	0.945425361	0.980738363	1.118967452	1.076318743	0.941236069	0.968591692	1.112462006	0.845997974	1.221884498	1.003210273	0.873194222	#N/A
XP_020448741.1	LOW QUALITY PROTEIN: nucleolar protein 56	109956166	1.513926325	1.11410602	0.908011869	0.754716981	0.974282888	0.993076162	0.97214735	0.787960467	0.956140351	1	1.129072682	0.99122807	1.258145363	1.072205737	0.895153314	#N/A
XP_020448746.1	inter-alpha-trypsin inhibitor heavy chain H3	109956170	0.829637097	0.752016129	0.775224775	1.15625	1.22977023	1.078921079	0.88608871	1.220766129	1.012987013	0.491558442	0.70974026	0.612987013	0.464285714	0.962037962	0.769230769	#REF!
XP_020448767.1	F-box only protein 2-like	109956179	0.938972163	0.780513919	0.695583596	0.894004283	0.722397476	1.100157729	1.200214133	0.711991435	0	0	0	0	0	1.460567823	1.329652997	#N/A
XP_020448775.1	isocitrate dehydrogenase [NAD] subunit beta%2C mitochondrial	109956184	0.636308806	0.714716526	0.851907255	0.71893848	0.863874346	0.889304413	0.860675513	0.894451146	0.914728682	0.910852713	0.862403101	1.119186047	1.325581395	1.270007479	1.108451758	#N/A
XP_020448776.1	LOW QUALITY PROTEIN: eukaryotic translation initiation factor 4B	109956185	1.355645161	1.356451613	0.775900901	0.946774194	0.813063063	0.862612613	0.878225806	0.914516129	1.109649123	0.974780702	1.04495614	0.910087719	1.240131579	1.101351351	0.927927928	#N/A
XP_020448781.1	SWI/SNF complex subunit SMARCC2 isoform X1	109956188	0.934936351	0.928571429	0.932528409	0.893917963	0.818892045	0.676136364	0.989391796	0.911598303	0.650758252	0.557537913	0.437555754	0.439339875	0.483496878	1.052556818	1.202414773	#REF!
XP_020448805.1	kelch repeat and BTB domain-containing protein 8	109956200	0.88150289	1.164017341	0	1.134393064	0	0	0.820809249	0.779624277	1.130781499	1.098883573	1.111642743	0.977671451	1.398724083	0	0	#N/A
XP_020448810.1	myosin regulatory light polypeptide 9	109956204	0.764291308	0.744714174	0.806105611	1.018010963	0.795379538	0.95379538	0.733750979	0.840250587	0.924242424	1.223776224	0.707459207	1.546620047	0.56993007	0.828382838	1.427392739	#N/A
XP_020448813.1	protein transport protein Sec61 subunit alpha	109956207	0.52676399	0.766423358	0.835762877	0.899026764	0.851311953	1.027210884	1.141119221	1.00486618	0.854994629	1.004296455	0.990332975	0.734693878	1.763694952	1.103984451	0.980563654	#N/A
XP_020448815.1	succinate--CoA ligase [GDP-forming] subunit beta%2C mitochondrial isoform X1	109956210	0.673846154	0.694358974	0.897297297	0.809230769	0.842342342	0.86036036	0.988717949	0.8	0.761904762	0.70995671	0.738528139	0.741125541	0.910822511	1.123423423	1.312612613	#REF!
XP_020448822.1	WD repeat-containing protein 1	109956214	0.902985075	1.018123667	0.951149425	1.201492537	1.073754789	1.098659004	1.257995736	1.337953092	1.029958678	1.231404959	1.005165289	1.120867769	0.744834711	0.822796935	0.941570881	#N/A
XP_020448833.1	ras-related protein rab7	109956220	0.77534965	0.848776224	1.044276458	1.11013986	1.069114471	1.127429806	1.166958042	1.174825175	0.998470948	0.75	0.834097859	0.75764526	0.911314985	0.980561555	0.679265659	#N/A
XP_020448838.1	bridging integrator 2-like isoform X1	109956225	0.676886792	0.633254717	0.732227488	1.071933962	1.08056872	0.989336493	1.45754717	1.266509434	0.97542044	1.08538163	1.005174644	1.173350582	1.148771022	1.34478673	0.904028436	#REF!
XP_020448842.1	myosin light polypeptide 6-like	109956227	0.658304498	0.643598616	0.937015504	1.083044983	0.967054264	1.176356589	0.871972318	1.045847751	0.968553459	1.242138365	0.79245283	1.812368973	0.777777778	0.90503876	1.448643411	#N/A
XP_020448845.1	extended synaptotagmin-1-like	109956230	0.68186227	0.607177498	0.829925651	0.837051406	0.823420074	0.828996283	1.111542192	0.754607177	0.834004024	1.019114688	0.956740443	1.051307847	1.139839034	1.270446097	1.458178439	#N/A
XP_020448848.1	probable aminopeptidase NPEPL1	109956235	1.111592633	1.061755146	0.905048077	1.005417118	0.844951923	0.96875	1.115926327	0.991332611	0.981744422	0.969574037	0.887423935	0.934077079	1.138945233	1.050480769	0.887019231	#N/A
XP_020448869.1	eukaryotic translation initiation factor 4E type 3-like isoform X1	109956246	0.602011494	0.485632184	1.235465116	1.142241379	1.281976744	1.034883721	1.311781609	1.120689655	1.016290727	1.34962406	1.152882206	0.989974937	1.428571429	1.088662791	0.986918605	#N/A
XP_020448898.1	serine/threonine-protein kinase PAK 2-like	109956266	0.974093264	1.170984456	0	0.970984456	0	0	0.959585492	1.09119171	0.813778256	0.861141012	0.841765339	1.004305705	0.771797632	0	0	#N/A
XP_020448901.1	MICOS complex subunit mic25a-like	109956268	0.677966102	0.718926554	1.076168929	1.097457627	1.024886878	1.197586727	1.149717514	1.254237288	1.729351032	0.552359882	0.592920354	0.520648968	0.533923304	0.855957768	0.87933635	#REF!
XP_020448906.1	dolichyl-diphosphooligosaccharide--protein glycosyltransferase subunit 1	109956273	0.822478992	0.982142857	0.865814696	1.137605042	0.973642173	0.987220447	1.102941176	1.176470588	1.042186002	0.942473634	1.091083413	0.96548418	1.135186961	1.016773163	0.909744409	#N/A
XP_020448949.1	E3 ubiquitin-protein ligase DTX3L-like	109956300	2.21474359	0.703525641	0.744125326	0.879807692	0.71997389	0.900130548	1.168269231	1.120192308	1.001745201	1.02443281	1.073298429	0.790575916	0.860383944	0.78002611	1.07767624	#N/A
XP_020448954.1	low-density lipoprotein receptor-related protein 1-like	109956302	0.917137476	1.056497175	0.987793427	0.90960452	0.969014085	0.841314554	0.806967985	0.901129944	1.022460938	1.001953125	1.096679688	1.04296875	0.879882813	1.002816901	0.97370892	#N/A
XP_020448978.1	caveolin-2	109956322	0.641192917	0.701770736	0.673780488	0.892823858	0.764227642	0.822154472	0.966449208	0.863000932	0.947786606	0.898978434	0.937570942	0.969353008	0.860385925	1.053861789	1.212398374	#N/A
XP_020449013.1	non-muscle caldesmon-like	109956337	0.664277839	0.873208379	1.525240385	0.590407938	1.002403846	0.932692308	0.691841235	0.590407938	0.801104972	1.322809787	0.979479084	1.28492502	0.925808998	1.068509615	0.888221154	#REF!
XP_020449019.1	glutathione peroxidase 3	109956336	1.586307356	0.920611799	0.968238691	0.932993445	1.045235804	0.875842156	0.649672251	0.736343773	1.143835616	0.569863014	0.849315068	0.711643836	0.543150685	0.791145332	0.797882579	#N/A
XP_020449022.1	eukaryotic translation initiation factor 4 gamma 2-like	109956345	0.687272727	0.769090909	1.059375	0.891818182	1.0109375	0.85234375	0.928181818	0.789090909	0.42147553	0.541271001	0.580715851	0.428049671	0.4623813	0.97109375	0.884375	#N/A
XP_020449023.1	ankyrin repeat%2C SAM and basic leucine zipper domain-containing protein 1	109956346	1.266055046	1.393730887	0	0.603975535	0	0	0.962538226	0.889908257	0	0	0	0	0	0	0	#N/A
XP_020449030.1	dynactin subunit 4 isoform X1	109956351	1.505297474	1.627546862	0.666118421	0.676446618	0.879111842	1.021381579	0.888345558	0.82396088	0.856495468	1.142749245	1.045317221	1.123111782	0.875377644	1.627467105	1.384868421	#N/A
XP_020449039.1	Golgi apparatus protein 1-like	109956362	0.526011561	0.626204239	0.774897681	1.437379576	0.864938608	1.137789905	0.856454721	1.314065511	0.94856661	0.779932546	0.902192243	0.848229342	0.622259696	0.911323329	0.768076398	#REF!
XP_020449041.1	AMP deaminase 3-like	109956363	0.866261398	1.176291793	1.14050494	1.362715299	1.163556531	1.577387486	0.894630193	1.317122594	1.008723236	0.900872324	0.958762887	0.839016653	0.744647105	0.806805708	0.851811196	#N/A
XP_020449042.1	switch-associated protein 70-like	109956364	0.7446084	0.830874007	0	1.022701476	0	0	1.121452894	0.930760499	0.930184805	0.81724846	0.768651608	1.123887748	0.835728953	0	0	#N/A
XP_020449096.1	BLOC-1-related complex subunit 5 isoform X1	109956383	0.686861811	0.977535739	0	1.060585432	0	0	0.91218516	0.80871341	1.055177112	0.804495913	0.869891008	0.784741144	0.935286104	0	0	#N/A
XP_020449099.1	HBS1-like protein	109956384	0.877486911	1.441884817	1.043478261	0.978010471	0.716732543	0.839262187	0.934031414	0.758115183	1.05380334	0.859925788	0.782003711	0.947124304	1.125231911	1.089591568	2.086956522	#N/A
XP_020449119.1	40S ribosomal protein S12	109956393	0.7328844	0.791245791	0.878606965	1.089786756	1.057711443	1.160199005	1.223344557	1.131313131	0.86003861	0.915057915	1.026061776	0.893822394	1.274131274	1.102487562	0.776119403	#N/A
XP_020449123.1	alpha-aminoadipic semialdehyde synthase%2C mitochondrial isoform X1	109956395	0.507427213	0.688651218	1.103598691	0.943553179	1.037077426	0.912758997	0.920380273	0.693998812	1.027479092	1.211469534	1.247311828	0.906810036	1.163679809	1.272628135	1.396946565	#N/A
XP_020449130.1	proteasome subunit alpha type-1 isoform X1	109956399	0.984802432	1.070921986	0.843342037	0.926038501	0.83637946	0.811140122	1.034447822	0.968591692	0.949380165	0.958677686	1.049586777	0.925619835	1.252066116	1.091383812	0.863359443	#N/A
XP_020449150.1	acyl-coenzyme A thioesterase 5-like isoform X1	109956405	1.15970516	1.072072072	0	1.081081081	0	0	1.007371007	1.230958231	0	0	0	0	0	0	0	#N/A
XP_020449154.1	hyaluronidase PH-20-like isoform X1	109956407	1.049306626	1.24807396	0.945392491	2.026194145	1.419795222	1.274175199	1.06009245	1.431432974	0	0	0	0	0	0.747440273	0.629124005	#N/A
XP_020449164.1	carboxypeptidase A1 isoform X1	109956416	0.875372689	0.631484794	0.319583333	0.336911151	0.333333333	0.307083333	0.299344067	0.307692308	0.880694143	0.809110629	0.793926247	0.789587852	3.172451193	0.30875	0.282916667	#N/A
XP_020449170.1	carboxypeptidase A2-like	109956419	1.563309353	1.370503597	0.6617357	0.54028777	0.672583826	0.531065089	0.482733813	0.799280576	0.725274725	0.828571429	0.720879121	0.715384615	3.959340659	0.564595661	0.514792899	#N/A
XP_020449180.1	nucleobindin-2 isoform X1	109956421	1.592105263	1.110197368	0.961869619	0.798519737	1.126691267	1.109471095	0.984375	1.09375	1.168868466	0.626076967	0.508328547	0.388856979	0.902929351	0.969249692	0.986469865	#REF!
XP_020449207.1	40S ribosomal protein S13	109956437	0.728947368	0.654385965	0.825250836	1.15877193	0.927257525	1.067725753	1.285087719	1.152631579	1.030563515	0.900668577	1.049665712	0.772683859	1.492836676	0.91638796	0.79264214	#N/A
XP_020449217.1	testin	109956440	0.959700094	1.365510778	0.836083608	0.896907216	0.95379538	0.95819582	0.92502343	0.899718838	0.908872902	1.070743405	0.961630695	1.038369305	1.305755396	1.00990099	1.00220022	#N/A
XP_020449224.1	dihydrolipoyl dehydrogenase%2C mitochondrial	109956444	0.951993491	0.748576078	0.594046008	0.805532954	0.671177267	0.767253045	0.812042311	0.925956062	0.802816901	0.932394366	0.927699531	0.981220657	1.012206573	0.899864682	0.711096076	#N/A
XP_020449233.1	endonuclease domain-containing 1 protein-like	109956449	1.063492063	1.334776335	0.905951506	0.793650794	1.28949302	0.952240999	0.978354978	0.906204906	0.781947262	0.931034483	1.477687627	0.95030426	0.84989858	0.896399706	0.833210874	#N/A
XP_020449259.1	F-actin-capping protein subunit alpha-2	109956463	0.736842105	0.835641736	1.419651996	1.018467221	1.107471853	1.034800409	1.118190212	1.083102493	1.086317723	1.022038567	1.14600551	1.070707071	1.011019284	1.142272262	1.030706244	#N/A
XP_020449261.1	caveolin-1	109956467	0.490657022	0.526220615	0.750232126	1.01748041	0.764159703	1.035283194	0.955394816	0.832429174	0.755725191	1.22519084	1.055979644	1.424936387	0.996183206	1.037140204	1.320334262	#REF!
XP_020449274.1	60S ribosomal protein L27a	109956475	0.833116037	0.727509778	0.807603687	1.011734029	0.949308756	1.266129032	1.179921773	0.989569752	0.875605816	0.793214863	0.994345719	0.865912763	1.932956381	1.184331797	0.83640553	#N/A
XP_020449291.1	NADH dehydrogenase [ubiquinone] iron-sulfur protein 4%2C mitochondrial isoform X1	109956483	1.202558635	1.00533049	1.098722416	0.973347548	1.010452962	0.957026713	0.772921109	1.207889126	1.019629226	0.685932388	0.92693566	1.847328244	0.964013086	0.723577236	0.703832753	#N/A
XP_020449296.1	fatty acid-binding protein%2C liver-type-like	109956486	0.814536341	1.002506266	1.04473439	1.654135338	1.110904007	1.634669152	1.372180451	2.031328321	1.396456257	0.746954596	0.475636766	0.522702104	0.288482835	0.445479963	0.46971109	#REF!
XP_020449301.1	complement component C7-like isoform X1	109956490	1.714416058	1.067518248	1.027874564	0.920620438	1.055749129	0.955400697	0.767335766	1.049270073	1.036131775	1.330499469	1.426142402	1.111583422	0.869287991	0.802090592	0.733101045	#REF!
XP_020449305.1	DNA polymerase beta	109956493	0.749308756	0.941935484	0.581473214	0.582488479	0.537388393	0.622767857	0.909677419	0.61843318	0.953642384	1.166390728	1.312086093	0.990066225	1.20115894	1.006138393	0.716517857	#N/A
XP_020449328.1	LOW QUALITY PROTEIN: clathrin heavy chain 1-like	109956512	0.955841766	0.990800368	1.130520118	1.160073597	1.264965653	1.017664377	0.924563017	0.960441582	1.127836611	1.031013616	1.121028744	0.857034796	0.915279879	0.949950932	0.882237488	#N/A
XP_020449340.1	septin-2	109956518	0.863114754	0.859016393	0.94370602	0.901639344	0.885848319	0.857701329	0.981147541	0.896721311	0.860339506	0.963734568	1.152006173	1.159722222	1.037037037	0.964816263	1.107114934	#N/A
XP_020449353.1	selenoprotein P	109956525	1.744368266	1.352595495	1.664201183	1.206660137	1.707100592	0.979289941	0.613124388	0.857002938	1.491935484	0.734604106	0.75659824	0.704545455	0.692082111	0.686390533	0.696745562	#N/A
XP_020449377.1	transcription factor BTF3 homolog 4-like	109956532	0.609756098	0.527356625	1.012048193	0.997363217	1.064622125	1.010952903	1.03757416	1.10151615	0.626235992	0.87804878	1.068556361	0.549769281	1.150955834	1.128148959	0.933187295	#N/A
XP_020449378.1	importin-11 isoform X1	109956533	1.069838833	1.274750576	0.729257642	0.719877206	0.848034934	0.92139738	1.018419033	1.056792018	0.831983806	0.914979757	1.00708502	1.01417004	0.854251012	0.905676856	0.676855895	#N/A
XP_020449380.1	putative aminopeptidase W07G4.4	109956534	0.699774266	0.740406321	1.031914894	1.152370203	1.218085106	1.041223404	1.116252822	1.014672686	0.983701979	1.052386496	0.979045402	1.011641444	1.102444703	0.734042553	0.91356383	#N/A
XP_020449381.1	fumarylacetoacetate hydrolase domain-containing protein 2-like	109956535	0.76802097	0.803407602	0.951546392	0.959370904	0.979381443	0.781443299	0.769331586	0.904325033	0.7028451	0.866174921	0.993677555	0.690200211	1.304531085	0.820618557	0.832989691	#N/A
XP_020449387.1	proliferating cell nuclear antigen	109956536	0.866972477	0.975917431	0.80913242	1.372706422	0.879452055	1.132420091	1.153669725	1.108944954	0.901396161	0.888307155	0.971204188	0.713787086	1.508726003	1.192694064	0.557990868	#N/A
XP_020449407.1	cysteine dioxygenase type 1	109956542	1.02667628	0.877433309	1.956004756	1.008651766	1.299643282	0.734839477	1.126171593	0.7296323	0.85995086	1.156429156	1.072891073	1	0.72972973	0.659928656	0.356718193	#REF!
XP_020449408.1	sperm flagellar protein 2 isoform X1	109956543	0.441540578	0.218707015	1.679674797	1.064649243	1.367479675	3.095934959	1.173314993	1.189821183	0	0	0	0	0	1.388617886	1.406504065	#N/A
XP_020449415.1	threonine--tRNA ligase%2C cytoplasmic	109956544	0.950561798	1.060674157	1.04	0.942696629	1.025	0.938	1.214606742	1.117977528	0.982320442	1.04198895	1.014364641	0.764640884	1.112707182	1.03	0.742	#N/A
XP_020449417.1	LOW QUALITY PROTEIN: sorting nexin-18	109956546	0.764394441	1.039046989	0.842605156	0.789543349	0.799185889	0.820217096	0.964923891	0.737260093	0.860637509	0.99777613	1.091178651	1.0948851	0.886582654	0.983039349	0.981682497	#N/A
XP_020449423.1	heparin cofactor 2	109956550	1.004241782	0.774125133	0.864422202	0.919406151	1.082802548	1.280254777	0.8504772	0.911983033	0.960819234	0.89492431	1.208370436	1.099732858	0.868210151	1.069153776	0.881710646	#N/A
XP_020449426.1	ubiquitin fusion degradation protein 1 homolog	109956552	0.633605601	0.781796966	1.237172178	1.058343057	1.202964652	1.141391106	1.283547258	1.117852975	1.041	0.944	0.911	0.861	1.05	1.265678449	0.711516534	#N/A
XP_020449431.1	succinyl-CoA:3-ketoacid coenzyme A transferase 1%2C mitochondrial	109956556	0.647403072	1.055596196	0.753012048	1.140453548	0.77560241	1.658885542	1.047549378	0.96049744	0.985617597	0.763959391	0.89001692	0.768189509	1.450084602	0.965361446	0.870481928	#N/A
XP_020449452.1	3-ketoacyl-CoA thiolase%2C mitochondrial	109956563	0.638157895	0.684210526	0.897695853	1.022368421	0.838709677	1.123502304	1.221052632	1.373684211	0.987277354	0.681085666	0.66836302	1.033927057	1.014418999	1.006451613	0.923502304	#N/A
XP_020449460.1	NAD-dependent malic enzyme%2C mitochondrial	109956567	1.006730769	1.041346154	0.878721058	0.986538462	1.095920617	0.936052922	0.988461538	1.028846154	0.972819932	1.201585504	1.20385051	0.86409966	1.229898075	1.18522602	1.095920617	#N/A
XP_020449477.1	methylcrotonoyl-CoA carboxylase beta chain%2C mitochondrial	109956580	1.914847162	2.055676856	0.932082216	0.80349345	1.008042895	1.096514745	0.715065502	0.756550218	0.923353293	1.082634731	1.053892216	1.053892216	1.294610778	1.070598749	0.948168007	#N/A
XP_020449492.1	60S ribosomal protein L6	109956591	0.688888889	0.73015873	0.720670391	1.158730159	0.908752328	1.10707635	1.189417989	1.19047619	0.969210174	0.93708166	0.938420348	0.787148594	1.429718876	0.898510242	0.878957169	#N/A
XP_020449499.1	protease-associated domain-containing protein 1	109956596	0.817445483	1.109657321	0.781192379	0.748909657	0.771972956	0.872771973	0.567601246	0.740186916	1.130653266	0.794687724	0.683417085	0.866475233	1.267767408	0.850030731	0.64105716	#N/A
XP_020449525.1	peroxisomal multifunctional enzyme type 2	109956607	0.996774194	1.08172043	0.994747899	0.983870968	0.883403361	0.949579832	1.201075269	1.174193548	0.987915408	0.972809668	1.067472306	0.903323263	1.096676737	1.125	0.765756303	#N/A
XP_020449526.1	AP-3 complex subunit sigma-1 isoform X1	109956608	1.075182482	0.894160584	0	0.939416058	0	0	1.058394161	0.872992701	1.525153374	1.035582822	0.836809816	1.101840491	0.874846626	0	0	#N/A
XP_020449534.1	hematopoietic progenitor cell antigen CD34 isoform X1	109956589	1.361882716	1.222222222	0.99389313	0.801697531	0.930534351	0.79389313	0.968364198	0.81867284	1.058669002	1.342381786	1.323117338	1.329246935	0.952714536	1.074045802	1.315267176	#N/A
XP_020449542.1	osteoclast-stimulating factor 1	109956615	0.873472322	1.092020129	0.911657559	0.925233645	0.896174863	0.946265938	0.995686556	0.864845435	0.953255426	1.095158598	1.176961603	1.074290484	1.377295492	1.108378871	0.863387978	#N/A
XP_020449569.1	ataxin-2 isoform X1	109956632	0.567279194	0.61885003	0.45171504	0.796680498	0.576781003	0.615831135	0.965026675	0.793716657	0.995483288	1.212285456	1.253839205	1.43902439	1.325203252	1.135092348	0.441688654	#N/A
XP_020449604.1	voltage-dependent anion-selective channel protein 2-like	109956652	0.634686347	0.630073801	0.733061224	0.958487085	0.791836735	0.949387755	1.094095941	1.101476015	1.092436975	0.871657754	0.937356761	0.919786096	1.291061879	1.28	0.936326531	#N/A
XP_020449614.1	ATP synthase subunit alpha%2C mitochondrial	109956661	1.267554479	1.128329298	1.129273504	1.08716707	1.129273504	1.068376068	0.909200969	1.020581114	0.902920284	0.787687451	0.853196527	0.775059195	1.127861089	0.990384615	0.979700855	#N/A
XP_020449632.1	polyadenylate-binding protein-interacting protein 1	109956669	0.620689655	0.67816092	0.920367534	0.633952255	0.906584992	0.905819296	0.857648099	0.666666667	0.807606264	1.378076063	1.11409396	0.77852349	1.615212528	1.408116386	0.984686064	#N/A
XP_020449639.1	synaptobrevin homolog YKT6	109956677	0.946332737	0.984794275	0.766485648	0.966905188	1.017843289	1.193948798	1.061717352	1.007155635	0.977391304	0.845217391	1.043478261	0.74	0.777391304	1.244375485	0.983708301	#N/A
XP_020449640.1	phosphoglucomutase-like protein 5 isoform X1	109956678	0.679567957	0.723672367	0.825842697	1	0.918539326	0.941011236	0.900990099	0.924392439	0.923353293	1.180838323	0.982035928	1.428742515	0.837125749	0.957865169	1.509363296	#N/A
XP_020449678.1	thymosin beta-like	109956696	0.708482676	0.624850657	0	0.909199522	0	0	0.823178017	1.302270012	1.192523364	1.080373832	1.271028037	1.396261682	1.009345794	0	0	#N/A
XP_020449680.1	nuclear cap-binding protein subunit 1	109956697	0.704918033	0.731399748	1.358878505	1.546027743	1.152336449	1.244859813	1.46406053	1.406052963	1.272815534	1.10776699	1.038834951	0.747572816	1.000970874	0.965420561	0.582242991	#N/A
XP_020449684.1	signal recognition particle subunit SRP72 isoform X1	109956700	0.851162791	0.626976744	1.147121535	0.758139535	1.277185501	1.121535181	0.783255814	0.797209302	1.397072278	0.849954254	0.881061299	0.836230558	1.13357731	0.873134328	0.772921109	#N/A
XP_020449686.1	WD40 repeat-containing protein SMU1	109956701	0.616438356	0.914003044	0.795965865	0.621765601	1.090768037	1.235065943	0.905631659	0.775494673	0.896728016	1.262781186	1.222903885	0.978527607	1.169734151	1.086113266	0.99844841	#N/A
XP_020449695.1	vesicular integral-membrane protein VIP36 isoform X1	109956708	1.220708447	1.428701181	1.175147929	0.950953678	1.063905325	0.960946746	1.06448683	0.987284287	0.874476987	0.904811715	1.30125523	0.833682008	1.021966527	0.979881657	0.893491124	#N/A
XP_020449703.1	protocadherin Fat 4	109956714	3.273049645	3.449172577	0	0.769503546	0	0	0.48463357	0.478723404	0	0	0	0	0	0	0	#N/A
XP_020449705.1	LOW QUALITY PROTEIN: ADP-ribosylation factor-like protein 9	109956716	0.946684894	0.902255639	0.78750952	0.704716336	0.977913176	0.78750952	1.16404648	0.749829118	0.898804781	1.27250996	0.995219124	0.997609562	1.210358566	1.358720487	1.182025895	#N/A
XP_020449721.1	calnexin	109956727	0.955675676	1.11027027	0.862895494	1.219459459	1.000958773	1.27325024	1.015135135	1.154594595	1.076788831	0.971204188	0.986038394	0.890052356	1.163176265	1.083413231	0.881112176	#N/A
XP_020449723.1	spermatogenesis-associated protein 5 isoform X1	109956728	1.118768328	0.907624633	0	0.937683284	0	0	0.961143695	0.940615836	0	0	0	0	0	0	0	#N/A
XP_020449737.1	matrin-3-like	109956736	0.567322239	0.577912254	0.82761998	0.907715582	0.891283056	0.910871694	1.314674735	1.146747352	0.780314961	1.003149606	1.025984252	0.881889764	1.060629921	0.994123408	0.963761019	#N/A
XP_020449738.1	ubiquitin-conjugating enzyme E2 2-like	109956737	0.692431562	0.694041868	0.969269103	1.123188406	0.862956811	0.869601329	1.730273752	1.201288245	1.001838235	0.993566176	1.034926471	0.905330882	1.430147059	1.010797342	0.889534884	#N/A
XP_020449755.1	RUN and FYVE domain-containing protein 1	109956746	1.040518639	1.108589951	0	1.104538088	0	0	1.142625608	1.086709887	0.565900846	0.876058041	0.685006046	0.988512696	0.721886336	0	0	#N/A
XP_020449756.1	LOW QUALITY PROTEIN: transforming growth factor-beta-induced protein ig-h3	109956748	1.046263345	1.158956109	0.967368421	1.028469751	0.901052632	0.993684211	0.903914591	0.883748517	1.166270784	0.855106888	0.925178147	1.010688836	0.834916865	1.142105263	1.065263158	#N/A
XP_020449767.1	heterogeneous nuclear ribonucleoprotein H isoform X1	109956754	1.340510367	1.094098884	1.046099291	0.905901116	1.173758865	1.09929078	1.050239234	0.988835726	0.865628043	1.029211295	1.17721519	0.918208374	0.889970789	1.054373522	0.862884161	#N/A
XP_020449773.1	ras GTPase-activating protein-binding protein 1	109956761	0.817540323	0.724798387	0.884453782	0.769153226	1.00210084	0.94012605	1.132056452	0.896169355	0.913756237	0.980755524	0.939415538	0.769066287	1.098360656	1.199579832	0.858193277	#N/A
XP_020449775.1	transmembrane emp24 domain-containing protein 9	109956762	0.685275645	0.678995115	1.131324004	1.001395673	1.021528525	0.897739505	1.198883461	1.018143754	0.834564254	0.915805022	1.125553914	0.853028065	1.179468242	1.157158235	0.820236814	#N/A
XP_020449778.1	ganglioside GM2 activator isoform X1	109956766	0.723247232	0.904059041	0	0.873308733	0	0	1.049200492	0.915129151	0	0	0	0	0	0	0	#N/A
XP_020449785.1	keratin%2C type I cytoskeletal 19-like isoform X2	109956783	0.457256461	0.508946322	0.919140225	0.302186879	0.811668373	0.828045036	1.495029821	0.279324056	0.638288081	0.5890474	0.593649333	0.412793373	0.447768063	0.927328557	2.982599795	#N/A
XP_020449797.1	rho GDP-dissociation inhibitor 1-like	109956792	0.622688039	0.602959309	0.789294817	0.917385943	0.907391674	0.950722175	1.002466091	0.94081381	0.913093859	1	0.99188876	0.937427578	1.062572422	1.104502974	0.934579439	#N/A
XP_020449821.1	neuroblast differentiation-associated protein AHNAK isoform X1	109956802	0.437757626	0.489694971	0.759966777	1.06430338	0.708471761	0.735880399	1.054410552	0.951360264	0.82734375	1.0984375	1.26171875	1.18984375	0.87265625	1.188538206	1.705149502	#N/A
XP_020449822.1	secernin-2 isoform X1	109956810	0	0.941972077	1.039267016	0	0.872600349	0.947643979	0.810645724	0.737783595	1.217692975	0.755420642	0.744145707	0.680832611	0.901127493	0.883944154	0.988656195	#N/A
XP_020449830.1	neuroblast differentiation-associated protein AHNAK isoform X2	109956802	0.705128205	0.728937729	0.947516401	1.007326007	0.827553889	0.866916589	1.122710623	0.907509158	0.998931624	0.936965812	1.256410256	1.104700855	0.950854701	1.19212746	1.379568885	#N/A
XP_020449838.1	E3 ubiquitin/ISG15 ligase TRIM25-like	109956820	0.473032714	0.698496905	0.795529801	0.988505747	0.698675497	0.981788079	1.001768347	0.875331565	0.96109215	0.916723549	0.853242321	0.778156997	0.951535836	1.058774834	1.285596026	#N/A
XP_020449851.1	CDGSH iron-sulfur domain-containing protein 3%2C mitochondrial	109956828	0.517743403	0.790718835	0.789115646	1.758871702	1.119047619	1.021258503	1.448589627	1.763421292	1.311523438	0.900390625	0.743164063	0.764648438	0.939453125	0.851190476	0.670918367	#REF!
XP_020449852.1	protein disulfide-isomerase	109956829	0.78012685	0.859408034	0.902752294	1.429175476	1.041284404	1.256880734	1.354122622	1.332980973	1.176318064	0.819360415	0.922212619	0.748487468	1.274848747	0.863302752	0.770642202	#REF!
XP_020449884.1	tripartite motif-containing protein 16-like	109956840	0.727272727	0.707664884	0.90940367	0.733511586	0.68233945	0.690366972	0.988413547	0.864527629	0.933425798	1.074895978	1.051317614	1.030513176	1.183079057	1.194954128	0.974770642	#N/A
XP_020449904.1	neutral alpha-glucosidase AB isoform X1	109956843	0.944062807	0.983316977	0.948134668	1.156035329	0.996360328	1.165605096	1.06673209	1.163886163	1.092850511	0.834726091	0.890436397	0.759517177	0.995357474	0.972702457	0.84622384	#N/A
XP_020449918.1	proteasome subunit beta type-3	109956847	0.690824468	0.809175532	0.893914474	0.888962766	1.072368421	1.024671053	0.990691489	0.938829787	0.63483871	1.092903226	1.230967742	1.058064516	1.118709677	1.191611842	0.863486842	#N/A
XP_020449922.1	serine/threonine-protein phosphatase 4 regulatory subunit 1	109956838	0.617701291	0.968039336	0	0.618930547	0	0	1	0.712968654	0.716845878	0.890681004	0.954301075	0.865591398	1.221326165	0	0	#N/A
XP_020449927.1	metallo-beta-lactamase domain-containing protein 2	109956856	0.591174562	0.69046074	0	1.005191434	0	0	0.856586632	1.048020766	1.063258786	0.812140575	0.741853035	0.871565495	0.623642173	0	0	#N/A
XP_020449931.1	hyaluronan and proteoglycan link protein 1-like	109956859	1.17746114	0.686528497	0.76349892	0.787564767	0.842332613	0.835853132	1.433937824	0.682642487	0.750279955	0.977603583	1.722284434	0.686450168	0.687569989	1.183585313	1.771058315	#N/A
XP_020449957.1	rho guanine nucleotide exchange factor 6 isoform X3	109956864	0.8101983	0.813739377	0.951145038	0.970254958	0.916030534	1.080916031	0.968838527	1.102691218	1.111976631	1.041869523	1.196689387	1.259006816	1.266796495	1.166412214	1.157251908	#N/A
XP_020449973.1	ras GTPase-activating-like protein IQGAP2	109956885	0.960784314	1	0.821361059	0.792892157	0.839319471	0.79584121	1.073529412	0.878676471	0.740659341	1.032967033	0.948351648	0.913186813	1.727472527	1.162570888	0.952741021	#N/A
XP_020450041.1	ras GTPase-activating protein 1	109956915	0.759797724	1.221238938	1.117647059	0.935524652	1.071266968	0.921945701	1	1.352718078	1.026595745	1.158510638	1.086170213	0.963829787	0.915957447	0.881221719	0.90158371	#N/A
XP_020450045.1	ras-related protein Rab-41 isoform X2	109956910	1.122144985	1.675273088	0	1.010923535	0	0	1.12611718	1.011916584	1.138204925	1.285941223	1.221604448	0.984114376	0.724384432	0	0	#N/A
XP_020450051.1	kinesin-like protein KIF2A isoform X1	109956921	0.947963801	0.649321267	0	0.71040724	0	0	0.903846154	0.878959276	0	0	0	0	0	0	0	#N/A
XP_020450069.1	polyubiquitin-B-like	109956927	1.01534296	1.162454874	0.74351585	0.686823105	0.619596542	0.621037464	1.553249097	0.841155235	1.036144578	1.024956971	1.247848537	0.923407917	1.651462995	1.383285303	1.517291066	#N/A
XP_020450071.1	tetratricopeptide repeat protein 37	109956929	0.69731489	0.805532954	1.126647145	0.869812856	0.894582723	1.156661786	0.909682669	1.06916192	0.679193401	0.922089826	0.879926673	0.764436297	1.295142071	0.939238653	0.74011713	#N/A
XP_020450077.1	transitional endoplasmic reticulum ATPase	109956931	0.799	0.738	0.848198971	1.14	0.96483705	0.965694683	1.122	1.099	0.997287523	0.96925859	0.985533454	0.865280289	1.107594937	1.016295026	0.724699828	#N/A
XP_020450084.1	squamous cell carcinoma antigen recognized by T-cells 3	109956933	0.847402597	0.767316017	0.749090909	0.808441558	0.797272727	0.842727273	1.384199134	0.991341991	0.913654618	0.951807229	1.03313253	0.881526104	1.110441767	1.320909091	0.922727273	#N/A
XP_020450090.1	guanine deaminase	109956936	0.49806701	0.592783505	0	0.824742268	0	0	1.143041237	1.096005155	0	0	0	0	0	0	0	#N/A
XP_020450091.1	protein ABHD17B	109956938	0.696637998	0.553557467	0	1.146207975	0	0	1.14151681	1.716184519	0	0	0	0	0	0	0	#N/A
XP_020450130.1	leucyl-cystinyl aminopeptidase	109956957	1.004676539	0.719407638	0.728426396	1.044427124	1.066835871	1.011844332	1.579890881	0.887763055	0.806010929	1.203096539	1.06010929	1.254098361	1.368852459	1.129441624	1.061759729	#N/A
XP_020450140.1	chymotrypsin-like elastase family member 2A	109956964	0.113626834	0.103354298	0	0.148427673	0	0	0.165618449	0.146331237	0.83728278	0.726698262	0.767772512	0.684044234	5.262243286	0	0	#N/A
XP_020450144.1	coronin-1C-like	109956967	0.715063521	0.949183303	0.949090909	0.941923775	0.86	0.958181818	1.029945554	0.940108893	0.877403846	1.105769231	1.010817308	1.153846154	1.064903846	1.077272727	1.101818182	#N/A
XP_020450166.1	ankyrin repeat domain-containing protein 13A	109956981	0.876045627	1.446387833	0.774907749	0.920912548	0.889298893	0.858302583	0.803041825	1.037262357	0.863291139	1.102531646	1.125316456	0.884810127	1.598734177	1.363099631	1.017712177	#N/A
XP_020450179.1	putative phospholipase B-like 2	109956990	1.081255028	1.03378922	1.217861976	1.136765889	1.280108254	1.288227334	0.881737731	1.302493966	0.861799218	1.029986962	1.023468057	1.211212516	1.010430248	1	0.679296346	#N/A
XP_020450181.1	protein diaphanous homolog 1	109956988	0.982227488	1.319905213	1.040723982	1.52014218	0.959276018	1.108597285	1.139810427	1.240521327	1.109212935	0.726052471	0.705918243	0.630262355	0.709579012	1.045248869	1.108597285	#REF!
XP_020450183.1	long-chain-fatty-acid--CoA ligase 1-like	109956993	1.395287958	1.340314136	1.063260341	1.12478185	1.158961882	1.347931873	0.835078534	1.286212914	1.474260679	0.462212486	0.496714129	0.253559693	0.693866375	1.145985401	0.772100568	#REF!
XP_020450237.1	LOW QUALITY PROTEIN: endoplasmic reticulum aminopeptidase 2	109957014	0.973187686	0.982125124	0.856862745	1.042701092	0.781045752	0.784313725	0.93346574	0.796425025	0.818382353	0.878676471	0.914705882	0.902941176	0.794852941	1.038562092	0.768627451	#N/A
XP_020450255.1	drebrin-like protein A	109957030	0.735691988	1.02289282	0.986740331	0.852237253	0.820994475	0.680662983	0.914672216	0.822060354	0.819159335	0.976539589	1.130009775	1.00684262	0.926686217	1.064088398	1.233149171	#N/A
XP_020450256.1	hyaluronan and proteoglycan link protein 1-like	109957031	1.569115816	1.265255293	0.850340136	0.871731009	0.834183673	0.822278912	1.475716065	0.780821918	0.600154083	0.824345146	1.317411402	0.577812018	0.617873652	0.835034014	1.333333333	#N/A
XP_020450276.1	selenoprotein H	109957045	0.799871713	0.617703656	0.755652808	0.749198204	0.850474106	0.865791393	0.912764593	1.051956382	0.823529412	1.089900111	1.193118757	0.997780244	1.235294118	1.573304158	0.789934354	#N/A
XP_020450294.1	protein FAM172A isoform X2	109957055	0.848130841	0.851246106	0	0.991433022	0	0	1.338785047	1.200934579	1.050765512	0.861402095	1.020950846	1.754230459	0.75906527	0	0	#N/A
XP_020450320.1	pre-mRNA-processing factor 40 homolog A	109957074	0.474094708	0.44178273	0.717457887	0.729805014	0.798621746	0.752679939	1.111977716	0.699164345	0.645107794	0.948590381	0.919568823	0.740464345	1.018242123	1.053598775	0.829249617	#N/A
XP_020450342.1	sacsin-like	109957090	1.063777596	0.941946034	1.319314642	0.645134914	0.747663551	0.971962617	1.209321341	0.784955029	0.800421644	0.83626142	0.947997189	0.820098384	1.217146873	0.611370717	0.548286604	#N/A
XP_020450361.1	STE20/SPS1-related proline-alanine-rich protein kinase isoform X1	109957098	1.067204301	1.419354839	0.972826087	1.460573477	1.116847826	1.154211957	0.902329749	1.318996416	1.144156753	1.010496851	0.99720084	0.715185444	0.731980406	0.777853261	0.414402174	#N/A
XP_020450378.1	collagen alpha-2(VI) chain-like isoform X1	109957105	0.889705882	0.878676471	0.95543672	0.956801471	0.81372549	0.991087344	0.981617647	0.965992647	0.830124575	1.100792752	1.279728199	1.168742922	0.868629672	0.984848485	1.281639929	#N/A
XP_020450381.1	X-ray repair cross-complementing protein 5	109957106	0.816519546	0.849306431	0.978536585	0.762295082	0.846829268	0.927804878	0.792559899	0.82408575	0.925898204	0.901197605	0.841317365	0.838323353	0.934131737	1.455609756	0.886829268	#N/A
XP_020450399.1	interferon-induced helicase C domain-containing protein 1	109957114	0.806143345	0.857337884	1.015968064	0.662116041	0.836327345	0.77910845	1.371331058	0.763822526	0.791055206	0.870719776	0.877009085	0.849056604	1.202655486	0.925482369	0.766467066	#N/A
XP_020450408.1	death-associated protein-like 1 isoform X1	109957122	1.205623902	1.222319859	1.014510278	1.333040422	1.114873035	1.363966143	1.005272408	1.261862917	1.147717099	0.948970457	0.903312444	1.111011638	0.783348254	0.781136638	0.799274486	#N/A
XP_020450418.1	beta-galactosidase-like	109957125	0.628607277	0.64868256	0	0.882685069	0	0	0.988707654	0.870138018	0.838675214	0.919871795	0.841880342	1.599358974	1.182692308	0	0	#N/A
XP_020450459.1	ATP-dependent 6-phosphofructokinase%2C liver type	109957147	1.006622517	1.186534216	0.835016835	0.709713024	0.799102132	0.995510662	1.133554084	1.036423841	0.54290718	0.53765324	0.570928196	1.698774081	0.598949212	1.078563412	0.812570146	#N/A
XP_020450462.1	LOW QUALITY PROTEIN: catenin delta-1	109957146	1.21141649	1.154334038	0.837465565	0.984143763	0.868686869	0.900826446	0.968287526	0.894291755	0.838071693	1.205191595	1.070457355	0.923362176	1.061804697	1.155188246	1.298438935	#N/A
XP_020450466.1	ras-related protein Ral-B	109957153	0.786758383	0.862424764	0.766889384	1.035253654	0.945063103	0.852264291	1.2072227	1.035253654	0.838709677	1.260869565	1.932678822	1.072931276	0.835904628	1.364513734	1.011135857	#N/A
XP_020450482.1	peroxisomal bifunctional enzyme	109957167	1.101055807	0.850678733	0	0.889894419	0	0	1.069381599	1.221719457	0	0	0	0	0	0	0	#N/A
XP_020450484.1	rab-like protein 3 isoform X1	109957169	0.819593787	0.666666667	0	0.931899642	0	0	1.138590203	1.371565114	0.757631822	0.775208141	0.902867715	0.974098057	1.144310823	0	0	#N/A
XP_020450493.1	histone H2A.Z	109957174	0.792217899	0.793774319	0.775913129	0.891828794	0.842053307	0.790720632	1.006225681	0.916731518	0.868773946	1.270114943	1.285440613	0.982758621	1.432950192	1.36130306	1.149062192	#N/A
XP_020450501.1	rap1 GTPase-GDP dissociation stimulator 1 isoform X1	109957180	0.885258964	0.70438247	0.853177502	0.802390438	0.941563185	0.886778671	0.983266932	0.921912351	0.849329205	1.39628483	1.143446852	1.009287926	1.021671827	1.208911614	0.953250548	#N/A
XP_020450510.1	calcium/calmodulin-dependent protein kinase type II delta 1 chain	109957186	0.683127572	0.813786008	0.750716332	1.026748971	0.913085005	0.935052531	1.279835391	0.967078189	0.814202335	0.973735409	0.971789883	1.0807393	0.953307393	1.180515759	1.128939828	#N/A
XP_020450512.1	LOW QUALITY PROTEIN: uncharacterized protein LOC109957187	109957187	0.479119639	0.678329571	1.045571245	0.65462754	0.908215661	0.665596919	0.931151242	0.770880361	0.812896406	0.988372093	0.923890063	0.878435518	1.011627907	0.83055199	0.685494223	#N/A
XP_020450517.1	eukaryotic initiation factor 4A-I-like	109957192	0.857585139	1.866873065	0.904265403	0.93498452	1.141232227	1.072985782	1.091847265	0.989680083	0.790193843	0.996579247	0.978335234	0.801596351	1.148232611	1.013270142	0.902369668	#N/A
XP_020450549.1	mitotic spindle assembly checkpoint protein MAD2A	109957203	0.772020725	0.914877868	0.779182879	0.866025167	0.85311284	0.821011673	1.161361954	1.207253886	1.026804124	1.235051546	1.235051546	0.826804124	1.282474227	1.059338521	0.763618677	#N/A
XP_020450553.1	focadhesin	109957207	0.690406977	0.894622093	0.71493803	1.087209302	1.069797782	0.921069798	1.036337209	1.105377907	0.88393489	1.197452229	0.672328379	0.845010616	1.062986553	0.921069798	0.591650359	#N/A
XP_020450572.1	proline-%2C glutamic acid- and leucine-rich protein 1	109957214	0.603174603	0.652625153	0.535815269	0.645909646	0.527803959	0.558906692	1.104395604	0.877899878	0	0	0	0	0	0.692271442	0.454759661	#REF!
XP_020450580.1	glycogen phosphorylase%2C muscle form	109957218	0.803497942	0.978395062	0.995331466	1.234567901	1	1.378151261	1.245884774	1.394032922	1.039532794	1.005390836	0.735849057	0.985624438	0.590296496	0.934640523	0.95611578	#N/A
XP_020450581.1	reticulon-3 isoform X1	109957219	0.46692607	0.559533074	1.181425486	0.663035019	0.968682505	0.940604752	0.819455253	0.647470817	0.902439024	1.009756098	0.986585366	1.035365854	1.065853659	1.200863931	1.504319654	#N/A
XP_020450616.1	RNA-binding protein 4.1-like	109957236	0.633522727	0.61875	0.922910663	0.857954545	0.89481268	0.821325648	0.71875	0.716477273	0.914648212	1.076124567	1.282583622	1.033448674	1.042675894	1.181556196	0.943083573	#N/A
XP_020450632.1	metallo-beta-lactamase domain-containing protein 1	109957247	0.489296636	0.558409786	0.73945268	0.965137615	0.704675029	0.916761688	0.796330275	1.083792049	1.023050847	0.854237288	0.761355932	0.668474576	1.117288136	0.84036488	0.359749145	#N/A
XP_020450634.1	ras-related protein Rab-1A-like	109957248	0.161309176	0.263588545	0.925320057	0.960841613	0.931721195	0.999288762	1.144944477	1.144944477	0.982128351	0.896019496	1.299756296	0.797725426	1.523151909	1.145092461	0.689900427	#N/A
XP_020450639.1	bolA-like protein 2	109957252	2.046460177	1.832964602	1.231903485	1.529867257	1.214477212	1.107238606	1.207964602	1.232300885	0.869311552	1.175029172	1.099183197	1.011668611	1.628938156	1.160857909	1.108579088	#N/A
XP_020450657.1	cytoplasmic aconitate hydratase	109957264	1.013318535	1.156492786	0.726582278	1.041065483	0.915611814	0.850632911	1.018867925	0.901220866	0.900722022	1.036101083	1.031588448	0.864620939	1.207581227	1.070886076	1.004219409	#N/A
XP_020450663.1	NACHT%2C LRR and PYD domains-containing protein 12-like isoform X1	109957269	0.63480055	0.678129298	0.752326414	0.936038514	0.803149606	0.880458125	1.189133425	1.063961486	0.909090909	1.148629149	1.181818182	1.337662338	1.634920635	1.11095204	1.179670723	#N/A
XP_020450679.1	solute carrier family 2%2C facilitated glucose transporter member 8 isoform X1	109957278	1.028135048	0.86414791	1.011331445	1.539389068	0.834749764	1.565627951	0.70096463	1.298231511	0	0	0	0	0	0.721435316	0.554296506	#N/A
XP_020450692.1	2-oxoglutarate dehydrogenase%2C mitochondrial	109957287	1.16937799	1.119617225	0.788732394	0.862200957	0.857497929	0.827671914	0.941626794	0.90430622	0.871518419	0.959568733	0.967654987	0.864330638	1.132973944	1.157415079	1.137531069	#N/A
XP_020450703.1	activating signal cointegrator 1 complex subunit 2 isoform X1	109957292	0.899379738	1.144038594	1.057651246	0.694693315	0.572953737	0.795729537	0.907649897	0.867677464	1.287534122	0.945404914	0.967242948	0.727024568	0.839854413	0.928113879	1.340213523	#REF!
XP_020450705.1	adhesive plaque matrix protein-like isoform X1	109957294	1.020618557	1.006872852	1.205151794	1.777777778	1.205151794	1.535418583	0.78465063	1.372279496	1.745501285	0.602399314	0.58697515	0.623821765	0.640959726	0.568537259	0.612695492	#N/A
XP_020450707.1	UBX domain-containing protein 1	109957293	0.671829622	0.810261375	0.906666667	0.982575024	0.76	0.872222222	0.893514037	0.955469506	1.050574713	0.975862069	0.868965517	0.752873563	0.989655172	1.048888889	0.582222222	#N/A
XP_020450726.1	pre-mRNA-processing factor 39-like	109957301	0.537422622	0.454136185	0.67291823	0.674732696	1.12228057	1.048012003	0.909960608	0.925717501	0.919117647	0.988235294	1.005882353	1.063235294	0.905882353	1.294073518	0.864216054	#N/A
XP_020450737.1	BMP-2-inducible protein kinase	109957312	0.968208092	0.938583815	0	0.842485549	0	0	1.123554913	0.907514451	0	0	0	0	0	0	0	#N/A
XP_020450763.1	annexin A6 isoform X1	109957319	0.761904762	0.861471861	0.848963475	0.849206349	0.84106614	1.013820336	0.762626263	0.989177489	1.022826087	1.184782609	0.827173913	1.331521739	0.817391304	0.999012833	1.704837117	#N/A
XP_020450767.1	protein SET	109957324	0.688555347	0.627579737	0.707996406	0.889305816	0.998203055	0.88230009	1.075046904	0.878986867	0.881889764	1.260967379	1.224971879	0.971878515	1.503937008	1.375561545	0.893980234	#N/A
XP_020450794.1	LOW QUALITY PROTEIN: peroxisomal NADH pyrophosphatase NUDT12	109957338	0.775216138	0.858789625	0	0.574639769	0	0	0.678962536	0.723342939	0	0	0	0	0	0	0	#N/A
XP_020450819.1	extracellular matrix protein FRAS1	109957351	0.796453354	1.714726291	0	1.221279877	0	0	0.6692367	0.765612953	0	0	0	0	0	0	0	#N/A
XP_020450844.1	far upstream element-binding protein 3-like isoform X1	109957361	1.048780488	0.979965157	0.849453322	0.914634146	0.997476871	0.947014298	1.115853659	1.049651568	0.94165907	1.133090246	1.179580675	0.987237922	1.230628988	0.97392767	0.788057191	#N/A
XP_020450863.1	ras-related protein Rab-14-like	109957369	0.973066898	1.079061685	0.975131876	0.887054735	1.037678975	0.947249435	1.09556907	0.900086881	1.250844595	0.836148649	0.94847973	0.863175676	1.014358108	0.891484552	0.767897513	#N/A
XP_020450872.1	actin%2C cytoplasmic-like	109957372	0.740779768	0.77028451	0.934612031	1.159114858	0.982563208	1.278116827	1.096944152	1.231822972	1.230609418	0.740304709	0.716066482	0.838642659	0.614265928	0.814298169	1.093286835	#REF!
XP_020450896.1	GTPase IMAP family member 8-like isoform X1	109957385	0.676165803	0.804404145	0	0.664507772	0	0	1.682642487	1.14119171	0	0	0	0	0	0	0	#N/A
XP_020450901.1	peptidyl-prolyl cis-trans isomerase A-like	109957386	0.639175258	0.727272727	1.143097643	1.145267104	0.98989899	1.112794613	1.234301781	1.282099344	0.948162111	0.960414703	1.081998115	1.034872762	1.147031103	0.918350168	0.744107744	#N/A
XP_020450902.1	serine/threonine-protein kinase Chk2-like isoform X1	109957388	1.522752497	1.71254162	1.140073082	0.986681465	1.075517661	1.142509135	0.833518313	0.857935627	1.490797546	1.033304119	1.267309378	1.056967572	1.163014899	1.057247259	0.915956151	#N/A
XP_020450941.1	glutathione S-transferase theta-1-like isoform X1	109957404	0.503461296	0.710509755	0.911570248	0.659534298	1.063636364	0.975206612	1.122089364	1.03901825	0.915736041	1.153299492	1.007106599	0.984771574	1.237563452	1.365289256	0.876033058	#N/A
XP_020450944.1	leukotriene A-4 hydrolase	109957407	0.891891892	0.900610288	0.831338411	1.067131648	0.932535365	1.064200218	1.040104621	1.115954664	0.897959184	0.965394854	0.969831411	0.868677906	0.963620231	1.065288357	0.861806311	#N/A
XP_020450948.1	FAS-associated factor 2 isoform X1	109957406	0.991505792	1.113513514	0.889739663	0.962162162	0.712863706	0.792496172	1.185328185	0.925096525	0.818627451	1.223039216	0.881127451	1.067401961	1.18995098	1.406584992	1.32388974	#N/A
XP_020450952.1	surfeit locus protein 4-like isoform X2	109957410	0.520434227	0.607918263	0	1.132183908	0	0	0.846104725	1.002554278	9.009077156	0.537065053	0.618759455	0.459909228	0.47806354	0	0	#N/A
XP_020450981.1	complement C5	109957435	1.32166509	1.148533586	1.111801242	0.836329234	1.032091097	1.045548654	0.858088931	0.89782403	0.973744292	0.917808219	1.182648402	0.96347032	0.904109589	0.923395445	0.939958592	#N/A
XP_020450983.1	atlastin-3-like	109957433	0.978313253	0.853012048	0.930581614	0.951807229	0.879924953	0.941838649	1.018072289	0.891566265	0.912248629	1.146252285	1.166361974	1.02559415	1.221206581	1.075984991	1.264540338	#N/A
XP_020450985.1	LOW QUALITY PROTEIN: poly [ADP-ribose] polymerase 14-like	109957438	0.772637795	0.763779528	1.268055556	0.93503937	1.486111111	1.248611111	1.149606299	1.017716535	0.941018767	1.072386059	1.313672922	1.286863271	1.017426273	0.888888889	0.973611111	#N/A
XP_020450992.1	sorting nexin-2	109957445	0.848430493	1.02690583	0.892258579	0.99103139	1.130087789	1.144453312	1.250224215	1.165919283	1.023830538	1.027360989	0.982347749	1.008826125	1.025595763	1.015961692	0.75339186	#N/A
XP_020451016.1	translation factor GUF1%2C mitochondrial	109957470	0.722135008	1.115384615	0	1.218210361	0	0	1.094976452	1.129513344	0.675581395	0.663372093	0.923837209	0.677325581	0.711046512	0	0	#N/A
XP_020451022.1	stimulator of interferon genes protein	109957474	0.669055375	0.747882736	0	0.892508143	0	0	0.993485342	0.908143322	0	0	0	0	0	0	0	#N/A
XP_020451029.1	probable RNA-binding protein EIF1AD	109957479	0.69979438	0.795750514	0.856313498	0.769705278	0.858490566	0.943396226	1.116518163	1.101439342	0	0	0	0	0	1.171988389	0.97532656	#N/A
XP_020451043.1	uncharacterized protein LOC109957487 isoform X1	109957487	0.956022945	1.060229446	0.904761905	0.954110899	0.953296703	0.952380952	1.052581262	1.034416826	0.923339012	1.015332198	1.039182283	0.859454855	1.143100511	0.95970696	0.828754579	#N/A
XP_020451047.1	E3 ubiquitin-protein ligase synoviolin	109957488	1.041853513	0.807174888	0	1.067264574	0	0	1.056801196	1.006726457	0	0	0	0	0	0	0	#N/A
XP_020451073.1	transmembrane 9 superfamily member 2-like isoform X1	109957508	1.168304668	1.297297297	0.976498237	1.173218673	0.996474736	0.963572268	1.054054054	1.028255528	0.864804469	0.688826816	0.560893855	0.62122905	0.733519553	1.215041128	1.159811986	#REF!
XP_020451081.1	caspase-3 isoform X1	109957512	0.874692875	0.991809992	0.758407687	1.075348075	0.852436513	1.161976664	1.191646192	1.417690418	1.330348259	0.981094527	1.076616915	0.917412935	0.775124378	1.234042553	0.483870968	#N/A
XP_020451101.1	CDGSH iron-sulfur domain-containing protein 1	109957517	1.227586207	1.314482759	0.81185567	0.939310345	0.908934708	0.91838488	0.788965517	0.896551724	0.962962963	1.069023569	1.18013468	0.941077441	1.569023569	1.213058419	0.975085911	#N/A
XP_020451103.1	pentatricopeptide repeat domain-containing protein 3%2C mitochondrial	109957519	0.542639594	0.601522843	1.064359441	0.444670051	0.686703097	0.488160291	0.741116751	0.730964467	0.866211604	0.883276451	1.188395904	0.880546075	0.642320819	0.882817243	0.73527626	#N/A
XP_020451104.1	synaptic functional regulator FMR1	109957520	0.856443719	1.624796085	0	0.958401305	0	0	1.060358891	1.025285481	1.106427091	0.807187284	0.812715964	0.644782308	1.156876296	0	0	#N/A
XP_020451122.1	CCR4-NOT transcription complex subunit 7	109957528	0.652380952	0.766666667	0	0.995238095	0	0	1.039455782	0.987755102	0	0	0	0	0	0	0	#N/A
XP_020451134.1	immunoglobulin-binding protein 1	109957534	0.806220096	0.858851675	0.718070652	1.046650718	0.927309783	0.957880435	0.917464115	0.927033493	1.013961606	1.084642234	1.39877836	1.321116928	1.162303665	1.013586957	0.81861413	#N/A
XP_020451147.1	m7GpppX diphosphatase	109957539	0.568844221	0.595979899	0.808230453	0.781909548	0.798353909	0.863374486	1.139698492	0.883417085	0.951340616	0.797418073	0.922542205	1.073485601	1.107249255	1.160493827	0.725102881	#N/A
XP_020451158.1	glypican-4-like isoform X1	109957544	0.966547192	1.437275986	0.706930693	1.047789725	0.896369637	0.915511551	1.058542413	1.114695341	0.909448819	1.123031496	1.056102362	1.022637795	1.030511811	0.919471947	0.84290429	#N/A
XP_020451167.1	SH3 domain-binding glutamic acid-rich-like protein	109957548	0.805329386	0.757957069	0.778453519	1.30199852	0.761946134	1.969591659	0.845299778	1.210954848	0.92746114	1.457685665	1.474956822	1.469775475	0.692573402	0.898349262	1.100781929	#REF!
XP_020451171.1	COMM domain-containing protein 5-like	109957553	0.730982019	0.738589212	0.741187384	0.864453665	1.125231911	1.078849722	1.163208852	1.03526971	0.713574982	1.044065387	1.174840085	0.78535892	0.96872779	1.206864564	1.022263451	#N/A
XP_020451200.1	MICOS complex subunit MIC27 isoform X1	109957567	1.460900474	1.369668246	1.517127072	0.907582938	1.083977901	0.771270718	1.130331754	0.975118483	0.961206897	1.01637931	0.950862069	0.859482759	1.070689655	0.939226519	0.790055249	#REF!
XP_020451208.1	integral membrane protein 2A-like	109957571	0.850331126	0.727152318	0.820729773	1.231788079	0.764674775	0.736647277	1.017218543	1.091390728	0	0	0	0	0	0.524061343	0.384981491	#N/A
XP_020451222.1	protein farnesyltransferase/geranylgeranyltransferase type-1 subunit alpha	109957583	0.560321716	0.627345845	0.998957247	1.089812332	1.110531804	1.083420229	1.013404826	1.071045576	0.961864407	1.514830508	1.076271186	1.036016949	0.953389831	1.161626694	1.095933264	#N/A
XP_020451223.1	MICOS complex subunit MIC60	109957585	0.858452138	0.900203666	0.832389581	0.978615071	1.481313703	0.898074745	1.049898167	1.028513238	0.979014599	0.820255474	0.916058394	0.822992701	1.052007299	0.995469989	0.997734994	#N/A
XP_020451235.1	vesicle-associated membrane protein 7	109957592	1.617834395	1.717015469	0.938723404	1.018198362	0.983829787	0.984680851	0.964513194	0.959963603	1.224471021	1.039558418	0.965041398	0.780128795	1.059797608	1.090212766	0.889361702	#N/A
XP_020451240.1	hypoxanthine-guanine phosphoribosyltransferase	109957597	0.72815534	0.844660194	0.842532468	1.171226831	1.099837662	0.970779221	1.481906443	1.142100618	1.31688512	1.087124133	0.98612182	0.849653045	0.928296068	0.950487013	0.674512987	#N/A
XP_020451243.1	prefoldin subunit 6	109957601	0.53142329	0.551756007	0.718409237	0.804990758	0.792174471	0.799871713	1.035120148	0.869685767	0.789108911	1.234653465	1.1	1.116831683	1.302970297	0.939704939	0.881975625	#N/A
XP_020451250.1	ancient ubiquitous protein 1	109957604	0.700960995	0.931034483	0.879198586	0.717919729	0.729522687	0.668238067	0.524590164	0.64838892	0.801007557	0.893576826	0.824937028	0.703400504	0.814861461	0.777253978	0.659988214	#N/A
XP_020451251.1	LOW QUALITY PROTEIN: E3 ubiquitin-protein ligase XIAP	109957605	0.774785802	1.124847001	0.916359164	1.162790698	0.975399754	0.966789668	1.152998776	1.086903305	0	0	0	0	0	0.870848708	1.028290283	#N/A
XP_020451253.1	magnesium transporter protein 1-like	109957606	0.697931034	0.828965517	0.624561404	1.131034483	0.843859649	0.990350877	1.195862069	1.226206897	0.490021231	0.288747346	0.27388535	0.218259023	0.300212314	0.915789474	0.685964912	#REF!
XP_020451255.1	cathepsin F-like	109957609	0.606038292	0.701030928	1.176544767	1.137702504	1.248423707	1.06557377	1.081001473	1.365243004	0	0	0	0	0	1.143757881	0.925598991	#N/A
XP_020451260.1	glycosylphosphatidylinositol anchor attachment 1 protein isoform X1	109957613	0.758508914	0.897893031	0.870277976	1.320907618	1.0085531	0.971489665	0.805510535	0.893030794	0.990237099	0.89539749	0.920502092	0.910739191	1.023709902	1.059158945	0.791874555	#N/A
XP_020451268.1	vacuolar protein sorting-associated protein 4B	109957619	1.351575456	1.252072968	1.149122807	1.235489221	1.118908382	1.052631579	1.074626866	1.257048093	1.1228223	0.988675958	1.168118467	0.932055749	1.155052265	1.104288499	0.967836257	#N/A
XP_020451269.1	3-ketodihydrosphingosine reductase	109957620	0.701275046	0.633879781	0.82278481	0.804493018	0.85021097	0.948663854	0.782635094	0.935033394	0.77689243	0.920318725	0.857569721	0.701195219	1.119521912	1.186357243	0.817862166	#N/A
XP_020451278.1	clathrin interactor 1 isoform X1	109957625	1.005852231	0.994879298	0.941463415	1.016093636	1.130731707	0.971707317	0.83467447	1.000731529	1.02070207	0.927992799	1.03510351	0.898289829	0.98559856	1.339512195	1.186341463	#N/A
XP_020451286.1	zona pellucida sperm-binding protein 4-like	109957629	1.054651163	1.086046512	1.112639725	1.701162791	1.18744626	1.65950129	0.793023256	1.338372093	2.113888889	0.404166667	0.388194444	0.404166667	0.423611111	0.420464316	0.475494411	#N/A
XP_020451342.1	cadherin-2	109957652	0.907730673	0.80798005	0.903193613	0.983374896	0.988023952	0.94011976	0.960099751	1.016625104	0.882246377	1.176630435	1.047101449	1.107789855	0.944746377	1.102794411	1.021956088	#N/A
XP_020451361.1	EH domain-containing protein 1-like	109957655	0.616319444	0.651909722	0.800888231	1.150173611	0.926720947	0.925980755	1.210069444	0.747395833	1.065899582	0.968619247	1.071129707	0.951882845	0.976987448	1.039970392	0.951887491	#N/A
XP_020451369.1	PERQ amino acid-rich with GYF domain-containing protein 2 isoform X1	109957659	0.898826979	1.23313783	0	0.938416422	0	0	1.117302053	1.131964809	0.588097103	1.049334377	1.095536413	0.849647612	1.682067345	0	0	#N/A
XP_020451377.1	eukaryotic translation initiation factor 4 gamma 1-like isoform X1	109957664	1.181061394	1.175858481	0.986234818	1.099895942	0.994331984	1.090688259	1.154006243	1.154006243	1.13503305	0.94523135	0.972615675	0.823418319	1.122757318	0.852631579	0.71659919	#N/A
XP_020451399.1	proteasome subunit alpha type-7-like	109957669	0.721804511	0.963241437	0.829059829	0.996658312	0.891219891	1.066822067	1.197159566	1.235588972	0.86426299	1.130434783	1.023329799	1.141039236	1.162248144	1.131313131	0.844599845	#N/A
XP_020451401.1	dipeptidyl aminopeptidase-like protein 6 isoform X2	109957670	0.891630901	1.154506438	0	1.230686695	0	0	0.848712446	1.260729614	0	0	0	0	0	0	0	#N/A
XP_020451416.1	zona pellucida sperm-binding protein 3-like	109957676	0.822120867	0.824401368	0.932614555	1.553021665	0.973944295	1.074573226	1.245153934	1.51995439	1.992776886	0.635634029	0.700642055	0.669341894	0.677367576	0.758310872	0.711590296	#REF!
XP_020451429.1	cullin-3-like	109957680	0.72371134	0.883505155	0.827019299	1.027835052	0.806290207	0.95568263	0.953608247	1.053608247	0.521647307	0.775607181	0.788278775	0.512671595	0.625659979	0.878484632	0.877769836	#N/A
XP_020451432.1	calcyclin-binding protein	109957684	0.885126965	1.197097944	0.605371901	0.8452237	0.469008264	0.269008264	0.952841596	0.92140266	0	0	0	0	0.885458402	0.571900826	0.390082645	#N/A
XP_020451487.1	microtubule-associated protein RP/EB family member 2 isoform X1	109957710	0.565638234	0.699334543	1.046410442	0.676950998	0.879622915	0.837563452	1.063520871	0.834240774	0.88874842	1.164348925	1.233881163	1.00505689	1.474083439	1.177664975	0.86004351	#N/A
XP_020451503.1	serotransferrin-like	109957719	1.736842105	1.234042553	0.939362795	1.176931691	1.097636177	1.023638232	0.966405375	0.936170213	1.39977221	0.875854214	1.06833713	1.353075171	0.815489749	0.94655704	0.753340185	#N/A
XP_020451507.1	LOW QUALITY PROTEIN: RNA-binding motif protein%2C X chromosome	109957718	1.589767442	1.168372093	0.863863864	0.786976744	0.921921922	0.808808809	0.95255814	0.856744186	0.768779343	1.164319249	1.299295775	0.957746479	1.240610329	1.273273273	0.872872873	#N/A
XP_020451525.1	laminin subunit alpha-3	109957737	0.845102506	1.059225513	0.844625113	0.806378132	0.785004517	0.909665763	0.977220957	0.757403189	0.610036592	0.647151072	0.572922112	0.640355463	0.710925248	0.945799458	1.787714544	#N/A
XP_020451526.1	desmoplakin-like	109957738	0.826383624	0.786959818	0.975	0.683093252	1.030208333	0.842708333	0.880212282	0.705837756	0.819915254	0.94809322	1.078389831	0.888771186	1.240466102	0.985416667	1.152083333	#N/A
XP_020451534.1	cyclin-dependent-like kinase 5	109957746	0.634765625	0.51171875	0.751299827	0.916015625	0.864818024	0.775563258	1.168619792	0.9765625	0.908045977	1.166666667	1.137931034	0.973563218	1.282758621	1.29982669	0.920277296	#N/A
XP_020451537.1	protein phosphatase 1 regulatory subunit 7	109957748	1.049382716	1.21399177	0.852150538	0.977366255	0.962365591	0.989247312	0.958847737	0.869341564	0.90969163	1.045154185	0.941629956	1.044052863	1.072687225	1.02688172	0.932795699	#N/A
XP_020451538.1	translation initiation factor eIF-2B subunit gamma	109957750	1.067851373	0.933764136	0.741643454	0.802907916	0.771587744	0.896239554	0.911147011	0.840872375	0.53707518	0.645726056	0.557672503	0.645211123	0.733779609	1.058495822	0.819637883	#N/A
XP_020451541.1	tubulin beta chain-like	109957755	0.25614489	0.387451488	0.781451613	1.144890039	0.875	0.973387097	1.175937904	1.210866753	0.86774942	1.153132251	1.319025522	1.633410673	0.959396752	1.435483871	1.387096774	#REF!
XP_020451566.1	desmocollin-2-like	109957770	0.742955326	0.83161512	1.286821705	0.870790378	0.906007752	0.814922481	1.167697595	0.884536082	0.781965007	0.746971736	1.041722746	0.916554509	1.098250336	1.122093023	1.199612403	#N/A
XP_020451580.1	N-terminal kinase-like protein	109957776	1.152924595	0.838618746	1.035131744	0.905567301	1.031367629	1.099121706	0.730091614	1.009866103	0	0	0	0	0	0.983688833	0.740276035	#N/A
XP_020451610.1	DNA replication licensing factor MCM4	109957794	0.760068552	0.948586118	0.876061121	0.956298201	0.853989813	0.884550085	0.999143102	0.975149957	0.885714286	0.963392857	1.041964286	0.817857143	1.182142857	1.318336163	0.785229202	#N/A
XP_020451622.1	ubiquitin-conjugating enzyme E2 variant 2 isoform X1	109957802	0.780713342	0.793923382	0.606159895	1.054161162	0.826998689	0.939711664	1.145310436	1.227212682	0.852941176	1.227180527	1.088235294	1.032454361	1.257606491	1.082568807	0.787024902	#N/A
XP_020451629.1	ADP/ATP translocase 3	109957804	0.887755102	0.907235622	0.757159221	1.192022263	1.003436426	1.178694158	1.116883117	1.165120594	1.063643596	1.049323787	1.08353222	0.727128083	1.440731901	1.074455899	1.058419244	#N/A
XP_020451635.1	phosphoglycerate mutase 1	109957810	0.696456086	0.75577812	0.949658703	1.285824345	0.846416382	1.01109215	1.110169492	1.31587057	1.019785655	0.998351195	0.898598516	0.931574608	1.029678483	0.999146758	0.854095563	#N/A
XP_020451644.1	myosin-11 isoform X1	109957816	0.728980322	0.743291592	0.831384016	1.142218247	0.857699805	1.075048733	0.811270125	1.013416816	0.930022573	1.328442438	0.744920993	1.564334086	0.658013544	0.851851852	1.601364522	#N/A
XP_020451681.1	protein O-GlcNAcase-like isoform X1	109957845	0.854625551	1.042584435	0.879078695	1.029368576	0.968330134	1.118042226	1.026431718	0.936857562	1.134453782	1.06302521	0.648459384	0.68907563	0.857142857	0.8378119	0.813819578	#N/A
XP_020451685.1	LOW QUALITY PROTEIN: kynurenine formamidase	109957849	0.817164179	1.190298507	1.239482201	2.496268657	0.955501618	0.983009709	1.52238806	0.835820896	0.867556468	0.91889117	0.773100616	0.912731006	1.191991786	1.002427184	1.292071197	#N/A
XP_020451709.1	catenin delta-1-like isoform X1	109957858	0.913043478	0.962884411	0.787784679	0.861081654	0.890269151	0.937888199	1.008483563	0.906680806	0.772413793	0.894252874	0.948659004	0.829118774	1.004597701	1.027950311	1.108695652	#N/A
XP_020451732.1	LOW QUALITY PROTEIN: huntingtin	109957861	0.896024465	0.652905199	1.162664601	0.865443425	1.073586367	0.888458559	1.290519878	1.412079511	0.796740173	1.167785235	0.931927133	0.711409396	1.275167785	1.085979861	0.986831913	#N/A
XP_020451753.1	calnexin-like	109957872	0.60665362	0.595890411	0.693645991	0.727984344	0.712556732	0.796520424	0.945205479	0.708414873	0.762220381	1.193040597	0.993371997	0.842584921	1.835956918	1.233736762	0.755673222	#N/A
XP_020451754.1	coiled-coil and C2 domain-containing protein 1A	109957873	0.991139241	0.898734177	0.873343152	1.079746835	0.92562592	1.00736377	0.902531646	1.073417722	0.885446686	1.070605187	0.909942363	1.000720461	0.896974063	1.006627393	1.078792342	#N/A
XP_020451759.1	ADP-ribosylation factor-binding protein GGA1-like	109957877	0.866181818	0.889454545	0.935507246	1.007272727	0.925362319	1.00942029	1.111272727	0.944	0.881811748	0.932767162	0.907997169	0.752300071	1.186836518	0.967391304	0.95942029	#N/A
XP_020451760.1	probable ATP-dependent RNA helicase DDX17 isoform X1	109957878	1.379824561	1.116666667	0.79558011	0.96754386	0.945441989	0.809392265	1.073684211	1.478947368	0.861904762	1.021428571	1.048809524	0.936904762	1.01547619	1.068370166	0.904696133	#N/A
XP_020451770.1	cytosolic purine 5-nucleotidase isoform X1	109957881	2.021276596	1.620567376	1.626062323	0.741134752	1.080736544	0.577903683	1.897163121	0.632978723	0.827757125	0.827757125	0.986369269	1.058240397	1.296158612	0.973087819	0.970254958	#REF!
XP_020451777.1	LOW QUALITY PROTEIN: nodal modulator 1-like	109957884	0.884086444	1.050098232	0.87184466	0.945972495	0.988349515	1.101941748	1.036345776	1.182711198	1.057943925	0.929906542	0.892523364	1.045794393	0.992523364	0.875728155	0.66407767	#N/A
XP_020451778.1	choline transporter-like protein 2 isoform X1	109957885	0.635566688	0.631809643	0.72597137	0.963681904	0.942740286	0.881390593	0.783969944	0.994364433	0.763254113	0.988117002	1.31535649	1.030164534	0.998171846	1.285276074	1.017382413	#N/A
XP_020451795.1	CD209 antigen-like isoform X1	109957898	0.980142971	0.903891978	0	1.033359809	0	0	1.104050834	1.333598094	0	0	0	0	0	0	0	#N/A
XP_020451799.1	cofilin-1	109957900	0.77125	0.82125	0.869806094	1.585	0.96398892	1.482917821	1.19125	1.68875	1.311944719	0.915103653	0.743336624	1.087857848	0.90029615	0.837488458	0.998153278	#N/A
XP_020451802.1	zona pellucida sperm-binding protein 3-like isoform X1	109957906	0.793060719	0.867410161	1.226581265	1.063197026	1.419535629	1.5316253	0.669144981	0.975216853	1.367664671	0.701796407	0.464071856	0.810179641	0.447305389	0.46917534	0.759007206	#N/A
XP_020451804.1	5-demethoxyubiquinone hydroxylase%2C mitochondrial	109957908	0.707785642	0.827098079	0.84008843	0.991911021	0.942520265	1.04568902	1.158746208	1.203235592	0.923076923	0.874220374	0.721413721	0.896049896	0.793139293	1.234340457	0.833456153	#N/A
XP_020451818.1	arsenite methyltransferase	109957917	0.951073986	1.07875895	0.967464115	0.946300716	1.092822967	0.76937799	1.239856802	0.725536993	0.966828479	0.915857605	0.919902913	0.63592233	0.834951456	0.938755981	0.672727273	#N/A
XP_020451821.1	peroxiredoxin-1-like	109957919	0.667836257	0.796491228	0.749542962	1.203508772	0.899451554	1.205667276	1.230409357	1.366081871	0.947255113	1.207750269	1.231431647	0.826695371	1.381054898	1.23308958	0.918647166	#N/A
XP_020451852.1	N-alpha-acetyltransferase 15%2C NatA auxiliary subunit	109957937	0.688815061	0.73200443	1.277505256	0.787375415	0.840224247	0.773651016	1.07641196	0.951273533	0.969262295	0.9375	0.949795082	0.772540984	1.054303279	0.997196917	0.717589348	#N/A
XP_020451862.1	UPF0668 protein C10orf76 homolog	109957947	0.718722272	0.821650399	0.764360313	0.921916593	0.875326371	0.807441253	1.12866016	0.995563443	0.902321083	1.619922631	0.978723404	2.165377176	1.069632495	1.029373368	0.745430809	#N/A
XP_020451879.1	protein transport protein Sec23B	109957962	0.831683168	1.057991513	1.500783699	0.598302687	1.094043887	0.824451411	1.241867044	0.927157001	0.641975309	0.970679012	1.117283951	1.067901235	1.375	0.918495298	0.932601881	#N/A
XP_020451884.1	interleukin enhancer-binding factor 3-like isoform X1	109957965	0.908163265	1.520408163	0.097946288	0.556760204	0.106832543	0.089652449	0.616709184	0.5	0.843096234	0.89539749	1.036959554	0.744072524	1.059274756	0.191548183	0.093799368	#N/A
XP_020451898.1	methylthioribose-1-phosphate isomerase	109957973	1.112141653	1.190556492	1.973053892	1.177908938	1.258982036	0.941616766	1.029510961	1.235244519	1.21350211	0.780590717	0.710548523	0.827848101	0.791561181	0.868263473	0.715568862	#N/A
XP_020451903.1	keratin%2C type I cytoskeletal 50 kDa-like isoform X1	109957975	0.439668175	0.490950226	0.834578442	0.368024133	0.679829242	0.711846318	1.216440422	0.366515837	0.277291746	0.252567516	0.383035375	0.216432103	0.287181438	0.924226254	3.665955176	#N/A
XP_020451926.1	keratin%2C type I cytoskeletal 13-like	109957985	0.62082912	0.65520728	0.851778656	1.091001011	0.873517787	1.033596838	0.923154702	1.03033367	0.944736842	1.163157895	1.093421053	1.725	0.853947368	0.955533597	1.524703557	#N/A
XP_020451927.1	alpha-2-macroglobulin receptor-associated protein	109957986	0.630031949	0.634504792	0.766853933	1.052396166	0.958567416	1.002808989	0.923322684	0.871565495	0.98719317	0.959445037	0.977588047	0.954108858	1.157950907	1.171348315	0.717696629	#N/A
XP_020451935.1	junction plakoglobin-like	109957990	1.295774648	1.080059303	0.943977591	0.802075612	0.889822596	0.846872082	0.95033358	0.802816901	0.828797191	0.842844601	0.964003512	0.890254609	1.044776119	1.147525677	1.173669468	#N/A
XP_020451948.1	tether containing UBX domain for GLUT4 isoform X1	109957997	1.020964361	0.742138365	0.766045549	0.765199161	0.781228433	0.965493444	0.902515723	0.867924528	1.016105417	1.074670571	1.002928258	1.155197657	1.090775988	1.086266391	0.922705314	#N/A
XP_020451962.1	LOW QUALITY PROTEIN: phosphatidylinositol 4-kinase type 2-alpha	109958007	0.77761194	0.801492537	1.024707412	1.230597015	1.093628088	0.970091027	0.995522388	1.164925373	0	0	0	0	0	0.929778934	0.862158648	#N/A
XP_020451966.1	target of Myb protein 1-like isoform X1	109958010	0.666259169	1.009779951	0.541299559	1.276283619	0.685022026	0.799008811	1.143031785	1.267726161	1.106060606	0.983682984	1.002331002	0.766899767	0.844988345	0.726872247	0.6530837	#N/A
XP_020451970.1	noggin-like	109958011	0.766195086	1.177959792	1.318477252	1.169769173	1.805013928	2.084493965	0.671630678	1.170513775	0	0	0	0	0	0.496750232	0.723305478	#N/A
XP_020451977.1	alpha-internexin	109958017	0.663927691	0.663927691	0.807157058	0.683648316	0.838966203	0.829025845	0.862777321	0.833196385	0.7265625	1.121875	0.96640625	1.065625	0.81640625	1.298210736	1.163021869	#N/A
XP_020451978.1	ATPase ASNA1	109958018	0.831962397	0.772032902	0.723896286	0.902467685	0.748423266	0.916608269	0.878965922	1.002350176	0.78470255	1.078375826	0.97733711	0.888574127	1.545797923	1.43798178	0.779257183	#N/A
XP_020451987.1	pyrroline-5-carboxylate reductase 1%2C mitochondrial-like	109958022	1.01865285	1.162694301	1.073578595	1.350259067	1.101449275	1.192865106	0.831088083	1.025906736	1.424597365	0.714494876	0.669106881	0.606881406	0.983894583	0.835005574	0.730211817	#N/A
XP_020451992.1	40S ribosomal protein S15a	109958027	0.78359375	0.7765625	0.773006135	1.059375	0.927256792	1.004382121	1.15234375	1.16796875	1.029772329	0.823992995	0.928196147	0.845884413	1.368651489	1.072743208	0.826468011	#N/A
XP_020452001.1	lupus La protein	109958035	0.916262136	1.173543689	0.911163522	1.059466019	1.112421384	0.940251572	1.354368932	1.197815534	1.011641444	1.272409779	1.302677532	1.005820722	0.73806752	0.767295597	0.589622642	#REF!
XP_020452033.1	dedicator of cytokinesis protein 9 isoform X1	109958053	0.642266824	0.711924439	0	0.632231405	0	0	1.017709563	0.718417946	0	0	0	0	0	0	0	#N/A
XP_020452046.1	catenin alpha-1	109958054	1.073872473	1.106531882	0.848571429	0.958786936	0.926666667	0.905714286	1.111975117	0.968895801	0.891735537	0.853719008	0.911570248	0.814049587	1.002479339	1.06952381	1.174285714	#N/A
XP_020452058.1	secernin-3	109958063	0.885103011	0.958795563	0.762237762	1.175118859	0.72345836	0.924984107	1.217115689	1.103803487	0.908900524	1.05026178	0.806282723	0.966492147	1.039790576	0.889383344	0.785759695	#N/A
XP_020452063.1	alkyldihydroxyacetonephosphate synthase%2C peroxisomal	109958065	0.785619174	0.888149134	0.862481315	0.901464714	0.922272048	1.003736921	0.981358189	0.949400799	1.113250283	0.971687429	1.115515289	0.953567384	1.115515289	1.370702541	0.819880419	#N/A
XP_020452068.1	dihydropteridine reductase	109958067	0.97257384	1.074894515	1.559915164	1.208860759	1.159066808	1.443266172	1.178270042	1.264767932	1.231063504	0.949502678	0.768171385	0.679418516	0.964039786	0.710498409	0.669141039	#REF!
XP_020452133.1	cytochrome c-b	109958102	0.735745614	0.617324561	0.969571231	1.290570175	1.324343015	1.030428769	1.0625	1.347587719	1.161695447	1.095761381	1.313971743	0.908948195	1.773940345	0.87275242	0.335408022	#REF!
XP_020452168.1	heterogeneous nuclear ribonucleoprotein A3 isoform X1	109958123	0.999342538	0.907955293	0.896666667	0.604207758	0.744444444	0.745555556	0.969099277	0.779092702	0.799479167	1.239583333	1.209635417	1.166666667	1.302083333	1.315555556	1.042222222	#N/A
XP_020452188.1	conserved oligomeric Golgi complex subunit 3	109958132	0.44380514	0	1.037992832	0.549290372	0.890322581	0.974910394	0.571154584	0.504794783	0.917460317	1.006349206	1.044444444	0.837037037	1.084656085	0.997849462	0.834408602	#N/A
XP_020452195.1	cytoplasmic dynein 1 intermediate chain 2-like isoform X1	109958136	0.832409972	0.790858726	0.819369716	1.361495845	0.907763259	0.92236741	1.379501385	1.411357341	0.67421084	0.609291245	0.578320429	0.653365098	1.249553306	1.133743274	0.837817064	#REF!
XP_020452220.1	ras-related protein Rab-9A	109958147	0.921052632	1.237593985	0.962195122	0.984962406	1.274390244	1.057317073	0.912781955	0.957894737	0	0	0	0	0	0.725609756	0.647560976	#N/A
XP_020452222.1	trafficking protein particle complex subunit 2	109958148	0.516421291	0.583238958	0	0.759343148	0	0	0.885617214	0.784824462	0.791878173	0.83857868	1.042639594	0.932994924	1.114720812	0	0	#N/A
XP_020452226.1	D-3-phosphoglycerate dehydrogenase	109958150	0.882525698	0.711453744	0.952329361	0.775330396	0.98808234	0.950162514	0.927312775	0.838472834	0.856995885	1.102880658	1.072016461	0.87037037	1.938271605	1.25460455	0.829902492	#N/A
XP_020452242.1	vitellogenin-like	109958159	2.115296804	2.445205479	1.860022396	0.820776256	1.362821948	0.825307951	0.679223744	0.695205479	1.223955432	0.419498607	0.389972145	0.404456825	0.383286908	0.617021277	0.647256439	#REF!
XP_020452316.1	double-strand-break repair protein rad21 homolog	109958198	0.937353171	1.337509789	0.808946171	1.043069695	0.909021986	1.047763457	0.971025842	0.976507439	0.963562753	1.037786775	0.991902834	0.94197031	1.314439946	1.291887794	1.008339651	#N/A
XP_020452318.1	eukaryotic translation initiation factor 3 subunit H	109958199	0.59841629	0.738687783	0.807086614	0.980769231	0.900787402	0.947244094	1.101809955	0.977375566	0.823475046	1.012014787	1.048983364	0.830868762	1.34935305	1.01496063	0.758267717	#N/A
XP_020452321.1	alpha-aminoadipic semialdehyde dehydrogenase	109958202	0.731023102	0.804455446	0.930909091	1.063531353	0.94	0.994545455	1.150165017	0.987623762	0.872727273	1.073737374	1.139393939	1.053535354	1.286868687	1.05	0.883636364	#N/A
XP_020452325.1	39S ribosomal protein L47%2C mitochondrial isoform X1	109958204	0.805810398	0.732415902	0	1.249235474	0	0	1.318042813	1.425076453	0	0	0	0	0	0	0	#N/A
XP_020452329.1	NADH dehydrogenase [ubiquinone] 1 beta subcomplex subunit 5%2C mitochondrial	109958206	0.654411765	0.713235294	0.912223134	0.962184874	0.94585726	1.04511895	1.116596639	1.389705882	1.285399853	0.622890682	0.726338958	0.563462949	0.9486427	1.029532404	1.052502051	#REF!
XP_020452369.1	di-N-acetylchitobiase isoform X1	109958216	1.045929019	1.347599165	1.066842568	1.118997912	1.26121372	1.047493404	0.884133612	0.9217119	1.024970273	1.116527943	1.061831153	1.309155767	0.928656361	0.920844327	0.82233949	#N/A
XP_020452373.1	mucolipin-2 isoform X1	109958220	1.509322034	1.439830508	0	1.126271186	0	0	0.734745763	0.968644068	0	0	0	0	0	0	0	#N/A
XP_020452379.1	proto-oncogene tyrosine-protein kinase Src-like isoform X1	109958168	0.881974249	0.965665236	0	0.940987124	0	0	0.977467811	0.829399142	0	0	0	0	0	0	0	#N/A
XP_020452383.1	serine/arginine-rich splicing factor 11 isoform X1	109958226	0.704215619	0.694540428	1.955634428	1.015894955	0.876663709	0.677018634	1.252246026	0.860400829	0.746938776	0.989115646	1.123809524	1.14829932	1.643537415	1.707187223	0.881987578	#N/A
XP_020452388.1	malate dehydrogenase%2C mitochondrial	109958229	1.087912088	0.954045954	1.069745523	1.180819181	1.041470311	0.96795476	1.308691309	1.38961039	1.109396914	0.869565217	0.833800842	0.72230014	1.074333801	0.948162111	0.96795476	#REF!
XP_020452393.1	LOW QUALITY PROTEIN: oxygen-dependent coproporphyrinogen-III oxidase%2C mitochondrial	109958234	1.750387597	1.708527132	0.758401453	1.00620155	0.85195277	0.812897366	0.950387597	0.976744186	1.051698671	0.88478582	0.844903988	0.799113737	0.856720827	1.089918256	1.116257947	#N/A
XP_020452398.1	DNA-directed RNA polymerases I%2C II%2C and III subunit RPABC3	109958237	0.894551845	1.249560633	0.926756353	1.065026362	0.907324365	0.935724963	1.364674868	1.456063269	1.051546392	1.030134814	1.053132435	0.939730373	1.26962728	0.922272048	0.720478326	#N/A
XP_020452437.1	26S proteasome non-ATPase regulatory subunit 1	109958261	0.856761566	0.940391459	0.824804857	0.963523132	0.946227233	0.987857762	1.065836299	1.020462633	0.936883629	1.088757396	0.982248521	0.897435897	1.480276134	1.179531657	0.811795317	#N/A
XP_020452443.1	profilin-2 isoform X1	109958269	0.652431791	0.708185053	0.860301508	1.134045077	0.987939698	1.132663317	1.110320285	1.220640569	1.096251266	1.146909828	0.940222898	1.304964539	0.903748734	0.935678392	1.051256281	#N/A
XP_020452462.1	LOW QUALITY PROTEIN: WASH complex subunit 5	109958278	1.873327386	2.703835861	1.336290323	0.749330955	1.230645161	1.22016129	0.48706512	0.322925959	0.851971558	0.886231416	0.800904977	0.802844215	0.829347123	0.979032258	0.686290323	#N/A
XP_020452469.1	protein phosphatase inhibitor 2	109958282	0.65448505	0.653156146	0.626442812	0.897674419	0.915005247	0.794333683	1.168770764	0.941528239	1.019379845	1.164082687	0.875968992	0.77002584	1.38630491	1.074501574	1.164742917	#N/A
XP_020452482.1	dynamin-like 120 kDa protein%2C mitochondrial isoform X1	109958291	0.86918239	1.021383648	1.058441558	1.044025157	1.051948052	0.897186147	1.114465409	1.154716981	1.01665206	1.06485539	1.0543383	0.780893953	1.182296231	1.098484848	0.977272727	#N/A
XP_020452486.1	cystathionine gamma-lyase isoform X1	109958292	0.474700399	0.776298269	0.948591549	1.081225033	0.926760563	0.959859155	1.060585885	0.934087883	0.944664032	0.921936759	1.076086957	0.798418972	1.416996047	0.908450704	0.88943662	#N/A
XP_020452500.1	LOW QUALITY PROTEIN: nucleolin	109958303	0.816605839	0.714416058	0.777777778	0.968978102	0.894484412	0.911270983	1.29379562	1.054744526	0.872070313	1.09375	1.123046875	1.01953125	1.43359375	1.272581934	0.887290168	#N/A
XP_020452501.1	transmembrane protein 44	109958306	0.819131833	0.964630225	1.106741573	1.327170418	1.028792135	1.394662921	1.085209003	1.234726688	0	0	0	0	0	0.515449438	0.571629213	#N/A
XP_020452509.1	coiled-coil domain-containing protein 124	109958312	0.771257485	0.80239521	1.312820513	1.086227545	1.161538462	1.263247863	1.25748503	1.168862275	0.998846597	1.050749712	1.061130334	0.810841984	1.183391003	1.029059829	1.07008547	#N/A
XP_020452514.1	ephrin type-B receptor 3	109958317	0.601144046	0.901716069	0	0.521580863	0	0	0.732189288	0.403016121	0.901538462	0.596923077	0.928615385	0.624615385	0.870769231	0	0	#N/A
XP_020452518.1	vitellogenin-2-like	109958321	3.643776824	3.261802575	3.033195021	0.859799714	1.813278008	0.966804979	0.409155937	0.462088698	1.80720339	0.273834746	0.242055085	0.239936441	0.220338983	0.466804979	0.454356846	#REF!
XP_020452543.1	catenin beta-1	109958342	0.623901582	0.711775044	0.887192536	0.917398946	1.002544529	0.876166243	0.826889279	0.911247803	0.470801034	0.586046512	0.557105943	0.524547804	0.548320413	0.937234945	1.201017812	#N/A
XP_020452584.1	U3 small nucleolar RNA-associated protein 6 homolog	109958370	0.533862111	0.320317267	0	0.892007322	0	0	1.166564979	0.968273337	0.815533981	1.203883495	1.293203883	1.417475728	1.34368932	0	0	#N/A
XP_020452625.1	uncharacterized protein LOC109958385	109958385	1.07388749	1.020151134	1.261957731	0.819479429	0.538932147	0.502224694	1.040302267	0.824517212	0.851851852	0.697916667	1.21412037	1.197916667	0.697916667	0.598998888	0.54727475	#REF!
XP_020452700.1	BUB3-interacting and GLEBS motif-containing protein ZNF207 isoform X1	109958421	1.013992537	0.923507463	0.877208481	0.880597015	1.000883392	0.995583039	0.960820896	0.836753731	0.886939571	1.033138402	1.162768031	1.114035088	1.425925926	1.03180212	0.576855124	#N/A
XP_020452736.1	OCIA domain-containing protein 1-like	109958436	1.226346434	1.144104803	0.828394211	0.840611354	0.860096485	0.99724328	0.732896652	0.87845706	0	0	0	0	0	1.028256375	0.799448656	#N/A
XP_020452742.1	U1 small nuclear ribonucleoprotein C isoform X1	109958208	0.922724296	1.071381794	0.986027944	0.696136215	0.936793081	0.75249501	0.77865095	0.770137525	0.789702683	0.950688905	1.032632342	0.947063089	1.081218274	0.946107784	0.700598802	#N/A
XP_020452765.1	sphingosine-1-phosphate lyase 1-like	109958455	0.657663317	0.890075377	0.614269788	0.825376884	0.901895206	0.890746934	0.788316583	0.863693467	0	0	0	0	0	0.88851728	0.887402453	#N/A
XP_020452781.1	pterin-4-alpha-carbinolamine dehydratase-like	109958458	1.276546091	1.649941657	0.906028369	1.199533256	1.041666667	2.013297872	1.253208868	1.640606768	1.304731355	0.681635926	0.653568565	0.605453087	0.645549318	0.588652482	0.568262411	#REF!
XP_020452811.1	endoplasmic reticulum resident protein 27-like	109958479	0.46993865	0.52392638	0.336531365	0.360327198	0.380442804	0.360147601	0.337014315	0.317791411	0.783664459	1	0.915011038	0.833333333	3.924944812	0.373800738	0.34501845	#N/A
XP_020452828.1	uncharacterized protein LOC109958484	109958484	0.632098765	0.674074074	0	1.213580247	0	0	1.245679012	1.430864198	0	0	0	0	0	0	0	#N/A
XP_020452842.1	sulfotransferase family cytosolic 2B member 1-like isoform X1	109958493	0.765834933	0.841650672	1.017482517	1.171785029	0.809440559	1.102272727	1.094049904	1.030710173	0.875286041	1.114416476	0.914187643	0.983981693	1.068649886	1.050699301	1.148601399	#N/A
XP_020452851.1	uncharacterized protein LOC109958499	109958499	1.760273973	1.914383562	0.898734177	0.755993151	0.867088608	0.963833635	0.731164384	0.688356164	0.870454545	0.738636364	0.887878788	0.893181818	0.753787879	1.044303797	1.244122966	#N/A
XP_020452854.1	prostaglandin reductase 3	109958501	1.445331205	1.498004789	0.906942393	0.770151636	0.985967504	1.010339734	0.865123703	0.806065443	0.965419901	0.983062809	0.805928017	0.949894143	0.940719831	1.035450517	0.968980798	#N/A
XP_020452866.1	proteasome subunit alpha type-2	109958508	0.513790892	0.330339962	0.725993377	0.466966004	0.876655629	0.969370861	0.665811418	0.512508018	0.806104129	1.222621185	0.994614004	1.023339318	1.168761221	1.043874172	0.79884106	#REF!
XP_020452867.1	glyceraldehyde-3-phosphate dehydrogenase 2	109958510	0.761033369	0.886975242	0.895874263	1.192680301	0.97151277	1.265225933	1.050592034	1.371367061	0.973837209	1.002906977	0.88372093	1.080426357	0.987403101	1.082514735	1.009823183	#N/A
XP_020452878.1	succinate dehydrogenase [ubiquinone] flavoprotein subunit%2C mitochondrial	109958516	0.993932039	0.883495146	0.846615253	1.378640777	0.944301628	1.088260497	1.108009709	1.368932039	1.166865316	1.05125149	0.980929678	0.878426698	1.205005959	0.99143102	1.053127678	#N/A
XP_020452894.1	plectin-like	109958524	0.748188406	0.762681159	0.826800365	1.002717391	0.904284412	0.939835916	0.908514493	0.96557971	0.918300654	1.139433551	0.969498911	1.266884532	0.904139434	1.051959891	1.161349134	#N/A
XP_020452930.1	derlin-1	109958557	0.539156627	0.501506024	0	0.752008032	0	0	0.603413655	0.61997992	0.909229596	0.991609458	0.928299008	0.841342487	1.431731503	0	0	#N/A
XP_020452944.1	uncharacterized protein LOC109958562	109958562	0.961981567	0.905529954	0	1.09562212	0	0	1.050691244	1.065668203	0	0	0	0	0	0	0	#N/A
XP_020452946.1	zinc finger protein 40 isoform X1	109958564	0.860621327	0.92527288	0	1.712846348	0	0	0.91099916	1.306465155	0	0	0	0	0	0	0	#N/A
XP_020452952.1	vacuolar protein sorting-associated protein 72 homolog	109958569	0.933646113	1.118632708	0	0.713806971	0	0	0.830428954	0.76541555	0	0	0	0	0	0	0	#N/A
XP_020452977.1	golgin subfamily A member 4	109958582	0.184448463	0.172016275	0	0.129746835	0	0	0.169755877	0.152350814	0.86429366	1.19243604	1.418242492	1.122358176	1.137931034	0	0	#REF!
XP_020452987.1	plectin	109958589	0.873609707	0.949443883	0.980492813	0.877654196	0.941478439	0.910677618	0.885743175	0.850353893	0.958115183	1.011518325	1.127748691	1.027225131	0.915183246	1.011293634	1.088295688	#N/A
XP_020453002.1	nuclear transport factor 2-like	109958598	0.690728946	0.707006369	0.861679605	1.126680821	0.976711362	1.020465773	0.982307148	1.153573956	1.212903226	0.818637993	0.705376344	0.661648746	0.822939068	0.976005646	0.811573747	#REF!
XP_020453025.1	LOW QUALITY PROTEIN: polyadenylate-binding protein 1-like	109958607	0.571428571	0.752458068	0.738366989	0.721226142	0.807726076	0.8595259	0.744939271	0.836321573	0.851851852	1.063973064	1.145903479	1.01010101	1.653198653	1.251975417	0.87357331	#N/A
XP_020453026.1	14-3-3 protein beta/alpha-like	109958608	0.818097876	0.834718375	1.579970105	0.969529086	1.291479821	1.23916293	0.85687904	1.006463527	1.005181347	1.198963731	0.964766839	1.09015544	0.876683938	1.022421525	1.095665172	#N/A
XP_020453028.1	type-4 ice-structuring protein LS-12-like	109958609	1.569160998	0.759637188	0.953183521	0.925925926	0.888576779	1.429775281	0.808012094	0.984126984	0.757855823	0.767097967	1.598890943	0.996303142	1.098890943	1.078651685	1.041198502	#N/A
XP_020453033.1	probable phospholipid-transporting ATPase IIB isoform X1	109958611	0.998045921	0.937469468	0.642535971	0.38544211	0.492356115	0.600719424	0.239863214	0.347337567	0.675675676	0.971171171	0.778378378	0.648648649	0.990990991	0.483363309	0.378147482	#REF!
XP_020453066.1	focal adhesion kinase 1-like isoform X1	109958620	0.559403303	0.409696324	0.827441582	0.657964838	0.690832834	0.630317555	0.880127864	0.754928077	0.61420932	1.112299465	1.349885409	1.139037433	0.896867838	0.944278011	0.699820252	#REF!
XP_020453078.1	helicase SKI2W	109958622	1.327741935	1.633548387	0	0.833548387	0	0	0.938064516	0.996129032	0.827706636	1.209545984	0.941792782	1.013969732	1.250291036	0	0	#N/A
XP_020453089.1	39S ribosomal protein L9%2C mitochondrial	109958630	1.208488459	1.09530901	0	0.804914371	0	0	0.914370812	0.933730454	0	0	0	0	0	0	0	#N/A
XP_020453090.1	hepatoma-derived growth factor	109958631	0.667214462	0.741166804	0.862895494	0.63599014	0.90987536	0.820709492	0.819227609	0.69104355	0.973753281	1.111548556	1.234908136	1.003937008	1.67847769	1.307766059	0.953020134	#N/A
XP_020453093.1	probable ATP-dependent RNA helicase ddx6	109958632	1.03375	1.07125	0.777227723	1.00625	0.962046205	0.902640264	1.53625	1.3625	0.9481409	1.381604697	1.239726027	0.818982387	0.674168297	0.537128713	0.518151815	#REF!
XP_020453111.1	cytosolic non-specific dipeptidase	109958636	0.965317919	1.05433526	0.987192118	1.203468208	1.118226601	1.322167488	1.050867052	1.350289017	1.067603161	1.050043898	0.830553117	0.861281826	1.019315189	0.891625616	0.762561576	#N/A
XP_020453121.1	heterogeneous nuclear ribonucleoprotein R isoform X1	109958640	0.487575554	0.467427804	0.795902883	0.781061115	0.839150228	0.869499241	1.031564809	0.83143049	0.862511457	1.061411549	1.228230981	1.004582951	1.241979835	1.446889226	1.118361153	#N/A
XP_020453129.1	dnaJ homolog subfamily C member 8 isoform X1	109958641	0.861889927	0.742471443	1.325666973	0.802699896	1.023919043	0.760809568	0.858774663	1.035306334	0.535407725	0.678111588	0.618562232	0.503218884	0.956545064	1.289788408	0.658693652	#N/A
XP_020453136.1	serine/arginine-rich splicing factor 4-like isoform X1	109958645	0.367545076	0.300970874	0	0.345700416	0	0	0.35852982	0.400832178	1.126900891	0.527005768	0.527005768	0.481908757	0.532249607	0	0	#N/A
XP_020453140.1	protein misato homolog 1	109958647	0.532544379	0.640828402	0	0.764497041	0	0	1.073964497	0.721893491	0.975609756	0.904471545	1.068089431	0.994918699	1.18597561	0	0	#N/A
XP_020453164.1	apolipoprotein Eb-like	109958668	0.823737821	0.711248893	0.765827613	0.769707706	0.938215103	0.800915332	0.890168291	0.858281665	0.766162311	0.896836314	2.370013755	0.922971114	1.170563961	1.018306636	0.742181541	#N/A
XP_020453165.1	LOW QUALITY PROTEIN: apolipoprotein A-IV-like	109958670	1.790258449	1.040755467	1.028017241	0.812127237	1.30387931	1.220905172	0.671968191	0.798210736	0.924129353	0.824626866	1.364427861	1.185323383	1.206467662	1.114224138	0.844827586	#N/A
XP_020453169.1	epiplakin-like	109958673	0.834645669	1.085629921	0.854992076	0.801181102	0.826465927	0.841521395	0.992125984	0.833661417	0.805269187	1.053837342	1.145475372	1.132875143	1.008018328	0.923137876	0.863708399	#N/A
XP_020453176.1	nudC domain-containing protein 1	109958677	1.065082645	1.061983471	0.942857143	1.046487603	0.858928571	0.867857143	0.855371901	1.113636364	0.753208292	0.951628825	1.057255676	0.974333662	1.198420533	1.209821429	0.795535714	#N/A
XP_020453177.1	eukaryotic translation initiation factor 3 subunit E	109958678	0.856635071	0.91943128	0.89478673	0.982227488	0.928909953	1.074881517	1.181279621	1.098341232	0.873239437	1.088840737	1.043336945	1.024918743	1.216684724	1.081516588	0.890995261	#N/A
XP_020453193.1	lamin-A-like isoform X1	109958689	0.538931298	0.665648855	0.709982788	0.873282443	0.921686747	0.734079174	0.632061069	0.851145038	0.906826568	1.15498155	1.030442804	1.399446494	0.827490775	1.174698795	0.98020654	#N/A
XP_020453221.1	tumor protein D52 isoform X1	109958700	1.270520231	1.305202312	1.362487852	1.190751445	1.119533528	0.88143829	1.241618497	1.285549133	1.006200177	0.888396811	0.854738707	0.966341895	1.107174491	0.779397473	0.910592809	#N/A
XP_020453226.1	fatty acid-binding protein%2C heart-like	109958702	0.940688019	0.897983393	0.886075949	1.131672598	1.907172996	1.189873418	1	1.385527877	0.920692799	0.728350046	0.907019143	0.900638104	0.842297174	0.902953586	0.659634318	#N/A
XP_020453237.1	carnitine O-acetyltransferase-like	109958710	0.725127551	0.798469388	0.733176839	0.837372449	0.915492958	0.953051643	0.84119898	0.899872449	0.781909548	1.054271357	1.060301508	0.914572864	1.313567839	1.068075117	0.841158059	#N/A
XP_020453239.1	carnitine O-acetyltransferase-like	109958712	1.427986907	1.398527005	0	1.018821604	0	0	0.788052373	0.914075286	0.8544	0.9392	0.8656	0.9248	1.108	0	0	#N/A
XP_020453243.1	inactive tyrosine-protein kinase 7	109958713	1.03606853	0.818755636	0.229140722	1.086564472	0.23256538	0.26369863	1.377817854	1.894499549	0.895136778	1.270516717	1.858662614	1.513677812	1.20212766	0.406288917	0.359277709	#N/A
XP_020453248.1	adenylyl cyclase-associated protein 1	109958718	0.840776699	0.866019417	0.956122449	1.038834951	0.92244898	0.989795918	1.194174757	1.057281553	0.929591837	1.030612245	1.058163265	1.145918367	1.095918367	1.067346939	1.089795918	#N/A
XP_020453249.1	palmitoyl-protein thioesterase 1	109958719	1.139487179	1.338461538	0.779032258	1.071794872	0.819354839	0.971774194	0.823589744	0.965128205	0.872053872	0.984287318	0.888888889	1.173961841	1.051627385	1.12016129	0.708064516	#N/A
XP_020453252.1	zona pellucida sperm-binding protein 4-like	109958724	1.249632893	2.052863436	1.274774775	1.139500734	1.666666667	0.993993994	1.0969163	1.549192364	1.158988764	0.513483146	0.615730337	0.641011236	0.565730337	0.933933934	1.012012012	#REF!
XP_020453259.1	ribonuclease UK114 isoform X1	109958727	1.338448423	1.556692242	1.146207975	0.967604433	1.271305708	1.050820954	0.820971867	1.136402387	1.087719298	1.064777328	0.820512821	1.246963563	0.870445344	0.956215794	0.8303362	#N/A
XP_020453261.1	60S ribosomal protein L30	109958729	0.81530782	0.832778702	0.857418112	0.930116473	0.911368015	1.003853565	1.00249584	0.97171381	0.754803997	0.857033051	0.989239047	0.600307456	1.947732513	1.048169557	0.8477842	#N/A
XP_020453263.1	prolyl endopeptidase-like isoform X1	109958730	1.008778931	0.997605746	0.814705882	1.123703113	0.665294118	0.653529412	1.177972865	1.075818037	0.975609756	0.900406504	0.957317073	0.99796748	0.99796748	0.841176471	0.731176471	#N/A
XP_020453286.1	exosome complex component RRP42	109958739	0.897216274	1.012847966	0.875787579	0.857244825	0.929792979	0.99549955	0.902926481	1.040685225	0.843406593	0.972527473	0.996336996	1.134615385	1.002747253	1.189918992	0.862286229	#N/A
XP_020453288.1	cilia- and flagella-associated protein 20	109958741	0.55620985	0.58137045	0.799732977	0.580299786	1.744993324	0.905206943	0.870985011	0.69379015	0.543647364	1.488331893	1.132238548	0.986171132	1.764044944	1.70493992	0.971962617	#REF!
XP_020453292.1	40S ribosomal protein S5	109958744	0.765745856	0.839779006	0.75	1.005524862	0.925892857	1.111607143	1.291712707	1.060773481	1.067750678	0.995934959	0.920054201	0.888888889	1.199186992	0.927678571	1.330357143	#N/A
XP_020453298.1	LOW QUALITY PROTEIN: NAD(P)H-hydrate epimerase	109958749	0.456650831	0.449524941	0.777	0.877672209	0.863	1.065	1.055225653	0.912114014	0.791029562	1.112130479	0.880733945	1.072375127	1.352701325	1.512	0.971	#REF!
XP_020453300.1	histidine triad nucleotide-binding protein 1	109958747	0.517144857	0.631910427	1.314580032	1.00069979	0.778129952	1.411251981	1.384184745	1.064380686	0.899436846	1.045052293	1.155269509	0.836685438	1.498793242	1.049128368	0.786846276	#N/A
XP_020453301.1	serine/threonine-protein kinase 3	109958752	0.665336374	0.746294185	1.287282708	0.73945268	1.096980787	1.010978957	0.790763968	0.61972634	0.889876881	1.34746922	1.025991792	0.727770178	0.481532148	1.007319305	0.740164684	#N/A
XP_020453309.1	tetranectin-like	109958758	4.630071599	2.324582339	0.878700361	1.510739857	0.82599278	1.022382671	0.897374702	1.081145585	1.093023256	0.794448612	1.231807952	0.933233308	0.948237059	1.052707581	0.996389892	#N/A
XP_020453319.1	LOW QUALITY PROTEIN: thyroid hormone receptor-associated protein 3	109958761	0.737556561	0.861667744	0.696380335	0.882352941	0.615343058	0.530524041	1.0885585	0.601163542	0.889070147	1.460032626	0.967373573	0.908646003	1.324632953	0.913560238	0.566180443	#N/A
XP_020453320.1	chloride intracellular channel protein 1	109958762	0.663628077	0.750227894	1.068607069	0.865998177	0.943866944	1.351351351	0.92342753	0.909753874	1.101952278	0.936008677	0.993492408	1.137744035	0.862255965	1.01039501	0.715176715	#N/A
XP_020453336.1	epoxide hydrolase 1 isoform X1	109958771	0.852040816	1.036443149	0.727653631	0.925655977	0.900837989	0.837988827	1.030612245	0.985422741	0.83253128	1.142444658	0.932627526	1.322425409	0.911453321	1.046089385	1.07472067	#N/A
XP_020453345.1	LOW QUALITY PROTEIN: proteasome subunit beta type-2	109958783	0.812849162	0.833798883	1.130831643	1.111731844	0.927991886	1.057809331	1.297486034	1.205307263	0.921917808	1.173972603	1.145205479	1.024657534	1.31369863	1.028397566	0.764705882	#N/A
XP_020453367.1	casein kinase II subunit beta-like	109958797	1.18507891	1.044476327	1.23418424	0.824964132	0.902330744	0.910099889	0.885222382	0.780487805	0.983673469	1.215306122	1.11122449	1.001020408	1.22244898	1.291897891	1.124306326	#N/A
XP_020453370.1	C-Myc-binding protein-like isoform X2	109958799	0.859030837	1.154185022	0	0.911894273	0	0	0.885462555	0.926578561	0	0	0	0	0	0	0	#N/A
XP_020453385.1	prostate stem cell antigen-like isoform X1	109958806	1.62962963	1.361111111	0.421957041	0.551440329	0.41575179	0.565155131	0.388888889	0.276748971	0.948905109	0.635036496	2.401459854	0.513868613	1.251094891	0.603341289	0.811933174	#N/A
XP_020453400.1	sialidase-1	109958815	0.61637931	0.465517241	0.71685879	0.855603448	1.075648415	0.839337176	0.830818966	0.825431034	0	0	0	0	0	1.064841499	1.066282421	#REF!
XP_020453406.1	cystatin-like	109958820	0.727272727	0.651515152	0.690784463	1.25990676	1.223914699	1.739527799	1.34965035	1.391608392	0	0	0	0	0	0.789032749	0.650418888	#REF!
XP_020453408.1	hematological and neurological expressed 1-like protein	109958825	0.798603027	1.190919674	0.912972085	1.186263097	0.908045977	1.059934319	1.225844005	1.420256112	1.005221932	0.972149695	0.880765883	0.883376849	1.003481288	0.999178982	0.828407225	#N/A
XP_020453410.1	protein CLEC16A	109958827	0.487668161	0.530269058	0.76993865	0.967488789	0.685276074	1.173006135	1.364349776	1.122197309	0	0	0	0	0	0.863803681	0.41595092	#N/A
XP_020453411.1	protein NATD1	109958828	0.831825038	0.929110106	0	1.042232278	0	0	1.028657617	1.201357466	0	0	0	0	0	0	0	#N/A
XP_020453415.1	GTPase HRas-like	109958833	0.532581454	0.573934837	0.852365416	0.946115288	0.8091354	1.013050571	1.235588972	1.015037594	0.780867631	1.077864294	1.141268076	0.869855395	1.146829811	1.046492659	1.035073409	#N/A
XP_020453416.1	uncharacterized protein LOC109958834	109958834	0.55507325	0.519804666	1.002084781	0.82962561	0.933981932	0.964558721	0.683125339	0.753662507	0	0	0	0	0	0.817929117	0.840166782	#N/A
XP_020453417.1	sorting nexin-5	109958831	1.144222415	1.186794092	0.966363636	0.947871416	0.972727273	1.029090909	0.961772372	1.015638575	1.069935691	0.960610932	0.946945338	0.976688103	0.97829582	1.128181818	0.912727273	#N/A
XP_020453427.1	epsin-2 isoform X1	109958839	0.849183477	0.926032661	1.05045045	0.889529299	0.957657658	0.790990991	1.020172911	0.857829011	0.880382775	1.016746411	0.937001595	0.772727273	0.761562998	1.140540541	1.014414414	#N/A
XP_020453484.1	glycogen [starch] synthase%2C muscle-like	109958881	0.87804878	0.884467266	0.844768439	1.187419769	0.882504288	0.986277873	1.202824134	1.265725289	0.91745283	0.916666667	0.953616352	0.90172956	1.125	1.003430532	0.798456261	#N/A
XP_020453490.1	elongation factor Tu%2C mitochondrial	109958885	0.722861842	0.806743421	0.947947948	0.963815789	1.018018018	0.934934935	0.96875	1.030427632	0.99077278	1.020761246	0.993079585	0.882352941	1.076124567	1.066066066	0.824824825	#N/A
XP_020453492.1	protein flightless-1 homolog	109958887	0.65003199	0.877799104	0.9066918	0.756877799	0.911404336	1.046182846	0.978886756	0.854766475	0.840613932	1.107438017	1.068476978	0.897284534	1.06729634	1.051837889	1.049010368	#N/A
XP_020453494.1	mitogen-activated protein kinase 1-like	109958888	0.965277778	0.99382716	0.868073879	1.041666667	0.907651715	0.978012313	1.06095679	1.111882716	0.906379453	1.098591549	1.038111019	1.068765534	0.985086993	1.043095866	1.120492524	#N/A
XP_020453504.1	nucleoside diphosphate kinase 3	109958895	0.740627391	0.762050497	0.988004362	1.27620505	0.992366412	0.918211559	1.022953328	1.319816373	0.873195876	1.089690722	0.941237113	0.853608247	0.902061856	0.893129771	1.051254089	#N/A
XP_020453506.1	ADP-ribose pyrophosphatase%2C mitochondrial	109958896	0.830022075	1.100073584	0.691611842	1.01986755	1.148026316	0.790296053	0.907284768	1.030169242	0.823649337	1.168195719	1.186544343	0.981651376	1.129459735	1.370065789	1.578947368	#N/A
XP_020453516.1	dehydrogenase/reductase SDR family member 7B	109958901	0.886277001	0.758576874	0.909662215	0.73252859	0.942655145	0.961508248	0.949174079	0.755400254	0	0	0	0	0	1.55930872	0.911233307	#N/A
XP_020453518.1	Na(+)/H(+) exchange regulatory cofactor NHE-RF1-like	109958903	0.728696742	0.601503759	0.881195335	0.696115288	1.080174927	0.774052478	1.12406015	0.862781955	0.757639621	0.884088514	1.239199157	1.227608008	1.163329821	1.105685131	0.990524781	#N/A
XP_020453520.1	cytoglobin-1-like	109958905	1.363723608	1.06621881	0.795887281	0.86756238	0.732673267	1.033511043	0.772552783	0.657389635	0.880363036	0.927392739	1.083333333	1.282178218	1.427392739	1.335110434	1.196496573	#N/A
XP_020453523.1	ubiquitin carboxyl-terminal hydrolase 7	109958908	0.852459016	1.86557377	0.881668283	0.820765027	0.955383123	0.890397672	1.132240437	0.885245902	0.89275766	1.182451253	1.253481894	1.146239554	1.339832869	1.243452958	0.942774006	#N/A
XP_020453527.1	phosphoribosyl pyrophosphate synthase-associated protein 1 isoform X1	109958911	0.631053036	0.788624135	0.742508324	1.244427364	1.20199778	0.968923418	1.212913144	1.271329746	0.829727844	1.038381019	1.00628053	0.674110258	1.034891835	0.871254162	4.094339623	#REF!
XP_020453567.1	developmentally-regulated GTP-binding protein 2	109958929	0	0	0.691607685	0	0.856420627	0.944388271	0	0	0.979047619	1.291428571	0.965714286	1.262857143	0.931428571	0.812942366	0.629929221	#N/A
XP_020453580.1	rho GDP-dissociation inhibitor 1	109958936	0.818693694	0.809684685	0.921393035	1.221846847	0.887562189	0.96318408	1.271396396	1.251126126	1.012733447	0.797113752	0.761460102	0.846349745	0.731748727	1.045771144	0.968159204	#N/A
XP_020453583.1	THO complex subunit 4 isoform X1	109958939	0.798796217	0.799656062	0.814380044	0.958727429	0.808510638	0.851797506	1.132416165	0.86672399	0.777879342	0.942413163	0.952468007	0.933272395	0.97714808	1.021276596	0.928833456	#N/A
XP_020453595.1	peptidyl-prolyl cis-trans isomerase-like 1	109958944	0.776657061	0.974783862	0.827755102	0.828530259	0.952653061	0.982040816	1.103025937	1.080691643	1.180734856	1.42204568	1.184707051	0.827209533	1.257199603	1.310204082	0.887346939	#N/A
XP_020453623.1	ubiquitin-like modifier-activating enzyme 1	109958966	0.565495208	0.669009585	0.890691114	0.962300319	0.764456982	0.757404795	1.109904153	0.804472843	0.86682243	1.202102804	1.240654206	1.056074766	1.181074766	1.134696756	1.094499295	#N/A
XP_020453648.1	translocator protein	109958980	0.474906367	0.58576779	0.690120824	0.701872659	0.744847193	0.73347548	0.995505618	0.776029963	0.795218295	1.08004158	1.139293139	0.901247401	1.155925156	1.362473348	1.154939588	#N/A
XP_020453678.1	leucine-rich repeat flightless-interacting protein 2 isoform X1	109958993	1.427816901	1.01584507	0.755972696	0.941901408	0.976962457	1.019624573	1.495598592	1.160211268	0.799385875	1.081883316	1.05629478	1.216990788	0.7185261	0.767064846	0.719283276	#REF!
XP_020453680.1	double-stranded RNA-binding protein Staufen homolog 1 isoform X1	109959001	0.643198091	0.813842482	0.984649123	0.860381862	0.969846491	0.781798246	1.014319809	0.930787589	1.038263429	1.00147167	1.072111847	0.834437086	0.939661516	0.425438596	0.224232456	#N/A
XP_020453688.1	eukaryotic translation initiation factor 4E transporter isoform X2	109959003	0.739955357	0.848214286	1.043568465	0.987723214	1.126556017	1.038381743	1.493303571	1.261160714	1.015761821	1.291593695	1.096322242	0.786339755	0.61821366	0.628630705	0.744813278	#N/A
XP_020453698.1	ubiquinol-cytochrome-c reductase complex assembly factor 2 isoform X1	109959006	0.905216752	0.65907421	0	0.989713446	0	0	1.141072741	1.182953711	1.202586207	0.8125	0.934626437	0.735632184	1.0625	0	0	#N/A
XP_020453713.1	uncharacterized protein LOC109959014 isoform X1	109959014	0.907815631	1.072144289	0.814500942	0.754175017	0.831450094	0.790960452	0.891115564	0.719438878	0.740392827	1.076003416	1.152006832	0.921434671	1.181895816	1.259887006	1.001883239	#N/A
XP_020453758.1	guanine nucleotide-binding protein G(I)/G(S)/G(T) subunit beta-1-like	109959036	0.980952381	0.74	0	0.8	0	0	1.166666667	0.837142857	0.750609261	1.082859464	1.141348497	1.454914703	1.068237206	0	0	#N/A
XP_020453760.1	WD repeat-containing protein 82	109959037	1.152288072	1.173293323	0	0.852213053	0	0	1.108027007	0.714928732	0	0	0	0	0	0	0	#N/A
XP_020453769.1	protein ABHD14B	109959042	0.611469534	0.87311828	0.723386421	0.921146953	0.721709975	1.046940486	1.16344086	1.166308244	0.965313653	0.638376384	1.136531365	1.382287823	0.782287823	1.10729254	0.951383068	#N/A
XP_020453772.1	ADP-ribosylation factor-like protein 8B-A	109959044	0.847110461	1.047549378	0.803571429	0.893196781	1.085034014	1.174319728	1.036576445	1.028529627	1.127175368	0.797858099	0.959839357	0.808567604	1.09103079	1.151360544	0.793367347	#N/A
XP_020453795.1	glycerate kinase	109959054	0.642439974	0.915639195	0.743778281	0.573653472	0.433257919	0.5989819	1.240103829	0.819597664	0	0	0	0	0	0.930995475	0.817873303	#N/A
XP_020453827.1	phosphopantothenate--cysteine ligase	109959069	0.865504359	1.057285181	1.012251149	0.99252802	1.075038285	1.598774885	0.899128269	0.97135741	1.014537902	1.023883697	0.964693666	0.878504673	0.988577362	1.275650842	2.001531394	#N/A
XP_020453830.1	enolase-like	109959072	0.786407767	0.951456311	1.007048458	1.457389428	1.095154185	1.53215859	1.238403452	1.502696872	1.240270728	0.931472081	0.89001692	0.792724196	0.795262267	0.815859031	0.651982379	#REF!
XP_020453838.1	protein BRICK1	109959077	0.887381275	0.740841248	0.922897196	0.962008141	0.925233645	1.064252336	1.086838535	0.957937585	1.470225873	0.978439425	0.968172485	0.787474333	0.850102669	1.226635514	1.218457944	#N/A
XP_020453839.1	endoplasmic reticulum aminopeptidase 1-like	109959078	1.057937428	1.130938586	0.869747899	1.091541136	0.857142857	1.062184874	1.31170336	1.385863268	0.94143167	1.123644252	1.188720174	0.927331887	1.328633406	0.974789916	0.898319328	#N/A
XP_020453852.1	fibrous sheath CABYR-binding protein-like isoform X1	109959087	0.421333333	0.617333333	0.939243028	1.151333333	0.923306773	0.835657371	1.239333333	0.904	0.958958169	0.997632202	1.135753749	1.116022099	1.105761642	1.188247012	1.828685259	#N/A
XP_020453868.1	destrin-like	109959096	0.74227902	0.738019169	0.876227898	1.208732694	1.004911591	1.182711198	1.077742279	1.090521832	1.075757576	1.101398601	1.076923077	1.285547786	0.956876457	0.958742633	1.07956778	#N/A
XP_020453900.1	kinase suppressor of Ras 2 isoform X1	109959117	3.58345021	3.035063114	0	1.033660589	0	0	1.52454418	1.043478261	0	0	0	0	0	0	0	#N/A
XP_020453907.1	cyclin-G-associated kinase isoform X1	109959119	0.632120253	0.583860759	0	1.839398734	0	0	1.022151899	1.251582278	0.856261567	0.798889574	0.763109192	0.807526218	0.709438618	0	0	#N/A
XP_020453922.1	mitochondrial-processing peptidase subunit alpha	109959130	1.485570891	1.664993726	1.679796696	1.135508156	1.426937738	1.016518424	0.91217064	0.899623588	0.936531365	0.986715867	0.92398524	0.912915129	1.144649446	0.722998729	0.866581957	#N/A
XP_020453925.1	protein NipSnap homolog 1-like	109959133	0.65750736	1.037291462	0	0.58390579	0	0	0.849852797	0.586849853	0	0	0	0	0	0	0	#N/A
XP_020453929.1	major facilitator superfamily domain-containing protein 10 isoform X1	109959136	0.803240741	0.795138889	0.76362241	0.841435185	0.889485802	0.768227168	1.309027778	0.868055556	0	0	0	0	0	1.559478127	1.1580967	#N/A
XP_020453939.1	phosphatidylethanolamine-binding protein 1	109959139	0.932416953	1.065292096	1.147058824	1.143184422	1.148073022	1.011156187	0.947308133	1.054982818	1.111377246	1.092215569	1.117365269	0.980838323	1.394011976	0.828600406	0.87525355	#N/A
XP_020453992.1	dynein light chain 2%2C cytoplasmic-like	109959172	0.850865513	0.829560586	0.877293578	1.213049268	1.39793578	1.353211009	1.978695073	1.655126498	1.088209607	1.318777293	1.352838428	0.776419214	0.558078603	0.725917431	0.826834862	#REF!
XP_020453993.1	LOW QUALITY PROTEIN: insulin-degrading enzyme	109959169	1.145280236	1.168141593	0	0.702064897	0	0	0.963864307	0.919616519	0.851080247	1.143518519	1.047839506	1.021604938	1.109567901	0	0	#N/A
XP_020454000.1	erythrocyte band 7 integral membrane protein-like	109959177	0.647445255	0.632116788	1.004332756	0.780291971	0.973136915	0.913344887	0.941605839	0.842335766	1.07323689	1.053345389	1.099457505	0.891500904	1.169077758	1.251299827	0.937608319	#N/A
XP_020454007.1	phosphatidylinositol 3%2C4%2C5-trisphosphate 3-phosphatase TPTE2-like isoform X1	109959184	0.847168348	1.159038014	1.104978355	1.220325834	1.08982684	1.123376623	0.866563227	1.113266098	0	0	0	0	0	0.754329004	0.779220779	#N/A
XP_020454022.1	myb-binding protein 1A	109959193	3.401880141	3.453584019	0.805282555	0.552291422	0.751228501	0.724201474	0.49706228	0.495887192	0.776824034	1.039699571	1.165236052	1.105150215	1.342274678	1.05958231	0.573710074	#REF!
XP_020454068.1	superoxide dismutase [Cu-Zn] isoform X1	109959219	0.730935252	0.576978417	1.038626609	1.260431655	1.309012876	1.157725322	1.496402878	1.66618705	1.121863799	1.209677419	0.906810036	0.600358423	1.217741935	0.979613734	0.719957082	#REF!
XP_020454084.1	fructose-bisphosphate aldolase C	109959229	0.83062201	0.862200957	0.958250497	1.177033493	0.968190855	1.065606362	1.00861244	1.140669856	1.088842975	1.103305785	0.861570248	1.158057851	0.884297521	0.960238569	1.092445328	#N/A
XP_020454086.1	cell adhesion molecule 1-like isoform X1	109959231	0.69541779	0.793351303	1.03	0.964061096	0.823846154	1.040769231	0.968553459	1.07277628	0.977288857	0.99787083	0.875088715	0.86515259	0.96238467	1.034615385	1.224615385	#N/A
XP_020454122.1	membrane-associated progesterone receptor component 1	109959247	0.785416667	0.677083333	0.79047619	0.773958333	0.794871795	0.846886447	1.135416667	0.957291667	0.95154185	1.110132159	1.135462555	1.175110132	1.280837004	1.223443223	0.939194139	#N/A
XP_020454131.1	60S ribosomal protein L23a	109959254	1.052993131	0.91265947	0.734213007	1.141315015	0.912346843	0.998114986	1.10794897	1.129538763	0.966942149	1.020661157	1.07231405	0.871900826	1.613636364	1.071630537	0.926484449	#N/A
XP_020454138.1	vacuolar protein-sorting-associated protein 36	109959260	0.665053763	1.215591398	0.852075472	0.574193548	0.771320755	0.891320755	0.465591398	0.380107527	1.038461538	0.95010395	1.059251559	0.701663202	0.959459459	1.381132075	1.142641509	#N/A
XP_020454140.1	protein Mis18-alpha	109959262	0.768779343	0.593896714	0.708795901	0.577464789	0.740392827	0.613151153	1.122652582	0.631455399	0.871524449	1.089165868	1.092042186	0.833173538	1.718120805	1.423569599	0.683176772	#N/A
XP_020454148.1	complement factor B-like	109959265	1.018450185	0.926199262	1.101917255	1.23800738	1.018163471	1.007063572	1.042435424	1.037822878	1.192887931	0.927801724	1.507543103	0.950431034	0.737068966	0.921291625	0.826437941	#N/A
XP_020454149.1	3-methyl-2-oxobutanoate dehydrogenase [lipoamide] kinase%2C mitochondrial	109959266	0.825829384	0.970379147	1.001297017	1.231042654	0.987029831	1.207522698	1.181279621	1.409952607	0.87618354	1.088128186	0.780772032	1.124544792	0.957028405	1.031128405	0.97924773	#N/A
XP_020454150.1	angiotensinogen isoform X1	109959264	1.082377477	0.896767466	1.169974116	0.897810219	1.263157895	1.090595341	0.820646507	0.897810219	0.916346154	0.958653846	1.066346154	1.054807692	0.905769231	0.894736842	0.788610871	#N/A
XP_020454153.1	leucine-rich repeat and WD repeat-containing protein 1	109959268	1.191256831	1.028415301	0	1.256830601	0	0	0.850273224	0.950819672	0	0	0	0	0	0	0	#N/A
XP_020454163.1	transcriptional coactivator YAP1-like isoform X1	109959275	0.728549142	0.795631825	0.89010989	1.071762871	0.751777634	0.851971558	0.737909516	0.931357254	0	0	0	0	0	0.740142211	0.937944409	#N/A
XP_020454178.1	phosphoglycerate kinase 1	109959292	0.700417537	0.876826722	0.912612613	1.088726514	0.963963964	1.258558559	1.222338205	1.487473904	1.001870907	1.013096352	0.922357343	1.055191768	1.100093545	1.051351351	0.920720721	#N/A
XP_020454180.1	T-complex protein 1 subunit theta isoform X2	109959293	0.809851088	0.785796105	0.80573543	1.004581901	0.917668825	1.007400555	1.117983963	1.068728522	0.87106599	1.015228426	1.089340102	0.925888325	1.255837563	1.215541166	0.889916744	#N/A
XP_020454190.1	E3 ubiquitin-protein ligase listerin	109959302	0.631223629	0.788185654	0.847328244	0.599156118	0.887677208	0.763358779	0.734177215	0.812658228	0.835589942	0.936814958	0.894261767	0.709219858	0.78207608	0.827699019	0.788440567	#N/A
XP_020454208.1	AP-1 complex subunit beta-1	109959315	0.625830959	0.804368471	0.779710145	0.850902184	0.838647343	0.901449275	1.052231719	0.830009497	0.894630193	1.080040527	1.05775076	0.924012158	1.235055724	1.185507246	0.992270531	#N/A
XP_020454215.1	integrin-linked protein kinase-like	109959317	0.472782258	0.490927419	0.736024845	1.15625	0.751552795	1.070393375	0.986895161	1.222782258	1.025	1.083333333	0.851041667	1.373958333	0.805208333	0.964803313	1.52173913	#REF!
XP_020454233.1	DNA ligase 3	109959330	1.453488372	1.457960644	1.480457579	0.909660107	1.30600572	0.93422307	0.872093023	0.93470483	0.720194647	0.880778589	0.844282238	0.832927818	0.811030008	0.781696854	0.71877979	#N/A
XP_020454241.1	rab GTPase-binding effector protein 1 isoform X1	109959333	0.6203125	0.752604167	0.831882117	0.6078125	0.919624916	0.612860013	0.658854167	0.527083333	1.047424366	1.047424366	1.129190515	0.920686836	1.396565822	1.072337575	0.921634293	#N/A
XP_020454244.1	cullin-5 isoform X1	109959334	1.5	1.461966605	1.390596745	1.019480519	1.439421338	1.422242315	1.200371058	1.238404453	0.753913043	0.692173913	0.837391304	0.695652174	0.879130435	1.151898734	0.830018083	#N/A
XP_020454282.1	14-3-3 protein epsilon	109959349	0.791405551	0.805729633	0.77716895	0.981199642	0.975342466	0.962557078	1.133393017	1.054610564	1.02401537	1.120076849	0.92795389	0.849183477	1.023054755	1.077625571	0.846575342	#N/A
XP_020454309.1	centromere/kinetochore protein zw10 homolog	109959368	0.539447732	0.700197239	0.898674981	1.041420118	1.360872954	1.337490257	1.210059172	1.205128205	0.853699086	0.843724023	1.113881962	0.7439734	0.978387365	0.932190179	0.706157443	#REF!
XP_020454315.1	heterogeneous nuclear ribonucleoprotein A/B-like	109959371	0.440898345	0.410165485	0.597662771	0.794917258	0.752921536	0.684474124	1.196808511	0.88534279	0.801033592	1.260981912	1.284237726	1.239018088	1.467700258	1.708681135	0.792153589	#REF!
XP_020454345.1	SLC35A4 upstream open reading frame protein-like	109959388	0.660818713	0.735171261	0.442932729	0.79197995	0.522297808	0.513227513	1.076858814	0.896407686	0.754784689	0.758971292	0.610645933	0.739832536	0.921052632	1.051398337	0.349206349	#N/A
XP_020454366.1	LOW QUALITY PROTEIN: spectrin beta chain%2C non-erythrocytic 1-like	109959398	1.04875717	1.010516252	0.849865952	0.789674952	0.915996425	0.99642538	1.04875717	0.910133843	0.90987536	1.056567593	1.033557047	0.90316395	1.345158198	0.999106345	0.974084004	#N/A
XP_020454377.1	unconventional myosin-Ic-like isoform X1	109959405	0.799039231	0.866293034	0.853344768	0.882305845	0.862778731	1.275300172	0.885508407	0.838270616	0.860786397	1.117959617	1.062699256	1.168969182	0.870350691	0.999142367	1.102915952	#N/A
XP_020454380.1	unconventional myosin-XVIIIa-like isoform X1	109959406	1.013590034	1.06795017	0.900656045	1.148357871	0.975632615	0.907216495	1.125707814	1.023782559	1.003284072	1.026272578	1.017241379	0.800492611	0.866995074	0.845360825	0.985004686	#N/A
XP_020454392.1	acetyl-CoA carboxylase 1 isoform X1	109959410	0	0	0.488530991	0.832798901	0.641776476	0.418740849	0.811268896	1.020613834	0.924739195	1.000745156	1.12071535	0.94709389	0.967958271	0.943875061	0.411420205	#N/A
XP_020454406.1	X-ray radiation resistance-associated protein 1 isoform X1	109959414	0.728293413	1.148203593	1.1	1.023952096	1.042857143	1.05	1.074850299	1.012724551	0	0	0	0	0	0.938571429	1.047142857	#N/A
XP_020454456.1	THO complex subunit 2	109959435	0.577446533	0.666882696	0	0.902786779	0	0	1.125729099	0.911860013	0.82585752	1.186015831	1.560686016	0.930079156	1.643799472	0	0	#N/A
XP_020454490.1	transcriptional activator protein Pur-alpha-like isoform X1	109959446	1.688711517	1.8004561	0.717164179	0.673888255	0.659701493	0.891791045	0.646522235	0.473204105	0.823193916	0.729404309	0.664131812	0.695183777	0.751584284	1.536567164	1.164179104	#N/A
XP_020454495.1	sorbin and SH3 domain-containing protein 1-like isoform X1	109959447	1.230483271	1.104832714	0	0.952416357	0	0	0.800743494	0.860223048	0.948237885	1.030837004	0.963656388	1.251101322	0.77753304	0	0	#N/A
XP_020454504.1	pyruvate dehydrogenase E1 component subunit alpha%2C mitochondrial-like isoform X1	109959451	0.970414201	1.513102282	1.100131752	1.103127642	0.889328063	0.749670619	1.234150465	0.940828402	0.922509225	0.900369004	0.985239852	0.932656827	1.033210332	0.948616601	1.105401845	#N/A
XP_020454510.1	neuronal migration protein doublecortin isoform X1	109959453	0.64389234	0.883022774	0.787906977	0.958592133	1.010232558	0.995348837	0.972049689	0.919254658	0.980113636	1.460227273	1.107954545	1.237215909	0.661931818	0.966511628	0.970232558	#N/A
XP_020454534.1	platelet-activating factor acetylhydrolase IB subunit beta-like isoform X1	109959472	0.783297336	0.900647948	0.794258373	1.078473722	0.918660287	0.964456596	0.673866091	1.323974082	1.119180633	0.968342644	0.826815642	0.956238361	0.886405959	0.857142857	0.933697881	#N/A
XP_020454547.1	TBC1 domain family member 8B isoform X1	109959483	0.888615889	0.939393939	0	1.277641278	0	0	1.141687142	1.304668305	0	0	0	0	0	0	0	#N/A
XP_020454576.1	LOW QUALITY PROTEIN: phospholipase D1-like	109959498	0.775850996	0.954399486	0	0.756583173	0	0	0.855491329	0.795761079	0	0	0	0	0	0	0	#N/A
XP_020454582.1	eukaryotic translation initiation factor 3 subunit L	109959500	0.959697733	1.04534005	0.866523143	1.078085642	1.018299247	0.96555436	1.161209068	1.01511335	0.979571984	1.071984436	1.050583658	1.04766537	1.205252918	1.05489774	0.979547901	#N/A
XP_020454598.1	charged multivesicular body protein 1b	109959511	0.234646582	0.30764774	0.868394816	0.81575898	0.731804586	0.993020937	1.359212051	0.917728853	0.619517544	1.074561404	1.08004386	1.076754386	1.507675439	0.704885344	0.614157527	#N/A
XP_020454611.1	moesin isoform X1	109959518	0.664007092	0.671985816	0.776785714	1.039893617	0.861607143	0.977678571	0.95212766	1.004432624	0.899453552	1.233879781	1.027322404	1.477595628	0.945355191	0.972321429	1.200892857	#N/A
XP_020454617.1	histone H2AX	109959522	0	0	0	0	0	0	0	0	0.5625	0.953333333	1.291666667	0.6625	2.195833333	0	0	#N/A
XP_020454634.1	telomeric repeat-binding factor 2-interacting protein 1 isoform X1	109959506	0.296875	0.347842262	0.55075846	0.283110119	0.669778296	0.68378063	0.718377976	0.329985119	0	0	0	0	0	1.329638273	0.432905484	#N/A
XP_020454644.1	LOW QUALITY PROTEIN: serrate RNA effector molecule homolog	109959537	0.915880503	1.119496855	0.710771277	0.974056604	0.873670213	0.802526596	1.221698113	1.058176101	0.950542823	1.154402895	1.197828709	0.985524729	2.069963812	0.989361702	0.942819149	#N/A
XP_020454647.1	ras-related protein Rab-6A isoform X1	109959540	1.65070922	1.914893617	0.827	0.803191489	0.916	1.093	0.881205674	0.842198582	0	0	0	0	0	1.06	0.946	#N/A
XP_020454659.1	plastin-3-like	109959549	0.815972222	0.881076389	0.986257928	1.2109375	1.283298097	1.17230444	1.165798611	1.340277778	0.939964158	0.917562724	1.018817204	0.926523297	0.700716846	0.864693446	0.708245243	#N/A
XP_020454665.1	BAG family molecular chaperone regulator 3 isoform X1	109959551	0.689623508	0.875114784	1.161648177	0.950413223	0.787638669	0.768621236	0.912764004	0.886134068	0.890876565	1.290697674	1.335420394	1.096601073	1.542039356	1.207606973	1.412836767	#N/A
XP_020454710.1	apoptosis-inducing factor 1%2C mitochondrial	109959575	0.699896158	0.927310488	0.980926431	1.078920042	1.139872843	1.08537693	1.088265836	1.163032191	0.976331361	0.921104536	1.104536489	0.833333333	1.031558185	1.050862852	0.907356948	#N/A
XP_020454715.1	ADP/ATP translocase 2-like	109959577	0.762541806	0.855072464	1.035053554	0.881828317	0.973709834	1.040895813	1.22296544	0.872909699	0.865224626	1.186356073	1.049916805	1.098169717	1.217138103	1.1781889	0.951314508	#N/A
XP_020454718.1	protein phosphatase methylesterase 1	109959579	0.839717742	1.089717742	1.045599152	1.075604839	1.003181336	0.994697773	0.954637097	1.079637097	0.92787944	1.038751346	0.952637244	0.852529602	0.931108719	0.908801697	0.790031813	#N/A
XP_020454749.1	kinesin light chain 1-like isoform X1	109959586	1.079883805	1.043572985	0.561139896	0.874364561	0.462694301	0.604145078	0.960784314	0.851125635	0.898929845	0.876337693	0.998810939	0.988109394	1.187871581	0.546632124	0.970466321	#N/A
XP_020454751.1	transgelin-like	109959596	0.78111588	0.799356223	0.843897824	0.912017167	0.914853359	0.926206244	0.988197425	0.893776824	0.94755877	0.965641953	1.201627486	1.06238698	0.987341772	1.11731315	1.130558184	#N/A
XP_020454770.1	peroxiredoxin-4-like isoform X1	109959605	0.820512821	0.874024526	0.771311475	1.10367893	0.919672131	0.963934426	1.10367893	1.037904125	0.977653631	0.691806331	0.888268156	0.711359404	1.760707635	0.941803279	1.042622951	#N/A
XP_020454772.1	nucleophosmin-like	109959606	1.389516958	1.149023638	0.839222615	0.712230216	0.856890459	0.825971731	0.795477903	0.758478931	1.007881773	1.075862069	1.137931034	1.0591133	1.799014778	1.24204947	0.800353357	#N/A
XP_020454773.1	activated RNA polymerase II transcriptional coactivator p15 isoform X1	109959607	0.935382191	0.932230102	0.778137128	1.056737589	0.787839586	0.728978008	1.112687155	1.266351458	0.754025541	0.736257635	0.745696835	0.60577457	0.600222099	0.781371281	0.593143596	#N/A
XP_020454796.1	LOW QUALITY PROTEIN: nesprin-3	109959623	1.135766423	1.158394161	0	0.793430657	0	0	0.872262774	0.878832117	0.862508384	0.947686117	0.885311871	0.775989269	0.894030852	0	0	#N/A
XP_020454798.1	disheveled-associated activator of morphogenesis 1-like	109959625	1.684210526	1.188365651	0	1.578024007	0	0	0.922437673	1.013850416	0	0	0	0	0	0	0	#N/A
XP_020454818.1	ankyrin-3-like	109959636	1.089041096	1.522260274	0	0.919520548	0	0	2.26369863	0.732876712	0	0	0	0	0	0	0	#N/A
XP_020454833.1	sarcoplasmic/endoplasmic reticulum calcium ATPase 2	109959651	1.166428571	1.140714286	0.8125	0.781428571	0.786057692	0.868589744	0.995714286	0.63	1	0.992818671	0.911131059	0.956014363	1.256732496	1.229967949	1.057692308	#N/A
XP_020454836.1	endophilin-B2-like isoform X1	109959655	0.726296959	0.876565295	0	0.960644007	0	0	0.982110912	0.953488372	0	0	0	0	0	0	0	#N/A
XP_020454848.1	very low-density lipoprotein receptor-like	109959660	0.804195804	1.041083916	1.435532995	1.902097902	1.241624365	1.403045685	0.784090909	1.461538462	1.763648929	0.622667588	0.521078093	0.535590878	0.724948169	0.673096447	0.601015228	#N/A
XP_020454850.1	eIF-2-alpha kinase activator GCN1 isoform X1	109959662	1.08649789	1.117088608	0.929310345	0.890295359	0.95862069	0.880172414	1.005274262	0.998945148	0.669411765	0.762352941	0.727647059	0.571764706	0.687647059	0.953448276	0.757758621	#N/A
XP_020454874.1	general transcription factor IIH subunit 2-like isoform X1	109959671	0.754469607	0.743742551	0.872992701	0.806912992	0.943065693	0.941605839	1.013110846	0.874851013	1.024630542	1.277093596	1.161330049	1.184729064	1.40270936	1.093430657	1.15620438	#N/A
XP_020454886.1	niban-like protein 1	109959676	0.634570766	0.643851508	0.920969442	0.923433875	1.084299262	0.948366702	1.219257541	1.03712297	0.786784141	0.885462555	0.913656388	0.843171806	0.863436123	1.072708114	0.982086407	#N/A
XP_020454903.1	olfactomedin-like protein 2A	109959682	1.020183486	0.891743119	0	1.611926606	0	0	1.143119266	1.671559633	0	0	0	0	0	0	0	#N/A
XP_020454910.1	tubulin beta-1 chain	109959686	0.74248497	0.721442886	0.746536267	1.004008016	0.819070905	0.922575387	1.162324649	1.138276553	0.882533197	1.162410623	1.139938713	0.944841675	1.464759959	1.426242869	0.940505297	#N/A
XP_020454917.1	60S ribosomal protein L35	109959691	0.718253968	0.693121693	0.834580216	1.117724868	0.909393184	1.113050707	1.224867725	1.178571429	0.864111498	0.986062718	1.19047619	0.823461092	1.419279907	0.93765586	0.901080632	#N/A
XP_020454937.1	LOW QUALITY PROTEIN: beta-ureidopropionase	109959703	0.440233236	0.58425656	1.149364407	0.7696793	1.283898305	0.979872881	0.614577259	1.255976676	1.037321625	1.234906696	1.133918771	0.781558727	1.139407245	0.986228814	1.140889831	#N/A
XP_020454954.1	protein phosphatase 1F isoform X1	109959713	1.214123007	1.220197418	0.793699187	0.853454822	0.789634146	0.805894309	0.965072134	0.821564161	0.772004242	0.897136797	1.276776246	1.184517497	0.721102863	1.274390244	0.761178862	#N/A
XP_020454961.1	Golgi phosphoprotein 3 isoform X1	109959714	0.547381546	0.556733167	1.142857143	0.815461347	1.263289037	0.877906977	1.44201995	0.626558603	0	0	0	0	0	1.11461794	1.246677741	#N/A
XP_020454965.1	galactocerebrosidase isoform X1	109959716	0.694117647	0.755555556	0.735641892	1.067973856	0.902027027	0.836148649	1.287581699	1.041830065	0.765421373	0.932232841	0.932232841	0.96785404	1.231972198	1.125	0.737331081	#N/A
XP_020454976.1	FK506-binding protein 15 isoform X1	109959727	0.746323529	0.873529412	0.710622711	1.058823529	0.952380952	0.910866911	1.141176471	1.0625	1.031353135	0.943894389	0.820132013	0.745874587	0.784653465	0.689255189	0.62026862	#N/A
XP_020455011.1	dipeptidyl peptidase 2	109959747	0.850503486	0.892331526	0.997858672	0.892331526	1.245182013	1.039614561	0.867544539	0.882261813	1.058615819	0.676553672	0.747881356	0.773305085	0.752824859	0.930406852	0.708779443	#N/A
XP_020455013.1	perforin-1-like	109959749	0.38779661	0.338983051	0.32987013	0.594576271	0.453246753	0.476623377	0.45559322	0.66779661	0.62962963	1.031746032	1.047619048	0.933333333	3.152380952	0.668831169	0.587012987	#REF!
XP_020455016.1	serine/threonine-protein phosphatase 6 catalytic subunit	109959752	0.457668712	0.427607362	0.578202995	0.913496933	0.732945092	0.628951747	1.17791411	0.930674847	0.609990394	0.804995197	0.959654179	0.711815562	1.655139289	0.757071547	0.701331115	#REF!
XP_020455027.1	ras-related GTP-binding protein D-like isoform X1	109959759	0.793785311	0.782485876	0.895104895	0.79519774	0.992007992	0.988011988	0.718926554	0.655367232	0.837165942	0.84151647	0.811062772	0.673088875	0.80919826	0.898101898	0.693306693	#N/A
XP_020455037.1	MAM domain-containing protein 2 isoform X1	109959762	1.152019002	1.034441805	1.005742412	0.691211401	1.051681706	1.110746514	0.650831354	0.660332542	0	0	0	0	0	1.30680886	1.087776866	#N/A
XP_020455039.1	glucosamine-6-phosphate isomerase 2	109959763	0.760621762	0.879792746	0.870786517	0.931606218	1.058052434	0.985018727	1.170984456	1.020725389	1.039279869	1.039279869	0.898527005	0.805237316	0.827332242	0.965355805	0.801498127	#N/A
XP_020455056.1	ragulator complex protein LAMTOR3	109959771	0.674776967	0.831305758	0.653952843	1.106244931	1.051317614	0.931345354	1.555555556	1.320356853	0.82382134	1.156327543	1.154673284	1.276261373	1.205955335	1.29889043	0.612343967	#N/A
XP_020455072.1	cytoskeleton-associated protein 4	109959775	0.790466733	0.78550149	0.95507637	0.874875869	0.919137466	0.905660377	1.201588878	1.003972195	0.925977654	0.987430168	1.495810056	1.047486034	1.143854749	1.253369272	1.121293801	#N/A
XP_020455096.1	cleavage and polyadenylation specificity factor subunit 6	109959792	0.790502793	0.419553073	0.62006689	0.711731844	0.727090301	0.707023411	0.889944134	0.657541899	0.873015873	1.183150183	1.095238095	0.993894994	1.144078144	1.465551839	0.830769231	#N/A
XP_020455107.1	lumican isoform X1	109959801	0.583632448	0.595836324	0.762162162	0.981335248	0.745945946	0.934234234	0.857142857	1.022254128	0.89202454	1.035582822	1.287116564	1.629447853	0.846625767	1.154054054	1.548648649	#N/A
XP_020455111.1	staphylococcal nuclease domain-containing protein 1 isoform X1	109959803	0.915300546	0.827868852	1.075550892	0.89708561	0.981112277	0.89296957	1	0.927140255	1.018322083	0.870781099	0.982642237	0.851494696	1.595949855	0.951731375	0.910807975	#N/A
XP_020455117.1	protein FAM3C isoform X1	109959805	0.851632047	1.137982196	0.822242479	1.067507418	0.765724704	0.707383774	1.095697329	0.78115727	0	0	0	0	0	0.982680036	0.557885141	#N/A
XP_020455135.1	WASH complex subunit 3	109959811	0.842010772	1.224416517	1.195219124	1.31059246	1.336653386	0.906374502	0.773788151	1.833034111	0.717592593	0.980709877	1.283179012	0.742283951	1.449074074	1.584661355	1.946215139	#REF!
XP_020455146.1	fibroleukin	109959814	0.832329317	0.950803213	0.943097998	1.057228916	0.962065332	1.024236038	1.070281124	0.945783133	0.908372828	1.001579779	1.153238547	1.207740916	1.048973144	0.894625922	1.18967334	#N/A
XP_020455171.1	exocyst complex component 4	109959827	0.336170213	0.636474164	0.912200684	0.720364742	0.997719498	0.810718358	1.083890578	1.086322188	0.988932806	1.091699605	1.101185771	1.116205534	1.026086957	0.904218928	0.810718358	#N/A
XP_020455173.1	ubiquitin-conjugating enzyme E2 H	109959828	0.884591391	1.009981285	0	0.674984404	0	0	0.821584529	0.600748596	0	0	0	0	0	0	0	#N/A
XP_020455181.1	inosine-5-monophosphate dehydrogenase 1b isoform X4	109959830	0.857142857	1.020089286	0.831390135	1.1875	1.003587444	1.225112108	1.341517857	0.988839286	1.138195777	1.206333973	1.151631478	0.967370441	0.849328215	0.78206278	0.692376682	#N/A
XP_020455211.1	coatomer subunit gamma-2	109959847	1.033370412	1.125695217	0.846927374	1.107897664	0.973184358	0.960893855	1.0378198	0.975528365	1.025100402	1.081325301	1.075301205	0.937751004	1.176706827	1.293854749	0.846927374	#N/A
XP_020455227.1	apoptotic protease-activating factor 1 isoform X1	109959862	0.78184111	0.789407314	0	0.808322825	0	0	0.911727617	0.753467844	0	0	0	0	0	0	0	#N/A
XP_020455232.1	nicotinamide phosphoribosyltransferase	109959864	0.689320388	0.663430421	0.921914358	0.82416397	0.778337531	0.944584383	1.317152104	0.884573894	0.896130346	1.071283096	1.116089613	1.00610998	1.115071283	0.980688497	0.854743913	#N/A
XP_020455250.1	decorin	109959873	0.644144144	0.672972973	0.853211009	1.092792793	0.83853211	0.911926606	0.955855856	1.074774775	0.931187569	1.096559378	1.418423973	1.193118757	0.908990011	1.13853211	1.387155963	#N/A
XP_020455256.1	protein kinase C and casein kinase substrate in neurons protein 2	109959878	0.770232558	0.778604651	0.97133758	0.899534884	0.929936306	0.921974522	1.08	0.959069767	1.036982249	0.907544379	0.801775148	0.807692308	0.87647929	1.086783439	1.019904459	#N/A
XP_020455280.1	ADP-ribosylation factor GTPase-activating protein 3	109959890	0.979553903	0.927509294	0.776406036	0.786245353	0.818930041	0.98079561	0.975836431	0.916356877	0.916063676	1.047756874	1.141823444	0.989869754	1.140376266	1.14951989	1.268861454	#N/A
XP_020455281.1	acyl-CoA-binding domain-containing protein 5	109959874	1.135135135	1.20836966	0	0.994768963	0	0	1.183958152	1.452484743	0	0	0	0	0	0	0	#N/A
XP_020455305.1	ubiquitin-conjugating enzyme E2 N-like isoform X1	109959903	0.555555556	0.52841391	1.35097493	0.760814249	1.055710306	0.97632312	1.24173028	0.732824427	1.059898477	1.14213198	0.94822335	0.994923858	0.811167513	0.995821727	0.844011142	#N/A
XP_020455308.1	LOW QUALITY PROTEIN: protein asunder homolog	109959905	0.726878613	1.342485549	0	0.632225434	0	0	1.179913295	0.899566474	0.72642487	1.031088083	1.069430052	0.770984456	1.067357513	0	0	#N/A
XP_020455310.1	leucine-rich repeat-containing protein 17-like isoform X1	109959907	0.954887218	0.839598997	0.63845633	1.060150376	0.653351388	0.943127962	0.746867168	0.692982456	1.341313689	0.668508287	0.781461019	0.473910374	0.64640884	0.990521327	1.191604604	#N/A
XP_020455344.1	plasma membrane calcium-transporting ATPase 1 isoform X1	109959925	1.03672788	1	0.892631579	1.243739566	1.087368421	0.929473684	1.113522538	1.283806344	0	0	0	0	0	1.387368421	1.370526316	#N/A
XP_020455353.1	V-type proton ATPase subunit E 1-like isoform X1	109959930	0.61120355	0.817526345	0.903192585	0.690515807	1.076210093	1.163748713	0.780920688	0.536882973	0.76629681	0.878640777	0.993758669	1.172676838	0.736477115	0.857878476	0.800205973	#N/A
XP_020455375.1	dipeptidyl peptidase 3 isoform X1	109959949	0.741111111	0.746666667	0.76256022	0.974444444	0.916035788	0.997935306	1.264444444	1.107777778	0.77676951	1.084392015	1.016333938	0.999092559	1.311252269	1.125946318	0.702684102	#N/A
XP_020455395.1	leucine--tRNA ligase%2C cytoplasmic	109959957	0.777027027	0.825289575	0.877644894	0.914092664	0.942042318	0.971481141	1.031853282	1.002895753	0.888990826	0.968807339	1.021100917	0.873394495	1.278899083	1.149034039	0.867525299	#N/A
XP_020455408.1	SH3 and PX domain-containing protein 2B	109959960	2.462857143	3.652571429	0.864749734	1.092571429	0.919062833	0.863684771	0.514285714	0.420571429	0.880774963	0.828614009	0.949329359	0.819672131	0.845007452	1.346112886	0.834930777	#N/A
XP_020455409.1	heat shock 70 kDa protein 4-like	109959961	0.944335938	1.109375	0.84784689	1.056640625	0.866028708	0.96937799	1.090820313	1.137695313	1.14301676	1.004469274	1.094972067	0.845810056	1.230167598	1.142583732	0.761722488	#N/A
XP_020455415.1	proteasome activator complex subunit 2	109959962	0.687965921	0.748668797	0.868606702	0.915867945	0.903880071	0.995590829	1.089456869	0.933972311	0.962039046	1.107375271	1.251626898	1.013015184	1.190889371	1.161375661	1.238977072	#N/A
XP_020455423.1	septin-8-A isoform X1	109959969	0.94278607	0.862354892	1.038302277	1.068822554	0.974120083	0.943064182	0.926202322	0.987562189	0.93545082	0.969262295	1.00307377	1.143442623	0.942622951	1.027950311	0.862318841	#N/A
XP_020455448.1	coagulation factor IX-like	109959991	1.41091314	1.013363029	0.892896175	0.85857461	1.246994536	1.01420765	0.874164811	0.855233853	0.677662582	1.016965127	1.028275212	0.707822809	1.097078228	0.951912568	0.691803279	#N/A
XP_020455451.1	PDZ and LIM domain protein 4	109959994	0.630990415	0.832268371	0.862037872	1	0.825067628	0.910730388	1.028753994	1.107028754	0.967927632	1.265625	0.953125	1.482730263	0.910361842	0.858431019	1.110009017	#N/A
XP_020455468.1	dihydropyrimidinase-related protein 3 isoform X3	109960002	0.833022388	0.706156716	0.937755102	0.868470149	0.890816327	0.915306122	0.968283582	0.891791045	0.837292162	1.141330166	1.052256532	1.273159145	0.901425178	1.029591837	1.660204082	#N/A
XP_020455486.1	four and a half LIM domains protein 1-like	109960013	0.725834798	0.523725835	0	1.054481547	0	0	1.202108963	1.715289982	0	0	0	0	0	0	0	#N/A
XP_020455487.1	sorting nexin-12 isoform X1	109960014	0.632468997	0.750845547	0.792022792	1.175873732	1.059116809	1.041310541	1.131905299	1.169109357	1.230616302	0.95526839	0.953280318	0.844930417	1.052683897	1.001424501	0.804131054	#REF!
XP_020455493.1	transcription elongation regulator 1 isoform X1	109960020	0.809267965	0.863666891	0	0.891873741	0	0	1.018132975	0.790463398	1.076666667	0.994444444	1.178888889	1.051111111	1.478888889	0	0	#N/A
XP_020455509.1	DNA repair protein RAD50	109960027	1.197657394	1.032942899	1.053691275	0.74011713	0.912751678	1.017897092	1.095168375	0.79136164	1.64516129	1.048800662	0.837055418	0.988420182	1.098428453	1.130499627	0.850857569	#N/A
XP_020455517.1	LOW QUALITY PROTEIN: TATA-binding protein-associated factor 172	109960029	0.673839946	0.739744452	0.928317956	0.969065232	1.078779276	0.953867991	1.07868191	0.91862811	0	0	0	0	0	1.107877928	0.608232789	#N/A
XP_020455521.1	LOW QUALITY PROTEIN: prolyl 4-hydroxylase subunit alpha-2-like	109960035	1.265240642	1.314438503	0	0.843850267	0	0	1.081283422	0.878074866	0.721691678	0.896316508	0.872442019	0.890859482	1.075716235	0	0	#N/A
XP_020455528.1	plexin-B1-like	109960046	0.62349067	0.787047201	0	0.58507135	0	0	0.682766191	0.712403952	0.854967949	1.165865385	0.90625	1.227564103	1.255608974	0	0	#N/A
XP_020455532.1	probable peptidyl-tRNA hydrolase 2	109960047	0.879213483	0.859550562	0.750184775	0.997191011	0.937176644	0.957132299	1.122191011	1.016853933	0.859183673	1.269387755	1.121428571	1.087755102	1.170408163	1.243902439	1.024390244	#N/A
XP_020455541.1	baculoviral IAP repeat-containing protein 6 isoform X1	109960050	1.668056714	2.060050042	0.731271478	0.809007506	0.873539519	1.032302405	0.669724771	0.465387823	1.075215783	0.991368681	0.800246609	0.897657213	2.062885327	1.050171821	0.810996564	#N/A
XP_020455547.1	casein kinase II subunit alpha-like	109960054	0.942259414	1.031799163	1.561426684	0.90209205	1.084544254	0.747688243	1.032635983	0.973221757	1.017458778	1.030067895	0.931134821	1.131910766	0.81086324	0.861294584	0.5667107	#N/A
XP_020455555.1	monoacylglycerol lipase ABHD12-like isoform X3	109960038	0.5496614	0.892776524	0.641172266	0.849887133	0.781987134	0.793423874	0.90744921	0.805869074	0.789544236	1.001340483	1.18230563	1.064343164	1.077747989	1.198713367	1.303073624	#N/A
XP_020455556.1	cadherin-1	109960058	0.864959255	1.077997672	0.795887281	1.235157159	0.875856816	1.024371668	1.137369034	1.190919674	1.033820138	0.784012298	0.809377402	0.622598002	0.907763259	0.864432597	1.025894897	#REF!
XP_020455565.1	protein FAM98A	109960066	1.183076923	1.304615385	1.011014949	0.931538462	1.011801731	0.967741935	0.862307692	0.871538462	1.319485658	1.09297725	1.077151335	0.785361029	0.84371909	0.777340677	0.634933124	#N/A
XP_020455566.1	tetratricopeptide repeat protein 27	109960067	1.19760479	1.329341317	0	1.311377246	0	0	1.118562874	1.186826347	0.896935933	1.054781801	1.031569174	0.938718663	0.906220984	0	0	#N/A
XP_020455586.1	COP9 signalosome complex subunit 5	109960078	2.355527638	2.477386935	0.856463125	0.81281407	0.981760508	0.973830293	0.680904523	0.675879397	1.006976744	0.984883721	0.920930233	0.793023256	1.096511628	1.091990484	0.880253767	#N/A
XP_020455589.1	cystatin-B-like	109960080	0.563791875	0.597291518	0.741648107	0.930149679	1.016332591	0.942835932	0.979330007	0.929436921	1.143438454	1.131230926	0.713123093	1.282807731	0.840284842	1.088344469	1.14996288	#REF!
XP_020455621.1	60S ribosomal protein L7 isoform X1	109960099	0.711813394	0.762979684	0.852861035	1.103837472	1.032697548	1.08537693	1.093303236	0.963882619	0.931993818	0.837712519	0.869397218	0.836166924	1.427357032	0.841053588	0.892824705	#N/A
XP_020455636.1	60S ribosomal protein L21	109960109	0.724700762	1.435255713	0.77170418	1.349292709	0.70096463	1.223472669	1.385201306	1.377584331	1.026055705	0.928122192	0.959568733	0.825696316	1.511230907	1.023311897	0.603697749	#N/A
XP_020455637.1	leucine-rich PPR motif-containing protein%2C mitochondrial	109960106	0.928063943	0.936944938	0.95096463	0.927175844	0.949356913	0.882636656	0.86589698	1.043516874	1.063233966	0.84733514	0.855465221	0.765130985	1.437217706	1.04903537	0.88585209	#N/A
XP_020455640.1	mycophenolic acid acyl-glucuronide esterase%2C mitochondrial	109960112	0.668435013	0.98872679	0.828379674	0.730106101	0.991371045	0.839884947	0.968832891	0.948938992	0.68652271	0.95904691	1.145941921	0.891288161	1.274013403	1.200383509	0.590604027	#N/A
XP_020455645.1	elongin-C	109960118	2.34939759	2.521686747	0.785960083	0.712048193	0.843771507	0.898141776	0.539759036	0.556626506	0.613590264	2.534482759	1.462474645	1.198782961	1.303245436	1.16035788	0.81761872	#REF!
XP_020455669.1	transcription factor IIIA	109960132	0.496062992	0.560179978	0.691960253	1.400449944	1.025293586	1.37398374	2.348706412	0.653543307	1.130555556	1.511111111	1.286111111	0.57037037	0.402777778	0.643179765	0.627822945	#REF!
XP_020455710.1	V-type proton ATPase catalytic subunit A	109960156	0.938738739	0.991891892	0.796886583	1.011711712	0.95329874	1.077094144	1.011711712	1.053153153	1.102304147	0.950230415	0.920737327	0.817511521	0.791705069	0.882876205	0.814677539	#N/A
XP_020455727.1	LOW QUALITY PROTEIN: ribosome biogenesis regulatory protein homolog	109960171	0.617204301	0.684946237	1.276223776	0.606451613	0.818181818	0.683216783	0.817204301	0.738709677	0.806656101	1.027733756	0.937400951	1.103803487	1.462757528	0.902097902	0.914685315	#N/A
XP_020455737.1	apoptosis-inducing factor 3-like	109960176	0	0	1.023719165	0	0.800759013	0.835863378	0	0	1.149586777	0.872727273	0.859504132	0.883471074	0.79338843	0.882352941	0.853889943	#N/A
XP_020455751.1	lissencephaly-1 homolog	109960185	1.046052632	1.136513158	1.181642512	1.0625	1.083091787	1.089855072	1.161184211	1.065789474	0.990066225	0.964679912	1.036423841	1.073951435	1.182119205	1.075362319	0.87826087	#N/A
XP_020455760.1	cell surface glycoprotein MUC18 isoform X1	109960190	0.603225806	0.625	0.702846975	0.982258065	0.846085409	0.992882562	0.966935484	1.062903226	0.846067416	1.160674157	0.975280899	1.173033708	1.06741573	1.150355872	1.573843416	#N/A
XP_020455770.1	probable E3 ubiquitin-protein ligase HERC6 isoform X1	109960193	1.356620634	1.301380991	0	0.55077173	0	0	1.441917141	0.848090983	0.836328626	0.676508344	0.718228498	0.614249037	1.289473684	0	0	#N/A
XP_020455801.1	pre-mRNA-processing-splicing factor 8	109960215	0.80078637	0.94102228	0.754060325	0.743119266	0.863882444	0.854601701	0.920052425	0.837483617	0.899602386	1.068588469	1.118290258	0.953280318	1.231610338	1.194122196	0.823665893	#N/A
XP_020455803.1	carboxypeptidase D	109960216	0.987468672	1.001670844	1.208641975	1.426900585	1.187654321	1.117283951	1.045948204	1.2213868	1.330604534	0.671914358	0.626574307	0.649874055	0.758186398	0.77654321	0.901234568	#REF!
XP_020455805.1	clustered mitochondria protein homolog isoform X1	109960218	0.721565731	0.957163959	0.919058131	1.265878877	0.907284768	1.018395879	0.9394387	1.02437223	1.23427673	0.897012579	1.022798742	1.246855346	0.88836478	1.069168506	0.972774099	#N/A
XP_020455815.1	B-cell receptor-associated protein 29	109960221	0.929533679	0.905699482	0.885204082	0.928497409	0.917517007	0.987244898	1.075647668	1.038341969	0.93256059	1.028451001	1.105374078	0.885142255	1.169652266	1.206632653	0.983843537	#N/A
XP_020455825.1	protein FAM98B-like	109960230	0.840390879	0.840390879	0.821892393	1.169381107	1.010204082	0.925788497	1.351791531	1.273615635	0.933204259	1.023233301	1.325266215	0.895450145	0.769603098	0.653988868	0.657699443	#REF!
XP_020455835.1	serine/threonine-protein phosphatase 2A 65 kDa regulatory subunit A beta isoform	109960236	0.632550336	0.805369128	0.727810651	0.88590604	0.84953508	0.92476754	1.083892617	0.998322148	0.84934277	1.097067745	1.207280081	0.972699697	1.410515672	1.160608622	1.026204565	#N/A
XP_020455845.1	LOW QUALITY PROTEIN: double-strand break repair protein MRE11	109960241	1.053459119	2.054245283	0.904489016	0.745283019	0.609360076	0.747851003	0.733490566	0.702830189	0.658060014	0.925331472	0.965108165	0.796929518	1.23726448	1.336198663	1.926456543	#N/A
XP_020455874.1	biogenesis of lysosome-related organelles complex 1 subunit 3	109960257	0.946755408	0.747088186	0	0.673876872	0	0	1.168053245	1.101497504	0	0	0	0	0	0	0	#N/A
XP_020455894.1	serpin H1-like	109960271	1.26369863	1.22716895	0.79250457	0.956621005	0.801645338	0.657221207	1.147260274	0.902968037	0.909883721	0.79748062	1.664728682	0.858527132	0.978682171	1.301645338	1.120658135	#N/A
XP_020455900.1	sialate O-acetylesterase isoform X1	109960273	0.757486788	0.997064005	0	0.571344686	0	0	0.45625367	0.916030534	0.902777778	0.947649573	1.103632479	1	0.993589744	0	0	#N/A
XP_020455907.1	protein FAM45A	109960277	0.625816993	0.554738562	0	1.441176471	0	0	1.72875817	1.184640523	0	0	0	0	0	0	0	#N/A
XP_020455916.1	ribosomal protein S6 kinase beta-1-like	109960282	0.880794702	0.903145695	0	0.706953642	0	0	0.718543046	0.728476821	0.838709677	0.997067449	0.891495601	1.118768328	0.784457478	0	0	#N/A
XP_020455932.1	thioredoxin-dependent peroxide reductase%2C mitochondrial	109960292	0.92751364	1.17147311	1.095351609	0.918160561	1.410011919	0.929678188	1.174590803	1.043647701	1.006416132	0.976168653	1.039413382	0.90284143	1.535288726	1.264600715	0.802145411	#N/A
XP_020455946.1	vasodilator-stimulated phosphoprotein	109960303	0.688640974	0.742393509	0.857142857	0.893509128	0.988479263	0.960829493	1.037525355	0.946247465	0.940952381	1.004761905	1.078095238	0.985714286	1.285714286	0.951612903	1.288018433	#N/A
XP_020455952.1	P2X purinoceptor 5-like	109960308	0.478087649	0.409030544	0	0.609561753	0	0	1.818061089	0.752988048	0	0	0	0	0	0	0	#N/A
XP_020455954.1	von Willebrand factor A domain-containing protein 5A-like	109960311	0.726362625	0.931034483	0.788135593	1.017797553	0.899152542	0.822881356	1.051167964	0.971078977	0.902270484	1.038499506	1.001974334	1.230997038	0.929911155	1.35	0.970338983	#N/A
XP_020455955.1	sacsin	109960312	3.863414634	3.342682927	4.600924499	0.665853659	3.271186441	2.184899846	0.464634146	0.420731707	0	0	0	0	0	0.526964561	0.74422188	#N/A
XP_020455960.1	clathrin heavy chain 1 isoform X1	109960315	0.717241379	0.642528736	0.959201389	1.002298851	0.999131944	0.999131944	1.255172414	1.068965517	0.854032258	0.959677419	0.875806452	0.795967742	1.191935484	1.1328125	0.736111111	#N/A
XP_020455972.1	40S ribosomal protein S25	109960319	0.854100946	0.772870662	0.859042553	0.989747634	0.878546099	0.975177305	1.018927445	1.028391167	1.047315742	0.878070974	0.92811647	0.736123749	1.617834395	0.942375887	0.931737589	#N/A
XP_020455973.1	translocon-associated protein subunit gamma	109960320	0.856929955	0.830849478	0.865213882	0.988077496	0.895883777	0.911218725	1.260804769	1.024590164	0.869109948	1	1.232984293	0.981675393	2.683246073	1.108151735	0.962066182	#N/A
XP_020456003.1	signal recognition particle receptor subunit alpha	109960331	0.516834022	0.583579445	0.795219124	0.77731837	0.811952191	0.864541833	0.93975192	0.90726521	0.805369128	1.006711409	0.939597315	1.125599233	1.57430489	1.125099602	0.975298805	#N/A
XP_020456017.1	acetolactate synthase-like protein	109960338	0.870116156	0.939809926	2.587219344	1.055966209	1.561312608	0.875647668	1.206969377	1.172122492	0.984320557	0.606271777	0.864111498	2.620209059	0.601045296	0.442141623	0.364421416	#N/A
XP_020456026.1	GMP synthase [glutamine-hydrolyzing]	109960342	0.653623188	0.761594203	0.989533777	0.656521739	0.831588963	0.862987631	0.794927536	0.718115942	0.889662028	0.969184891	1.023856859	0.992047714	0.951292247	1.091341579	0.840152236	#N/A
XP_020456043.1	39S ribosomal protein L44%2C mitochondrial	109960350	0.677543186	1.224568138	1.07535795	0.980806142	1.079125848	0.776186888	0.859884837	0.941458733	0	0	0	0	0	1.113036925	0.98492841	#N/A
XP_020456066.1	small nuclear ribonucleoprotein Sm D2	109960361	0.783473604	0.81331293	0.784763314	0.987758225	0.868343195	0.940088757	1.01606733	0.954093344	0.75170068	1.12755102	1.191326531	0.992346939	1.335034014	1.226331361	0.753698225	#N/A
XP_020456083.1	glutathione S-transferase omega-1	109960363	0.47125621	0.605393896	0.992901508	1.121362669	0.98136646	1.094055013	1.153300213	1.325762952	1.072072072	1.418275418	1.063063063	1.271557272	1.218790219	0.845607808	0.691215617	#N/A
XP_020456095.1	sucrase-isomaltase%2C intestinal	109960375	1.408116386	1.104134763	0.838076546	0.674578867	1.446516192	0.954857704	0.662327718	0.787136294	0.905882353	0.968235294	1.282352941	0.982352941	1.162352941	0.987242395	0.728164868	#N/A
XP_020456096.1	beta-galactosidase-1-like protein 2	109960377	1.02411714	1.530577089	1.512269939	1.136950904	1.43404908	0.823619632	1.187769165	1.011197244	0	0	0	0	0	0.742331288	0.708588957	#N/A
XP_020456102.1	RAC-beta serine/threonine-protein kinase	109960381	0.465282284	0.658014276	0	0.898118105	0	0	1.305645685	0.865022713	0.971402214	1.223247232	0.957564576	0.845940959	1.026752768	0	0	#N/A
XP_020456156.1	stress-induced-phosphoprotein 1	109960412	0.885283893	0.960602549	0.859570662	1.105446118	0.953488372	1.039355993	1.280417149	1.227114716	0.962931761	0.917438922	0.918281382	0.784330244	0.900589722	1.050089445	0.749552773	#N/A
XP_020456163.1	adenylosuccinate synthetase isozyme 2-like	109960416	1.081632653	0.81377551	0.725589226	0.661352041	0.787037037	0.845959596	0.84247449	0.703443878	0.868536372	1.044697634	1.100788782	0.904469763	1.298860649	1.611952862	0.975589226	#N/A
XP_020456165.1	atlastin-2-like	109960415	0.485580148	0.725687458	0	1.259557344	0	0	0.969818913	0.924211938	0	0	0	0	0	0	0	#N/A
XP_020456168.1	55 kDa erythrocyte membrane protein	109960418	0.361195851	0.399633923	0.759958071	0.627211714	1.242138365	0.932914046	0.662599146	0.682123246	1.137640449	0.813670412	0.683520599	1.037453184	0.882958801	0.960167715	0.693920335	#N/A
XP_020456175.1	zinc finger protein-like 1 isoform X1	109960424	0.983248361	0.753095412	0.73945642	0.757465404	0.974695408	0.967197751	1.292789512	1.040786599	0.99185336	0.99287169	1.015274949	0.878818737	1.025458248	1.010309278	0.827553889	#N/A
XP_020456190.1	barrier-to-autointegration factor	109960431	0.592496766	0.483182406	0.747655584	0.679172057	0.836317136	0.938618926	0.882923674	0.705692109	0.745641026	1.228717949	1.203076923	1.202051282	1.460512821	1.20801364	1.145780051	#REF!
XP_020456197.1	vesicle-associated membrane protein 2-like	109960438	0.999260902	1.073170732	1.168093385	0.954915004	1.00155642	1.074708171	0.923133777	0.961566888	1.145251397	1.09310987	1.05679702	1.065176909	1.010242086	0.967315175	1.013229572	#N/A
XP_020456232.1	ester hydrolase C11orf54 homolog	109960459	0.687780549	0.621446384	0.673417722	0.564588529	0.761181435	0.759493671	0.522194514	0.594513716	0.781597573	1.091001011	1.076845298	0.950455005	0.939332659	0.891139241	0.860759494	#REF!
XP_020456253.1	flotillin-2a isoform X1	109960467	1.694319206	1.174030658	0.806138934	0.68981064	0.777867528	0.836025848	0.986474301	0.781785392	0.923837784	1.056379822	1.089020772	0.896142433	1.211671612	1.326332795	0.929725363	#N/A
XP_020456269.1	beta-glucuronidase isoform X1	109960474	1.119512195	1.063414634	0.969044415	1.248780488	1.184387618	1.047106326	0.924390244	1.14796748	0.911737089	1.18685446	0.858215962	0.964319249	0.966197183	1.234185734	0.930013459	#N/A
XP_020456272.1	aspartoacylase	109960477	0.97752809	1.041198502	1.368606702	1.293632959	1.235449735	1.100529101	0.847191011	0.832209738	0.790718039	1.074430823	0.942206655	1.042031524	1.122591944	0.94356261	1.406525573	#N/A
XP_020456278.1	glycerol-3-phosphate dehydrogenase 1-like protein	109960481	0.505105105	0.428228228	0.990496304	0.927927928	0.979936642	0.863780359	1.024624625	0.918918919	0.797731569	0.996219282	0.926275992	0.900756144	1.117202268	1.149947202	1.089757128	#N/A
XP_020456308.1	uncharacterized protein C7orf57 homolog isoform X1	109960501	0.715014577	1.072157434	0	0.929300292	0	0	1.085276968	1.028425656	0.888621795	1.247596154	1.134615385	0.809294872	1.329326923	0	0	#N/A
XP_020456323.1	O-acetyl-ADP-ribose deacetylase MACROD2	109960506	0.766414141	0.647727273	0.914253898	1.185606061	0.977728285	1.319599109	1.199494949	1.315656566	1.105684548	1.116893515	1.333867094	1.084867894	0.763811049	0.907572383	1.035634744	#N/A
XP_020456325.1	cystathionine beta-synthase-like	109960512	1.057166529	1.243579122	0.763975155	1.224523612	0.986887509	1.262939959	1.067108534	1.036454018	0.883889695	1.364296081	1.063860668	1.492017417	1.027576197	0.672877847	0.835058661	#REF!
XP_020456326.1	uncharacterized protein LOC109960513	109960513	1.17101227	1.275306748	0	0.742331288	0	0	0.869631902	1.076687117	0	0	0	0	0	0	0	#N/A
XP_020456332.1	immunoglobulin superfamily member 8-like	109960519	0.900744417	1.146401985	1.096200485	0.973945409	0.853678254	0.924818108	1.034739454	1.049627792	1.388954172	1.038777908	1.126909518	1.133960047	1.030552291	1.200485044	1.3912692	#N/A
XP_020456341.1	SEC23-interacting protein isoform X1	109960525	2.245847176	2.898117386	1.784671533	0.880398671	0.933090024	0.799270073	0.952380952	0.88372093	0.705882353	0.745098039	0.942067736	0.873440285	1.711229947	1.464720195	1.082725061	#REF!
XP_020456353.1	NADH-ubiquinone oxidoreductase 75 kDa subunit%2C mitochondrial	109960535	0.830912863	0.821576763	0.946884576	1.028008299	1.107252298	1.039836568	1.106846473	1.063278008	0.99498998	1.032064128	1.026052104	1.051102204	1.20741483	1.061287028	0.990806946	#N/A
XP_020456354.1	inosine-uridine preferring nucleoside hydrolase-like	109960536	0.757281553	0.796116505	0.83321403	0.770226537	0.795275591	0.609162491	2.102481122	0.687162891	0.804370447	1.003121748	0.835587929	1.074921956	1.37773153	1.040085898	1.174659986	#N/A
XP_020456375.1	keratin%2C type II cytoskeletal 8-like	109960544	1.007518797	1.339029392	0.575088968	1.099794942	0.669039146	0.487544484	0.492822967	0.529049897	0	0	0	0	0	0.597153025	2.365124555	#N/A
XP_020456377.1	cytochrome P450 20A1	109960547	0.898390342	1.076458753	1.037564767	0.795774648	1.028497409	0.875647668	1.034205231	0.857142857	0.68995098	0.863970588	0.714460784	0.811887255	0.821691176	1.037564767	0.884715026	#N/A
XP_020456382.1	LOW QUALITY PROTEIN: probable E3 ubiquitin-protein ligase HERC4	109960548	0.648187633	0.685856432	0.771084337	0.915422886	1.34437751	1.12751004	1.185501066	1.250888415	0.830120482	1.073493976	1.115662651	0.838554217	1.06746988	1.025100402	0.790160643	#REF!
XP_020456390.1	ribose-phosphate pyrophosphokinase 2 isoform X1	109960553	0.610945274	0.846766169	0.772238514	1.272636816	0.922776149	1.011730205	1.408955224	1.36318408	0.904085258	1.492007105	1.093250444	1.094138544	1.521314387	1.159335288	0.994134897	#N/A
XP_020456392.1	oxysterol-binding protein-related protein 11 isoform X1	109960555	1.068939956	1.516679021	0	0.869532987	0	0	0.80800593	0.66716086	0	0	0	0	0	0	0	#N/A
XP_020456395.1	cytochrome c oxidase subunit 5B%2C mitochondrial-like	109960554	0.46875	1.098090278	0.84414616	1.652777778	1.113348248	1.054436987	1.078125	1.646701389	1.014789534	0.883959044	0.794084187	0.687144482	0.927189989	0.796420582	1.157345265	#N/A
XP_020456396.1	collagen alpha-1(XVIII) chain-like isoform X1	109960557	0.622553588	0.642124884	0.659007353	0.736253495	0.700367647	0.619485294	1.087604846	0.732525629	0.718295218	0.912681913	1.072765073	0.830561331	0.985446985	0.887867647	2.679227941	#N/A
XP_020456407.1	collagen alpha-1(XVII) chain isoform X1	109960561	1.099589322	1.149897331	0.912205567	0.984599589	0.91862955	0.838329764	1.023613963	0.937371663	0.910583942	1.065693431	0.947080292	0.986313869	0.841240876	1.010706638	1.630620985	#N/A
XP_020456421.1	importin-5	109960569	0.706020328	0.869429242	0.842975207	1.243940579	1.121487603	1.180165289	1.060203284	1.375293198	1.129554656	0.928744939	0.884210526	0.827530364	0.796761134	0.785950413	0.695867769	#N/A
XP_020456426.1	tubulin alpha chain-like	109960573	0.562345169	0.569777044	0.762520194	1.071841453	0.900646204	0.879644588	1.041288192	1.150289017	1.058008658	0.96969697	1.038095238	0.976623377	1.001731602	1.142164782	1.195476575	#REF!
XP_020456430.1	LOW QUALITY PROTEIN: actin-related protein 2/3 complex subunit 2	109960576	0.664075993	0.880829016	0.92750533	0.972366149	1.015991471	0.907249467	1.063903282	0.936096718	0.890784983	1.061433447	1.053469852	1.169510808	0.967007964	1.021321962	1.031982942	#N/A
XP_020456431.1	actin-related protein 3	109960577	0.767838126	0.740149095	0.958934517	1.042598509	0.980022198	0.94672586	1.008519702	0.984025559	0.819709702	0.988540871	0.891520244	1.111535523	1.300993125	1.049944506	1.063263041	#N/A
XP_020456435.1	LOW QUALITY PROTEIN: ATP-dependent RNA helicase DDX3X-like	109960579	0.690921228	0.704272363	0.598848369	0.899198932	0.795265515	0.790147153	1.098130841	0.947930574	0.829457364	1.204995693	1.124031008	1.055986219	1.123169681	0.996801024	0.937300064	#N/A
XP_020456437.1	thymosin beta-4	109960580	2.039370079	1.790901137	0.848039216	0.766404199	1.01879085	1.01879085	0.806649169	0.595800525	1.019047619	1.26031746	1.157671958	1.670899471	1.059259259	1.276143791	1.030228758	#REF!
XP_020456440.1	adenylate kinase isoenzyme 1 isoform X1	109960585	0.749725576	0.744237102	1.187283237	0.818880351	0.898265896	0.968786127	1.015367728	0.920965971	0.812558575	1.373008435	0.981255858	1.240862231	0.996251172	1.168786127	0.883236994	#N/A
XP_020456446.1	protein ERGIC-53	109960588	1.035869565	1.322826087	0.921302578	1.186956522	0.986431479	1.056987788	1.160869565	1.485869565	0.97858473	0.945065177	0.90689013	0.896648045	1.186219739	0.858887381	0.811397558	#N/A
XP_020456452.1	ras-related protein Rab-14	109960592	0.718579235	1.137978142	0.739619377	0.931693989	0.964532872	0.888408304	1.219945355	0.900273224	0.875675676	1.441441441	1.364864865	1.217117117	1.309009009	1.3183391	1.100346021	#N/A
XP_020456466.1	78 kDa glucose-regulated protein	109960600	0.885416667	0.970833333	0.90307971	1.188541667	1.020833333	1.149456522	1.167708333	1.117708333	1.025233645	0.906542056	0.91682243	0.855140187	1.429906542	0.980072464	0.826086957	#N/A
XP_020456475.1	LOW QUALITY PROTEIN: alpha-adducin	109960602	0.82781457	0.921633554	0.78961039	0.997792494	0.855411255	0.929004329	1.080573951	0.931567329	0.838219327	1.03257329	1.294245385	1.19218241	0.953311618	1.034632035	1.172294372	#N/A
XP_020456479.1	pantothenate kinase 4	109960584	1.259227468	1.501287554	0	1.015450644	0	0	1.05751073	1.032618026	0	0	0	0	0	0	0	#N/A
XP_020456547.1	LOW QUALITY PROTEIN: golgin subfamily A member 2	109960644	0.955321945	0.709592641	0.847111111	1.302233903	0.943111111	1.04	1.222076216	1.157687254	0.908370044	1.053744493	1.109251101	0.973568282	1.189427313	1.322666667	1.319111111	#N/A
XP_020456579.1	far upstream element-binding protein 3-like isoform X1	109960661	1.118626431	1.200832466	0	0.878251821	0	0	1.305931322	0.964620187	1.094570928	0.992119089	1.417688266	1.702276708	0.798598949	0	0	#N/A
XP_020456600.1	UV excision repair protein RAD23 homolog B-like	109960675	0.715050565	0.616894706	0.719739292	0.983938132	0.986964618	0.930167598	0.756692445	0.685901249	0.870967742	1.162485066	1.231780167	1.04181601	1.551971326	1.119180633	1.039106145	#N/A
XP_020456609.1	alpha-synuclein-like	109960683	0.821857923	0.979234973	0	0.893989071	0	0	0.745355191	0.666666667	0	0	0	0	0	0	0	#N/A
XP_020456636.1	m7GpppN-mRNA hydrolase isoform X1	109960699	1.008186398	0.802896725	0	0.767632242	0	0	0.843828715	0.615239295	0	0	0	0	0	0	0	#N/A
XP_020456640.1	ferrochelatase%2C mitochondrial	109960703	0.590140845	0.712676056	0.864016736	1.002816901	0.884239888	0.851464435	1.128169014	1.163380282	0.826763485	0.890041494	1.045643154	0.715767635	1.468879668	1.144351464	0.834728033	#N/A
XP_020456649.1	lysozyme C	109960714	1.057748538	1.026315789	0	1.279239766	0	0	0.782163743	0.70248538	2.686868687	0.640036731	1.396694215	0.212121212	1.41046832	0	0	#N/A
XP_020456651.1	LOW QUALITY PROTEIN: nidogen-1	109960712	0.858365019	0.982889734	0.96184739	1.018060837	0.878514056	0.946787149	1.017110266	0.88878327	0.971246006	1.216187433	1.028753994	1.030883919	0.809371672	0.775100402	1.396586345	#N/A
XP_020456653.1	probable ATP-dependent RNA helicase YTHDC2	109960717	0.635313531	0.865511551	0.776751347	0.618811881	0.745188607	0.816012317	0.981023102	0.74669967	0.830232558	1.312790698	1.269767442	0.786046512	1.498837209	1.282525019	0.793687452	#N/A
XP_020456654.1	LOW QUALITY PROTEIN: talin-1-like	109960718	0.805160142	0.855871886	0.870503597	1.03024911	0.903776978	1.012589928	0.941281139	0.997330961	0.993527508	1.113268608	0.898597627	1.375404531	0.812297735	1.018884892	1.18794964	#N/A
XP_020456674.1	ribosome-binding protein 1	109960729	0.833628319	0.912389381	0.796733212	1.015929204	0.862068966	0.856624319	1.02920354	1.040707965	0.894095595	0.908153702	1.059044049	0.903467666	1.735707591	0.979128857	0.899274047	#N/A
XP_020456694.1	gelsolin isoform X1	109960736	0.555555556	0.659844055	0.783255814	1.171539961	0.839069767	1.080930233	0.937621832	1.113060429	0.894132653	1.170918367	0.974489796	1.579081633	0.789540816	1.015813953	1.427906977	#REF!
XP_020456697.1	erythrocyte band 7 integral membrane protein isoform X1	109960737	1.162412993	1.607888631	0.851458886	0.767208043	0.882625995	0.724801061	0.907965971	0.741686002	0.656455142	1.133479212	1.173960613	1.245076586	0.784463895	1.107427056	0.73938992	#REF!
XP_020456699.1	serine/threonine-protein phosphatase 2A 55 kDa regulatory subunit B alpha isoform	109960739	0.708803612	1.292701279	0.890092879	0.933032355	1.071981424	1.175696594	1.044394281	1.040632054	0.890743551	1.063732929	0.803490137	0.87784522	1.433990895	1.024767802	0.470588235	#N/A
XP_020456701.1	serine/threonine-protein phosphatase 2A activator	109960741	0.627708978	0.858359133	0.827160494	0.756965944	0.916485113	0.98983297	1.029411765	0.935758514	0.854338843	1.212809917	1.084710744	0.945247934	1.200413223	1.125635439	0.950617284	#N/A
XP_020456704.1	carnitine O-acetyltransferase-like	109960742	1.28256513	1.472945892	0.74271137	0.937875752	1.021137026	0.853498542	1.22244489	0.883767535	0.770588235	0.9	1.021568627	1.028431373	0.867647059	1.195335277	1.018950437	#N/A
XP_020456718.1	LOW QUALITY PROTEIN: very low-density lipoprotein receptor	109960747	1.283643892	1.158385093	1.289124668	1.753623188	1.142351901	1.245800177	0.615942029	1.076604555	1.619834711	0.597107438	0.703168044	0.61707989	0.548898072	0.533156499	0.696728559	#N/A
XP_020456724.1	pumilio homolog 3 isoform X1	109960751	0.854195323	0.793672627	0.809109176	0.822558459	0.662424648	1.022103148	1.244841816	1.005502063	0.810810811	1.082582583	1.099099099	0.925675676	1.088588589	1.052913597	0.812458138	#N/A
XP_020456726.1	tropomyosin beta chain isoform X1	109960752	0.560270603	0.477859779	0	0.940344403	0	0	0.82902829	1.112546125	0	0	0	0	0	0	0	#N/A
XP_020456727.1	tropomyosin beta chain isoform X2	109960752	0.651752424	0.688292319	0	0.970171514	0	0	0.722595078	1.000745712	0	0	0	0	0	0	0	#N/A
XP_020456747.1	WD repeat-containing protein 5	109960757	0.502705628	0.637445887	0	0.665584416	0	0	0.889069264	0.634199134	0.721702128	1.823829787	1.333617021	0.927659574	1.001702128	0	0	#N/A
XP_020456750.1	NAD kinase 2%2C mitochondrial isoform X1	109960758	1.158159597	1.179726815	0	0.839683681	0	0	0.830337886	0.744069015	0	0	0	0	0	0	0	#N/A
XP_020456775.1	thioredoxin-like protein 1	109960772	1.427631579	1.005482456	1.136150235	1.214912281	1.020344288	1.079812207	1.273026316	1.265350877	1.023041475	1.142089094	1.03609831	0.831029186	1.112135177	1.007042254	0.70970266	#N/A
XP_020456792.1	dihydropyrimidinase-related protein 2 isoform X1	109960782	0.611317945	0.639612807	1.105626851	0.997021593	1.047384008	0.989141165	0.940431869	1.071481757	0.962343096	1.187447699	1.2041841	1.253556485	1.087029289	1.049358342	0.923000987	#N/A
XP_020456813.1	haloacid dehalogenase-like hydrolase domain-containing protein 2 isoform X1	109960796	1.3325	1.3325	1.267326733	0.85375	1.076237624	0.842574257	0.92125	0.94625	0.745676501	0.452187182	0.432858596	0.395218718	0.373855544	0.707920792	0.668316832	#REF!
XP_020456823.1	bile salt-activated lipase-like	109960803	0.215850144	0.284149856	0.331370118	0.244956772	0.296652201	0.29417235	0.273198847	0.287319885	0.869387755	0.745918367	0.668367347	0.654081633	4.225510204	0.230936144	0.327030378	#N/A
XP_020456825.1	proteasome subunit beta type-7-like	109960805	1.263	0.906	0	0.971	0	0	1.138	0.877	0	0	0	0	0	0	0	#N/A
XP_020456834.1	interferon-induced%2C double-stranded RNA-activated protein kinase-like	109960809	0.782451051	0.824510515	0	0.892675852	0	0	1.322697607	0.978970268	0	0	0	0	0	0	0	#N/A
XP_020456835.1	E3 ubiquitin-protein ligase LRSAM1	109960811	0.806845966	0.949877751	0	0.785452323	0	0	0.621638142	0.726161369	0	0	0	0	0	0	0	#N/A
XP_020456853.1	stomatin-like protein 2%2C mitochondrial isoform X1	109960820	0.661589404	0.776821192	0.828595318	0.827152318	0.846989967	1.0409699	0.998675497	1.033112583	1.025120773	0.963285024	1.09468599	0.876328502	1.203864734	1.260869565	0.890468227	#N/A
XP_020456857.1	LOW QUALITY PROTEIN: asparagine--tRNA ligase%2C cytoplasmic	109960824	0.782097649	0.902350814	1.015653775	0.949367089	0.938305709	0.94198895	1.27124774	1.143761302	0.870461237	1.005888126	1.270853778	1.039254171	1.296368989	1.124309392	0.804788214	#N/A
XP_020456871.1	LOW QUALITY PROTEIN: cancer-related nucleoside-triphosphatase	109960831	0.681395349	1.106976744	0	0.86744186	0	0	1.024418605	1.063953488	0.7731569	0.830497795	0.876496534	0.582230624	0.978575929	0	0	#N/A
XP_020456904.1	probable tRNA N6-adenosine threonylcarbamoyltransferase	109960854	0.417182131	0.340206186	0	1.011683849	0	0	1.512027491	1.217182131	0	0	0	0	0	0	0	#N/A
XP_020456914.1	dnaJ homolog subfamily C member 2	109960861	0.589253188	0.722222222	1.075393538	1.040983607	0.830985915	0.945318973	1.132058288	1.067395264	0.886580087	1.143722944	1.27965368	1.132467532	1.483982684	1.077879039	1.69925435	#N/A
XP_020456917.1	26S protease regulatory subunit 7	109960863	0.668764752	0.735641227	0.919659735	0.944138474	0.927221172	0.940453686	1.040912667	0.963021243	0.872292756	1.039581777	0.919342793	0.857356236	1.064973861	1.13610586	0.86294896	#N/A
XP_020456943.1	hyaluronan-binding protein 2	109960870	1.101783841	0.789087093	0.865537849	1.096537251	1.246015936	1.131474104	0.834207765	0.930745016	0.95112782	1.137844612	1.241854637	1.399749373	0.808270677	0.972111554	0.844621514	#N/A
XP_020456948.1	TBC1 domain family member 22A isoform X1	109960874	0.794701987	0.850331126	0	0.789403974	0	0	0.990728477	0.950993377	0	0	0	0	0	0	0	#N/A
XP_020456956.1	WD repeat-containing protein 11	109960875	0.835943941	0.868920033	1.077922078	0.725474031	1.042671614	1.005565863	0.943940643	0.833470734	0.85959596	1.074747475	1.141414141	0.942424242	1.086868687	1.029684601	1.135435993	#N/A
XP_020456964.1	LOW QUALITY PROTEIN: inner nuclear membrane protein Man1	109960882	0.578730905	0.721504113	0.915168943	0.760869565	0.869158879	0.829618979	0.849588719	0.78907168	0.648309179	1.102415459	0.94589372	1.146859903	0.90531401	1.111430625	1.026599569	#N/A
XP_020456969.1	LOW QUALITY PROTEIN: DNA-(apurinic or apyrimidinic site) lyase	109960886	0.527607362	0.582822086	1.075113122	0.814928425	1.019909502	0.775565611	1	0.778118609	0.875122911	1.138643068	1.105211406	1.059980334	1.512291052	1.285067873	0.819004525	#N/A
XP_020456984.1	nucleosome assembly protein 1-like 1 isoform X1	109960897	0.816505707	0.996488147	1.227833895	1.343283582	1.363636364	1.288439955	1.186128183	1.371378402	1.327979713	0.903634827	0.765004227	0.588334742	0.721048183	0.760942761	0.652076319	#REF!
XP_020456994.1	myopalladin	109960899	0.825396825	0.882936508	0.822937626	0.965608466	0.957746479	0.894366197	0.674603175	0.941798942	0.781818182	0.814393939	0.725	1.033333333	0.637878788	0.920523139	1.338028169	#N/A
XP_020456996.1	tubulin--tyrosine ligase-like protein 12	109960902	0.779426311	1.28189911	0.612	0.857566766	0.963333333	1.090666667	1.002967359	0.910979228	0.919342793	1.179985063	0.919342793	0.738610904	0.746079164	0.938	0.73	#N/A
XP_020456997.1	methionine-R-sulfoxide reductase B3 isoform X1	109960903	0.583688375	0.975045648	0.785454545	0.681071211	0.813818182	0.723636364	0.806451613	0.822884967	0.901281085	1.103240392	0.796533534	1.058025622	1.168801809	1.194909091	1.301090909	#N/A
XP_020457022.1	serine/threonine-protein phosphatase 6 regulatory subunit 2 isoform X1	109960910	0.727583847	0.794661191	0.787685775	0.932922656	0.883227176	0.89596603	1.052703628	0.967145791	1.019267823	0.98265896	0.972061657	0.899807322	1.011560694	1.121019108	0.973814579	#N/A
XP_020457078.1	eukaryotic translation initiation factor 3 subunit A	109960933	0.841584158	0.756875688	0.861917326	0.891089109	1.025505717	0.91996482	0.98679868	0.933993399	0.943123061	1.038262668	1.080661841	0.95139607	1.448810755	1.005277045	0.706244503	#N/A
XP_020457083.1	rab GDP dissociation inhibitor beta	109960938	0.73176865	0.751886002	0.998283262	0.91533948	1.001716738	1.031759657	1.040234702	1.089689858	0.9524618	0.980475382	0.946519525	0.881154499	0.894736842	1.073819742	0.974248927	#N/A
XP_020457086.1	EKC/KEOPS complex subunit TPRKB isoform X1	109960942	0.997737557	1.180995475	0.798387097	1.083710407	0.831797235	0.926267281	1.083710407	1.040723982	0.875166003	1.094289509	1.347941567	0.881806109	0.982735724	0.985023041	0.936635945	#N/A
XP_020457112.1	heat shock 70 kDa protein 14 isoform X1	109960956	1.159713945	1.26102503	1.778846154	0.918951132	1.048076923	0.803571429	0.818831943	0.909415971	1.071969697	1.017676768	1.016414141	0.71969697	1.071969697	0.995879121	0.776098901	#N/A
XP_020457116.1	mitochondrial 10-formyltetrahydrofolate dehydrogenase isoform X1	109960958	0.29564278	0.346056896	1.130602782	0.327331653	1.256568779	1.261978362	0.545912856	0.365502341	0.885017422	0.941927991	0.981416957	1.109175377	1.764227642	0.775888717	0.757341577	#N/A
XP_020457132.1	nuclear transcription factor Y subunit beta	109960969	0.774971297	0.628013777	0.896183206	0.986222732	1.047328244	0.838931298	0.934557979	0.870264064	0	0	0	0	0	1.06259542	1.26259542	#N/A
XP_020457148.1	beta-2-microglobulin-like	109960977	1.007009346	1.287383178	1.188562597	0.851635514	0.944358578	0.78438949	1.962616822	1.28271028	0.85974026	1.153246753	1.0995671	1.121212121	1.020779221	0.894899536	0.673879444	#N/A
XP_020457152.1	sorting and assembly machinery component 50 homolog A-like	109960981	0.775956284	0.642622951	0	1.108196721	0	0	1.008743169	1.101639344	0.892156863	0.99877451	1.100490196	0.960784314	1.209558824	0	0	#N/A
XP_020457212.1	probable ATP-dependent RNA helicase DDX43	109961031	0.891815616	0.949200376	0.705834684	0.983066792	0.876823339	0.773095624	1.087488241	1.115710254	0.738410596	1.189845475	1.486754967	0.913907285	1.39183223	1.122366288	0.633711507	#N/A
XP_020457219.1	enoyl-CoA hydratase%2C mitochondrial	109961037	0.806748466	0.982617587	0.85520362	1.151329243	1.004524887	1.019909502	0.950920245	1.096114519	1.054678007	0.890643985	0.894289186	0.814094775	1.357229648	1.03438914	1.065158371	#N/A
XP_020457243.1	NFU1 iron-sulfur cluster scaffold homolog%2C mitochondrial-like	109961050	0.692239859	0.838624339	1.774924471	1.052028219	1.267371601	0.938066465	0.855379189	1.102292769	0	0	0	0	0	0.865558912	0.770392749	#N/A
XP_020457276.1	WD repeat-containing protein 92	109961062	0.894259819	0.773413897	0.642980936	1.081570997	0.735701906	1.045060659	1.081570997	1.170694864	0	0	0	0	0	1.376083189	0.998266898	#N/A
XP_020457280.1	protein lunapark-B-like isoform X1	109961065	0.999016716	1.002949853	1.171707317	1.212389381	0.926829268	1.072195122	0.990167158	1.045231072	0.932139491	1.045240339	1.147031103	1.059377945	0.867106503	0.809756098	0.750243902	#N/A
XP_020457286.1	metaxin-2 isoform X1	109961068	0.748076923	0.983974359	0.952857143	0.818589744	1.16	0.964285714	0.805769231	0.771794872	0	0	0	0	0	1.074285714	0.791428571	#N/A
XP_020457322.1	SH3 domain-containing kinase-binding protein 1 isoform X1	109961080	1.290272374	1.06692607	0.794359577	0.958754864	1.036427732	0.84253819	1.00155642	0.907392996	1	1.24959217	1.504078303	0.86949429	1.251223491	0.934195065	1.137485311	#N/A
XP_020457339.1	actin-related protein 2	109961093	0.705831904	0.809605489	0.80198915	0.999142367	0.946654611	1.061482821	1.071183533	1.015437393	0.933867735	1.095190381	1.166332665	1.078156313	1.084168337	1.063291139	0.917721519	#N/A
XP_020457369.1	pyridine nucleotide-disulfide oxidoreductase domain-containing protein 2 isoform X1	109961111	0.643472498	0.639496355	0.798270893	1.015241882	0.956051873	0.765850144	1.091451292	0.91186216	0.823280423	1.193650794	1.068783069	1.169312169	1.416931217	1.252161383	0.991354467	#N/A
XP_020457379.1	cysteine and glycine-rich protein 1-like	109961091	0.562996595	0.78093076	0.861974406	1.220204313	0.819926874	1.085923218	1.059023837	1.356413167	1.364951768	0.84807074	0.580385852	1.328778135	0.38022508	0.864716636	1.201096892	#N/A
XP_020457392.1	cell division cycle 5-like protein	109961123	0.745547074	0.815521628	0.897109827	0.918575064	1.034682081	1.310982659	0.959287532	1.05216285	0.906746032	1.136904762	1.161706349	0.886904762	1.415674603	1.099421965	0.865895954	#N/A
XP_020457414.1	erlin-1 isoform X1	109961133	0.724534987	0.776793623	0.855057351	1.038086802	1.052137643	1.051094891	1.168290523	1.360496014	0.981308411	1.001869159	1.114018692	0.958878505	1.134579439	1.076120959	1.032325339	#N/A
XP_020457454.1	malate dehydrogenase%2C cytoplasmic-like	109961149	0.849785408	1.167381974	1.25647349	1.259656652	1.125770654	1.072749692	1.170600858	1.448497854	1.00866426	0.837545126	0.916245487	0.894584838	1.118411552	0.892725031	0.766954377	#N/A
XP_020457457.1	UTP--glucose-1-phosphate uridylyltransferase-like isoform X1	109961151	0.653211009	0.726605505	0.998969072	0.865137615	0.845360825	0.998969072	0.965137615	1.052293578	0.992529349	1.002134472	1.173959445	1.084311633	1.385272145	1.196907216	1.125773196	#N/A
XP_020457473.1	copper homeostasis protein cutC homolog	109961164	1.434703196	1.447488584	1.031468531	1.187214612	1.058741259	1.332867133	1.105022831	1.131506849	1.620765832	0.798969072	0.703976436	0.862297496	0.905007364	0.73006993	0.441258741	#REF!
XP_020457492.1	vinculin-like isoform X1	109961177	0.629502573	0.732418525	0	1.124356775	0	0	0.759005146	1.133790738	0.9725	1.18	0.7625	1.73875	0.73875	0	0	#N/A
XP_020457514.1	polyribonucleotide nucleotidyltransferase 1%2C mitochondrial	109961188	1.84084372	2.203259827	1.640378549	0.882070949	1.131440589	0.907465825	0.833173538	0.911792905	0.742366412	0.892493639	0.842875318	0.780534351	0.830788804	1.692954784	2.039957939	#REF!
XP_020457531.1	cytochrome P450 3A40-like	109961204	0.465037339	0.708757637	0.851485149	0.930074678	1.01430143	0.96809681	1.310251188	1.016293279	0.968454259	0.971608833	1.058359621	0.941640379	0.96214511	1.066006601	1.625962596	#N/A
XP_020457541.1	eukaryotic translation initiation factor 4E-like	109961214	0.803212851	0.96686747	0.841914431	0.936746988	1.050761421	1.076142132	1.457831325	1.057228916	0.720098644	1.061652281	1.155363748	1.049321825	1.11837238	1.056562727	0.775924583	#N/A
XP_020457543.1	RRP12-like protein isoform X2	109961215	0.962162162	1.175	0.750295858	0.710135135	0.717159763	0.69408284	0.925	0.633108108	0.83406387	0.687539136	0.814652473	0.557294928	1.116468378	0.852071006	0.720710059	#N/A
XP_020457552.1	AP-3 complex subunit mu-1-like isoform X1	109961223	0.663461538	0.776923077	0.832319135	0.921153846	0.874915483	0.947937796	1.258653846	0.979807692	0.834193073	0.961680177	1.018422992	0.881355932	1.199705232	1.004056795	0.749154834	#N/A
XP_020457567.1	UPF0598 protein C8orf82 homolog isoform X1	109961234	1.65084473	1.059533387	0	0.931617056	0	0	0.793242156	1.000804505	0	0	0	0	0	0	0	#N/A
XP_020457570.1	GDP-L-fucose synthase	109961236	0.8	1.485603113	0.619686801	0.839688716	0.687546607	0.81655481	1.046692607	1.053696498	0.852882704	0.921471173	0.77833002	0.945328032	1.523856859	0.743475019	0.907531693	#N/A
XP_020457573.1	ubiquitin carboxyl-terminal hydrolase isozyme L5	109961239	0.632258065	0.729032258	0.909423605	0.959139785	0.876486734	0.911253431	1.019354839	1.074193548	0.88197026	1.199814126	1.073420074	1.183085502	1.228624535	1.162854529	0.94967978	#N/A
XP_020457576.1	coagulation factor XIII B chain-like	109961242	1.193455245	0.996150144	0.953846154	1.134744947	1.018803419	1.303418803	0.720885467	0.776708373	1.010948905	0.976277372	1.184306569	1.123175182	0.849452555	0.974358974	0.747863248	#N/A
XP_020457581.1	valacyclovir hydrolase	109961244	0.698058252	0.9	0.961441744	1.483495146	0.986588433	0.782900251	1.031067961	1.039805825	0.994547437	0.997818975	0.971646674	0.950926936	0.980370774	0.934618609	0.746856664	#N/A
XP_020457582.1	proteasome assembly chaperone 4	109961245	1.343846154	1.241538462	0.941176471	1.000769231	1.058823529	0.866515837	0.663076923	0.904615385	1.040104621	1.29119442	0.993025283	1.321708806	1.328683522	1.188536953	0.978129713	#N/A
XP_020457583.1	LOW QUALITY PROTEIN: desmoplakin-like	109961246	0.853962017	1.026850033	1.141458107	0.753765553	0.889009793	0.980413493	0.956777996	0.647020301	0.878136201	0.809139785	0.838709677	0.944444444	0.931899642	1.007616975	1.069640914	#N/A
XP_020457587.1	prosaposin isoform X1	109961247	0.727839335	0.653047091	0.94041708	0.998614958	1.397219464	1.054617676	1.13434903	1.026315789	0.873563218	0.855879752	0.929266136	1.268788683	0.954907162	1.09632572	0.788480636	#N/A
XP_020457590.1	elongation factor 1-delta isoform X2	109961251	0.845084409	0.922542205	0.806643952	1.007944389	0.822827939	1.023850085	0.94836147	1.016881827	0.945341615	1	1.07826087	1.077018634	1.329192547	1.229982964	1.044293015	#N/A
XP_020457602.1	fetuin-B-like	109961260	1.18221831	0.477112676	0.547435897	0.774647887	1.988461538	0.937179487	0.790492958	0.855633803	1.112299465	1.096256684	1.374331551	1.097593583	0.918449198	1.532051282	0.630769231	#N/A
XP_020457612.1	exocyst complex component 2	109961269	0.813679245	0.882075472	0.843324251	1.117924528	0.927792916	1.079700272	1.244496855	1.230345912	1.194974874	1.053266332	1.03919598	0.91758794	0.891457286	0.847411444	0.752043597	#N/A
XP_020457615.1	GDP-mannose 4%2C6 dehydratase	109961272	0.441605839	0.397288843	0.823899371	0.677267987	0.690026954	0.839173405	1.031803962	0.623044838	0.834258525	1.091990484	0.892942109	1.304520222	1.219666931	0.902066487	2.078167116	#N/A
XP_020457630.1	NAD-dependent protein deacylase sirtuin-5%2C mitochondrial isoform X1	109961281	0.663512093	0.871713985	0.963737796	0.907465825	0.80264993	1.073919107	0.884332282	0.932702419	1.359785203	0.506563246	0.424821002	0.492840095	0.498210024	0.90097629	0.836820084	#REF!
XP_020457641.1	inorganic pyrophosphatase 2%2C mitochondrial	109961291	0.583790372	0.571602681	1.145380435	0.823887873	0.891983696	0.690217391	0.968312005	0.927483242	0.829905063	1.063291139	1.040348101	0.896360759	0.890031646	1.029211957	0.678668478	#N/A
XP_020457647.1	3-hydroxybutyrate dehydrogenase type 2	109961293	0.865325077	0.839009288	0.946626385	1.114551084	1.128902316	1.325276939	1.346749226	1.366873065	1.05	0.968627451	1.101960784	1.096078431	1.03627451	0.905337362	0.819738167	#N/A
XP_020457658.1	synaptopodin-2-like isoform X1	109961302	0.663542643	0.715089035	0.992292871	0.952202437	0.884393064	0.964354528	0.828491097	1.134020619	0.978494624	1.096774194	0.797043011	1.775537634	0.90188172	0.814065511	1.529865125	#N/A
XP_020457664.1	programmed cell death protein 4-like isoform X2	109961308	0.48229015	0.522561863	0.71957672	0.602620087	0.854875283	0.845804989	0.661329452	0.612324115	0.84939759	0.925301205	1.115662651	0.990361446	1.261445783	1.125472411	0.678004535	#N/A
XP_020457679.1	ufm1-specific protease 2	109961314	1.939178515	1.642180095	1.127510917	0.72985782	0.770305677	0.841048035	0.45971564	0.548183254	1.459972863	0.778154681	0.643826323	0.63568521	0.909769335	0.925764192	0.813100437	#REF!
XP_020457690.1	pre-mRNA-splicing factor ATP-dependent RNA helicase DHX15	109961327	0.583061889	0.604560261	0.921760391	0.875570033	1.053789731	0.91809291	1.220846906	0.927687296	0.940643034	1.254740313	1.122011542	1.183017312	1.095630668	1.002444988	0.80195599	#N/A
XP_020457696.1	LOW QUALITY PROTEIN: extracellular superoxide dismutase [Cu-Zn]	109961331	1.491400491	1.482391482	1.450367647	0.948402948	1.404411765	1.136029412	0.801801802	0.828828829	1.266666667	0.733333333	0.780327869	0.807650273	0.679781421	0.799632353	0.768382353	#N/A
XP_020457698.1	UDP-glucose 6-dehydrogenase	109961332	1.094272076	1.266109785	0.800348736	1.159904535	0.993897123	0.889276373	1.039379475	1.016706444	1.092480553	0.942091616	1.108902334	0.796024201	1.292999136	1.255448997	0.848299913	#N/A
XP_020457701.1	60S ribosomal protein L9	109961334	0.933130699	0.883485309	0.780530973	1.075987842	0.947787611	1.013274336	1.109422492	1.143870314	0.934280639	0.897868561	0.979573712	0.85079929	1.443161634	0.996460177	0.765486726	#N/A
XP_020457703.1	S-methyl-5-thioadenosine phosphorylase	109961336	0.915068493	1.185388128	0.734550562	0.991780822	0.627106742	0.726825843	1.00456621	0.926027397	0.886278195	1.191729323	1.143796992	0.978383459	1.278195489	1.209269663	0.763342697	#N/A
XP_020457706.1	long-chain-fatty-acid--CoA ligase 1-like isoform X1	109961340	0.556781311	0.482803374	0	0.981181051	0	0	1.288773524	0.881245944	0.786392405	1.007120253	0.938291139	0.852056962	1.746044304	0	0	#N/A
XP_020457729.1	RNA-binding protein 47 isoform X1	109961351	0.424661945	0	0	0.358982614	0	0	0.439793947	0.352543464	1.14453125	0.916666667	0.64453125	0.588541667	2.294270833	0	0	#N/A
XP_020457764.1	LOW QUALITY PROTEIN: aprataxin	109961360	0.863701578	1.291965567	0.627147766	0.737446198	0.559564719	0.798969072	0.894548063	0.951936872	0.964676198	1.080740118	1.268292683	1.147182506	1.266610597	1.033218786	0.563001145	#N/A
XP_020457777.1	factor XIIa inhibitor-like	109961371	1.166061706	1.050816697	0.947368421	1.259528131	1.075715605	1.077562327	0.921960073	0.938294011	1.112112112	0.876876877	1.147147147	1.087087087	0.772772773	0.877192982	0.891966759	#N/A
XP_020457781.1	AH receptor-interacting protein	109961374	2.166473988	2.130635838	0.737057221	0.796531792	0.842643052	0.883514986	0.732947977	0.679768786	0.76910828	1.100318471	1.423566879	1.007961783	1.246815287	0.933923706	1.052452316	#REF!
XP_020457791.1	ubiquitin-conjugating enzyme E2 K	109961382	0.984632272	0.866081229	0	1.014270033	0	0	0.908891328	1.029637761	0.926809211	1.121710526	1.216282895	1.111019737	1.203947368	0	0	#N/A
XP_020457792.1	sister chromatid cohesion protein PDS5 homolog A	109961383	0.830839297	0.826284971	1.024963289	1.077423552	0.907488987	0.861967695	0.823682498	0.646063761	0.757197697	1.085412668	1.193857965	1.065259117	1.277351248	1.276064611	0.803964758	#REF!
XP_020457795.1	beta-galactosidase	109961386	0.858031088	1.09119171	2.208494208	0.870466321	3.177606178	0.735521236	1.038341969	1.240414508	0.535433071	0.505754088	0.983040581	1.069654755	0.752271351	0.781853282	0.592664093	#N/A
XP_020457800.1	prolyl 4-hydroxylase subunit alpha-1 isoform X1	109961389	1.096271186	1.029830508	0.863316583	0.667118644	0.822110553	0.972864322	0.951864407	0.68	0.806547619	0.911706349	1.33234127	0.895833333	1.08234127	1.007035176	1.074371859	#N/A
XP_020457820.1	voltage-gated potassium channel subunit beta-2 isoform X1	109961372	1.286962855	1.236707939	1.406546081	0.760378733	1.630490956	0.881136951	0.908230153	0.634377276	0.734567901	1.208847737	1.183127572	0.712962963	0.827160494	1.160206718	0.811369509	#N/A
XP_020457828.1	mannosyl-oligosaccharide glucosidase isoform X1	109961400	0.869757174	0.988962472	0.882694541	0.918322296	1.119628339	1.227642276	0.979028698	0.842163355	0.80518617	0.827792553	1.041888298	0.695478723	0.948138298	1.43786295	0.960511034	#N/A
XP_020457830.1	N-acyl-aromatic-L-amino acid amidohydrolase (carboxylate-forming) B-like	109961401	1.553333333	1.670833333	0.80831643	0.895833333	1.018255578	0.827586207	0.8025	0.743333333	0.53606028	0.916038751	1.228202368	0.806243272	0.928955867	1.380324544	0.898580122	#N/A
XP_020457837.1	perilipin-2 isoform X1	109961405	0.743986254	0.800687285	0.872495446	1.091065292	1.12568306	1.316029144	1.120274914	1.116838488	0	0	0	0	0	0.720400729	0.909836066	#N/A
XP_020457840.1	40S ribosomal protein S6	109961406	0.792955326	0.734536082	0.958781362	1.068728522	1.035842294	1.045698925	1.236254296	1.141752577	0.976510067	1.243847875	1.104026846	0.932885906	1.555928412	1.023297491	0.838709677	#N/A
XP_020457896.1	ubiquitin-like modifier-activating enzyme 5	109961439	0.833474936	1.056924384	1.256487026	0.9855565	1.180638723	0.932135729	1.192863212	1.090059473	1.31838565	0.957399103	0.998878924	0.858744395	0.958520179	1.01996008	0.882235529	#N/A
XP_020457933.1	serine/threonine-protein kinase OSR1 isoform X1	109961463	0.726235741	0.760456274	0.967422096	1.27661597	1.021954674	1.07082153	1.363117871	1.207224335	1.006815969	1.256085686	1.031158715	0.838364167	0.833495618	0.856232295	0.750708215	#N/A
XP_020457956.1	ras-related protein Ral-A	109961462	0.748920863	1.269784173	0	0.934532374	0	0	1.023741007	0.777697842	0.790983607	1.217213115	1.278688525	1	1.198770492	0	0	#N/A
XP_020457960.1	glycine--tRNA ligase	109961471	1.468614719	0.992424242	0.980461812	0.680735931	1.08259325	1.226465364	1.178571429	1.37987013	1.056149733	0.896613191	0.833333333	1.01426025	1.213012478	0.944049734	0.744227353	#N/A
XP_020457967.1	D-beta-hydroxybutyrate dehydrogenase%2C mitochondrial-like	109961477	1.049472296	1.181398417	0	0.670184697	0	0	0.730870712	0.645778364	0	0	0	0	0	0	0	#N/A
XP_020457991.1	LOW QUALITY PROTEIN: elastase-1-like	109961491	0.367653368	0.983268983	0.47188484	0.36036036	0.492127755	0.431848853	0.411411411	0.30973831	0.622840691	0.911708253	0.855086372	0.645873321	3.642034549	0.405308142	0.533063428	#REF!
XP_020457997.1	carboxypeptidase B	109961496	0.258118235	0.2608937	0.151880069	0.223147377	0.140083559	0.205210125	0.238134888	0.240077713	0.665088757	0.777514793	0.668639053	0.960946746	3.992899408	0.210616859	0.258294421	#N/A
XP_020458003.1	LOW QUALITY PROTEIN: 1-phosphatidylinositol 4%2C5-bisphosphate phosphodiesterase delta-1-like	109961502	0.896112601	0.922252011	0.852589641	0.647453083	0.796812749	0.815936255	1.082439678	0.813672922	0.825451419	0.784178848	1.000859845	0.969905417	0.820292347	0.985657371	1.129880478	#N/A
XP_020458005.1	smoothelin isoform X1	109961504	0.724137931	0.884012539	0.7278157	1.027168234	0.885665529	0.955631399	0.806687565	0.87460815	0.975515464	1.163659794	0.804123711	1.331185567	0.859536082	1.113481229	1.344709898	#N/A
XP_020458017.1	amyloid beta A4 precursor protein-binding family B member 1-interacting protein-like isoform X1	109961508	1.700607903	2.29787234	0	1.025835866	0	0	0.866261398	0.834346505	0.723064645	0.960893855	1.193934557	1.25698324	1.249002394	0	0	#N/A
XP_020458018.1	heterogeneous nuclear ribonucleoprotein K isoform X1	109961509	1.297955975	1.068396226	0.847039474	0.818396226	0.706414474	1.236019737	1.112421384	0.991352201	0.977346278	0.559223301	0.587702265	0.608414239	0.563106796	1.014802632	0.796052632	#REF!
XP_020458040.1	CAP-Gly domain-containing linker protein 1 isoform X1	109961520	0.659126365	1.159906396	0.947549441	1.195787832	1.104901118	1.167669819	1.272230889	0.953198128	1.033374536	0.909765142	0.737948084	1.180469716	1.086526576	1.184006879	0.858125537	#N/A
XP_020458050.1	vacuolar protein sorting-associated protein 13A isoform X3	109961525	0.676071055	0.875653083	0.921487603	0.975966562	0.933057851	0.858677686	1.035527691	1.020898642	0.805045872	1.05733945	1.010321101	0.961009174	1.211009174	1.111570248	0.961983471	#N/A
XP_020458051.1	AP-1 complex subunit beta-1 isoform X1	109961526	0.706666667	0.770666667	0.83975026	0.961777778	1.01144641	1.16024974	0.987555556	0.996444444	0.884615385	0.998987854	1.103238866	0.865384615	1.228744939	1.012486993	0.880332986	#N/A
XP_020458061.1	N-alpha-acetyltransferase 35%2C NatC auxiliary subunit	109961529	0.476086957	0.398913043	0.828715365	0.819565217	1.17884131	1.505457599	1.261956522	0.934782609	0.670722978	0.881889764	1.002147459	1.236220472	0.935576235	1.378673384	0.826196474	#N/A
XP_020458067.1	transmembrane emp24 domain-containing protein 7-like	109961531	0.714285714	0.724924012	0.842990654	1.130699088	0.965420561	0.894392523	1.425531915	1.331306991	0.960952381	1.004761905	0.99047619	0.845714286	1.486666667	0.95046729	0.842990654	#N/A
XP_020458084.1	G kinase-anchoring protein 1 isoform X1	109961542	0.511363636	0.510695187	0.7280643	0.811497326	0.819825854	0.98861353	1.346256684	1.167112299	0.793445122	1.163871951	1.18597561	0.564786585	1.388719512	0.984594776	0.837240455	#N/A
XP_020458094.1	guanine nucleotide-binding protein G(q) subunit alpha	109961546	0.722392638	0.841257669	0	0.805214724	0	0	0.969325153	0.766104294	0.729475101	1.222072678	1.200538358	1.061911171	0.939434724	0	0	#N/A
XP_020458132.1	LOW QUALITY PROTEIN: ankyrin-1-like	109961565	0.486118387	0.757464641	0.795398521	0.617077004	0.942481512	0.884141331	0.731796752	0.598742797	0.764383562	1.461643836	1.330136986	1.145205479	0.983561644	1.080525883	1.086277732	#REF!
XP_020458140.1	26S proteasome non-ATPase regulatory subunit 9	109961569	0.353304803	0	0.800429185	1.23490252	1.072961373	0.959227468	0.638135996	0.577746077	0.862633452	0.920284698	0.990747331	1.14519573	0.775800712	1.003218884	0.837982833	#REF!
XP_020458147.1	RNA-binding protein EWS isoform X1	109961573	0.661996497	0.703152364	0.84057971	0.785464098	0.786634461	0.828502415	1.26882662	0.87915937	0.828349945	1.098560354	1.327796235	1.021040975	1.543743079	1.372785829	1.027375201	#N/A
XP_020458156.1	transcobalamin-2-like	109961576	1.813408724	1.169628433	0.951585977	1.042003231	1.387312187	0.983305509	0.614701131	0.821486268	1.076460481	0.741408935	1.007731959	0.864261168	0.725085911	0.831385643	0.578464107	#N/A
XP_020458187.1	calpain-1 catalytic subunit-like isoform X1	109961588	1.025588536	0.965199591	0.873371925	0.864892528	0.983357453	0.944283647	0.797338792	0.810644831	0.923184358	1.30726257	1.034916201	1.286312849	0.983240223	0.900144718	1.087554269	#N/A
XP_020458210.1	MOB kinase activator 1A	109961607	0.882016037	1.027491409	1.005294118	0.859106529	0.597647059	0.584705882	0.788087056	0.783505155	1.136678201	1.25432526	1.285467128	1.249134948	0.98615917	0.747647059	0.770588235	#REF!
XP_020458269.1	EMILIN-1	109961634	0.878579611	1.021764032	0.805240175	0.823596793	0.84279476	0.920524017	0.941580756	0.82932417	0.897714908	1.127312296	1.304678999	0.988030468	1.238302503	1.218340611	1.512663755	#N/A
XP_020458275.1	aflatoxin B1 aldehyde reductase member 4-like	109961615	1.249427918	1.30778032	1.200708383	1.2597254	1.279811098	1.092089728	1.257437071	1.553775744	0.815467075	0.634762634	0.7143951	0.481623277	0.595712098	0.845336482	0.61038961	#N/A
XP_020458292.1	src substrate cortactin isoform X1	109961640	0.74025974	0.828171828	0.702425373	0.954045954	0.742537313	1.294776119	1.070929071	0.969030969	0.918172157	1.070138151	1.08501594	1.24229543	0.90010627	1.035447761	1.121268657	#N/A
XP_020458296.1	isocitrate dehydrogenase [NAD] subunit alpha%2C mitochondrial	109961643	0.70125	0.81	0.714893617	0.9025	0.765957447	0.713829787	0.9025	0.705	1.213311949	0.974338412	1.063352045	0.877305533	1.286287089	1.090425532	0.846808511	#N/A
XP_020458306.1	vacuolar protein sorting-associated protein 13C	109961646	0.80627558	0.758526603	0.873208379	1.22100955	0.994487321	1.116868798	0.995907231	1.192360164	0.893544734	1.092865232	1.018120045	1.054360136	1.084937712	1.027563396	1.03969129	#N/A
XP_020458309.1	uncharacterized protein LOC109961650	109961650	0.939325843	0.966292135	0.937245314	1.120224719	1.090464548	1.409127954	1.004494382	1.257303371	1.326267281	0.719815668	0.735483871	0.779723502	0.553917051	0.800325998	0.856560717	#REF!
XP_020458327.1	chymotrypsin A-like	109961663	0.531697342	0.50204499	0.312080537	0.627300613	0.401845638	0.474832215	0.630879346	0.797546012	0.724317295	1.055916775	0.924577373	0.936280884	3.713914174	0.668624161	0.498322148	#N/A
XP_020458340.1	annexin A2-like isoform X1	109961673	0.698318497	0.640949555	0.790166813	1.03165183	0.900790167	0.917471466	1.06330366	1.010880317	0.764175258	1.027061856	1.514175258	1.413659794	0.984536082	1.085162423	1.170324846	#N/A
XP_020458372.1	nucleoprotein TPR isoform X1	109961702	0.818181818	0.829004329	0.868630573	0.612554113	0.973726115	0.972929936	1.20995671	0.935064935	0.906678082	0.949486301	1.038527397	0.884417808	1.264554795	1.089171975	0.954617834	#N/A
XP_020458379.1	KN motif and ankyrin repeat domain-containing protein 4	109961703	0.712110727	0.596539792	0.882780922	0.919723183	0.960388036	0.850444624	1.157093426	1.15017301	0.955114823	1.026096033	1.1565762	0.987473904	0.980167015	1.45109135	1.323362975	#N/A
XP_020458399.1	mRNA turnover protein 4 homolog	109961687	0.443747199	0	0	0.648588077	0	0	0.974450919	0.519049753	0.470686767	1.675879397	0.802345059	1.713567839	1.037688442	0	0	#N/A
XP_020458459.1	probable rRNA-processing protein EBP2	109961733	1.224544842	1.164531355	0.747391952	0.67633176	0.956780924	0.907600596	0.698583951	0.630478759	0.752311757	0.78335535	0.912813738	0.790620872	1.044914135	1.610283159	0.738450075	#N/A
XP_020458462.1	actin-related protein 2/3 complex subunit 5	109961736	1.318112633	1.374429224	0.742401216	1.208523592	0.845744681	0.969604863	1.095890411	1.159817352	1.025423729	1.11633282	0.929892142	1.149460709	0.942218798	1.210486322	1.310790274	#N/A
XP_020458469.1	LOW QUALITY PROTEIN: phosphoglucomutase-1	109961742	0.626852659	0.779424586	0.828436019	0.945945946	0.88056872	1.174407583	1.159546643	1.04097646	0.892093023	1.066976744	1.027906977	1.039069767	1.222325581	1.067298578	1.163033175	#N/A
XP_020458491.1	dipeptidyl aminopeptidase-like protein 6 isoform X1	109961753	1.981670061	2.095723014	0	1.130346232	0	0	0.953156823	1.030549898	0	0	0	0	0	0	0	#N/A
XP_020458500.1	nuclear autoantigenic sperm protein isoform X1	109961755	0.866258741	1.09965035	1.061111111	1.471153846	1.146031746	1.283333333	0.703671329	1.004370629	1.563920455	0.633522727	0.699573864	0.452414773	0.697443182	0.811904762	0.663492063	#N/A
XP_020458522.1	N(G)%2CN(G)-dimethylarginine dimethylaminohydrolase 1 isoform X1	109961759	0.820618557	0.908247423	1.127071823	0.879381443	1.013417522	1.093133386	1.062886598	0.883505155	0.944343066	1.012773723	0.877737226	0.991788321	0.88959854	1.162588792	0.917916338	#N/A
XP_020458530.1	protein DJ-1	109961751	0.816709292	0.912190963	1.0391021	1.086956522	1.034757422	1.100651702	1.306905371	1.173060529	1.02854512	1.069981584	0.950276243	0.978821363	0.891344383	0.891383056	0.727009413	#N/A
XP_020458544.1	28S ribosomal protein S6%2C mitochondrial	109961767	1.185114504	1.188931298	0	0.833969466	0	0	0.720419847	0.842557252	0	0	0	0	0	0	0	#N/A
XP_020458550.1	peptidyl-prolyl cis-trans isomerase FKBP2	109961771	0.574844075	0.728690229	0.897435897	1.104989605	0.961538462	0.896581197	1.203742204	1.083160083	0.727629513	0.762166405	0.870486656	1.047880691	1.129513344	0.965811966	0.964102564	#N/A
XP_020458569.1	calcium uniporter protein%2C mitochondrial isoform X1	109961779	0.815340909	0.9375	0.941542289	0.952414773	1.248756219	1.087064677	1.0625	0.913352273	1.059096176	0.966396292	0.932792584	0.930475087	0.874855156	1.143034826	1.293532338	#N/A
XP_020458615.1	thromboxane-A synthase isoform X1	109961809	0.940633245	3.854881266	0	0.856200528	0	0	0.750659631	0.713720317	1.083900227	1.619047619	2.258503401	0.741496599	1.37414966	0	0	#N/A
XP_020458622.1	bcl-2-like protein 13	109961817	0.891566265	1.065060241	0.678884462	0.91686747	0.87250996	0.811952191	1.063855422	1.03253012	0	0	0	0	0	0.870119522	0.873306773	#N/A
XP_020458631.1	LOW QUALITY PROTEIN: selenoprotein O	109961825	1.220070423	1.105633803	0	0.604460094	0	0	0.345657277	0.419014085	0	0	0	0	0	0	0	#N/A
XP_020458655.1	tetratricopeptide repeat protein 38 isoform X1	109961841	0.601295097	0.708603145	0.832	0.832562442	0.888	0.842285714	0.984273821	0.802035153	0.787822878	0.967712177	0.938191882	0.734317343	1.119926199	1.489142857	0.913142857	#N/A
XP_020458676.1	acylglycerol kinase%2C mitochondrial	109961854	0.534539474	0.659539474	0.554511278	1.009868421	0.837719298	0.92481203	1.111842105	1.225328947	0	0	0	0	0	0.884711779	0.810776942	#REF!
XP_020458677.1	V-type proton ATPase subunit E 1-like	109961855	1.346296296	1.52037037	0.909774436	1.243518519	1.308270677	1.445864662	1.043518519	1.253703704	1.139294927	0.898538263	0.965606191	0.914015477	0.699914015	0.796992481	0.554887218	#N/A
XP_020458679.1	coiled-coil domain-containing protein 6	109961853	0.574175824	0.554945055	0.975903614	1.048076923	0.942340792	0.95697074	1.100961538	1.216346154	1.070391061	1.172067039	1.14301676	1.241340782	1.100558659	0.948364888	1.338209983	#N/A
XP_020458682.1	cytochrome b-c1 complex subunit Rieske%2C mitochondrial	109961859	0.969738652	0.992434663	0.827430294	0.958046768	0.881688018	0.918613414	0.773727648	0.808115543	0	0	0	0	0	0.913338357	0.948756594	#N/A
XP_020458694.1	40S ribosomal protein S24 isoform X1	109961868	0.797492768	0.786885246	0.791561181	1.069431051	0.964556962	1.006751055	1.198649952	1.176470588	0.905518395	0.976588629	0.991638796	0.880434783	1.591973244	1.065822785	0.891139241	#N/A
XP_020458706.1	LOW QUALITY PROTEIN: myoferlin-like	109961877	0.893955461	1.005302227	0.88971368	1.091198303	0.916224814	1.006362672	0.949098621	1.044538706	0.834285714	0.939047619	0.885714286	1.158095238	0.805714286	0.814422057	1.353128314	#N/A
XP_020458710.1	poly(ADP-ribose) glycohydrolase-like	109961878	0.936842105	1.048421053	0.846852693	0.93122807	0.797534069	0.774172615	0.889122807	0.808421053	0.901960784	0.853279243	0.862745098	0.889114266	0.901960784	0.970798183	0.802076574	#N/A
XP_020458711.1	annexin A11-like isoform X1	109961879	0.690427699	0.756619145	0.830667921	0.949083503	0.904985889	0.876763876	1.148676171	1.027494908	0.840681363	1.138276553	1.147294589	1.118236473	1.151302605	1.143932267	1.181561618	#N/A
XP_020458727.1	annexin A13	109961884	0.714946071	0.741140216	0.73294347	0.733436055	0.888888889	0.987329435	1.074730354	0.80816641	1.050438596	1.006578947	0.974780702	0.947368421	1.036184211	1.479532164	1.504873294	#N/A
XP_020458733.1	catechol O-methyltransferase domain-containing protein 1-like	109961894	1.288503254	0.98373102	0.840415486	1.129067245	1.355051936	1.194523135	0.861171367	0.954446855	1.093075205	0.856291884	1.0454207	1.174236783	0.787043931	0.857412653	0.745042493	#N/A
XP_020458741.1	1-acyl-sn-glycerol-3-phosphate acyltransferase delta isoform X1	109961897	1.287859825	1.549436796	0.938972163	1.073842303	0.970021413	1.038543897	0.821026283	0.927409262	0.929501085	1.032537961	1.019522777	0.867678959	0.993492408	0.919700214	0.959314775	#N/A
XP_020458743.1	sideroflexin-1-like isoform X1	109961898	0.728176011	0.765791341	0.860257681	0.888573456	0.864222002	1.021803766	1.248403123	1.046132009	0.830246914	1.21399177	1.133744856	1.018518519	1.380658436	1.093161546	1.062438057	#N/A
XP_020458771.1	collagen alpha-1(XXI) chain-like isoform X1	109961907	0.712738854	0.720382166	0	1.700636943	0	0	0.535031847	0.42611465	0	0	0	0	0	0	0	#N/A
XP_020458786.1	glutamate--cysteine ligase catalytic subunit	109961911	0.992010652	1.025299601	1.424338624	0.84620506	1.006349206	0.767195767	0.790945406	0.671770972	1.128241065	0.681850035	0.655921514	0.628591451	0.709880869	1.215873016	0.884656085	#N/A
XP_020458810.1	glutathione S-transferase A4	109961924	0.99522673	2.252983294	0.634831461	0.844868735	1.094803371	0.754213483	1.1575179	0.687350835	0.936796537	1	0.94025974	0.787878788	1.066666667	1.02738764	1.106039326	#N/A
XP_020458819.1	BAG family molecular chaperone regulator 2	109961926	0.858283433	0.901530273	0.965482234	0.941450432	0.904568528	0.848730964	1.061210912	0.560212908	1.023809524	0.992319508	0.675883257	1.642857143	0.810291859	1.091370558	1.288324873	#N/A
XP_020458875.1	inorganic pyrophosphatase	109961946	1.103225806	1.098064516	1.074197121	1.121290323	1.048726467	1.107419712	1.249032258	1.291612903	1.101265823	0.974683544	0.942133816	0.857142857	1.131103074	0.981173865	0.815060908	#N/A
XP_020458905.1	thrombospondin-2 isoform X1	109961960	0.559210526	0.555921053	0.859232176	0.636513158	0.914076782	0.924131627	0.925438596	0.709429825	0.729490022	1.037694013	1.357723577	0.867701404	0.920177384	1.10786106	1.138025594	#N/A
XP_020458926.1	protein phosphatase 1 regulatory subunit 21	109961970	0.688125	0.688125	0	0.905	0	0	0.870625	0.8475	0	0	0	0	0	0	0	#N/A
XP_020458936.1	S-adenosylmethionine synthase-like	109961976	0	0	0	0	0	0	0	0	0.858037578	0.862212944	0.860125261	0.808977035	2.876826722	0	0	#N/A
XP_020458938.1	voltage-dependent anion-selective channel protein 2	109961978	0.851013111	0.898688915	0.978987584	1.200238379	1.150907354	1.2913085	1.302741359	1.311084625	1.010721248	0.92202729	1.071150097	0.88791423	0.967836257	0.972301815	0.9417383	#N/A
XP_020458949.1	EGF-containing fibulin-like extracellular matrix protein 1	109961986	1.024115756	0.96221865	1.058505851	1.325562701	0.858685869	0.827182718	1.163987138	0.954180064	0.928652322	1.047565119	1.215175538	0.952434881	0.950169875	1.03240324	0.851485149	#N/A
XP_020458952.1	centrosomal protein of 55 kDa-like isoform X1	109961988	0.890962672	1.110019646	0	0.682711198	0	0	0.878192534	0.641453831	0.829496403	1.244604317	0.98705036	0.602158273	1.091366906	0	0	#N/A
XP_020458983.1	geranylgeranyl pyrophosphate synthase	109962000	1.574870912	1.5	0.756218905	1.015490534	0.941542289	0.792288557	1.033562823	0.760757315	0.900542495	1.329113924	1.235081374	1.024412297	1.235081374	0.921641791	0.562810945	#N/A
XP_020458998.1	ubiquitin carboxyl-terminal hydrolase 24	109962011	0.476611884	0.775600506	0.788150808	0.896333755	0.826750449	1.133752244	0.989254109	0.91908976	0.790216369	0.983066792	1.067732832	0.953904045	1.209783631	1.227109515	1.000897666	#N/A
XP_020459010.1	palladin	109962024	0.454954955	0.593693694	0.916502947	1.026126126	0.974459725	0.949901768	0.902702703	0.871171171	1.014846235	1.168610817	1.067868505	1.152704136	0.80911983	1.101178782	1.356581532	#N/A
XP_020459013.1	2-acylglycerol O-acyltransferase 2-A-like	109962023	0.703102962	0.966854725	0	0.882933709	0	0	0.882933709	1.205923836	1.24852845	0.509483322	0.773708306	0.748855461	0.951602354	0	0	#REF!
XP_020459056.1	cytoplasmic FMR1-interacting protein 1	109962045	0.990248227	0.988475177	0.800775194	0.931737589	0.860465116	0.76124031	0.925531915	0.832446809	1.375205255	1.149425287	1.090311987	0.94499179	1.009031199	0.934883721	0.831007752	#N/A
XP_020459078.1	LOW QUALITY PROTEIN: zygote arrest protein 1	109962058	0.804195804	1.281718282	0.797678275	1.11988012	1.218905473	1.063018242	1.435564436	1.227772228	1.082041933	1.342752963	1.26071103	0.785779398	0.534184139	0.469320066	0.490878939	#REF!
XP_020459090.1	uncharacterized protein LOC109962065 isoform X1	109962065	0.798657718	0.897651007	0.958296362	1.530201342	1.12244898	1.315882875	0.983221477	1.502516779	1.123836127	1.051210428	1.066108007	0.730912477	0.91433892	0.825199645	0.615794144	#N/A
XP_020459106.1	amidophosphoribosyltransferase isoform X3	109962067	0.844117647	0.941176471	0.7751606	0.919117647	0.870449679	0.91862955	1.080882353	1.070588235	0.958446251	1.745257453	1.190605239	1.254742547	1.077687444	0.880085653	0.952890792	#N/A
XP_020459119.1	serine/threonine-protein kinase PAK 2	109962075	1.135815991	0.981380066	0.966592428	0.935377875	1.168151448	1.033407572	0.950711939	1.016429354	0.825815406	0.87925052	0.911866759	1.058986815	0.875780708	1.03674833	1.027839644	#N/A
XP_020459137.1	inosine triphosphate pyrophosphatase	109962086	0.757633588	0.677480916	0.927306617	0.967557252	0.936626281	1.005591799	1.245229008	1.04389313	0.845637584	1.187919463	0.959731544	0.988814318	1.266219239	1.324324324	0.806150979	#N/A
XP_020459153.1	omega-amidase NIT2	109962094	0.759096612	0.813048934	0.892008639	1.015056462	0.867170626	0.954643629	1.007528231	1.027603513	0.798507463	0.965884861	1.028784648	1.053304904	1.181236674	1.113390929	0.98812095	#N/A
XP_020459183.1	mitochondrial import receptor subunit TOM70	109962111	0.865904366	0.90956341	0.795218295	0.849272349	1.028066528	0.964656965	1.001039501	0.853430353	0.94217348	1.049850449	1.086739781	0.940179462	1.202392822	1.182952183	1.024948025	#N/A
XP_020459213.1	exocyst complex component 1 isoform X1	109962127	0.854199683	0.752773376	0.915644172	1.141838352	0.979294479	1.129601227	1.339936609	1.250396197	0.788808664	0.864620939	0.870938628	0.868231047	1.07400722	1.150306748	0.960889571	#N/A
XP_020459214.1	multiple inositol polyphosphate phosphatase 1-like isoform X2	109962120	1.185920578	0.75631769	0	0.948555957	0	0	0.715703971	0.909747292	1.1183391	0.906574394	0.839446367	0.924567474	0.747404844	0	0	#N/A
XP_020459221.1	transmembrane emp24 domain-containing protein 5-like	109962131	0	0	0	1.015847861	0	0	1.35076598	0.860010565	0	0	0	0	0	0	0	#N/A
XP_020459238.1	geranylgeranyl transferase type-2 subunit alpha	109962136	0.807894737	0.849122807	0.934733683	0.907017544	0.979744936	0.8012003	0.978070175	1.130701754	0.903035413	0.981450253	1.003372681	1.003372681	1.174536256	1.093023256	0.837209302	#N/A
XP_020459257.1	inactive peptidyl-prolyl cis-trans isomerase FKBP6 isoform X1	109962150	0.940104167	0.605034722	0.706827309	0.707465278	0.8562249	0.848192771	0.987847222	0.797743056	0.909696521	1.028867506	1.099185788	0.787564767	1.096225019	1.613654618	0.708433735	#N/A
XP_020459295.1	cholesterol 24-hydroxylase-like isoform X1	109962169	0.786997434	0.827202737	0	0.830624465	0	0	0.72540633	0.650983747	0.861085557	1.119595216	1.181232751	0.880404784	1.300827967	0	0	#N/A
XP_020459340.1	mediator of RNA polymerase II transcription subunit 23 isoform X1	109962196	1.513327601	1.349957008	0.680547293	0.957007739	0.750148721	0.744794765	1.006018917	1.052450559	0	0	0	0	0	0.823319453	0.760261749	#N/A
XP_020459342.1	nucleolar and coiled-body phosphoprotein 1-like	109962194	0.915641476	0.771528998	0.707133059	0.90685413	0.978052126	0.799039781	1.105448155	1.005272408	1.352596315	1.259631491	1.086264657	0.771356784	1.231155779	1.174897119	0.827846365	#N/A
XP_020459369.1	heat shock protein HSP 90-alpha	109962208	0.757390418	0.825688073	0.890184645	0.96941896	0.95335277	1.045675413	1.369011213	1.205912334	0.922396857	1.131630648	1.18762279	0.830058939	1.352652259	1.393586006	0.822157434	#N/A
XP_020459409.1	methylmalonyl-CoA mutase%2C mitochondrial isoform X1	109962228	0.680537772	0.788732394	0.745621351	0.747759283	0.789824854	0.925771476	1.052496799	0.851472471	0.682709447	0.948306595	0.928698752	0.811051693	0.998217469	1.112593828	0.902418682	#N/A
XP_020459411.1	peptidyl-prolyl cis-trans isomerase FKBP3 isoform X1	109962229	1.189215686	1.287254902	0.868478261	0.957843137	1.034782609	1.244565217	0.92745098	1.039215686	1.004725898	1.150283554	0.987712665	1.041587902	1.163516068	1.176086957	1.018478261	#N/A
XP_020459433.1	EH domain-containing protein 3	109962245	0.904790419	1.034131737	0	0.482634731	0	0	0.753892216	0.614371257	0	0	0	0	0	0	0	#N/A
XP_020459447.1	pre-mRNA-processing factor 39 isoform X1	109962253	0.715944272	0.759287926	0.969917958	0.807275542	0.863263446	0.92342753	1.062693498	0.795665635	0.838129496	1.10971223	1.113309353	1.007194245	1.103417266	0.970829535	0.742935278	#N/A
XP_020459461.1	band 4.1-like protein 2 isoform X1	109962259	0.77200489	0.89608802	0.915116279	0.685207824	1.03372093	1.153488372	0.809290954	0.727383863	1.03480715	0.855126999	0.87770461	0.765757291	1.178739417	1.177906977	0.926744186	#N/A
XP_020459475.1	inositol-trisphosphate 3-kinase B isoform X1	109962261	0.847272727	0.583030303	0	0.812727273	0	0	1.004848485	0.600606061	0.661004954	0.878273178	0.700636943	1.176928521	1.245576787	0	0	#N/A
XP_020459477.1	protein LEG1 homolog isoform X1	109962262	0.787922016	0.658582977	0.783922171	0.356633381	0.799283154	0.510496672	0.802662863	0.19828816	0.781872088	0.215163066	0.640406607	0.355781449	0.395171537	0.37890425	0.623143881	#N/A
XP_020459480.1	syntaxin-7-like	109962263	2.207248018	2.686296716	1.12412723	1.12797282	1.048875097	1.060512025	1.069082673	0.970554926	0.960950764	0.793718166	1.162988115	0.918505942	0.916808149	1.094647013	0.87742436	#N/A
XP_020459494.1	LOW QUALITY PROTEIN: RNA-binding protein 25-like	109962270	0.510606061	0.581818182	0.727272727	0.768181818	1.103305785	0.811983471	1.163636364	0.798484848	0	0	0	0	0	1.059917355	0.807162534	#N/A
XP_020459497.1	eukaryotic translation initiation factor 2 subunit 1 isoform X3	109962271	0.891936825	0.954280964	0.998939555	0.901911887	1.030752916	0.969247084	1.056525353	0.965087282	0.896816685	1.013172338	1.059275521	0.960482986	1.239297475	1.111346766	0.856839873	#N/A
XP_020459501.1	V-type proton ATPase subunit D	109962272	1.091476091	1.092515593	1.333844973	0.972972973	1.125095932	1.066768995	1.116424116	1.111226611	1.199115044	0.850294985	0.805309735	0.763274336	0.746312684	0.705295472	0.908672295	#N/A
XP_020459503.1	toll-like receptor 5	109962273	0.957699934	1.282881692	0	0.701916722	0	0	0.793126239	0.551883675	0.627874564	0.893379791	1.200696864	1.193728223	0.659930314	0	0	#REF!
XP_020459514.1	PDZ and LIM domain protein 1	109962279	0.82046332	0.920849421	0.839090143	0.928571429	1.00589722	0.892165122	1.211389961	0.986486486	0.879417879	0.972972973	1.331600832	0.884615385	1.172557173	1.140690817	0.957877001	#N/A
XP_020459521.1	ectonucleotide pyrophosphatase/phosphodiesterase family member 1-like	109962286	0.895174709	0.888519135	0.824675325	0.867720466	0.919642857	0.824675325	0.965058236	0.906821963	0.877986348	0.941979522	1.090443686	1.105802048	0.877986348	1.094967532	1.146103896	#N/A
XP_020459535.1	ras-related protein Rab-10	109962299	1.272991288	1.243949661	0.818642351	0.814133591	1.019250253	0.952380952	0.654404647	0.682478219	0.793103448	0.997001499	1.095202399	0.896551724	1.214392804	1.213779129	1.120567376	#N/A
XP_020459543.1	retinol dehydrogenase 12-like	109962304	0.862827225	0.746596859	0.979228487	1.042931937	1.3115727	1.637982196	0.931937173	1.047120419	1.631268437	2.520648968	1.066371681	1.610619469	1.132743363	0.961424332	0.931750742	#N/A
XP_020459556.1	cytosolic 5-nucleotidase 1A-like	109962310	1.271055179	1.33107454	0.846401719	0.748305905	0.843179377	0.813104189	0.921587609	0.691190707	0.794847328	0.917938931	0.942748092	0.938931298	1.294847328	1.177228786	1.198711063	#N/A
XP_020459585.1	uridine diphosphate glucose pyrophosphatase isoform X2	109962318	0.526868437	0.857936998	0.565789474	0.724521309	0.600250627	0.704887218	1.059295862	0.772699197	0.637155298	1.071117562	0.960087083	0.791001451	1.346879536	1.352756892	0.788847118	#N/A
XP_020459601.1	LOW QUALITY PROTEIN: laminin subunit alpha-2	109962325	0.874517375	0.920849421	0	0.933397683	0	0	1.013513514	0.884169884	0	0	0	0	0	0	0	#N/A
XP_020459604.1	serine/threonine-protein phosphatase 2A 56 kDa regulatory subunit alpha isoform	109962327	0.843543046	0.929635762	0	1.270695364	0	0	1.607615894	0.97102649	0	0	0	0	0	0	0	#N/A
XP_020459630.1	ralBP1-associated Eps domain-containing protein 1 isoform X1	109962333	0.709143269	0.758819294	0.966046002	0.926565875	1.051478642	1.021905805	1.025197984	1.339092873	0.967197751	1.15651359	1.029990628	1.24742268	1.002811621	1.107338445	1.118291347	#N/A
XP_020459633.1	clusterin	109962336	1.640625	1.27734375	0.863636364	0.8203125	1.517045455	0.891335227	0.73046875	0.799804688	0.913780398	1.034635225	1.104642594	0.938835667	0.903463522	0.735795455	0.674005682	#N/A
XP_020459634.1	sodium/potassium/calcium exchanger 4	109962338	1.468565815	1.66502947	0	1.464636542	0	0	0.512770138	1.746561886	1.179459459	0.535675676	0.562162162	0.471351351	0.575135135	0	0	#N/A
XP_020459646.1	LOW QUALITY PROTEIN: cleavage and polyadenylation specificity factor subunit 2	109962342	0	0	0.385029135	0.871378911	0.635141192	0.422232183	0.546929316	0.67168791	0.910638298	1.288510638	1.211914894	0.847659574	1.549787234	0.683101748	0.460779919	#N/A
XP_020459647.1	bifunctional lysine-specific demethylase and histidyl-hydroxylase NO66-like isoform X1	109962343	1.129564193	1.930506478	0.568077803	1.101295642	0.703089245	0.639588101	0.961130742	0.975265018	0.945355191	1.209699454	0.782786885	0.532103825	0.994535519	0.838100686	0.827803204	#N/A
XP_020459649.1	NADH dehydrogenase [ubiquinone] 1 beta subcomplex subunit 1 isoform X1	109962344	0.725475285	0.857794677	1.110336818	1.142205323	1.090592334	1.106852497	1.13460076	1.222813688	0	0	0	0	0	1.006968641	0.950058072	#N/A
XP_020459653.1	heat shock protein HSP 90-beta	109962345	0.782650143	0.807435653	0.79109589	0.95042898	0.851883562	0.952054795	1.089609152	0.904671115	0.830072091	1.007209063	1.052523172	0.777548919	1.40576725	1.4375	0.734589041	#N/A
XP_020459657.1	3(2)%2C5-bisphosphate nucleotidase 1 isoform X1	109962347	0.623577236	0.687804878	0.884726225	0.898373984	0.92795389	0.944524496	0.836585366	0.722764228	0.852713178	1.042635659	1.16375969	1.031976744	1.092054264	1.066282421	0.939481268	#N/A
XP_020459707.1	ezrin	109962373	0.685128205	0.782564103	1.264563107	0.853333333	1.030339806	0.797330097	0.978461538	0.934358974	0.865853659	0.920731707	0.942682927	0.919512195	1.12804878	0.953883495	1.236650485	#N/A
XP_020459708.1	serine/arginine-rich splicing factor 5-like isoform X1	109962375	0.789869952	0.826146475	0.77337884	0.857631759	0.827986348	0.76109215	1.112251882	0.889117043	0.858134921	1.174603175	1.104166667	0.972222222	1.136904762	1.083276451	1.015017065	#N/A
XP_020459714.1	LOW QUALITY PROTEIN: zinc transporter 1	109962380	0.981769075	0.872383525	0.695114007	0.808237677	0.654723127	1.042345277	0.885212694	0.854827819	0.6401766	0.832229581	0.554083885	0.665562914	0.722958057	1.059283388	0.759609121	#N/A
XP_020459717.1	transmembrane protein 214 isoform X1	109962384	1.007343941	2.112607099	0.793986637	0.875152999	1.063474388	0.925389755	0.88249694	1.004895961	1.555280528	0.622112211	0.702145215	0.604785479	1.070132013	1.188195991	0.942093541	#REF!
XP_020459718.1	transmembrane 9 superfamily member 3	109962381	0.929945055	1.839285714	0.977628635	1.217032967	0.946308725	1.156599553	1.167582418	1.149725275	0.884241972	0.88648245	1.052277819	0.848394324	1.302464526	1.006711409	0.814317673	#N/A
XP_020459720.1	protein-L-isoaspartate(D-aspartate) O-methyltransferase isoform X1	109962385	0.751445087	0.781310212	0.895314058	1.164739884	0.987038883	1.187437687	1.133911368	1.215799615	1.176525822	1.04600939	0.922065728	0.898591549	0.902347418	0.935194417	0.908275174	#N/A
XP_020459723.1	trifunctional enzyme subunit beta%2C mitochondrial	109962386	0.89212828	0.959183673	0.803968254	1.253644315	0.922222222	1.216666667	0.944606414	1.356656948	0.922213312	0.796311147	0.732157177	0.732959102	0.878107458	0.815079365	0.670634921	#N/A
XP_020459726.1	transmembrane protein 87B isoform X1	109962388	0.702625976	0.779276082	0	1.070262598	0	0	0.81192335	1.312987935	0	0	0	0	0	0	0	#N/A
XP_020459745.1	translin-associated protein X isoform X1	109962398	0.461792194	0.564046179	0.62091084	0.776250687	0.695317511	0.765875561	0.920285871	0.675645959	0.679245283	1.064548163	1.100297915	0.972194638	2.003972195	1.379730597	0.670301475	#N/A
XP_020459764.1	sodium bicarbonate transporter-like protein 11 isoform X1	109962418	0.837386018	0.979483283	0.924914676	1.068389058	1.037542662	1.086461889	1.116261398	1.077507599	0	0	0	0	0	0.708759954	0.878270762	#N/A
XP_020459773.1	beta-mannosidase isoform X1	109962420	0.996468927	1.098163842	0	1.197740113	0	0	0.651836158	0.70480226	1.027215632	1.166085136	0.896022331	0.667131891	0.826936497	0	0	#N/A
XP_020459792.1	dynactin subunit 1	109962431	0.899053628	0.731861199	0.975377284	0.803154574	0.943606037	0.899126291	0.90851735	0.704731861	0.834683955	1.051863857	0.82171799	1.249594814	0.911669368	1.382049245	1.154090548	#N/A
XP_020459811.1	kyphoscoliosis peptidase	109962444	1.252217997	1.506970849	0	0.723700887	0	0	0.769328264	0.736375158	0	0	0	0	0	0	0	#N/A
XP_020459813.1	neutral alpha-glucosidase C-like	109962447	1.213225371	1.122807018	1.159500693	0.63562753	0.99445215	1.682385576	0.721997301	0.704453441	0.673278237	0.780165289	0.456198347	0.804407713	0.694214876	0.850208044	0.932038835	#N/A
XP_020459839.1	G patch domain-containing protein 11 isoform X1	109962453	0.697429136	0.731707317	0.71942446	0.800922874	0.714388489	0.929496403	1.092287409	0.951219512	0	0	0	0	0	1.454676259	0.936690647	#N/A
XP_020459840.1	complement factor D-like	109962455	1.380952381	1.325	0.9397463	0.896428571	1.023255814	1.036997886	0.923809524	0.902380952	1.157809984	0.855072464	1.066022544	1.140901771	0.755233494	1.061310782	0.809725159	#N/A
XP_020459857.1	LETM1 and EF-hand domain-containing protein 1%2C mitochondrial isoform X1	109962465	1.35464415	1.010856454	0.654939107	0.940892642	0.773342355	0.715832206	0.967430639	1.028950543	1.066075745	1.195809831	1.00886382	0.840451249	1.334407736	1.288227334	0.98105548	#N/A
XP_020459867.1	neudesin	109962468	0.799242424	0.921717172	0.950963222	0.91540404	0.92469352	1.003502627	1.09469697	1.174242424	0.919753086	1.03909465	0.885802469	0.934156379	1.694444444	1.168126095	1.07793345	#N/A
XP_020459874.1	LOW QUALITY PROTEIN: interferon regulatory factor 2-binding protein 2	109962470	0.420429312	0.637675796	0.276667605	0.339748335	0.325640304	0.241486068	0.233530718	0.32938564	0	0	0	0	0	0.207993245	0.199831129	#N/A
XP_020459881.1	ribose-5-phosphate isomerase	109962474	1.209356725	1.049122807	0.793985925	0.845614035	0.682021753	0.790786948	1.047953216	0.752046784	0.986719788	1.026560425	1.33997344	1.285524568	1.184594954	0.813819578	1.037108125	#N/A
XP_020459882.1	LOW QUALITY PROTEIN: membrane-associated progesterone receptor component 2-like	109962475	0.665943601	0.687635575	0.89545844	1.005422993	0.952870608	1.026563839	1.021691974	1.173535792	1.155505108	0.853575482	0.82292849	0.719636776	1.059023837	1.251928021	1.213367609	#N/A
XP_020459883.1	sideroflexin-5	109962478	0.658564815	0.865740741	0.737975592	1.025462963	1.152907394	1.221105528	1.162037037	1.265046296	0.778059607	0.872542803	0.819277108	0.673430564	0.92961319	0.797559225	0.833452979	#REF!
XP_020459885.1	activator of 90 kDa heat shock protein ATPase homolog 1	109962480	0.667109635	0.674418605	0.648553282	0.822591362	0.794636556	0.856033874	1.253156146	0.89833887	0.679389313	1.086513995	0.913486005	0.982188295	0.699745547	1.568101623	0.779110797	#N/A
XP_020459894.1	mitochondrial amidoxime-reducing component 1-like	109962487	0.881589619	0.96836983	0.961038961	1.156528792	0.976387249	1.249114522	1.077858881	1.403892944	1.062699256	0.853347503	0.705632306	0.713071201	0.739638682	0.828807556	1.167650531	#REF!
XP_020459918.1	LOW QUALITY PROTEIN: KDEL motif-containing protein 2-like	109962497	1.275179856	1.423561151	1.162251656	1.181654676	1.09602649	1.067880795	1.049460432	1.263489209	1.202859088	0.880190606	0.900612662	0.678692988	0.783526208	0.879139073	0.90397351	#N/A
XP_020459956.1	enhancer of mRNA-decapping protein 4 isoform X1	109962519	0.763089005	0.652486911	0.961824953	0.811518325	0.977653631	0.716014898	1.125	0.882853403	0.865087539	1.023686921	1.129763131	1.029866117	1.147270855	1.027932961	0.845437616	#N/A
XP_020459962.1	CCR4-NOT transcription complex subunit 1 isoform X1	109962521	0.889838557	0.909781576	0.761316872	0.762583096	1.048559671	0.795061728	0.834757835	0.793922127	0.82974359	1.04	1.054358974	0.866666667	1.177435897	0.946502058	0.853497942	#N/A
XP_020459968.1	alanine--tRNA ligase%2C cytoplasmic	109962523	0.845147219	0.918211559	0.894545455	1.086150491	0.949090909	1.069090909	0.998909487	1.123227917	1.120879121	0.860805861	0.820512821	0.918192918	1.103785104	0.974545455	0.986363636	#N/A
XP_020459988.1	splicing factor 3B subunit 3	109962532	1.064333018	0.962157048	1.688442211	0.898770104	1.217085427	1.109547739	1.002838221	0.885525071	1.025695931	0.976445396	0.979657388	0.837259101	1.211991435	0.780904523	0.615075377	#N/A
XP_020460027.1	guanine nucleotide-binding protein G(o) subunit alpha isoform X1	109962541	2.493644068	2.315677966	0	0.962923729	0	0	0.791313559	0.911016949	0.814176245	1.002873563	1.033524904	0.840038314	1.041187739	0	0	#N/A
XP_020460029.1	nuclear pore complex protein Nup93	109962542	1.261988304	1.283040936	0.971143174	0.994152047	0.992230855	0.905660377	1.014035088	0.978947368	0.95	0.947	0.965	0.849	1.036	1.094339623	0.812430633	#N/A
XP_020460056.1	alpha-parvin isoform X1	109962565	0.79656539	0.776089828	0.872699387	0.944517834	0.894171779	0.951687117	0.877807133	0.889035667	0.902390438	1.112549801	0.889442231	1.49501992	0.863545817	1.029907975	1.386503067	#N/A
XP_020460068.1	SUMO-activating enzyme subunit 2	109962574	0.388489209	0.454676259	0.943887776	0.773381295	0.908817635	0.878757515	0.865467626	0.799280576	0.839879154	1.074018127	0.922960725	1.092145015	0.995468278	1.184368737	0.842685371	#N/A
XP_020460083.1	nuclear transport factor 2 isoform X1	109962581	0.571753986	0.846241458	0.712742981	1.037585421	0.921526278	0.964722822	1.231207289	1.033029613	0.646974063	1.163544669	1.014409222	0.727665706	1.211815562	1.334053276	0.825773938	#N/A
XP_020460100.1	T-complex protein 11-like protein 1	109962587	1.436917866	1.635901778	0.567596567	0.736663844	0.694206009	0.713519313	1.00169348	0.962743438	0.744858612	0.76285347	0.97622108	0.599614396	1.057197943	0.868562232	0.447961373	#N/A
XP_020460128.1	dickkopf-related protein 3-like isoform X1	109962599	1.376432079	1.40589198	0.772047833	1.749590835	0.908071749	1.275784753	1.17512275	1.212765957	0	0	0	0	0	1.073243647	0.949925262	#N/A
XP_020460134.1	peroxisomal trans-2-enoyl-CoA reductase isoform X1	109962609	3.914611006	2.079696395	0.867088608	1.013282732	1.023734177	0.839398734	1.075901328	0.977229602	0	0	0	0	0	1.361550633	1.237341772	#N/A
XP_020460140.1	crystallin J1A-like	109962611	0	0	1.419512195	0.276709086	0.856097561	0.841463415	0.676235573	0.41461971	0.893159108	1.190622598	1.067640277	0.981552652	1.01614143	1.098780488	1.15	#N/A
XP_020460143.1	LOW QUALITY PROTEIN: apoptotic chromatin condensation inducer in the nucleus-like	109962613	0.379289216	0.495710784	0.712308813	0.833946078	0.782228696	0.832483613	1.383578431	0.808823529	0.842018651	0.555128908	0.684037301	0.599012617	0.708173341	1.036416606	0.959941733	#REF!
XP_020460146.1	dehydrogenase/reductase SDR family member 1	109962617	0.592805005	0.589676747	0.704803493	0.600625652	0.763318777	0.809606987	0.742961418	0.644942649	0.663316583	0.737975592	0.911701364	0.974156497	1.455850682	0.854148472	1.790393013	#N/A
XP_020460148.1	60S ribosomal protein L37a	109962619	1.007462687	1.067164179	0.720784314	0.885074627	0.752941176	1.293333333	1.073134328	0.937313433	0.931168831	1.215584416	1.32987013	0.716883117	1.772727273	0.836862745	0.842352941	#N/A
XP_020460149.1	delta-1-pyrroline-5-carboxylate synthase isoform X1	109962616	0.815896188	0.876723439	0.858823529	1.03892944	0.976470588	1.082352941	0.949716139	0.99675588	0.910169492	0.877966102	1.002542373	0.915254237	1.341525424	1.052941176	0.873529412	#N/A
XP_020460176.1	serine/threonine-protein kinase OSR1-like	109962630	0.701949861	0.760445682	1.119047619	1.286908078	1.152777778	0.989087302	1.30362117	1.253481894	0.986865149	1.053415061	0.977232925	0.940455342	0.943082312	0.922619048	0.813492063	#N/A
XP_020460177.1	protein-glutamine gamma-glutamyltransferase K-like	109962631	0.728829686	0.914367269	0.895979021	0.826831589	0.909090909	0.832167832	0.84300666	0.783063749	0.872770511	1.117717004	1.305588585	0.923900119	1.011890606	1.126748252	0.840034965	#N/A
XP_020460185.1	myosin-11-like	109962639	1.270912548	1.037072243	0.801714898	1.177756654	1.352625938	1.058949625	0.653992395	0.897338403	0.862217438	0.937567277	1.141011841	1.151776103	0.868675996	1.150053591	0.784565916	#N/A
XP_020460192.1	collagen alpha-1(VI) chain	109962645	0.683702989	0.636451302	0.803836094	0.993249759	0.758500436	0.871839582	1.019286403	0.985535198	0.871369295	1.12966805	1.27593361	1.011410788	0.940871369	1.254577158	1.35483871	#N/A
XP_020460200.1	uncharacterized protein LOC109962653	109962653	0.924257932	1.075742068	1.228486647	1.407369498	1.224530168	1.591493571	0.595701126	1.278403275	1.552	0.5248	0.6696	0.4904	0.8648	0.666666667	0.744807122	#N/A
XP_020460204.1	protein arginine N-methyltransferase 5 isoform X1	109962655	1.077727952	1.428998505	1.196078431	0.865470852	1.009287926	0.882352941	0.757847534	0.849775785	0.941838649	1.065666041	1.031894934	0.969043152	0.943714822	1.074303406	1.109391125	#N/A
XP_020460206.1	proteasome subunit beta type-5-like	109962656	0.974880383	1.039473684	0.838484546	0.950956938	1.020937188	1.270189432	1.0215311	1.043062201	2.092741935	0.712096774	0.652419355	0.55483871	0.808064516	1.034895314	0.833499501	#N/A
XP_020460212.1	dolichyl-diphosphooligosaccharide--protein glycosyltransferase subunit DAD1	109962660	0.691800189	0.839773798	0.72970562	1.028275212	0.942016057	0.883140054	1.058435438	0.948162111	0.859592712	0.973204716	1.088960343	1.024651661	1.11789925	1.27029438	0.926851026	#N/A
XP_020460216.1	zona pellucida sperm-binding protein 3-like	109962663	0.711340206	0.687285223	1.245345016	1.621993127	1.334063527	1.636363636	0.735395189	1.3069874	2.194724593	0.487199379	0.407292475	0.463149728	0.335919317	0.513691128	0.625410734	#REF!
XP_020460223.1	translation initiation factor eIF-2B subunit epsilon	109962669	1.795252226	1.612265084	0.906207827	1.247279921	0.857624831	0.809041835	0.943620178	1.315529179	0.808743169	1.619307832	1.78870674	0.508196721	1.078324226	0.987179487	0.83805668	#N/A
XP_020460225.1	mitochondrial ubiquitin ligase activator of nfkb 1-A-like	109962670	3.535598706	5.088996764	0	1.139158576	0.582905184	0.807566558	0.936893204	1.24433657	0	0	0	0	0	0.557683326	0.787949556	#REF!
XP_020460231.1	LOW QUALITY PROTEIN: matrix metalloproteinase-14-like	109962674	1.16010274	2.154965753	0.861788618	0.770547945	0.832963784	0.786400591	0.857876712	0.905821918	0.912408759	0.653892944	0.805352798	0.73053528	0.76459854	0.905395418	0.736881005	#N/A
XP_020460237.1	collagen alpha-2(VI) chain	109962676	0.726569218	0.723989682	0.893518519	0.896818573	0.857407407	0.987962963	0.989681857	0.921754084	0.848126233	1.139053254	1.228796844	1.035502959	0.978303748	1.248148148	1.262037037	#N/A
XP_020460248.1	uroporphyrinogen decarboxylase	109962685	0.830523514	0.818988465	0.81508079	1.219165927	1.045780969	1.053859964	1.113575865	1.174800355	1.085450346	1.086605081	0.93187067	1.019630485	0.908775982	1.060143627	1.048473968	#N/A
XP_020460264.1	exocyst complex component 7 isoform X1	109962701	0.678875639	0.768313458	0.781132075	1.06132879	0.905660377	0.802264151	1.069846678	1.089437819	0.944196429	1.196428571	1.044642857	0.915178571	1.024553571	1.033962264	0.918490566	#N/A
XP_020460298.1	charged multivesicular body protein 2a	109962707	0.618902439	0.616869919	0.747685185	1.070121951	0.975694444	1.170138889	1.073170732	0.920731707	0.93537415	1.255102041	0.87755102	1.224489796	0.835034014	0.784722222	1.465277778	#REF!
XP_020460300.1	acyl-CoA synthetase family member 2%2C mitochondrial-like	109962709	1.117857143	0.96	0.96007428	0.704285714	0.918291551	1.088207985	1.067857143	0.864285714	1.026960784	1.006535948	1.074346405	1.003267974	1.424019608	1.067780873	1.514391829	#N/A
XP_020460324.1	unconventional myosin-Id isoform X1	109962722	0.724606581	0.89055794	1.101973684	0.971387697	1.237664474	1.115131579	1.066523605	1.069384835	0.917819365	1	0.847843775	0.825061025	0.69731489	1.032894737	1.091282895	#N/A
XP_020460332.1	dual specificity mitogen-activated protein kinase kinase 6 isoform X1	109962725	0.449275362	0.575362319	0.655401662	1.168115942	0.722437673	0.818836565	1.868115942	1.723188406	1.260361938	0.680677175	0.648569761	0.514302393	0.566841798	0.636565097	0.59833795	#REF!
XP_020460338.1	LOW QUALITY PROTEIN: nuclear protein localization protein 4 homolog	109962726	0.342830882	0.379595588	0.860414395	0.449908088	0.969465649	0.945474373	0.887867647	0.616268382	1.242005814	0.872093023	0.814680233	0.972383721	0.912063953	1.139585605	0.972737186	#N/A
XP_020460350.1	gamma-tubulin complex component 2	109962731	0.615633075	0.952196382	0.889123548	0.782299742	0.827877508	0.911298838	1.014857881	0.802971576	0.955273698	1.073431242	0.8811749	0.654205607	0.775700935	1.131995776	0.915522703	#N/A
XP_020460354.1	ADP-ribosylation factor 1	109962732	0.979846449	1.147792706	0.771129394	0.991362764	0.925205684	0.940164547	1.061420345	0.974088292	0.926236379	1.320201174	1.212908634	0.687342833	1.559932942	1.289454001	1.057591623	#N/A
XP_020460371.1	calcium-binding and coiled-coil domain-containing protein 2 isoform X1	109962741	1.740573152	1.292609351	0.869059166	1.137254902	1.002909796	0.938894277	1.221719457	1.110105581	1.088888889	1.142222222	0.99	0.887777778	1.131111111	0.865179437	0.771096023	#N/A
XP_020460379.1	CDK5 regulatory subunit-associated protein 3	109962744	1.175572519	1.031922276	1.183374083	0.773768217	1.072127139	1.218826406	0.753643303	0.816793893	1.107317073	0.791463415	0.831707317	0.736585366	1.485365854	0.946210269	0.798288509	#N/A
XP_020460386.1	pyridoxine-5-phosphate oxidase isoform X1	109962747	0	0	0.79788173	0	0.876434245	1.012356575	0	0	1.238410596	0.76986755	1.259933775	1.687086093	0.928807947	1.029126214	1.074139453	#N/A
XP_020460391.1	vacuolar-sorting protein SNF8 isoform X1	109962750	0.802721088	0.800680272	0	0.753061224	0	0	1.046938776	1.03877551	0	0	0	0	0	0	0	#N/A
XP_020460413.1	wings apart-like protein homolog	109962762	1.198289269	1.232503888	0.914245216	1.025660964	0.849751949	0.896527286	0.814930016	0.949455677	2.070657507	0.891069676	0.946025515	1.058881256	1.299313052	1.417434444	0.59177888	#N/A
XP_020460447.1	alpha-N-acetylgalactosaminide alpha-2%2C6-sialyltransferase 2-like	109962782	0.725	1.135	1.248660236	2.33	1.160771704	1.56698821	1.26	1.75	1.595845697	0.651038576	0.510979228	0.457566766	0.532937685	0.692390139	0.874598071	#REF!
XP_020460474.1	vesicle-fusing ATPase	109962797	0.929487179	1.386752137	0.890510949	0.875	0.931062449	1.04460665	1.116452991	1.146367521	0.900390625	0.959960938	0.969726563	1.106445313	1.545898438	1.065693431	0.99026764	#N/A
XP_020460480.1	26S proteasome non-ATPase regulatory subunit 11B	109962801	0.710040984	0.984631148	0.804843305	0.972336066	0.940883191	0.928774929	0.923155738	0.807377049	0.919354839	0.969758065	0.806451613	0.977822581	0.949596774	1.264957265	0.757834758	#N/A
XP_020460491.1	charged multivesicular body protein 6-like	109962809	0.577474892	0.865853659	0.956461645	1.069583931	0.863165169	0.680718728	1.164992826	1.06169297	0.875975716	0.772766696	0.787510841	0.72246314	0.658282741	0.970283345	1.058742225	#N/A
XP_020460493.1	eukaryotic translation initiation factor 3 subunit D	109962811	0.984047856	1.00997009	0.926195426	1.0777667	0.907484407	1.06029106	1.214356929	1.163509472	1.041237113	0.862230553	0.946579194	0.85660731	1.161199625	0.931392931	0.846153846	#N/A
XP_020460533.1	pentraxin fusion protein-like	109962835	0.613874346	0.859947644	0.789130435	2.47382199	1.863043478	2.019565217	1.494764398	1.560209424	0.922324159	0.40733945	0.480122324	0.560856269	0.408562691	0.385869565	0.489130435	#REF!
XP_020460593.1	zinc phosphodiesterase ELAC protein 2	109962864	0.817914831	0.836270191	0	0.997797357	0	0	1.152716593	1.069750367	0.876084263	1.266418835	1.026022305	1.118959108	0.739776952	0	0	#N/A
XP_020460594.1	protein SCO1 homolog%2C mitochondrial	109962866	0.961081081	0.982702703	1.38705036	0.845405405	1.014388489	0.88705036	0.968648649	1.062702703	1.042596349	0.870182556	0.885057471	0.791751183	0.819472617	0.841726619	0.625179856	#N/A
XP_020460601.1	isoleucine--tRNA ligase%2C cytoplasmic	109962802	0.586241276	0.619142572	0.961232604	1.03888335	0.996023857	0.808151093	1.068793619	0.976071785	0.977859779	1.140221402	1.035670357	1.189421894	1.355473555	1.141153082	0.829025845	#N/A
XP_020460606.1	sialoadhesin-like isoform X1	109962877	0.623611111	0.7625	0.804645622	2.304166667	0.729600953	0.429422275	0.45625	0.409027778	1.804909561	1.276485788	1.850129199	0.666666667	1.065891473	1.02739726	0.774270399	#N/A
XP_020460698.1	NHL repeat-containing protein 2 isoform X1	109962906	1.239280775	1.168741355	0.938042131	1.087136929	0.904584882	1.081784387	1.141078838	1.336099585	0.920972644	1.061803445	0.954407295	0.994934144	1.04964539	0.878562577	0.781908302	#N/A
XP_020460701.1	vinculin	109962907	0.671134942	0.730116175	0.870883882	1.168007149	0.93067591	0.975736568	0.948168007	1.17873101	0.935601458	1.34872418	0.930741191	1.557715674	0.845686513	0.987001733	1.111785095	#N/A
XP_020460718.1	voltage-dependent anion-selective channel protein 2-like	109962914	0.673869007	0.918298447	0.849056604	0.830519919	0.969339623	0.942216981	1.08507765	0.893990547	1.402193784	1.091407678	1.142595978	1.027422303	0.956124314	0.876179245	1.08490566	#N/A
XP_020460722.1	annexin A11-like	109962918	0.600938967	0.762910798	0.960042061	1.026995305	1.021030494	1.030494217	1.29342723	1.048122066	0.882723834	1.118537201	1.200504414	1.19924338	1.248423707	1.212407992	1.295478444	#N/A
XP_020460723.1	annexin A11-like isoform X1	109962920	0.715572716	0.837837838	0.873257288	0.619047619	0.809885932	1.022813688	1.293436293	0.702702703	0.76010101	0.811868687	0.803030303	0.61489899	0.609848485	0.949302915	2.827629911	#N/A
XP_020460741.1	LOW QUALITY PROTEIN: ubiquitin carboxyl-terminal hydrolase 47	109962926	0.614442295	0.649258543	0	0.849774339	0	0	1.107672469	0.936814958	0.863112392	1.011527378	1.047550432	0.702449568	1.13832853	0	0	#N/A
XP_020460751.1	LOW QUALITY PROTEIN: protein transport protein Sec24C-like	109962928	1.271966527	1.705020921	0.809649123	1.040794979	0.948245614	1.069298246	0.94874477	1.04916318	0.804020101	0.974156497	1.027279253	0.792534099	1.145010768	1.180701754	1.014035088	#N/A
XP_020460768.1	bifunctional purine biosynthesis protein PURH	109962935	0.76293823	0.951585977	1.033797217	1.055926544	1.090457256	1.483101392	0.964106845	1.07345576	1.198362147	0.864422202	0.835304823	0.763421292	1.092811647	0.926441352	0.81610338	#N/A
XP_020460780.1	cell cycle progression protein 1 isoform X1	109962942	5.94	1.377333333	0	0.598666667	0	0	0.268	1.482666667	0	0	0	0	0	0	0	#N/A
XP_020460795.1	calcium/calmodulin-dependent protein kinase type II subunit gamma isoform X1	109962949	0.418096724	0.838533541	0.779580798	1.24024961	0.805949966	0.855983773	1.225429017	1.517940718	1.009075908	1.125412541	1.02310231	0.888613861	1.059405941	1.002028398	0.965517241	#N/A
XP_020460811.1	glutamate dehydrogenase%2C mitochondrial	109962952	0.803536346	0.78978389	1.014423077	1.044204322	0.984375	0.973557692	1.040275049	1.049115914	0.925690021	0.970276008	1.093418259	1.081740977	1.174097665	1.105769231	1.157451923	#N/A
XP_020460820.1	protein FAM196A-like	109962956	0.723063973	0.801346801	0	1.348484848	0	0	1.063973064	1.796296296	0	0	0	0	0	0	0	#N/A
XP_020460821.1	ornithine aminotransferase%2C mitochondrial isoform X1	109962957	0.595412844	0.620183486	0.779710145	0.725688073	0.750724638	0.790338164	0.979816514	0.71559633	0.794306703	0.858585859	0.844811754	0.737373737	1.28466483	1.026086957	1.05410628	#N/A
XP_020460827.1	short/branched chain specific acyl-CoA dehydrogenase%2C mitochondrial	109962961	0.495296071	0.597675706	0.753178758	0.788046486	0.724756918	0.747943156	0.771997786	0.773657997	0.77359736	0.899009901	0.955775578	0.730693069	0.921452145	1.266267764	0.90052356	#N/A
XP_020460833.1	protein phosphatase 1B-like	109962968	0.743732591	0.895543175	0.927179487	1.402506964	0.88	0.900512821	1.318941504	1.356545961	1.09833795	0.991689751	0.908587258	0.954293629	1.078947368	1.044102564	1.116923077	#N/A
XP_020460834.1	ras-related protein Rab-27A isoform X1	109962965	0.846520496	1.060057197	1.172029703	1.045757865	1.252475248	1.123762376	0.958055291	1.153479504	0.924635332	0.800648298	0.762560778	0.806320908	0.877633712	0.732673267	0.971534653	#N/A
XP_020460839.1	mitotic checkpoint protein BUB3 isoform X1	109962972	0.910610932	0.897106109	0.90625	0.643086817	0.951286765	0.880514706	0.912540193	0.781993569	0.978886756	1.131477927	1.141074856	0.989443378	1.280230326	1.034007353	0.732536765	#N/A
XP_020460864.1	cytochrome c oxidase subunit 7A-related protein%2C mitochondrial	109962984	1.053377815	1.12176814	0.941018767	1.12176814	1.116175156	1.44772118	1.13177648	1.24353628	0.830545455	0.925090909	0.765818182	0.945454545	0.888727273	1.048257373	0.844504021	#N/A
XP_020460868.1	LOW QUALITY PROTEIN: dedicator of cytokinesis protein 1	109962987	0.614071038	0.806010929	0.79424307	0.928278689	0.775053305	0.988272921	1.036885246	1.079234973	1.009174312	0.79969419	0.940366972	1.510703364	0.793577982	1.05010661	0.780383795	#N/A
XP_020460893.1	60S ribosomal protein L19	109963010	0.786064769	0.682041217	0.827123696	0.81157998	0.9195231	1.040983607	0.962708538	0.779195289	1.14213198	0.817258883	0.766497462	0.741116751	1.099492386	0.996274218	0.800298063	#N/A
XP_020460895.1	protein transport protein Sec31A-like isoform X1	109963011	1.141715116	1.17005814	1.04921466	0.824127907	1.028272251	0.947643979	0.813953488	0.864098837	0.972072072	1.05045045	1.036936937	0.899099099	1.040540541	1.004188482	0.990575916	#N/A
XP_020460899.1	NADH dehydrogenase [ubiquinone] 1 beta subcomplex subunit 8%2C mitochondrial	109963012	1.191666667	1.101388889	0.86953125	0.805555556	0.83046875	1.33125	1.073611111	1.080555556	0.912442396	1.066052227	1.380952381	0.840245776	1.852534562	1.3046875	0.9140625	#N/A
XP_020460900.1	synaptic vesicle membrane protein VAT-1 homolog	109963013	1.084530854	0.915469146	0.880725191	1.039729501	1.036259542	1.151717557	0.894336433	0.906170752	1.034602076	1.09083045	1.01384083	0.957612457	0.975778547	1.02480916	0.825381679	#N/A
XP_020460919.1	ADP-ribosylation factor-like protein 3	109963026	0.513375796	0.656050955	1.248161765	1.104458599	0.716911765	0.715992647	1.086624204	1.066242038	0.796352584	1.084093212	0.95035461	0.875379939	1.288753799	1.363970588	0.860294118	#N/A
XP_020460922.1	ATP-citrate synthase-like isoform X1	109963029	0.859743041	0.946466809	0.783783784	0.894004283	0.889276373	0.946817786	1.199143469	1.050321199	0.9970385	1.215202369	1.211253702	0.989141165	0.846989141	0.982563208	0.804707934	#N/A
XP_020460925.1	adenosine kinase-like isoform X1	109963030	0.848484848	0.79338843	1.581418581	1.184573003	1.168831169	0.932067932	1.487603306	1.301652893	0.889655172	0.931034483	0.834482759	0.806896552	0.808275862	0.773226773	0.906093906	#N/A
XP_020460943.1	LOW QUALITY PROTEIN: actin filament-associated protein 1-like 2	109963037	2.397750511	2.617586912	1.602281989	0.768916155	1.34800326	0.91605542	0.77198364	0.624744376	0.858830846	0.774253731	0.85199005	0.873756219	0.616293532	0.91198044	0.740831296	#REF!
XP_020460946.1	metalloproteinase inhibitor 2	109963039	0.920261438	0.751633987	0.700877193	0.988235294	0.807017544	1.05877193	1.20130719	1.003921569	1.0135318	1.056833559	1.377537212	1.073071719	1.270635995	1.174561404	0.814035088	#N/A
XP_020460963.1	cleavage and polyadenylation specificity factor subunit 5	109963050	0.617905675	0.784172662	0.758542141	0.824140687	0.898253607	0.893697798	1.066346922	0.938449241	0.967213115	0.907494145	1.078454333	0.837236534	1.134660422	1.535307517	0.988610478	#N/A
XP_020460972.1	BTB/POZ domain-containing protein KCTD12-like	109963060	0.791304348	0.597101449	0.940735695	0.852173913	0.759536785	0.696866485	0.829951691	0.807729469	0.900129702	1.199740597	1.141374838	1.325551232	1.036316472	1.047683924	1.004768392	#N/A
XP_020460983.1	growth hormone-inducible transmembrane protein	109963070	1.431818182	0.934210526	1.09287257	1.10645933	0.981641469	1.003239741	0.831339713	1.242822967	0.862648221	1.143280632	1.206521739	1.030632411	1.351778656	1.059395248	0.974082073	#N/A
XP_020460992.1	peptidyl-prolyl cis-trans isomerase FKBP10-like	109963073	1.079422383	0.909747292	1.022433132	0.870036101	1.00949094	1.049180328	0.887184116	0.995487365	1.012443439	0.969457014	1.271493213	1.078054299	0.945701357	0.834339948	1.146678171	#N/A
XP_020461004.1	tudor domain-containing protein 1 isoform X1	109963079	0.479711452	0.570784491	0.638129496	0.566275924	0.614388489	0.697122302	0.954012624	0.724977457	0.705561614	1.173391494	1.125408942	0.984732824	1.744820065	1.70647482	0.602877698	#N/A
XP_020461021.1	LOW QUALITY PROTEIN: bifunctional coenzyme A synthase	109963087	0.909985935	1.085091421	0.996969697	1.00140647	0.959090909	0.921969697	0.876230661	0.753867792	0	0	0	0	0	1.226515152	0.95530303	#N/A
XP_020461023.1	ras-related protein Rab-5C-like	109963089	0	0	0	1.430487805	0.48773842	1.141689373	1.159756098	1.287804878	0.984934087	0.757062147	0.918079096	0.718455744	0.711864407	0.619618529	1.110081744	#N/A
XP_020461024.1	dnaJ homolog subfamily C member 7-like	109963091	2.371069182	1.060197664	0	1.025157233	0	0	0.862533693	0.868823001	0	0	0	0	0	0	0	#N/A
XP_020461028.1	60S ribosomal protein L13	109963090	0.715981735	0.760730594	0.798611111	1.02283105	0.971354167	1.151041667	0.983561644	1.116894977	0.951086957	1	1.272826087	0.966304348	1.761956522	1.092881944	0.908854167	#N/A
XP_020461032.1	26S protease regulatory subunit 8 isoform X1	109963094	0.909924937	1.056713928	0.996306556	1.004170142	0.985226223	0.901200369	0.938281902	0.945788157	0.917391304	1.049565217	1.071304348	0.983478261	1.126956522	1.04432133	0.815327793	#N/A
XP_020461040.1	LOW QUALITY PROTEIN: TBC1 domain family member 17-like	109963102	1.761596548	2.719525351	0.805333333	1.302049622	0.9	1.006666667	0.989212513	0.856526429	0.922797457	1.013623978	0.9164396	0.955495005	1.239782016	0.874666667	1.121333333	#N/A
XP_020461041.1	60S ribosomal protein L27	109963103	0.847567568	1.24972973	0.83109405	1.111351351	0.946257198	1.054702495	1.031351351	1.250810811	1.043633126	0.915405165	0.976847729	0.741763134	1.50667854	1.031669866	0.962571977	#N/A
XP_020461045.1	nucleobindin-2-like isoform X1	109963106	0.945802338	1.034006376	1.171532847	1.21466525	1.206812652	1.335766423	1.17109458	1.274176408	1.414356787	0.651030561	0.584221748	0.514570007	0.638237385	0.754257908	0.686131387	#REF!
XP_020461049.1	coronin-1A-like	109963108	0.705208333	0.886458333	0.80016116	1.071875	0.85898469	0.832393231	1.1	0.958333333	0.907056799	1.160068847	1.283993115	1.265060241	0.943201377	1.020950846	1.253021757	#N/A
XP_020461061.1	elongin-B isoform X1	109963117	1.234251969	2.700787402	0.744186047	1.002952756	0.95247725	1.049544995	1.13976378	0.797244094	0.946058091	1.159751037	1.135892116	0.852697095	1.436721992	1.366026289	0.869565217	#N/A
XP_020461063.1	cytochrome c oxidase subunit 6A%2C mitochondrial-like	109963118	0.827371695	1.146189736	0.76259542	1.125972006	1.04351145	1.10610687	1.407465008	1.33592535	0.947245018	1.201641266	1.032825322	0.975381008	1.01992966	1.107633588	1.087022901	#N/A
XP_020461090.1	cytochrome c oxidase subunit NDUFA4-like	109963130	0.653512234	0.689029203	0.639477977	1.205998421	0.783849918	0.827079935	1.405682715	1.359905288	0.993288591	1.078619367	1.135186961	0.882070949	1.319271333	1.016313214	0.798531811	#N/A
XP_020461093.1	ATP-dependent RNA helicase DDX42 isoform X1	109963133	0.76	0.642424242	0	0.750909091	0	0	0.916969697	0.778181818	0.760719225	0.858921162	0.824343015	0.988934993	1.100276625	0	0	#N/A
XP_020461107.1	AP-1 complex subunit gamma-1	109963141	1.390988372	1.263081395	1.097097097	1.113372093	1.169169169	1.161161161	1.100290698	0.938953488	1.027733756	0.831220285	0.782091918	0.760697306	1.087163233	0.843843844	0.824824825	#N/A
XP_020461111.1	LIM and SH3 domain protein 1	109963147	0.784136546	0.845381526	0.893970894	0.923694779	0.986486486	0.910602911	0.965863454	0.84437751	0.996728462	1.015267176	1.12431843	1.109051254	1.178844057	1.144490644	1.109147609	#N/A
XP_020461119.1	LOW QUALITY PROTEIN: lymphocyte antigen 75-like	109963150	0.980392157	0.999066293	0.91644679	0.796451914	0.939313984	0.890941073	0.924369748	0.711484594	1.086605081	0.974595843	0.908775982	0.841801386	0.980369515	1.094986807	1.126649077	#N/A
XP_020461124.1	nucleolar transcription factor 1 isoform X1	109963155	0.769762087	0.758250192	0	1.320798158	0	0	1.103607061	1.187260169	0.8859447	1.048387097	0.986175115	1.094470046	0.968894009	0	0	#N/A
XP_020461126.1	LOW QUALITY PROTEIN: ubiquitin-like modifier-activating enzyme ATG7	109963128	0.865793781	1.090016367	0.901977644	0.910801964	1.070507309	0.797936371	1.426350245	1.253682488	0.852731591	1.112826603	1.079572447	1.144893112	1.347980998	1.116079106	0.870163371	#N/A
XP_020461135.1	serine/threonine-protein phosphatase alpha-2 isoform-like isoform X1	109963159	1.810237203	1.581772784	0	0.902621723	0	0	0.97627965	0.810237203	1.005008347	1.095158598	1.471619366	0.830550918	1.275459098	0	0	#N/A
XP_020461144.1	RUS1 family protein C16orf58 homolog	109963164	0	0.663930689	0.570789032	0.542179663	0.876329043	0.728595411	0.611491108	0.830369357	0	0	0	0	0	0.738108562	0.562954673	#N/A
XP_020461147.1	migration and invasion enhancer 1-like	109963166	0.917647059	1.088627451	0.754116356	0.912941176	0.716794731	1.284302964	1.090980392	1.263529412	0.514036786	0.957405615	0.952565344	1.212003872	1.262342691	0.82766191	1.369923161	#N/A
XP_020461149.1	coiled-coil domain-containing protein 47 isoform X1	109963169	1.544816836	1.295401403	0.872340426	0.791114575	0.969361702	0.920851064	0.917381138	0.687451286	0.990517241	0.981896552	1.029310345	0.848275862	1.132758621	1.046808511	0.769361702	#N/A
XP_020461178.1	band 3 anion exchange protein-like	109963182	0.571540881	0.672169811	0.885078777	0.604559748	0.936978684	0.72381835	1.150157233	0.606132075	0.818421053	1.273684211	1.618421053	0.823684211	0.842105263	1.077849861	1.101946247	#N/A
XP_020461180.1	putative all-trans-retinol 13%2C14-reductase isoform X1	109963184	1.003281378	1.102543068	0.712264151	1.134536505	0.974528302	1.131132075	1.104183757	1.218211649	0.944871795	1.026923077	0.962820513	0.883333333	1.75	0.824528302	1.260377358	#N/A
XP_020461190.1	glycylpeptide N-tetradecanoyltransferase 1	109963190	0.542654028	0.827014218	0	1.334123223	0	0	1.18957346	1.424960506	0.865384615	1.093589744	1.019230769	1.180769231	1.143589744	0	0	#N/A
XP_020461191.1	LIM domain-containing protein 2 isoform X1	109963191	0.483870968	0.463059313	1.390572391	0.822060354	1.148148148	1.15375982	0.703433923	0.872008325	0.857142857	1.114285714	0.525714286	2.306666667	0.544761905	0.514029181	1.652076319	#N/A
XP_020461193.1	60S ribosomal protein L3	109963192	0.734782609	0.807608696	0.818632309	1.064130435	1.033696729	1.130822597	1.20326087	1.17173913	0.913479053	0.908014572	1.111111111	0.785063752	1.703096539	1.03468781	0.952428147	#N/A
XP_020461198.1	branched-chain-amino-acid aminotransferase%2C cytosolic-like	109963195	0	0	0.821818182	0	0.953454545	0.797818182	0	0	0.841530055	1.117486339	1.196721311	1.587431694	1.073770492	1.202181818	1.042909091	#N/A
XP_020461212.1	interferon-induced 35 kDa protein	109963203	1.082624544	1.2527339	0.795918367	1.031591738	0.842229199	0.996075353	1.077764277	1.159173755	1.23857868	0.785109983	0.921319797	0.725042301	0.889170897	0.844583987	0.820251177	#N/A
XP_020461218.1	ribosome maturation protein SBDS	109963214	0.819148936	0.878419453	0.833501514	0.902735562	0.974772957	0.943491423	1.080547112	1	0.906716418	1.067164179	1.317164179	1.154228856	1.402985075	1.1160444	1.129162462	#N/A
XP_020461224.1	heterogeneous nuclear ribonucleoprotein U-like protein 1	109963219	0.528497409	0.495336788	0.983606557	0.789637306	0.920925747	0.81485053	1.111917098	0.92642487	0.983069977	0.945823928	1.058690745	0.957110609	1.414221219	1.114754098	0.964320154	#N/A
XP_020461240.1	putative polypeptide N-acetylgalactosaminyltransferase-like protein 3	109963230	0.995041322	1.418181818	1.048902196	1.353719008	1.0499002	1.364271457	0.843801653	1.000826446	1.604554865	0.730848861	0.881987578	0.480331263	0.824016563	0.653692615	0.819361277	#N/A
XP_020461280.1	flavin reductase (NADPH)	109963258	0.711340206	0.737113402	0.742524917	0.843298969	0.946013289	0.950996678	1.192783505	0.944329897	0.763787721	1.151925078	1.227887617	0.8855359	0.960457856	1.156976744	1.115448505	#N/A
XP_020461284.1	haptoglobin-like	109963260	0.818755636	1.118124436	1.01378579	0.920649234	0.759278897	1.001060445	0.839495041	0.622182146	0.990892532	0.841530055	1.453551913	1.803278689	0.663023679	0.880169671	1.026511135	#N/A
XP_020461285.1	echinoderm microtubule-associated protein-like 2 isoform X1	109963264	0.97486911	1.021989529	1.031135531	0.970680628	0.89010989	1.144688645	0.743455497	0.878534031	0.763811049	0.778222578	0.857485989	0.872698159	0.694955965	0.921245421	1.055860806	#N/A
XP_020461296.1	periaxin isoform X1	109963273	0.687179487	0.674871795	0.880880881	0.50974359	0.802802803	0.836836837	0.982564103	0.466666667	0.350141186	0.337232755	0.514723679	0.583703106	0.441306979	0.745745746	1.96996997	#N/A
XP_020461304.1	2-oxoisovalerate dehydrogenase subunit alpha%2C mitochondrial isoform X1	109963278	0.336259284	0.385550304	0.812913907	0.557056043	0.84602649	0.802152318	0.618501013	0.629304524	0.928057554	0.841726619	0.864208633	0.750899281	1.089028777	0.910596026	0.675496689	#N/A
XP_020461314.1	SAFB-like transcription modulator	109963282	1.006102212	0.803203661	1.20372093	1.064073227	0.932093023	0.864186047	1.130434783	1.098398169	1.225694444	1.170138889	1.107638889	0.864583333	1.560185185	1.030697674	0.735813953	#N/A
XP_020461334.1	integrin alpha-11 isoform X1	109963296	0.822279459	0.976175145	0	0.878943979	0	0	0.521571153	0.95235029	0	0	0	0	0	0	0	#N/A
XP_020461354.1	Bardet-Biedl syndrome 4 protein isoform X1	109963302	1.303797468	6.279887482	0	1.310829817	0	0	0.578059072	0.779184248	0	0	0	0	0	0	0	#N/A
XP_020461366.1	acidic leucine-rich nuclear phosphoprotein 32 family member A isoform X1	109963306	0.669035533	0.699492386	0.856756757	0.907614213	0.936936937	0.878378378	1.070050761	0.914720812	0.83853606	1.15285253	1.15285253	1.081808396	1.121636168	1.253153153	1.035135135	#N/A
XP_020461380.1	NAD(P) transhydrogenase%2C mitochondrial-like	109963315	0.815732759	0.909482759	0.937960042	1	0.98002103	0.96214511	1.108836207	0.981681034	0.971980676	0.897584541	0.927536232	0.964251208	1.252173913	1.228180862	1.153522608	#N/A
XP_020461382.1	RNA-binding protein with multiple splicing 2-like	109963318	0.665364583	0.825520833	0.9	1.158854167	1.362121212	1.092424242	1.484375	1.403645833	1.081008101	1.246624662	1.341134113	0.767776778	0.800180018	1.016666667	0.866666667	#REF!
XP_020461391.1	COP9 signalosome complex subunit 2 isoform X1	109963322	0.63968254	0.529365079	1.012383901	1.266666667	0.964912281	0.925696594	1.848412698	1.065079365	0.968903437	1.107201309	0.913256956	0.776595745	1.056464812	1.098039216	0.689370485	#N/A
XP_020461434.1	LOW QUALITY PROTEIN: fibrillin-1	109963340	0.902851109	0.828933474	0.827416174	0.992608237	0.84418146	1.009861933	0.931362196	1.06969377	1.000925069	1.386679001	0.976873265	1.064754857	1.012950971	1.107495069	1.213017751	#N/A
XP_020461444.1	cytoplasmic polyadenylation element-binding protein 1 isoform X1	109963346	0.749667111	0.892143808	0.879576108	1.143808256	1.074181118	1.195568401	1.80159787	1.697736352	1.049925484	1.186289121	0.948584203	0.805514158	0.519374069	0.578034682	0.62716763	#REF!
XP_020461456.1	homer protein homolog 2 isoform X1	109963349	0.325174825	0.43006993	1.591165414	0.948951049	0.883458647	1.481203008	1.468531469	1.421678322	0	0	0	0	0	0.944548872	1.617481203	#N/A
XP_020461460.1	ubiquitin carboxyl-terminal hydrolase 8	109963351	0.500508647	0.689725331	0	0.7965412	0	0	0.86775178	1.10681587	0	0	0	0	0	0	0	#N/A
XP_020461476.1	tropomodulin-3	109963356	1.089265537	0.93220339	0.796442688	0.775141243	0.898221344	1.01284585	0.949152542	1.206779661	0.854395604	0.980769231	1.056776557	0.907509158	0.956043956	1.371541502	1.053359684	#N/A
XP_020461513.1	myelin expression factor 2 isoform X1	109963374	0.616344354	0.661260137	0.624399616	0.805364941	0.923150817	0.892411143	1.067997505	0.839051778	0.863839286	0.985491071	1.151785714	1.092633929	1.233258929	1.053794428	0.97790586	#N/A
XP_020461550.1	probable C-mannosyltransferase DPY19L3	109963390	0.651132686	0.755987055	0	0.893851133	0	0	0.966990291	0.910679612	0	0	0	0	0	0	0	#N/A
XP_020461572.1	phosphatidate cytidylyltransferase%2C mitochondrial isoform X1	109963388	0.454624028	0.534140017	0.801378446	0.727744166	0.80075188	0.777568922	0.783923941	0.723422645	0	0	0	0	0	0.920426065	0.711779449	#N/A
XP_020461585.1	annexin A3	109963421	0.672897196	0.726168224	0.826460481	1.003738318	0.85137457	1.08161512	1.05046729	1.008411215	0.941306755	1	1.095238095	1.07530454	0.983388704	1.071305842	1.268900344	#N/A
XP_020461587.1	eosinophil peroxidase-like	109963422	0.716293597	0.441436752	0.793959008	0.795419053	1.551240561	0.859762675	0.552316502	0.659031754	0.703592814	1.438123752	1.146706587	0.880239521	0.913173653	1.035598706	0.961165049	#REF!
XP_020461599.1	NAD(P) transhydrogenase%2C mitochondrial-like	109963428	0.901529637	0.95124283	0.637841833	0.845124283	0.73466371	0.772357724	1.043977055	0.875717017	0.988095238	1.088293651	1.020833333	0.954365079	1.33234127	1.460458241	0.89135255	#N/A
XP_020461608.1	GTP:AMP phosphotransferase AK3%2C mitochondrial	109963435	0.539085546	0.671828909	0.88022508	0.874631268	0.961414791	0.982315113	0.966814159	0.908554572	0.703571429	0.872321429	0.898214286	0.727678571	0.826785714	1.045819936	1.192122186	#N/A
XP_020461611.1	prenylcysteine oxidase 1	109963438	0.626497006	0.722305389	0.600165563	0.745508982	0.743377483	0.792218543	0.974550898	0.825598802	0.838709677	1.064516129	1.210685484	0.939516129	1.05141129	1.069536424	0.908940397	#N/A
XP_020461616.1	protein FAM136A	109963440	0.762175325	0.876623377	0.84679089	1.284902597	0.989648033	0.925465839	1.363636364	1.206980519	1.013157895	0.913377193	1.074561404	0.877192982	1.137061404	0.957902001	0.801932367	#N/A
XP_020461623.1	smoothelin-like	109963443	0.635529608	0.744787323	0.678571429	1.135946622	0.845535714	1.270535714	0.587989992	1.018348624	0.91571754	1.514806378	0.699316629	1.60022779	0.660592255	0.735714286	1.057142857	#REF!
XP_020461635.1	plasminogen receptor (KT)	109963448	0.558988764	0.514044944	0.589365791	1.244382022	0.703395259	0.707238949	1.200374532	1.061797753	0.743112948	0.952479339	0.95661157	0.95661157	0.900826446	0.98846893	1.136450993	#N/A
XP_020461643.1	sarcosine dehydrogenase%2C mitochondrial	109963453	1.487972509	1.6139748	1.807167235	1.225658648	1.658703072	1.107508532	0.786941581	1.018327606	1.009791922	0.903304774	0.869033048	1.200734394	0.925336597	0.624573379	0.634812287	#N/A
XP_020461653.1	developmentally-regulated GTP-binding protein 1	109963459	0.878238342	1.033678756	0.933025404	1.093264249	1.040030793	0.989222479	1.205958549	1.138601036	0.801752464	1.065717415	1.013143483	0.932092004	1.082146769	0.949191686	0.827559661	#N/A
XP_020461655.1	probable inactive glycosyltransferase 25 family member 3 isoform X1	109963460	1.174922601	1.207430341	0	0.959752322	0	0	0.965944272	0.897832817	0	0	0	0	0	0	0	#N/A
XP_020461675.1	prosaposin-like	109963472	0.559500329	0.539119001	0	1.20052597	0	0	1.179487179	0.781722551	0.730593607	1.557077626	1.844748858	2.03652968	0.799086758	0	0	#REF!
XP_020461684.1	protein AMBP-like	109963478	1.565803109	1.50880829	1.588522589	1.361658031	1.371184371	1.31013431	1.216580311	0.868393782	1.236248873	0.778178539	0.882777277	0.694319206	0.611361587	0.709401709	0.673992674	#N/A
XP_020461709.1	lysosome membrane protein 2-like	109963493	0.456357388	0.440549828	0.757407407	0.509965636	0.988888889	0.818518519	0.580756014	0.571821306	0.939366516	0.940271493	1.026244344	0.905882353	1.061538462	1.262962963	0.785185185	#N/A
XP_020461715.1	S-adenosylmethionine synthase-like	109963497	0.978371501	0.890585242	0.782270607	0.825699746	0.863141524	0.781493002	0.986005089	0.927480916	0.810980392	1.036078431	1.116078431	0.765490196	1.545098039	1.477449456	1.315707621	#N/A
XP_020461720.1	annexin A4	109963500	0.597621407	0.700693756	0.719392315	0.932606541	0.859696157	0.927613941	1.440039643	0.968285431	0.836233367	1.243602866	1.336745138	0.968270215	1.278403275	1.292225201	1.139410188	#N/A
XP_020461724.1	NADH dehydrogenase [ubiquinone] 1 alpha subcomplex subunit 8	109963502	1.083906465	1.88170564	0.863551402	1.418156809	0.985981308	1.152336449	1.409903714	1.502063274	0.895284327	0.925104022	0.938280166	0.72260749	1.065880721	0.970093458	0.828971963	#N/A
XP_020461789.1	rab11 family-interacting protein 3 isoform X1	109963540	0.877946128	1.328282828	0	1.043771044	0	0	1.286195286	1.196969697	0	0	0	0	0	0	0	#N/A
XP_020461796.1	protein kinase C and casein kinase substrate in neurons protein 2-like isoform X1	109963543	1.297101449	1.076086957	1.037078652	0.884057971	0.914606742	0.92247191	0.855978261	0.882246377	0.906562848	1.040044494	0.878754171	1.332591769	0.972191324	0.931460674	1.576404494	#N/A
XP_020461812.1	cytochrome c oxidase subunit 6B1	109963550	0.59039548	0.556497175	0.682776801	0.563559322	0.561511424	0.575571178	1.146892655	1.039548023	0	0	0	0	0	1.777680141	1.708260105	#REF!
XP_020461847.1	TBC1 domain family member 24 isoform X1	109963565	1.387359837	2.391437309	0.83716965	1.013251784	0.982097187	1.205456095	1.144750255	1.217125382	0	0	0	0	0	0.864450128	0.836317136	#N/A
XP_020461854.1	speckle targeted PIP5K1A-regulated poly(A) polymerase	109963569	1.999141631	1.718454936	0	0.584549356	0	0	0.832618026	0.732188841	0.761503067	0.891104294	0.863496933	0.865797546	0.884202454	0	0	#N/A
XP_020461855.1	alanyl-tRNA editing protein Aarsd1	109963571	0.685503686	0.57002457	1.074852817	0.675061425	0.884777124	0.894028595	1.191031941	0.792383292	0.62019544	0.839739414	0.917915309	0.704885993	1.128338762	1.08999159	1.784693019	#N/A
XP_020461857.1	myoferlin-like	109963573	0.689860835	0.69582505	0.781651376	0.995029821	0.939449541	0.96146789	0.968190855	1.049701789	0.881799163	1.20083682	1.154811715	1.076359833	0.784518828	1.101834862	1.004587156	#N/A
XP_020461875.1	3-phosphoinositide-dependent protein kinase 1 isoform X1	109963581	0.831460674	0.668539326	0.760401722	1.011938202	0.804160689	0.966284075	1.105337079	1.000702247	0.777468707	1.031988873	0.938803894	0.724617524	1.089707928	1.047345768	1.160688666	#N/A
XP_020461950.1	histone H1.0-B	109963617	0.548966757	0.628032345	0.804478898	1.071877808	0.968992248	1.109388458	1.289308176	0.83378257	1.01581596	1.126527678	0.909417685	0.733285406	0.965492451	0.991386736	0.933677864	#REF!
[truncated: 3,428 more rows]
