# Supplementary material for: Protein expression patterns and metal metabolites in a protogynous hermaphrodite fish, the ricefield eel (Monopterus albus)
Source: BMC Genomics. 2024 May 21;25:500. doi: 10.1186/s12864-024-10397-w (PMC11106920; doi:10.1186/s12864-024-10397-w)
Supplement: Supplementary file 3 — Supplementary Material 3 [file 12864_2024_10397_MOESM3_ESM.xls]

Protein	Description	Gene	IE1	IE2	IE3	OV1	OV2	OV3	IE.vs.OV FC	IE.vs.OV Pvalue	IE.vs.OV log2FC	IE.vs.OV UP.DOWN
NP_443657.1	cytochrome b (mitochondrion)	-	0.959770114942529	0.9375	1.08993902439024	0.64367816091954	0.669540229885058	0.655487804878049	1.51734633937948	0.0021287557600556	0.60155042314337	up
XP_020441122.1	protein canopy-1-like	109951151	1.51260504201681	1.04776820673453	1.49177760375881	0.577430972388956	0.900360144057623	0.847298355520752	1.74279351455731	0.0338520276095169	0.801401649686918	up
XP_020441569.1	fructose-1%2C6-bisphosphatase 1-like	109951415	1.26720647773279	1.26184210526316	1.05526315789474	1.94736842105263	2.01754385964912	1.47631578947368	0.658732127134514	0.0280534038985581	-0.602236181126812	down
XP_020442335.1	endophilin-A1-like	109951914	1.35419630156472	1.01580459770115	1.39367816091954	0.60597439544808	0.852062588904694	0.825431034482759	1.64822937266479	0.0260682857965656	0.720917026367845	up
XP_020442564.1	guanine nucleotide-binding protein subunit alpha-11-like isoform X2	109952059	0.798679867986799	0.956678700361011	1.10348977135981	0.478547854785479	0.53025302530253	0.772563176895307	1.60486472627554	0.0467216685285556	0.682451697997952	up
XP_020442778.1	ubiquitin-conjugating enzyme E2 L3-like	109952186	1.17037037037037	1.17116060961313	1.16178194607268	0.762962962962963	0.709259259259259	0.753810082063306	1.57379249138103	1.45918150835563e-05	0.65424533030466	up
XP_020443014.1	LOW QUALITY PROTEIN: tektin-1-like	109952327	0.70791749833666	0.786581013561742	0.519628836545325	1.40918163672655	1.23619427811045	1.27480371163455	0.513784453866108	0.00259727078161801	-0.960764857177997	down
XP_020443145.1	dnaJ homolog subfamily B member 1	109952418	0.797764227642276	0.77734375	0.721354166666667	1.20833333333333	1.53252032520325	0.984375	0.616462063086105	0.0414399734634005	-0.697915980602454	down
XP_020443313.1	phosphatidylinositol transfer protein alpha isoform-like	109952527	1.10979547900969	1.01775147928994	1.27514792899408	0.554359526372443	0.678148546824543	0.961538461538461	1.55087635263124	0.0471016349508666	0.633083668606981	up
XP_020443325.1	von Willebrand factor A domain-containing protein 5A-like	109952534	0.938706015891033	0.805782060785767	0.866567828020756	0.51589103291714	0.510215664018161	0.43587842846553	1.78596612190681	0.00116184949829373	0.836704714154204	up
XP_020443336.1	atypical kinase COQ8B%2C mitochondrial	109952543	0.585635359116022	0.870581186339125	0.639904134212103	1.27624309392265	1.31767955801105	1.01378070701019	0.581012481104007	0.0175284097988031	-0.783358939461602	down
XP_020443836.1	GTP-binding protein 1 isoform X1	109952874	0.530052058684335	0.605927552140505	0.640504939626784	0.353052531945102	0.195456696639849	0.389132821075741	1.89462978019649	0.0145808423305661	0.921915966361846	up
XP_020444007.1	phosphoenolpyruvate carboxykinase%2C cytosolic [GTP]-like	109953010	0.669003115264797	1.07176287051482	0.734789391575663	1.19548286604361	1.34579439252336	1.44929797191888	0.620350509481282	0.0252212399964025	-0.688844499702793	down
XP_020444154.1	fumarylacetoacetase	109953102	1.03513071895425	1.39303482587065	1.19474058280028	0.725490196078431	0.803104575163399	0.670931058990761	1.64713052141882	0.0126667362799524	0.719954881198306	up
XP_020444488.1	nuclear receptor-binding protein-like	109953362	1.0079006772009	0.852358168147642	0.992481203007519	0.514672686230248	0.494356659142212	0.784688995215311	1.59040579772478	0.0289718992149746	0.669394921276884	up
XP_020445059.1	vitellogenin-2-like	109953966	0.854251012145749	1.8974358974359	0.928994082840237	3.46963562753036	3.01619433198381	2.69428007889546	0.400940835896509	0.0105433771092635	-1.31853873116497	down
XP_020445439.1	cysteine-rich and transmembrane domain-containing protein 1	109954449	0.997138769670958	1.04863221884498	1.16818642350557	0.631616595135908	0.627324749642346	0.792299898682877	1.56683540869064	0.00643070004253697	0.647853637029814	up
XP_020446373.1	annexin A1	109954982	1.01501251042535	0.774353876739563	1.02882703777336	0.562135112593828	0.595496246872394	0.708747514910537	1.50997927785662	0.0277030221412069	0.594528750915504	up
XP_020446831.1	ADP-ribosylation factor 6	109955225	1.22275862068966	1.19541984732824	0.797709923664122	0.435172413793103	0.496551724137931	0.695419847328244	1.97640062638316	0.0286481105509697	0.982875418133302	up
XP_020446961.1	gamma-soluble NSF attachment protein	109955288	0.970099667774086	0.933418693982074	1.20870678617158	0.530232558139535	0.746179401993355	0.763124199743918	1.52594752137943	0.0352571486006655	0.609705347527943	up
XP_020447219.1	heterogeneous nuclear ribonucleoproteins C1/C2 isoform X1	109955424	0.567917205692109	0.851301115241636	0.807930607187113	1.08602846054334	1.26972833117723	0.98636926889715	0.6663868710294	0.0372839875409511	-0.585568117484264	down
XP_020447454.1	ubiquitin carboxyl-terminal hydrolase isozyme L1 isoform X1	109955542	1.28776978417266	0.954545454545455	1.24454545454545	0.603117505995204	0.833333333333333	0.865454545454545	1.51477150899152	0.0414291293999845	0.599100191252316	up
XP_020447742.1	calcium-binding protein 39-like	109955680	0.871700429711479	0.893846153846154	0.966923076923077	0.430325352977287	0.445058317986495	0.766153846153846	1.66457947624532	0.0325881405957445	0.735157754375864	up
XP_020447794.1	ras-associated and pleckstrin homology domains-containing protein 1	109955723	1.36837455830389	1.35631349782293	1.33526850507983	0.918727915194346	0.938162544169611	0.816400580551524	1.51871101970813	0.000289788283968538	0.60284737998066	up
XP_020447959.1	60S ribosomal protein L39	109955802	1.14731585518102	1.04697986577181	1.17315436241611	0.52059925093633	0.709113607990013	0.903355704697987	1.57868815883126	0.0245254010433204	0.65872622114196	up
XP_020448629.1	protein LSM14 homolog B-like isoform X1	109956106	1.17375093214019	1.64755154639175	1.19458762886598	0.622669649515287	0.636092468307233	0.686211340206186	2.06475316710396	0.011411267020796	1.04596932359163	up
XP_020448838.1	bridging integrator 2-like isoform X1	109956225	1.07193396226415	1.08056872037915	0.989336492890995	0.67688679245283	0.633254716981132	0.732227488151659	1.53833082036028	0.000851148286884148	0.62136579040663	up
XP_020449039.1	Golgi apparatus protein 1-like	109956362	1.4373795761079	0.86493860845839	1.13778990450205	0.526011560693642	0.626204238921002	0.774897680763984	1.78510924452277	0.0490520320000532	0.836012366528084	up
XP_020449261.1	caveolin-1	109956467	1.01748040988547	0.764159702878366	1.03528319405757	0.490657022302592	0.52622061482821	0.750232126276694	1.59408507901035	0.042829977016134	0.672728630451823	up
XP_020450703.1	activating signal cointegrator 1 complex subunit 2 isoform X1	109957292	0.694693314955203	0.572953736654804	0.795729537366548	0.899379738111647	1.14403859407305	1.0576512455516	0.665375779953563	0.0229458923200739	-0.587758742608323	down
XP_020451200.1	MICOS complex subunit MIC27 isoform X1	109957567	0.907582938388625	1.08397790055249	0.771270718232044	1.46090047393365	1.3696682464455	1.5171270718232	0.63547030179258	0.00620169390741112	-0.654103391305793	down
XP_020451541.1	tubulin beta chain-like	109957755	1.14489003880983	0.875	0.973387096774194	0.25614489003881	0.38745148771022	0.781451612903226	2.10047461925403	0.0414421549467433	1.07071535335713	up
XP_020451770.1	cytosolic purine 5-nucleotidase isoform X1	109957881	0.74113475177305	1.08073654390935	0.577903682719547	2.02127659574468	1.62056737588652	1.62606232294618	0.455546253902087	0.00859579272344713	-1.13433054934013	down
XP_020452133.1	cytochrome c-b	109958102	1.2905701754386	1.32434301521438	1.03042876901798	0.735745614035088	0.617324561403509	0.969571230982019	1.56948117328569	0.0338239567047045	0.650287723172801	up
XP_020452242.1	vitellogenin-like	109958159	0.820776255707763	1.36282194848824	0.825307950727884	2.11529680365297	2.44520547945206	1.86002239641657	0.468638671309972	0.0100165405064853	-1.09345208689807	down
XP_020452518.1	vitellogenin-2-like	109958321	0.859799713876967	1.81327800829876	0.966804979253112	3.64377682403433	3.2618025751073	3.03319502074689	0.366230537856363	0.00389493782367879	-1.4491760007017	down
XP_020452625.1	uncharacterized protein LOC109958385	109958385	0.819479429051217	0.538932146829811	0.502224694104561	1.07388748950462	1.02015113350126	1.26195773081201	0.554421421783987	0.0159308335171677	-0.850945093356572	down
XP_020453033.1	probable phospholipid-transporting ATPase IIB isoform X1	109958611	0.385442110405471	0.492356115107914	0.600719424460432	0.998045920859795	0.937469467513434	0.642535971223022	0.573502015183036	0.0439063768231344	-0.8021295392662	down
XP_020453298.1	LOW QUALITY PROTEIN: NAD(P)H-hydrate epimerase	109958749	0.877672209026128	0.863	1.065	0.456650831353919	0.449524940617577	0.777	1.66689198819673	0.0412164799317675	0.73716062313565	up
XP_020453400.1	sialidase-1	109958815	0.855603448275862	1.07564841498559	0.839337175792507	0.616379310344828	0.46551724137931	0.71685878962536	1.5402812018756	0.0373311762583376	0.623193760996047	up
XP_020453406.1	cystatin-like	109958820	1.25990675990676	1.22391469916222	1.73952779893374	0.727272727272727	0.651515151515151	0.690784463061691	2.04068694415791	0.0128193433463824	1.02905487969947	up
XP_020453527.1	phosphoribosyl pyrophosphate synthase-associated protein 1 isoform X1	109958911	1.24442736356649	1.20199778024417	0.968923418423973	0.631053036126057	0.788624135280553	0.742508324084351	1.57958166371804	0.0128407823070047	0.65954252574922	up
XP_020453992.1	dynein light chain 2%2C cytoplasmic-like	109959172	1.21304926764314	1.39793577981651	1.35321100917431	0.8508655126498	0.829560585885486	0.877293577981651	1.54989465539568	0.00122154075126168	0.632170160465265	up
XP_020454068.1	superoxide dismutase [Cu-Zn] isoform X1	109959219	1.26043165467626	1.30901287553648	1.15772532188841	0.730935251798561	0.576978417266187	1.03862660944206	1.58836815470003	0.0322281737930751	0.667545341575057	up
XP_020454215.1	integrin-linked protein kinase-like	109959317	1.15625	0.751552795031056	1.0703933747412	0.472782258064516	0.490927419354839	0.736024844720497	1.75215372223123	0.0464050498038766	0.809129352891075	up
XP_020454309.1	centromere/kinetochore protein zw10 homolog	109959368	1.0414201183432	1.36087295401403	1.33749025720966	0.539447731755424	0.700197238658777	0.898674980514419	1.74893533960752	0.0217274711321896	0.806476951951399	up
XP_020454315.1	heterogeneous nuclear ribonucleoprotein A/B-like	109959371	0.794917257683215	0.752921535893155	0.684474123539232	0.440898345153664	0.41016548463357	0.597662771285476	1.5408793594752	0.0170360913999774	0.623753912923395	up
XP_020455016.1	serine/threonine-protein phosphatase 6 catalytic subunit	109959752	0.913496932515337	0.732945091514143	0.628951747088186	0.457668711656442	0.42760736196319	0.57820299500832	1.5547839527701	0.0464678240416251	0.636714122528315	up
XP_020455487.1	sorting nexin-12 isoform X1	109960014	1.17587373167982	1.05911680911681	1.04131054131054	0.632468996617813	0.750845546786922	0.792022792022792	1.50611173207454	0.00452410857514706	0.590828801437797	up
XP_020455589.1	cystatin-B-like	109960080	0.930149679258731	1.01633259094284	0.942835931700074	0.563791874554526	0.597291518175339	0.741648106904232	1.518510731786	0.00566534314227411	0.602657104514415	up
XP_020455669.1	transcription factor IIIA	109960132	1.40044994375703	1.0252935862692	1.3739837398374	0.496062992125984	0.560179977502812	0.691960252935863	2.17350432765439	0.00695405891313035	1.12002296816226	up
XP_020456341.1	SEC23-interacting protein isoform X1	109960525	0.880398671096346	0.9330900243309	0.799270072992701	2.24584717607973	2.89811738648948	1.78467153284672	0.37709568412008	0.0114931575508099	-1.40699745603385	down
XP_020456382.1	LOW QUALITY PROTEIN: probable E3 ubiquitin-protein ligase HERC4	109960548	0.915422885572139	1.34437751004016	1.12751004016064	0.64818763326226	0.685856432125089	0.771084337349398	1.60907545182009	0.0296079003736036	0.686231977655191	up
XP_020456426.1	tubulin alpha chain-like	109960573	1.07184145334434	0.90064620355412	0.879644588045234	0.562345169281585	0.569777043765483	0.762520193861066	1.50536704686036	0.0234007841911212	0.590115295704373	up
XP_020456694.1	gelsolin isoform X1	109960736	1.17153996101365	0.83906976744186	1.08093023255814	0.555555555555556	0.659844054580897	0.783255813953488	1.54680988215932	0.0376766132543645	0.629295886559932	up
XP_020457514.1	polyribonucleotide nucleotidyltransferase 1%2C mitochondrial	109961188	0.882070949185043	1.13144058885384	0.907465825446898	1.84084372003835	2.2032598274209	1.6403785488959	0.513851097421644	0.00728345184130349	-0.960577735727997	down
XP_020457679.1	ufm1-specific protease 2	109961314	0.729857819905213	0.770305676855895	0.841048034934498	1.9391785150079	1.64218009478673	1.12751091703057	0.497191845804675	0.0299949377770438	-1.00812545922429	down
XP_020458676.1	acylglycerol kinase%2C mitochondrial	109961854	1.00986842105263	0.837719298245614	0.924812030075188	0.534539473684211	0.659539473684211	0.554511278195489	1.58550568843501	0.00563790285129786	0.664943053513813	up
XP_020459883.1	sideroflexin-5	109962478	1.02546296296296	1.15290739411342	1.22110552763819	0.658564814814815	0.865740740740741	0.737975592246949	1.50267613201688	0.0103870804897212	0.587534102347186	up
XP_020460143.1	LOW QUALITY PROTEIN: apoptotic chromatin condensation inducer in the nucleus-like	109962613	0.833946078431373	0.782228696285506	0.832483612527312	0.379289215686275	0.495710784313726	0.712308812818645	1.54264776171438	0.044166963967389	0.625408683788183	up
XP_020460216.1	zona pellucida sperm-binding protein 3-like	109962663	1.62199312714777	1.33406352683461	1.63636363636364	0.711340206185567	0.687285223367698	1.24534501642935	1.73694085625048	0.0349546549959362	0.79654863035987	up
XP_020460225.1	mitochondrial ubiquitin ligase activator of nfkb 1-A-like	109962670	1.13915857605178	0.582905184493227	0.807566557683326	3.53559870550162	5.08899676375405	0	0.19553615217825	0.0110421214974096	-2.35449272650341	down
XP_020460298.1	charged multivesicular body protein 2a	109962707	1.07012195121951	0.975694444444444	1.17013888888889	0.61890243902439	0.616869918699187	0.747685185185185	1.62138851726395	0.00440514290845889	0.697229830997146	up
XP_020460533.1	pentraxin fusion protein-like	109962835	2.4738219895288	1.86304347826087	2.0195652173913	0.613874345549738	0.859947643979058	0.789130434782609	2.8089104379272	0.00229059495824179	1.49001062488503	up
XP_020460943.1	LOW QUALITY PROTEIN: actin filament-associated protein 1-like 2	109963037	0.768916155419223	1.3480032599837	0.916055419722901	2.39775051124744	2.61758691206544	1.60228198859006	0.458318112049552	0.0279012641425614	-1.1255787948881	down
XP_020461382.1	RNA-binding protein with multiple splicing 2-like	109963318	1.15885416666667	1.36212121212121	1.09242424242424	0.665364583333333	0.825520833333333	0.9	1.5113227911398	0.0187602133538526	0.595811826910231	up
XP_020461623.1	smoothelin-like	109963443	1.13594662218515	0.845535714285714	1.27053571428571	0.635529608006672	0.744787322768974	0.678571428571429	1.57950188799351	0.0371392858540092	0.659469661552815	up
XP_020461950.1	histone H1.0-B	109963617	1.07187780772686	0.968992248062016	1.10938845822567	0.548966756513926	0.628032345013477	0.804478897502153	1.58985288534993	0.0107475189179084	0.668893274065905	up
XP_020462019.1	uncharacterized protein LOC109963662	109963662	1.00898410504492	1.01523297491039	0.951612903225806	0.666897028334485	0.485832757429164	0.809139784946237	1.516833752666	0.0242090941687213	0.601062972633406	up
XP_020462551.1	ras-related protein Rab-5A	109963944	1.02376033057851	1.05035971223022	0.902158273381295	2.20764462809917	2.50723140495868	1.38705035971223	0.487760442295157	0.0368152640720289	-1.03575533556167	down
XP_020463083.1	40S ribosomal protein S11 isoform X1	109964252	1.22967741935484	1.11787819253438	1.19744597249509	0.645161290322581	0.611612903225806	1.05599214145383	1.53279712296613	0.0487938323161643	0.616166758275459	up
XP_020463163.1	eukaryotic translation initiation factor 4E-1A isoform X1	109964302	0.89922480620155	1.10344827586207	1.18103448275862	0.582364341085271	0.534883720930233	0.730407523510972	1.72310661671021	0.0122535882981081	0.785011970651863	up
XP_020463571.1	ER membrane protein complex subunit 3	109964540	1.0085744908896	1.06190125276345	1.01252763448784	0.516613076098607	0.551982851018221	0.775239498894621	1.6720599542932	0.00753754483612396	0.741626578406083	up
XP_020463732.1	60S ribosomal protein L32	109964633	0.999129677980853	0.93859649122807	1.09429824561404	0.585726718885988	0.630113141862489	0.744517543859649	1.54666919802262	0.00549441938542227	0.629164665820289	up
XP_020463854.1	AP-2 complex subunit alpha-1 isoform X1	109964697	1.32285471537808	1.08366141732283	1.02362204724409	0.587085811384877	0.635514018691589	0.945866141732283	1.58182707247367	0.0439810810484425	0.661591891011073	up
XP_020464289.1	hydroxymethylglutaryl-CoA lyase%2C mitochondrial	109964975	1.13475935828877	0.991573033707865	0.852059925093633	0.545454545454545	0.494117647058824	0.683520599250936	1.72851533668169	0.0135402920940603	0.789533404327217	up
XP_020464341.1	N-acetylglucosamine-6-sulfatase isoform X1	109965006	1.31122994652406	1.08821034775233	1.26972010178117	0.701604278074866	0.687700534759358	0.864291772688719	1.62813540792002	0.0060551199095606	0.703220689905759	up
XP_020464459.1	transaldolase	109965067	1.57457212713936	1.03448275862069	1.57784743991641	0.733496332518337	0.930317848410758	0.839080459770115	1.67282404045054	0.0413489088011422	0.742285700415045	up
XP_020465082.1	amyloid beta A4 protein-like isoform X1	109965420	1.47058823529412	1.19055793991416	1.3519313304721	0.697018533440774	0.785656728444803	1.14763948497854	1.52570239377808	0.0449343954679956	0.609473574955438	up
XP_020465193.1	COMM domain-containing protein 6	109965496	0.99935149156939	1.09309542280838	1.19317300232739	0.570687418936446	0.702983138780804	0.906128782001552	1.50730384069619	0.0305698954705011	0.591970263174377	up
XP_020465443.1	amyloid protein A-like	109965620	0.425855513307985	0.552191235059761	0.679681274900398	1.52091254752852	1.60608365019011	1.67649402390438	0.345109065863369	0.000259453429339257	-1.53487572165196	down
XP_020465777.1	polyadenylate-binding protein-interacting protein 2B isoform X1	109965797	0.852353320438427	1.34862970044614	1.12746972594009	0.468085106382979	0.613152804642166	0.652007648183556	1.92035844496508	0.0260241654027955	0.941375622669527	up
XP_020465880.1	pirin isoform X1	109965859	0.681718863801894	0.782865583456425	0.954209748892171	0.311726147123088	0.308812818645302	0.608567208271787	1.96792941670751	0.0357148515878268	0.976678476778689	up
XP_020466295.1	protein LSM14 homolog B	109966061	1.07360157016683	1.18677390527256	1.29669347631814	0.615309126594701	0.842001962708538	0.850759606791778	1.54114384701286	0.0143140502680962	0.624001526152975	up
XP_020466425.1	synapsin-2-like	109966137	0.702235039653929	0.580926796507723	0.527199462726662	1.3323720259553	1.37202595529921	1.05238415043653	0.481891479310624	0.00457873962044393	-1.05321980297108	down
XP_020466854.1	mimecan	109966391	0.938940092165899	0.665098039215686	0.932549019607843	0.392281105990783	0.466013824884793	0.628235294117647	1.70638114741393	0.03729462270732	0.77093993157249	up
XP_020466991.1	mitochondrial fission 1 protein	109966478	1.22328244274809	0.950235373234701	1.01815736381977	0.188295165394402	0.208651399491094	0.581708137188971	3.26128835128174	0.00831121283525816	1.7054420045862	up
XP_020467076.1	LOW QUALITY PROTEIN: multiple PDZ domain protein	109966530	0.756179775280899	1.14084507042254	0.935979513444302	2.06966292134831	1.85730337078652	1.40204865556978	0.531618767623839	0.0212130504890244	-0.911536058219273	down
XP_020467465.1	LOW QUALITY PROTEIN: G patch domain and KOW motifs-containing protein-like	109966724	0.841562669560499	0.772262773722628	0.959124087591241	0.508952794357027	0.499186109603907	0.705109489051095	1.50179596920614	0.0295183312792325	0.586688824697226	up
XP_020468358.1	probable serine carboxypeptidase CPVL	109967262	1.20185614849188	1.19387755102041	1.00470957613815	0.614849187935035	0.639211136890951	0.788854003139717	1.66450605838011	0.00582076861336362	0.735094121531965	up
XP_020468359.1	zona pellucida sperm-binding protein 3-like	109967259	0.84377838328792	1.67796610169492	1.04693611473272	2.12079927338783	1.7747502270663	1.99348109517601	0.605987783857608	0.0460650918048566	-0.722639384267831	down
XP_020468482.1	non-syndromic hearing impairment protein 5	109967325	0.611434108527132	1.48700564971751	0.828248587570621	2.31976744186047	2.56589147286822	1.95706214689266	0.427708263928823	0.014660336056976	-1.22530101249436	down
XP_020468580.1	E3 UFM1-protein ligase 1	109967398	1.12562100780696	0.925889328063241	0.91403162055336	0.489709013484741	0.523775727466288	0.775691699604743	1.65748994297196	0.0258222174125177	0.729000116631379	up
XP_020468981.1	inter-alpha-trypsin inhibitor heavy chain H2	109967608	1.12209302325581	1.37142857142857	1.09591836734694	0.826550387596899	0.682170542635659	0.873469387755102	1.50678135786543	0.0185702326039708	0.591470089259721	up
XP_020469118.1	cathepsin E-like	109967703	0.91907514450867	1.23407407407407	0.939259259259259	2.02023121387283	2.08815028901734	1.71407407407407	0.531117573498834	0.00406925097038502	-0.912896829097797	down
XP_020469245.1	noelin isoform X1	109967776	1.0551724137931	1.14939309056956	1.36694677871148	0.675862068965517	0.688793103448276	0.968253968253968	1.53092643893189	0.0358615964184759	0.614404962956699	up
XP_020469331.1	zona pellucida sperm-binding protein 4-like	109967827	0.96288441145281	1.14786418400876	0.91894852135816	2.30116648992577	1.89077412513256	1.78203723986857	0.507149037106165	0.00475628377282696	-0.979518317091929	down
XP_020470895.1	protein unc-45 homolog A	109968747	0.691093573844419	0.910659898477157	0.704568527918782	2.83540022547914	3.11499436302142	1.7989847715736	0.297613769190709	0.0111361139630379	-1.74848682017656	down
XP_020470962.1	ras suppressor protein 1	109968789	1.09792284866469	0.744837758112094	0.958702064896755	0.545252225519288	0.566023738872404	0.717551622418879	1.53183530906772	0.0492554859729181	0.615261198331273	up
XP_020471166.1	semaphorin-7A-like	109968927	0.73186119873817	1.18322762508809	0.683579985905567	2.73922187171399	3.02208201892744	1.86751233262861	0.340638538624794	0.0118043107263822	-1.55368642928491	down
XP_020471313.1	synaptonemal complex protein 2 isoform X1	109969018	0.828144458281445	1.33455882352941	0.723039215686275	3.48816936488169	3.74844333748443	1.94485294117647	0.314300854518439	0.0241233264807929	-1.66978190035859	down
XP_020471551.1	NHP2-like protein 1	109969181	1.08528784648188	1.16285924834193	1.18054532056006	0.546908315565032	0.544776119402985	0.663964627855564	1.95294862053443	0.000341426034368203	0.965653994347469	up
XP_020472043.1	transketolase-like	109969472	1.5679012345679	1.13715455475947	1.48413510747185	0.853086419753086	0.893827160493827	0.930399181166837	1.56469985769878	0.0196324473959337	0.645885944482207	up
XP_020472366.1	leukocyte cell-derived chemotaxin-2-like	109969670	0.724749421742483	0.612301957129543	0.750232991612302	1.33153430994603	1.38550501156515	2.24044734389562	0.42103680985152	0.0323802878217399	-1.24798172604044	down
XP_020472978.1	transmembrane emp24 domain-containing protein 10	109970028	1.13177339901478	0.826666666666667	1.03733333333333	0.657635467980295	0.655172413793103	0.632	1.54039554605416	0.018011967077871	0.6233008568019	up
XP_020473680.1	lissencephaly-1 homolog B	109970459	0.957786116322702	0.897512437810945	1.16517412935323	0.602251407129456	0.573170731707317	0.686567164179104	1.62217509982179	0.0117568109166454	0.697929554456677	up
XP_020473748.1	glutathione S-transferase Mu 3-like	109970511	1.4251968503937	1.17724068479356	1.45115810674723	0.676040494938133	0.869516310461192	1.00302114803625	1.59053233450054	0.017689231276852	0.669509701238887	up
XP_020474006.1	non-specific lipid-transfer protein isoform X1	109970643	1.12466124661247	0.848567530695771	0.937926330150068	0.43360433604336	0.681571815718157	0.622100954979536	1.67569991923702	0.023964050440322	0.744763817420351	up
XP_020475194.1	phosphorylase b kinase regulatory subunit alpha%2C skeletal muscle isoform-like isoform X1	109971355	1.04550970873786	0.775862068965517	1.06299734748011	0.45873786407767	0.450242718446602	0.525198938992042	2.0111632343864	0.00728097540917477	1.00803018153512	up
XP_020475351.1	alpha-actinin-3 isoform X1	109971440	1.27608232789212	1.06366047745358	1.04244031830239	0.572036905606813	0.704755145493258	0.887709991158267	1.56256869137406	0.0263430473243476	0.64391961283163	up
XP_020476087.1	replication factor C subunit 3	109971879	0.893015030946065	0.699176694110196	0.943635212159595	0.557029177718833	0.562334217506631	0.545915136162128	1.52276444415751	0.017734804309161	0.606692789146969	up
XP_020476364.1	glyoxalase domain-containing protein 4	109972072	1.16629464285714	1.02081526452732	1.398091934085	0.588169642857143	0.694196428571429	0.950563746747615	1.60560435544624	0.042742469428566	0.683116435348397	up
XP_020476372.1	dynein light chain 2%2C cytoplasmic	109972078	0.959269662921348	1.14518229166667	0.861328125	0.429775280898876	0.466292134831461	0.79296875	1.75590087397899	0.0403420204963226	0.81221140258654	up
XP_020476465.1	glutamate receptor U1-like	109972137	1.03062302006336	1.29813664596273	1.07867494824017	0.539598732840549	0.55649419218585	0.653209109730849	1.94788238198049	0.00351002400119171	0.96190656650833	up
XP_020476546.1	deoxyhypusine hydroxylase	109972181	1.02033492822967	0.966275659824047	0.947947214076246	0.544258373205742	0.545454545454546	0.786656891495601	1.56395492308958	0.0134193912165376	0.64519893133305	up
XP_020476752.1	28S ribosomal protein S2%2C mitochondrial	109972328	0.795284646348476	0.59415753781951	0.76056338028169	0.462909718228867	0.47326049453709	0.480438184663537	1.51771341208408	0.0171697032929231	0.601899394179539	up
XP_020476753.1	lysosome membrane protein 2-like isoform X1	109972329	0.946408209806157	1.06701940035273	0.841269841269841	0.46636259977195	0.558722919042189	0.652557319223986	1.7016121588592	0.00971630261082662	0.766902247216582	up
XP_020478007.1	RWD domain-containing protein 1	109973043	0.98862828713575	0.879423328964613	1.16579292267366	0.520255863539446	0.501066098081024	0.468545216251638	2.03631879662393	0.00372186237270728	1.02596344073805	up
XP_020478052.1	endophilin-A2-like isoform X1	109973073	0.987341772151899	0.750759878419453	0.844984802431611	0.553345388788427	0.491259795057263	0.670212765957447	1.50633275870451	0.0286675959357484	0.591040505935258	up
XP_020478104.1	V-type proton ATPase subunit G 1	109973108	1.18445945945946	0.85993265993266	1.1037037037037	0.518918918918919	0.472297297297297	0.703703703703704	1.85737142274224	0.0158428176552792	0.893262343096267	up
XP_020478120.1	hydroxysteroid dehydrogenase-like protein 2 isoform X1	109973119	1.23420387531592	1.18077239112572	1.08627773212818	0.617523167649537	0.702611625947767	0.892358258011504	1.58249265281258	0.00953246174781175	0.66219880153326	up
XP_020478225.1	glutamine--fructose-6-phosphate aminotransferase [isomerizing] 2-like	109973173	0.906705539358601	1.19885900570497	0.894865525672372	1.69096209912536	1.22740524781341	1.58842705786471	0.665757032878623	0.0434071426911502	-0.586932331127747	down
XP_020478256.1	uncharacterized protein LOC109973195	109973195	1.5970024979184	1.29812606473595	1.83645655877342	0.918401332223147	1.00582847626978	1.17717206132879	1.52562786766481	0.0349808634045185	0.609403101788103	up
XP_020478521.1	endoplasmin	109973348	1.39774153074028	1.10126582278481	1.39143135345667	0.786700125470514	0.90840652446675	0.889970788704966	1.50496021853223	0.0142692467057731	0.589725351912019	up
XP_020478913.1	L-lactate dehydrogenase A chain	109973568	1.42632066728452	1.35576179427688	1.67981438515081	0.662650602409638	0.835032437442076	0.8553750966744	1.89621190290667	0.00372414416230071	0.923120195349175	up
XP_020479067.1	complement component C7-like	109973656	0.867852604828462	1.01030927835052	0.824742268041237	1.56670902160102	1.43583227445997	1.16119962511715	0.649152817715524	0.0210315595909264	-0.623369950395071	down
XP_020479903.1	dual specificity mitogen-activated protein kinase kinase 2	109974179	1.09254013220019	0.942241379310345	1.03534482758621	0.56657223796034	0.614730878186969	0.8	1.54954903874914	0.0122163024913937	0.631848412775503	up
XP_020479926.1	uncharacterized protein LOC109974191	109974191	0.713157894736842	1.20897435897436	0.894871794871795	2.00964912280702	1.44736842105263	1.76666666666667	0.539275334237551	0.0211744115783176	-0.890906046551523	down
XP_020480049.1	O-phosphoseryl-tRNA(Sec) selenium transferase	109974271	0.9002079002079	1.11323238973009	0.780118499012508	0.477130977130977	0.475051975051975	0.664252797893351	1.72822135913452	0.0276083865445617	0.789288016848924	up
XP_020480112.1	LOW QUALITY PROTEIN: glyoxylate reductase/hydroxypyruvate reductase-like	109974314	1.29127358490566	0.977495107632094	1.6614481409002	0.535377358490566	0.745283018867925	0.773972602739726	1.91285590736019	0.0417127502069212	0.935728201668137	up
XP_020480269.1	prostaglandin reductase 1	109974424	1.22492401215805	1.37431693989071	0.998178506375228	0.583586626139818	0.767983789260385	0.825136612021858	1.65268886124952	0.0226811216273355	0.724815145330107	up
XP_020480787.1	set1/Ash2 histone methyltransferase complex subunit ASH2 isoform X1	109974762	0.791407574901074	0.871428571428571	0.807142857142857	0.388355002826456	0.235726399095534	0.594642857142857	2.02669224404195	0.0174831945739399	1.01912703024358	up
XP_020480804.1	adenosylhomocysteinase	109974771	1.28149829738933	0.902313624678663	1.24250214224507	0.631101021566402	0.721906923950057	0.817480719794345	1.57859108829874	0.033737075982582	0.658637509840255	up
XP_020480821.1	Golgi apparatus protein 1	109974782	1.51488095238095	1.38223938223938	1.94208494208494	0.822916666666667	0.802083333333333	0.997104247104247	1.84554267132953	0.0147466001631556	0.88404509494131	up
XP_020481139.1	uncharacterized protein LOC109974962	109974962	0.77299703264095	0.678183613030602	0.977295162882527	1.69436201780415	1.72848664688427	1.53800592300099	0.489527714555564	0.00134514395488863	-1.0305375547315	down
XP_020481220.1	protein CutA	109975046	1.14858327574292	0.803846153846154	0.964615384615385	0.653075328265377	0.531444367657222	0.726153846153846	1.52671021499273	0.0429824672962457	0.610426250040802	up
