# Supplementary material for: Protein expression patterns and metal metabolites in a protogynous hermaphrodite fish, the ricefield eel (Monopterus albus)
Source: BMC Genomics. 2024 May 21;25:500. doi: 10.1186/s12864-024-10397-w (PMC11106920; doi:10.1186/s12864-024-10397-w)
Supplement: Supplementary file 4 — Supplementary Material 4 [file 12864_2024_10397_MOESM4_ESM.xls]

Protein	Description	Gene	IL1	IL2	IL3	IM1	IM2	IM3	IL.vs.IM FC	IL.vs.IM Pvalue	IL.vs.IM log2FC	IL.vs.IM UP.DOWN
XP_020440975.1	acyl-coenzyme A thioesterase 9%2C mitochondrial isoform X1	109951057	1.19365609348915	1.1652754590985	1.01168614357262	0.693705386112914	0.624269954574951	0.833889816360601	1.5663703114109	0.0082964538374734	0.647425325834268	up
XP_020441188.1	LOW QUALITY PROTEIN: versican core protein-like	109951195	1.24761904761905	1.02666666666667	0.923809523809524	0.558896007885658	0.508624938393297	0.832380952380952	1.68329493241257	0.0355472761278716	0.751287975390877	up
XP_020441609.1	ferritin%2C liver middle subunit-like	109951442	0.625170068027211	0.514285714285714	0.466666666666667	1.13677811550152	2.15349544072948	1.69591836734694	0.322114044865543	0.019361160974194	-1.63435652818676	down
XP_020441982.1	thioredoxin-like protein 4A	109951693	1.55799373040752	1.86729362591432	1.41797283176594	0.810417928528165	0.669291338582677	0.701149425287356	2.22080422036049	0.00312541038409111	1.15108221469279	up
XP_020441989.1	tyrosine--tRNA ligase%2C cytoplasmic-like	109951700	0.664088397790055	0.474033149171271	0.604972375690608	1.23168654173765	1.57069846678024	0.891160220994475	0.471929762420173	0.0333336581343646	-1.08335593646197	down
XP_020442141.1	endothelin-converting enzyme 2 isoform X1	109951798	0.226689774696707	0.271750433275563	0.268977469670711	0.503653190452996	0.711641500243546	0.766377816291161	0.387257569016545	0.00762030958853204	-1.36863465787144	down
XP_020442239.1	vacuolar protein sorting-associated protein 4A isoform X1	109951860	1.03609756097561	1	0.920975609756098	0.438322368421053	0.466282894736842	0.812682926829268	1.72194346177494	0.0298403105883461	0.784037774119195	up
XP_020442840.1	HD domain-containing protein 2	109952220	1.32537313432836	1.22388059701493	1.06716417910448	0.51053236307928	0.379931060896208	0.537313432835821	2.53290133762527	0.0012309520271903	1.34079088183094	up
XP_020442960.1	uncharacterized protein LOC109952296	109952296	0.875604699378024	0.996544574982723	0.867311679336559	1.40148305084746	1.74364406779661	1.2232204561161	0.627116067761093	0.0265393450834284	-0.673195610573968	down
XP_020443069.1	N-acetylglucosamine-6-sulfatase-like	109952366	0.668367346938776	0.569160997732426	0.551020408163265	0.976616231086657	1.05226960110041	0.989795918367347	0.592493313515405	0.000693425616323716	-0.755129222079164	down
XP_020443187.1	beta-enolase isoform X1	109952449	0.880929332042594	1.14520813165537	1.07260406582769	0.567186340014848	0.59539717891611	0.630203291384318	1.72844953549202	0.00576726543451396	0.789478482710397	up
XP_020443337.1	adenosine deaminase	109952547	1.05867014341591	1.15775749674055	1.29335071707953	0.826972010178117	0.736895674300254	0.627118644067797	1.60191705055727	0.00789891930907666	0.679799444970114	up
XP_020443391.1	tubulin alpha-1A chain-like	109952579	0.630288166768853	0.579399141630901	0.717351318209687	0.917015926236379	1.45347862531433	1.41017780502759	0.50970791564533	0.0249738135590089	-0.972257336751806	down
XP_020443482.1	serine hydroxymethyltransferase%2C cytosolic isoform X1	109952648	0.8152260111023	0.73513084853291	0.673275178429818	1.1490765171504	1.18337730870712	1.16019032513878	0.636661492534452	0.000562721970309348	-0.65140158715943	down
XP_020443515.1	ran GTPase-activating protein 1 isoform X1	109952669	0.633493479752917	0.669869595058339	0.547700754975978	1.08658854166667	0.862630208333333	1.36032944406314	0.559310129735466	0.0306149802838528	-0.838279635497567	down
XP_020443519.1	alcohol dehydrogenase 1-like isoform X1	109952670	1.46386946386946	2.46386946386946	1.77855477855478	0.879884225759768	0.856729377713459	1.21095571095571	1.93593198245085	0.0439202619770644	0.953028265471665	up
XP_020443767.1	reticulon-4-interacting protein 1 homolog%2C mitochondrial-like	109952827	0.50259067357513	0.678238341968912	0.584455958549223	0.883164005805515	0.917271407837446	1.02694300518135	0.624353981886624	0.00607312122324711	-0.679563887729365	down
XP_020444325.1	amine sulfotransferase-like	109953239	0.646960865945046	0.76353039134055	0.481265611990008	0.961507618283881	1.09783480352847	1.31390507910075	0.560811760407004	0.0197415983913539	-0.834411491432257	down
XP_020444379.1	HEAT repeat-containing protein 1 isoform X1	109953289	1.20502092050209	1.15202231520223	1.31101813110181	0.683644595359366	0.732314657611771	0.935843793584379	1.55968050648562	0.00828107804025099	0.641250529782742	up
XP_020444600.1	fructose-bisphosphate aldolase A	109953455	1.3134328358209	1.67786069651741	1.14925373134328	0.755232029117379	0.643312101910828	0.848258706467662	1.84286186334728	0.01946030769597	0.881947933945955	up
XP_020444828.1	mucin-19-like	109953702	0.349668198060235	0.330270546197039	0.409903011740684	1.23209169054441	1.87392550143267	1.37417049515059	0.243258057944594	0.00449894703843589	-2.03944049968915	down
XP_020444837.1	galactose-specific lectin nattectin-like isoform X1	109953709	0.520689655172414	0.471551724137931	0.493965517241379	1.38224852071006	1.91715976331361	2.09224137931034	0.275649752738702	0.00369257353084666	-1.85909178757337	down
XP_020444930.1	galactose-specific lectin nattectin-like	109953817	0.384057971014493	0.329106280193237	0.333333333333333	1.72740524781341	2.20408163265306	2.17330917874396	0.171422202214633	0.000405671474933059	-2.54437411874754	down
XP_020445005.1	uncharacterized protein LOC109953912	109953912	0.442936148818502	0.370035193564605	0.423328305681247	0.992173913043478	1.35913043478261	1.42383107088989	0.327484847811063	0.00341057950975735	-1.61049993783588	down
XP_020445230.1	proteasome subunit beta type-6-B like protein-like	109954172	1.02638762511374	1.27752502274795	0.920837124658781	0.654557042702358	0.644996813256852	0.813466787989081	1.52613263943075	0.0357862557593796	0.60988035531337	up
XP_020445308.1	sorting nexin-9 isoform X1	109954269	1.12939958592133	1.18530020703934	1.15010351966874	0.850665054413543	0.71584038694075	0.70703933747412	1.5239652831535	0.00128605206428411	0.607830037744118	up
XP_020445752.1	cell adhesion molecule 4 isoform X1	109954624	1.60357815442561	1.09792843691149	1.79755178907721	0.846571622539036	0.8336727766463	1.00659133709981	1.67448211278996	0.0488664412884376	0.743714964920677	up
XP_020446611.1	protein Z-dependent protease inhibitor-like	109955109	1.23390894819466	1.38775510204082	1.10832025117739	0.628411476557033	0.635409377186844	0.858712715855573	1.75732641162268	0.00839155358649074	0.813382187187039	up
XP_020447219.1	heterogeneous nuclear ribonucleoproteins C1/C2 isoform X1	109955424	1.27727856225931	1.22336328626444	1.04236200256739	0.663001293661061	0.587968952134541	0.902439024390244	1.64529980442843	0.0174045831646956	0.71835049396206	up
XP_020447358.1	lipopolysaccharide-responsive and beige-like anchor protein isoform X1	109955497	1.1215644820296	1.2399577167019	1.04439746300211	0.655710764174199	0.552999178307313	0.852008456659619	1.6527826718843	0.0127523617143012	0.724897033881413	up
XP_020448330.1	keratin%2C type I cytoskeletal 18-like	109955981	1.06659012629162	1.17910447761194	1.37313432835821	0.82570281124498	0.745381526104418	0.789896670493685	1.53276494823134	0.0105524484518346	0.61613647454331	up
XP_020448561.1	60S ribosomal protein L26	109956071	1.18449197860963	1.64081996434938	1.26827094474153	0.91673894189072	0.83347788378144	0.640819964349376	1.71205349277109	0.0249776126133233	0.775727779163078	up
XP_020448591.1	peripherin	109956085	1.0823927765237	1.25620767494357	1.14221218961625	0.777408637873754	0.66578073089701	0.820541760722348	1.53764402306158	0.00412445452762928	0.620721546468472	up
XP_020448746.1	inter-alpha-trypsin inhibitor heavy chain H3	109956170	0.491558441558442	0.70974025974026	0.612987012987013	0.886088709677419	1.22076612903226	1.01298701298701	0.581531308485729	0.0200246663532428	-0.782071229274538	down
XP_020448781.1	SWI/SNF complex subunit SMARCC2 isoform X1	109956188	0.557537912578055	0.437555753791258	0.439339875111508	0.989391796322489	0.911598302687412	0.650758251561106	0.562137540388666	0.0275043844261252	-0.831004931417156	down
XP_020448901.1	MICOS complex subunit mic25a-like	109956268	0.5523598820059	0.592920353982301	0.520648967551622	1.14971751412429	1.25423728813559	1.72935103244838	0.403050069402234	0.0101849584317248	-1.31096902439371	down
XP_020449013.1	non-muscle caldesmon-like	109956337	1.32280978689818	0.97947908445146	1.28492501973165	0.691841234840132	0.590407938257993	0.801104972375691	1.72184546677994	0.0158017173108153	0.783955668684582	up
XP_020449180.1	nucleobindin-2 isoform X1	109956421	0.626076967260195	0.508328546812177	0.388856978747846	0.984375	1.09375	1.16886846639862	0.469130137951812	0.00271706085656273	-1.09193990917397	down
XP_020449296.1	fatty acid-binding protein%2C liver-type-like	109956486	0.746954595791805	0.475636766334441	0.522702104097453	1.37218045112782	2.03132832080201	1.39645625692137	0.363605454567532	0.0116973616376523	-1.45955425284021	down
XP_020449851.1	CDGSH iron-sulfur domain-containing protein 3%2C mitochondrial	109956828	0.900390625	0.7431640625	0.7646484375	1.44858962693358	1.76342129208371	1.3115234375	0.532372020460147	0.00777948034127679	-0.909493344456712	down
XP_020449852.1	protein disulfide-isomerase	109956829	0.819360414866033	0.922212618841832	0.748487467588591	1.35412262156448	1.33298097251586	1.17631806395851	0.644522064040108	0.00372112243668689	-0.633698347415425	down
XP_020450181.1	protein diaphanous homolog 1	109956988	0.726052471018914	0.705918242830994	0.63026235509457	1.13981042654028	1.24052132701422	1.10921293471629	0.590974827138952	0.000641386740681201	-0.75883141547483	down
XP_020450183.1	long-chain-fatty-acid--CoA ligase 1-like	109956993	0.462212486308872	0.49671412924425	0.253559693318729	0.835078534031414	1.28621291448517	1.47426067907996	0.337218392570584	0.0177177403639969	-1.56824486896702	down
XP_020450872.1	actin%2C cytoplasmic-like	109957372	0.740304709141274	0.71606648199446	0.838642659279778	1.09694415173867	1.231822971549	1.23060941828255	0.644779731397304	0.00195222286492094	-0.633121701319545	down
XP_020451073.1	transmembrane 9 superfamily member 2-like isoform X1	109957508	0.688826815642458	0.560893854748603	0.62122905027933	1.05405405405405	1.02825552825553	0.864804469273743	0.634841301667722	0.00680532789640267	-0.655532104438133	down
XP_020451253.1	magnesium transporter protein 1-like	109957606	0.288747346072187	0.273885350318471	0.218259023354565	1.19586206896552	1.22620689655172	0.490021231422505	0.268155059402297	0.042296581656499	-1.89886062129186	down
XP_020451416.1	zona pellucida sperm-binding protein 3-like	109957676	0.635634028892456	0.700642054574639	0.669341894060995	1.24515393386545	1.51995438996579	1.99277688603531	0.421535595976336	0.0138447069330924	-1.24627363223671	down
XP_020452068.1	dihydropteridine reductase	109958067	0.949502677888294	0.768171384850803	0.679418515684774	1.17827004219409	1.26476793248945	1.23106350420811	0.652429605495543	0.0069543688488868	-0.616105845742964	down
XP_020452329.1	NADH dehydrogenase [ubiquinone] 1 beta subcomplex subunit 5%2C mitochondrial	109958206	0.622890682318415	0.726338958180484	0.563462949376376	1.11659663865546	1.38970588235294	1.28539985326486	0.504441646805644	0.0025036589368626	-0.987240705106152	down
XP_020452388.1	malate dehydrogenase%2C mitochondrial	109958229	0.869565217391304	0.833800841514727	0.722300140252454	1.30869130869131	1.38961038961039	1.109396914446	0.637042593402129	0.00814057270526329	-0.650538258927458	down
XP_020452781.1	pterin-4-alpha-carbinolamine dehydratase-like	109958458	0.681635926222935	0.653568564554932	0.605453087409783	1.25320886814469	1.64060676779463	1.30473135525261	0.462221235646267	0.00366466669409982	-1.11334455239513	down
XP_020452866.1	proteasome subunit alpha type-2	109958508	1.22262118491921	0.994614003590664	1.02333931777379	0.665811417575369	0.512508017960231	0.806104129263914	1.6330054549675	0.0195855406856207	0.707529610153386	up
XP_020452977.1	golgin subfamily A member 4	109958582	1.19243604004449	1.4182424916574	1.12235817575083	0.169755877034358	0.152350813743219	0.864293659621802	3.1465236049501	0.027695388701221	1.65375876592497	up
XP_020453002.1	nuclear transport factor 2-like	109958598	0.818637992831541	0.705376344086022	0.661648745519713	0.982307147912243	1.15357395612173	1.21290322580645	0.652673587534802	0.0096989351484548	-0.615566437542778	down
XP_020453066.1	focal adhesion kinase 1-like isoform X1	109958620	1.11229946524064	1.34988540870894	1.13903743315508	0.880127863612147	0.754928076718167	0.614209320091673	1.60106607720827	0.0137601770130404	0.679032850198642	up
XP_020453252.1	zona pellucida sperm-binding protein 4-like	109958724	0.513483146067416	0.615730337078652	0.641011235955056	1.09691629955947	1.54919236417034	1.15898876404494	0.465224544890659	0.00988253176484292	-1.10400088058291	down
XP_020453288.1	cilia- and flagella-associated protein 20	109958741	1.48833189282627	1.13223854796889	0.986171132238548	0.870985010706638	0.693790149892934	0.543647363872083	1.710635098597	0.0474393753672252	0.774532046449748	up
XP_020453830.1	enolase-like	109959072	0.931472081218274	0.890016920473773	0.792724196277496	1.23840345199569	1.50269687162891	1.24027072758037	0.656611294036095	0.00930165758472644	-0.606888529701211	down
XP_020454022.1	myb-binding protein 1A	109959193	1.03969957081545	1.16523605150215	1.10515021459227	0.497062279670975	0.495887191539366	0.776824034334764	1.87034432741739	0.00687496912642715	0.903303892427557	up
XP_020455013.1	perforin-1-like	109959749	1.03174603174603	1.04761904761905	0.933333333333333	0.455593220338983	0.667796610169492	0.62962962962963	1.7185767079055	0.0048655604477026	0.781214247197584	up
XP_020455556.1	cadherin-1	109960058	0.784012298232129	0.809377401998463	0.622598001537279	1.13736903376019	1.19091967403958	1.03382013835511	0.659106472505259	0.00684166455082786	-0.6014165568957	down
XP_020455645.1	elongin-C	109960118	2.53448275862069	1.46247464503043	1.19878296146045	0.539759036144578	0.556626506024096	0.613590263691684	3.0384876483661	0.046842502899027	1.60335342725332	up
XP_020455803.1	carboxypeptidase D	109960216	0.67191435768262	0.626574307304786	0.649874055415617	1.04594820384294	1.22138680033417	1.33060453400504	0.541521807058333	0.00280772190799623	-0.884908658620814	down
XP_020456190.1	barrier-to-autointegration factor	109960431	1.22871794871795	1.20307692307692	1.20205128205128	0.882923673997413	0.705692108667529	0.745641025641026	1.55674651602851	0.00134515035300065	0.638534050492518	up
XP_020456232.1	ester hydrolase C11orf54 homolog	109960459	1.09100101112235	1.07684529828109	0.950455005055612	0.522194513715711	0.594513715710723	0.78159757330637	1.64267596399376	0.0103750846883252	0.716047920796477	up
XP_020456437.1	thymosin beta-4	109960580	1.26031746031746	1.15767195767196	1.67089947089947	0.806649168853893	0.595800524934383	1.01904761904762	1.68857874308366	0.0490071544660711	0.755809457762601	up
XP_020456697.1	erythrocyte band 7 integral membrane protein isoform X1	109960737	1.13347921225383	1.17396061269147	1.24507658643326	0.907965970610982	0.74168600154679	0.656455142231947	1.54048196166234	0.00676216351364838	0.623381789178532	up
XP_020456813.1	haloacid dehalogenase-like hydrolase domain-containing protein 2 isoform X1	109960796	0.452187182095626	0.432858596134283	0.395218718209563	0.92125	0.94625	0.745676500508647	0.489926530485129	0.00243558236352035	-1.02936267637751	down
XP_020456984.1	nucleosome assembly protein 1-like 1 isoform X1	109960897	0.90363482671175	0.765004226542688	0.588334742180896	1.18612818261633	1.37137840210711	1.3279797125951	0.580872926251965	0.00711948123967021	-0.783705505642167	down
XP_020457473.1	copper homeostasis protein cutC homolog	109961164	0.798969072164948	0.703976435935199	0.862297496318115	1.10502283105023	1.13150684931507	1.62076583210604	0.61318688100795	0.0459089511000868	-0.705601263688515	down
XP_020457630.1	NAD-dependent protein deacylase sirtuin-5%2C mitochondrial isoform X1	109961281	0.506563245823389	0.424821002386635	0.492840095465394	0.884332281808622	0.932702418506835	1.35978520286396	0.448317621735506	0.0188738065332598	-1.15740688728823	down
XP_020457781.1	AH receptor-interacting protein	109961374	1.10031847133758	1.42356687898089	1.00796178343949	0.732947976878613	0.679768786127168	0.769108280254777	1.61875817892341	0.0249363842383504	0.69488748216595	up
XP_020457792.1	sister chromatid cohesion protein PDS5 homolog A	109961383	1.08541266794626	1.19385796545106	1.06525911708253	0.823682498373455	0.646063760572544	0.757197696737044	1.50184729253953	0.00469707279260147	0.586738127435344	up
XP_020457991.1	LOW QUALITY PROTEIN: elastase-1-like	109961491	0.911708253358925	0.855086372360845	0.645873320537428	0.411411411411411	0.30973830973831	0.622840690978887	1.79515264728416	0.0439098836923139	0.844106526007357	up
XP_020458018.1	heterogeneous nuclear ribonucleoprotein K isoform X1	109961509	0.559223300970874	0.587702265372168	0.608414239482201	1.1124213836478	0.991352201257862	0.977346278317152	0.569708379987911	0.000612700168798488	-0.811704467548226	down
XP_020458132.1	LOW QUALITY PROTEIN: ankyrin-1-like	109961565	1.46164383561644	1.33013698630137	1.14520547945205	0.731796752226296	0.598742797276061	0.764383561643836	1.87929871049817	0.00424069960423609	0.910194398265908	up
XP_020458309.1	uncharacterized protein LOC109961650	109961650	0.719815668202765	0.735483870967742	0.779723502304147	1.00449438202247	1.25730337078652	1.32626728110599	0.622904830416631	0.0105336424749323	-0.682916334806746	down
XP_020459013.1	2-acylglycerol O-acyltransferase 2-A-like	109962023	0.509483322432963	0.773708306082407	0.748855461085677	0.882933709449929	1.20592383638928	1.2485284499673	0.608873858808767	0.0382133103293924	-0.715784720812566	down
XP_020459503.1	toll-like receptor 5	109962273	0.893379790940766	1.2006968641115	1.19372822299652	0.793126239259749	0.551883674818242	0.62787456445993	1.66649639845377	0.0240185883599749	0.736818199573272	up
XP_020459894.1	mitochondrial amidoxime-reducing component 1-like	109962487	0.853347502656748	0.705632306057386	0.713071200850159	1.07785888077859	1.40389294403893	1.06269925611052	0.64101632599466	0.0249210748401266	-0.641566993688291	down
XP_020460332.1	dual specificity mitogen-activated protein kinase kinase 6 isoform X1	109962725	0.680677174547577	0.648569760653824	0.514302393461763	1.86811594202899	1.7231884057971	1.26036193812026	0.379982715217514	0.0062068703487135	-1.39599430063938	down
XP_020460447.1	alpha-N-acetylgalactosaminide alpha-2%2C6-sialyltransferase 2-like	109962782	0.651038575667656	0.510979228486647	0.457566765578635	1.26	1.75	1.59584569732938	0.351636740820915	0.00307552995514679	-1.50784227630913	down
XP_020460533.1	pentraxin fusion protein-like	109962835	0.407339449541284	0.480122324159021	0.56085626911315	1.49476439790576	1.56020942408377	0.922324159021407	0.364146224328238	0.0152905144498389	-1.45741020833094	down
XP_020461045.1	nucleobindin-2-like isoform X1	109963106	0.651030561478323	0.584221748400853	0.514570007107321	1.17109458023379	1.27417640807651	1.41435678749112	0.453365562336684	0.000957487477094639	-1.14125328681043	down
XP_020461587.1	eosinophil peroxidase-like	109963422	1.43812375249501	1.14670658682635	0.880239520958084	0.552316501821968	0.659031754294638	0.703592814371257	1.80949164111701	0.0365848753552486	0.855584443246847	up
XP_020461675.1	prosaposin-like	109963472	1.55707762557078	1.84474885844749	2.0365296803653	1.17948717948718	0.78172255095332	0.730593607305936	2.02033933464713	0.0100002861078368	1.01459762728279	up
XP_020462555.1	ferritin%2C heavy subunit	109963945	0.758689839572192	0.661764705882353	0.664438502673797	0.932703659976387	1.52892561983471	1.15975935828877	0.575716460308519	0.044137631937709	-0.796569633951325	down
XP_020462820.1	28S ribosomal protein S29%2C mitochondrial	109964101	0.524403470715835	0.483188720173536	0.531453362255965	1.00340425531915	1.16	1.3882863340564	0.433327598341253	0.00400369014727514	-1.20646997108139	down
XP_020463051.1	C-type mannose receptor 2	109964233	1.29780564263323	1.36781609195402	1.14211076280042	0.424564796905222	0.411992263056093	0.889237199582027	2.20636525839136	0.0152519113472498	1.14167164534873	up
XP_020463239.1	core histone macro-H2A.2 isoform X1	109964346	1.13888888888889	1.14316239316239	1.29487179487179	0.688741721854305	0.630343166767008	0.795940170940171	1.69119654670413	0.00230921714070514	0.758044335961711	up
XP_020463256.1	transmembrane 9 superfamily member 2	109964352	0.735509660226516	0.767488341105929	0.758161225849434	0.955918367346939	1.37795918367347	1.21252498334444	0.637592378550126	0.0253752018849856	-0.649293710687043	down
XP_020463408.1	transmembrane protein 43	109964455	0.798829553767374	0.844184345281639	0.776883686905633	1.01885098743267	1.30879712746858	1.30724213606437	0.665741581967101	0.0146654238006753	-0.586965813631118	down
XP_020463412.1	actin-related protein 2/3 complex subunit 4	109964457	0.413282107574094	0.432491767288694	0.441822173435785	0.795090715048026	0.955176093916756	1.54445664105379	0.390805500926433	0.0426256009083522	-1.35547732025396	down
XP_020463654.1	trifunctional enzyme subunit alpha%2C mitochondrial	109964597	0.826008968609865	0.77847533632287	0.773991031390134	1.19574944071588	1.55816554809843	1.14618834080717	0.609849313031845	0.0179286679197341	-0.713475282043733	down
XP_020463711.1	cysteine-rich protein 1	109964617	1.09929078014184	1.41418439716312	1.24113475177305	0.838824577025824	0.614425645592164	0.760283687943262	1.6962061937086	0.010229043269559	0.762311557023379	up
XP_020463798.1	pre-mRNA-processing factor 6	109964667	1.03401969561325	0.981199641897941	0.906893464637422	0.491053677932406	0.432074221338635	0.846016114592659	1.65170996778657	0.0459825308768492	0.723960378784703	up
XP_020463879.1	pyridoxal-dependent decarboxylase domain-containing protein 1	109964714	0.898996655518395	0.793311036789298	0.670903010033445	1.26423200859291	1.2610096670247	1.17257525083612	0.639082666703973	0.00356160588892305	-0.645925535968482	down
XP_020464194.1	regulator of chromosome condensation	109964923	1.11091549295775	1.25528169014085	1.00880281690141	0.854564755838641	0.536624203821656	0.786971830985916	1.5494723872055	0.0294552925908614	0.631777045213481	up
XP_020464521.1	copine-3 isoform X1	109965107	1.19540229885057	1.33333333333333	1.10089399744572	0.710197710718002	0.523413111342352	0.83397190293742	1.75549427152112	0.00988181738336123	0.811877288465005	up
XP_020464717.1	survival motor neuron protein-like isoform X1	109965212	1.26254002134472	1.30416221985059	1.29882604055496	1.03853127833182	0.340435176790571	0.551760939167556	2.00210982305551	0.0357287333345059	1.0015211134506	up
XP_020464911.1	renin receptor	109965327	0.836116264687693	0.635745207173779	0.667903525046382	1.06491228070175	1.58771929824561	1.13234384662956	0.565331278625595	0.0353923625605821	-0.82283157431424	down
XP_020465911.1	inositol monophosphatase 1-like	109965883	1.2515923566879	1.15923566878981	1.28343949044586	0.771157167530225	0.765112262521589	0.729299363057325	1.63061370158342	0.000270588170599393	0.705415042736989	up
XP_020466581.1	LOW QUALITY PROTEIN: lysophospholipid acyltransferase 5	109966229	0.757615894039735	0.873509933774834	1.11059602649007	0.532467532467532	0.525974025974026	0.611920529801324	1.64139372750537	0.0293149121112416	0.714921345241864	up
XP_020466854.1	mimecan	109966391	1.50371287128713	1.32425742574257	1.2970297029703	0.85426267281106	0.956797235023041	0.878712871287129	1.53358678919625	0.00263980693697909	0.616909814338871	up
XP_020467437.1	peptidyl-prolyl cis-trans isomerase FKBP1A-like	109966707	1.42252066115702	1.09400826446281	1.65495867768595	1.0008658008658	0.908225108225108	0.861570247933884	1.50559284116331	0.049672982517155	0.590331673426998	up
XP_020467827.1	dynein light chain roadblock-type 1	109966923	0.576771653543307	0.498031496062992	0.53740157480315	0.927286356821589	1.02548725637181	1.50918635170604	0.465691325363515	0.0272444577187383	-1.10255408619186	down
XP_020467874.1	mesencephalic astrocyte-derived neurotrophic factor	109966947	0.736080983369487	0.767895878524946	0.718004338394794	1.26275115919629	1.18701700154559	1.13159797541576	0.620428382860943	0.000370842480876091	-0.688663407745967	down
XP_020467915.1	basigin isoform X1	109966973	0.887323943661972	0.805377720870679	0.860435339308579	1.48358208955224	1.25074626865672	1.14852752880922	0.657541015719205	0.0122136079329369	-0.604847206065506	down
XP_020468057.1	rabankyrin-5	109967061	0.610493827160494	0.715432098765432	0.714197530864198	1.08948004836759	0.987908101571947	1.19259259259259	0.623894639578319	0.00393197224087841	-0.680625680850991	down
XP_020468482.1	non-syndromic hearing impairment protein 5	109967325	0.337113805240516	0.282753226437231	0.306218224481815	0.685077519379845	0.569767441860465	0.92960500586625	0.423944365906544	0.0173773660919525	-1.23805314211999	down
XP_020468519.1	myelin P2 protein-like	109967356	0.583606557377049	0.428415300546448	0.384699453551913	1.09427966101695	1.42690677966102	1.5120218579235	0.346305275618849	0.00337708423962521	-1.52988372915073	down
XP_020468520.1	myelin P2 protein-like	109967357	0.396005210594876	0.272687798523665	0.210594876248372	0.909090909090909	1.36647727272727	1.37820234476769	0.24065219174794	0.00484420787054142	-2.05497853213108	down
XP_020469170.1	UPF0577 protein KIAA1324-like	109967731	0.478706199460916	0.473315363881402	0.48355795148248	0.986288848263254	1.61608775137112	1.48140161725067	0.35153219361648	0.00995835873634495	-1.50827127630359	down
XP_020469245.1	noelin isoform X1	109967776	0.89279112754159	1.060382008626	0.796672828096118	0.498275862068966	0.625	0.619839802834257	1.57754647016862	0.0185181428432234	0.657682503651164	up
XP_020470395.1	trehalase	109968453	0.839883551673945	1.47525473071325	1.19286754002911	0.595032397408207	0.590712742980562	0.680494905385735	1.87971843727127	0.0423638525614271	0.910516577023163	up
XP_020470730.1	annexin A1-like	109968660	1.06381192275399	0.880772460117548	0.717884130982368	1.43353174603175	1.30456349206349	1.4592779177162	0.634317801877492	0.00989509278118248	-0.656722263484377	down
XP_020471035.1	putative peptidyl-tRNA hydrolase PTRHD1	109968838	1.23401950162514	1.23510292524377	1.28819068255688	0.794036061026352	0.848821081830791	0.847237269772481	1.50890387543898	7.62689077430382e-05	0.593500902057675	up
XP_020471061.1	triosephosphate isomerase	109968857	0.802649930264993	0.810320781032078	0.632496513249651	2.18873668188737	1.63926940639269	1.14156206415621	0.451843531604634	0.0420202641694845	-1.1461048250312	down
XP_020471072.1	adaptin ear-binding coat-associated protein 1-like isoform X1	109968865	0.508547008547009	0.705128205128205	0.405982905982906	1.09764705882353	1.07647058823529	0.902319902319902	0.526471964296888	0.0106433905057753	-0.925571388036693	down
XP_020471252.1	protein S100-A1-like	109968980	0.538840937114673	0.694204685573366	0.406288532675709	1.24799081515499	1.91963260619977	1.87299630086313	0.325224723487459	0.00811541936163475	-1.62049116005448	down
XP_020471510.1	leucine carboxyl methyltransferase 1	109969158	1.23823529411765	1.45588235294118	1.075	0.646980756469808	0.617120106171201	0.763235294117647	1.85914784506432	0.0081637954717689	0.894641502296093	up
XP_020471858.1	elongation factor 2	109969369	1.12086092715232	1.13079470198676	1.20198675496689	0.768852459016393	0.781147540983607	0.639072847682119	1.57767357434579	0.00127169592943446	0.657798738058649	up
XP_020471894.1	guanine nucleotide-binding protein G(I)/G(S)/G(O) subunit gamma-12	109969391	1.10996563573883	1.23024054982818	1.60481099656357	0.739258387286639	0.706886403766922	0.81701030927835	1.74314927931895	0.0212952865059646	0.801696123859027	up
XP_020471936.1	ependymin-like	109969414	1.81459330143541	2.41746411483254	2.11602870813397	0.728102189781022	0.476277372262774	1.05980861244019	2.80369193512313	0.00495371971818051	1.48732783719212	up
XP_020471975.1	transcription factor p65	109969432	1.56903765690377	1.70292887029289	1.22803347280335	0.679361811631498	0.683993823983531	0.96652719665272	1.93142759699208	0.0131833136362783	0.949667596587038	up
XP_020472009.1	beta-galactoside-binding lectin-like	109969454	0.545032497678737	0.856081708449396	0.793871866295265	1.16222222222222	1.1762962962963	1.02785515320334	0.65203280635827	0.0212352810426702	-0.616983540891598	down
XP_020472043.1	transketolase-like	109969472	0.847091932457786	0.814258911819887	0.785178236397749	1.1320987654321	1.49135802469136	1.22045028142589	0.636469361807258	0.0131383864647207	-0.65183702715915	down
XP_020472129.1	hydroxyacylglutathione hydrolase%2C mitochondrial	109969532	1.03689167974882	1.20486656200942	1.30298273155416	0.762285714285714	0.797714285714286	0.783359497645212	1.51267484859853	0.00693464821021697	0.59710191172713	up
XP_020472270.1	glycogenin-1-like isoform X1	109969607	0.719378427787934	0.59872029250457	0.661791590493601	0.982253771073647	1.23247559893523	1.44424131627057	0.541105813777185	0.0153986961011325	-0.886017352804745	down
XP_020472423.1	guanine nucleotide-binding protein G(i) subunit alpha-1	109969698	0.983320095313741	1.2835583796664	1.10722795869738	0.707736389684814	0.679083094555874	0.698967434471803	1.6176659290587	0.0080056741957552	0.693913701554702	up
XP_020472738.1	methylcrotonoyl-CoA carboxylase subunit alpha%2C mitochondrial	109969882	0.774973711882229	0.859095688748686	0.753943217665615	1.21865889212828	1.3955296404276	1.20294426919033	0.625603756097795	0.00238447451969839	-0.676678920337693	down
XP_020473005.1	uncharacterized protein LOC109970047 isoform X1	109970047	1.49044117647059	1.46764705882353	0.822794117647059	0.576882845188285	0.559100418410042	0.468382352941176	2.3566214047246	0.0305953025229927	1.23672000576765	up
XP_020473089.1	nicotinamide/nicotinic acid mononucleotide adenylyltransferase 1-like isoform X1	109970088	1.04374240583232	1.17618469015796	1.20170109356015	0.662374821173104	0.584406294706724	0.94775212636695	1.55915988132736	0.027633706462522	0.640768874264943	up
XP_020473287.1	uncharacterized protein LOC109970215	109970215	1.03366174055829	1.24630541871921	1.43349753694581	0.636660143509459	0.66470971950424	0.811986863711002	1.75714050035389	0.0139399856330425	0.813229553360924	up
XP_020473523.1	galectin-2-like	109970361	0.522556390977444	0.441460794844254	0.412459720730397	0.823117338003503	1.59719789842382	1.51987110633727	0.34934309872926	0.0262694159609485	-1.51728345476746	down
XP_020473548.1	serine hydroxymethyltransferase%2C mitochondrial	109970355	0.85580204778157	0.896757679180887	0.834470989761092	1.36179775280899	1.33258426966292	1.29778156996587	0.648027230553396	5.5881302705272e-05	-0.625873657458121	down
XP_020473748.1	glutathione S-transferase Mu 3-like	109970511	1.06834249803614	0.722702278083268	0.516103692065986	1.15073115860517	1.3644544431946	1.27494108405342	0.608725950189719	0.0457448867739593	-0.716135225191225	down
XP_020473767.1	vesicle-associated membrane protein-associated protein B-like isoform X1	109970526	0.342356687898089	0.381767515923567	0.392117834394904	1.06715867158672	1.16236162361624	0.752388535031847	0.374338084014682	0.00758109336360271	-1.41758626379048	down
XP_020474031.1	peroxiredoxin-1	109970654	0.866020984665052	0.786924939467312	0.799838579499596	1.55367231638418	1.67005649717514	1.09927360774818	0.567379858855159	0.0239036603618915	-0.817613156903789	down
XP_020474153.1	splicing factor%2C proline- and glutamine-rich-like isoform X1	109970729	0.622574955908289	0.671075837742504	0.542328042328042	1.01152482269504	0.789007092198582	1.03439153439153	0.647629069646234	0.0185201924864232	-0.62676035061005	down
XP_020474244.1	sushi domain-containing protein 2	109970788	0.886029411764706	1.44362745098039	1.54656862745098	0.8261253309797	0.492497793468667	0.564950980392157	2.05790973672589	0.0440040092582585	1.04117970466445	up
XP_020474426.1	14 kDa phosphohistidine phosphatase	109970886	0.674661746617466	0.662361623616236	0.66789667896679	1.07756024096386	1.02786144578313	1.35055350553506	0.580131493327243	0.00853064240500273	-0.785548154526223	down
XP_020474428.1	protein prune homolog isoform X1	109970887	1.23379174852652	1.37917485265226	1.75049115913556	0.872289156626506	0.81566265060241	1.02161100196464	1.61039181136865	0.0291565936270353	0.687411741475296	up
XP_020474494.1	rho guanine nucleotide exchange factor 2-like	109970920	0.950695322376738	1.11251580278129	1.1921618204804	0.537350597609562	0.398904382470119	0.858407079646018	1.81391974494406	0.0338050272327395	0.859110626686429	up
XP_020474688.1	45 kDa calcium-binding protein	109971026	1.04787961696306	0.72640218878249	0.610807113543092	1.18997756170531	1.16454749439043	1.25512995896033	0.660752595286892	0.0377538665436142	-0.597817908429257	down
XP_020474912.1	glucosamine-6-phosphate isomerase 1-like	109971169	1.18738574040219	1.06581352833638	1.21115173674589	0.815265486725664	0.755530973451327	0.696526508226691	1.52794774002733	0.00213151817244869	0.61159520011924	up
XP_020475254.1	acyl-coenzyme A thioesterase 11-like	109971383	0.835016835016835	0.674747474747475	0.697643097643098	1.49319727891156	1.43197278911565	0.937373737373737	0.5714905820151	0.0393241297878222	-0.807198371411854	down
XP_020475369.1	coagulation factor XIII A chain-like	109971446	1.06929510155317	1.07885304659498	1.22939068100358	0.657243816254417	0.57773851590106	0.851851851851852	1.61849889897139	0.0111849674802597	0.694656384114247	up
XP_020475832.1	collagen alpha-3(VI) chain-like	109971737	0.417302798982188	0.570992366412214	0.51501272264631	0.90766073871409	0.970588235294118	1.06259541984733	0.511182397539174	0.00165864073010043	-0.968089936654435	down
XP_020476017.1	LOW QUALITY PROTEIN: serine/threonine-protein phosphatase CPPED1	109971843	1.3978102189781	1.42335766423358	1.50729927007299	0.925308194343727	0.767947788252357	0.759124087591241	1.76500665859433	0.000589352392421301	0.819673626160991	up
XP_020476317.1	matrix metalloproteinase-9	109972052	0.745928338762215	0.768078175895766	0.670358306188925	1.06265356265356	1.24692874692875	1.40651465798046	0.587811577554053	0.00789815330961527	-0.766574320254484	down
XP_020476873.1	DCC-interacting protein 13-beta	109972392	0.965541006202619	0.900068917987595	0.98828394210889	0.554112554112554	0.454112554112554	0.809097174362509	1.57038401699205	0.0338016800550108	0.651117394572574	up
XP_020476915.1	fascin	109972427	0.798482293423272	0.922428330522766	0.579258010118044	1.08734939759036	1.25401606425703	1.36762225969646	0.620160757260918	0.0220623543822786	-0.689285857386178	down
XP_020477071.1	replication protein A 14 kDa subunit	109972505	1.10777881911903	1.30271790065604	0.847235238987816	0.623496762257169	0.685476410730805	0.756326148078725	1.57736553028077	0.0444423756853598	0.6575170213308	up
XP_020477157.1	acidic leucine-rich nuclear phosphoprotein 32 family member E-like isoform X1	109972554	1.24167378309138	1.27924850555081	1.36549957301452	0.965566714490674	0.761836441893831	0.694278394534586	1.60484431166505	0.00546452503241172	0.682433346143023	up
XP_020477206.1	integral membrane protein 2B isoform X1	109972592	0.77307366638442	0.614733276883997	0.607959356477561	1.01925025329281	1.21580547112462	1.57832345469941	0.523358996313655	0.0245758346044873	-0.934127197120125	down
XP_020477793.1	LOW QUALITY PROTEIN: dynein assembly factor 5%2C axonemal	109972907	1.34546862896979	0.886134779240899	1.4570100697134	0.721260815822002	0.65512978986403	0.761425251742835	1.72541216078374	0.0435219695487541	0.786941029306682	up
XP_020478104.1	V-type proton ATPase subunit G 1	109973108	0.537158469945355	0.440983606557377	0.415846994535519	0.966216216216216	1.26351351351351	1.58032786885246	0.365870865458041	0.0112771253320154	-1.45059355740847	down
XP_020478213.1	5-phosphohydroxy-L-lysine phospho-lyase	109973167	0.805078929306795	0.958133150308854	0.970487302676733	0.293688054251435	0.289514866979656	0.636238846945779	2.24176295550333	0.0163075162218997	1.16463373532449	up
XP_020478225.1	glutamine--fructose-6-phosphate aminotransferase [isomerizing] 2-like	109973173	0.685749844430616	0.825140012445551	0.570628500311139	0.994169096209913	0.921282798833819	1.22401991288115	0.663015463917525	0.0395922174392304	-0.592885575293161	down
XP_020478256.1	uncharacterized protein LOC109973195	109973195	0.443134535367545	0.529819694868239	0.480582524271845	0.939217318900916	1.19983347210658	1.25450762829404	0.428322302112246	0.00299604008341622	-1.22323129669397	down
XP_020478303.1	amyloid beta A4 protein isoform X1	109973228	0.838076545632974	0.667320902845927	0.817468105986261	1.21106382978723	1.34893617021277	1.44553483807655	0.579913956154878	0.00294678709771247	-0.786089236435727	down
XP_020478344.1	protein IWS1 homolog	109973254	1.03092059030218	0.986647926914968	0.812368236120871	0.337230769230769	0.308923076923077	0.780744905130007	1.9832778960608	0.0485408998796299	0.987886841550202	up
XP_020478521.1	endoplasmin	109973348	0.781789638932496	0.823390894819466	0.730769230769231	1.366373902133	1.4090338770389	1.17503924646782	0.591312767734917	0.00218067366046059	-0.75800666650968	down
XP_020478786.1	2-amino-3-ketobutyrate coenzyme A ligase%2C mitochondrial	109973489	0.844230769230769	0.769230769230769	0.869230769230769	1.19804400977995	1.75916870415648	1.42019230769231	0.567160748303009	0.0189872346993812	-0.818170403967364	down
XP_020478912.1	tumor susceptibility gene 101 protein	109973567	0.560155869459328	0.448124695567462	0.557233317096931	0.947904191616767	0.874251497005988	0.814905017048222	0.593658643791209	0.00257665100513911	-0.75229448114998	down
XP_020478918.1	ubiquitin-conjugating enzyme E2 variant 3-like	109973571	0.873854827343199	0.845665961945032	0.770965468639887	1.25469387755102	1.40897959183673	1.44326990838619	0.606408715397976	0.00119865726710505	-0.721637606597548	down
XP_020479078.1	propionyl-CoA carboxylase alpha chain%2C mitochondrial	109973666	0.780071813285458	0.766606822262119	0.68491921005386	1.06329113924051	1.44092827004219	1.11579892280072	0.616460371436045	0.0191022713213187	-0.697919939545992	down
XP_020479232.1	inosine-5-monophosphate dehydrogenase 2	109973771	0.754374158815612	0.742261103633917	0.689771197846568	1.08161434977578	1.13273542600897	1.14535666218035	0.650773066238595	0.000148147823047457	-0.619773551940993	down
XP_020479296.1	alpha-N-acetylgalactosaminidase-like	109973819	1.4936	0.9256	1.3952	0.625724217844728	0.737543453070684	0.6776	1.86900897807308	0.0294493235553531	0.902273499308003	up
XP_020479516.1	cleavage and polyadenylation specificity factor subunit 1	109973952	0.152281970176231	0.249435155896972	0.271577044735653	1.18638573743922	1.07293354943274	1.73068233167646	0.168745337766004	0.00584803369452937	-2.56708045213001	down
XP_020479757.1	adhesive plaque matrix protein-like	109974089	0.563380281690141	0.521713615023474	0.559859154929577	1.16459627329193	1.56107660455487	1.63262910798122	0.37742980109963	0.0034670188392237	-1.40571975514654	down
XP_020479799.1	fibulin-1 isoform X2	109974112	1.25929203539823	1.54513274336283	1.25486725663717	0.683244070390207	0.850038255547054	1.14070796460177	1.51806536088055	0.0485277235675375	0.602233907873434	up
XP_020479831.1	cytochrome c oxidase subunit 4 isoform 2%2C mitochondrial-like isoform X1	109974136	0.703305785123967	0.734710743801653	0.628099173553719	1.1035175879397	1.35577889447236	1.11074380165289	0.578737363749521	0.00483596313241406	-0.789019306220617	down
XP_020480100.1	E3 ubiquitin-protein ligase BRE1A-like	109974306	0.964795432921028	1.39961941008563	1.00190294957184	0.364850976361768	0.455806783144913	0.784015223596575	2.09782169203623	0.0357540585399742	1.06889205877923	up
XP_020480112.1	LOW QUALITY PROTEIN: glyoxylate reductase/hydroxypyruvate reductase-like	109974314	1.06055209260908	0.743544078361532	0.719501335707925	1.53419811320755	1.35495283018868	1.23686553873553	0.611630495808075	0.0187729271941531	-0.709267753829197	down
XP_020480133.1	latexin	109974329	0.505535055350553	0.699261992619926	0.772140221402214	1.4397950469684	1.4466268146883	1.48154981549815	0.452598463426943	0.000586884240909057	-1.14369640822797	down
XP_020480330.1	cingulin-like protein 1	109974469	1.02473498233216	1.18021201413428	1.21201413427562	0.368728689722358	0.607403799318071	0.750883392226148	1.97853486340617	0.0109408882512792	0.984432487003843	up
XP_020480483.1	anterior gradient protein 2 homolog	109974579	0.557059961315281	0.856866537717602	0.646679561573179	1.13355048859935	0.915309446254072	1.32817537072856	0.610181971506202	0.0419364968067072	-0.712688540344171	down
