# Supplementary material for: Protein expression patterns and metal metabolites in a protogynous hermaphrodite fish, the ricefield eel (Monopterus albus)
Source: BMC Genomics. 2024 May 21;25:500. doi: 10.1186/s12864-024-10397-w (PMC11106920; doi:10.1186/s12864-024-10397-w)
Supplement: Supplementary file 5 — Supplementary Material 5 [file 12864_2024_10397_MOESM5_ESM.xls]

Protein	Description	Gene	IM1	IM2	IM3	IE1	IE2	IE3	IM.vs.IE FC	IM.vs.IE Pvalue	IM.vs.IE log2FC	IM.vs.IE UP.DOWN
XP_020444331.1	calpain-1 catalytic subunit-like	109953248	2.18567639257294	1.60654288240495	0	0.786030061892131	1.09693454846727	0.834299917149959	2.09340270513918	0.0285084725586587	1.06584986764828	up
XP_020444555.1	complement C3-like	109953418	0.411423841059603	0.820364238410596	0.906515580736544	1.43377483443709	1.21080139372822	1.29006968641115	0.543455168935301	0.022644840144223	-0.879767066483641	down
XP_020444778.1	LOW QUALITY PROTEIN: H-2 class II histocompatibility antigen%2C A-U alpha chain-like	109953650	1.81276595744681	1.63234042553191	0	1.22808510638298	0.846105919003115	1.04548286604361	1.65647428363091	0.0226462959064915	0.728115806095569	up
XP_020445640.1	E3 ubiquitin-protein ligase TRIM21-like	109954567	1.50568990042674	1.1628733997155	1.30913978494624	0.889758179231863	0.72501478415139	0.684801892371378	1.72975586123425	0.00888850553315741	0.790568429398659	up
XP_020450572.1	proline-%2C glutamic acid- and leucine-rich protein 1	109957214	1.1043956043956	0.877899877899878	0	0.645909645909646	0.527803958529689	0.558906691800188	1.71615398359166	0.0229904359946924	0.779179005866242	up
XP_020458140.1	26S proteasome non-ATPase regulatory subunit 9	109961569	0.638135996195911	0.57774607703281	0.862633451957295	1.23490252020922	1.07296137339056	0.959227467811159	0.636197551662094	0.0283217630710129	-0.652453275056073	down
XP_020460332.1	dual specificity mitogen-activated protein kinase kinase 6 isoform X1	109962725	1.86811594202899	1.7231884057971	1.26036193812026	1.16811594202899	0.722437673130194	0.818836565096953	1.79068571271181	0.03504907950983	0.840512148881552	up
XP_020460533.1	pentraxin fusion protein-like	109962835	1.49476439790576	1.56020942408377	0.922324159021407	2.4738219895288	1.86304347826087	2.0195652173913	0.625712475758351	0.043960056264453	-0.676428225410971	down
XP_020461812.1	cytochrome c oxidase subunit 6B1	109963550	1.14689265536723	1.03954802259887	0	0.563559322033898	0.561511423550088	0.575571177504394	1.92848416378755	0.000976776646152206	0.94746729897732	up
XP_020465431.1	low-density lipoprotein receptor-related protein 2-like	109965615	0.684759916492693	1.09812108559499	0	1.54175365344468	1.93069306930693	1.54172560113154	0.533352531661783	0.041579057848343	-0.90683866404336	down
XP_020469245.1	noelin isoform X1	109967776	0.498275862068966	0.625	0.619839802834257	1.0551724137931	1.14939309056956	1.36694677871148	0.488060946385114	0.00382713881747791	-1.03486677997336	down
XP_020469363.1	proprotein convertase subtilisin/kexin type 6 isoform X1	109967851	0.42080378250591	0.41725768321513	0.695340501792115	0.939716312056738	0.850546780072904	1.00789793438639	0.548003475490609	0.0148210202435478	-0.867743051962206	down
XP_020471021.1	dihydroxyacetone phosphate acyltransferase isoform X1	109968826	1.1164863144494	1.03564608529599	1.15805168986084	0.765117759388924	0.709425543781372	0.679866146123815	1.53646935158533	0.000919353082093614	0.619618989347503	up
XP_020473005.1	uncharacterized protein LOC109970047 isoform X1	109970047	0.576882845188285	0.559100418410042	0.468382352941176	1.09414225941423	1.12639405204461	0.860966542750929	0.520643884638209	0.00545675346404933	-0.94163117446002	down
XP_020473947.1	acyl-CoA dehydrogenase family member 9%2C mitochondrial-like	109970609	1.81369426751592	1.66082802547771	0	1.04777070063694	0.82853486884197	0.991682661548304	1.81722622955944	0.00465284225726924	0.861738034292367	up
XP_020474244.1	sushi domain-containing protein 2	109970788	0.8261253309797	0.492497793468667	0.564950980392157	0.905560458958517	1.60238095238095	1.49404761904762	0.470659487204626	0.0417919252360452	-1.08724441888249	down
XP_020477092.1	mannose-binding protein C-like	109972518	0.728205128205128	0.658974358974359	0.847798742138365	1.1042735042735	1.63899613899614	1.63320463320463	0.510680079015196	0.0183847623037041	-0.96950831245057	down
XP_020478056.1	muellerian-inhibiting factor	109973075	1.42360163710778	0.810368349249659	0.907485281749369	0.562755798090041	0.308724832214765	0.531543624161074	2.23905984383908	0.0484559201072361	1.16289308792972	up
XP_020479529.1	coagulation factor XI-like	109973959	1.11273957158963	0.783540022547914	0.639175257731959	1.52311161217587	2.00142247510669	1.24608819345661	0.531472563255763	0.0463617478800081	-0.911932878909992	down
XP_020481167.1	LOW QUALITY PROTEIN: sarcoplasmic/endoplasmic reticulum calcium ATPase 2-like	109975007	0.913811007268951	0.644859813084112	0.939013452914798	0.578400830737279	0.46390458254865	0.483364720652856	1.63710635589336	0.0322176567256402	0.711148050667087	up
