# Supplementary material for: Protein expression patterns and metal metabolites in a protogynous hermaphrodite fish, the ricefield eel (Monopterus albus)
Source: BMC Genomics. 2024 May 21;25:500. doi: 10.1186/s12864-024-10397-w (PMC11106920; doi:10.1186/s12864-024-10397-w)
Supplement: Supplementary file 6 — Supplementary Material 6 [file 12864_2024_10397_MOESM6_ESM.xls]

Protein	Description	Gene	TE1	TE2	TE3	IL1	IL2	IL3	TE.vs.IL FC	TE.vs.IL Pvalue	TE.vs.IL log2FC	TE.vs.IL UP.DOWN
XP_020441578.1	fructose-1%2C6-bisphosphatase isozyme 2-like	109951422	1.3651376146789	1.85152487961477	1.19502407704655	0.836697247706422	0.828440366972477	0.784403669724771	1.80102560403028	0.0295525021204063	0.848818691263588	up
XP_020444154.1	fumarylacetoacetase	109953102	0.982417582417582	0.707178393745558	0.719971570717839	1.44285714285714	1.17362637362637	1.11318681318681	0.646053761833146	0.0313239812197471	-0.630273870056718	down
XP_020444589.1	uncharacterized protein LOC109953442	109953442	0.7947932618683	0.71323914181057	0.581371009942439	1.17075038284839	1.02450229709035	1.0490045941807	0.64403135666496	0.00745386747771895	-0.634797162752842	down
XP_020444600.1	fructose-bisphosphate aldolase A	109953455	0.550995024875622	0.663366336633663	0.915391539153915	1.3134328358209	1.67786069651741	1.14925373134328	0.514365074236471	0.0241806800250207	-0.959135408940919	down
XP_020445695.1	LOW QUALITY PROTEIN: epithelial splicing regulatory protein 2-like	109954590	0.52994555353902	0.751784298176051	0.818398096748612	1.26315789473684	1.27495462794918	0.921960072595281	0.606960660688954	0.0352495481094708	-0.720325081648834	down
XP_020448629.1	protein LSM14 homolog B-like isoform X1	109956106	0.688182720953327	0.324742268041237	0.302190721649485	1.27904667328699	1.759682224429	0.80635551142006	0.342025186110164	0.0493247957658133	-1.54782552843599	down
XP_020448630.1	protein LSM14 homolog B-like isoform X2	109956106	0.544303797468354	0.379736408566722	0.495881383855025	1.29503407984421	1.27166504381694	0.853943524829601	0.415103749734453	0.0116425143754989	-1.26845613066719	down
XP_020448815.1	succinate--CoA ligase [GDP-forming] subunit beta%2C mitochondrial isoform X1	109956210	0.910822510822511	1.12342342342342	1.31261261261261	0.70995670995671	0.738528138528138	0.741125541125541	1.5285178416851	0.0296076347692471	0.612133392238221	up
XP_020449180.1	nucleobindin-2 isoform X1	109956421	0.902929350947731	0.969249692496925	0.986469864698647	0.626076967260195	0.508328546812177	0.388856978747846	1.87666204716346	0.00367063299392672	0.908168870318324	up
XP_020449301.1	complement component C7-like isoform X1	109956490	0.869287991498406	0.802090592334495	0.733101045296167	1.33049946865037	1.42614240170032	1.1115834218916	0.621597618409466	0.00847412787311617	-0.685947118676223	down
XP_020449407.1	cysteine dioxygenase type 1	109956542	0.72972972972973	0.659928656361474	0.356718192627824	1.15642915642916	1.07289107289107	1	0.540787675023062	0.0159175178535981	-0.88686582304857	down
XP_020450183.1	long-chain-fatty-acid--CoA ligase 1-like	109956993	0.693866374589266	1.14598540145985	0.772100567721006	0.462212486308872	0.49671412924425	0.253559693318729	2.15421182462703	0.0425266224975471	1.10716011771576	up
XP_020451167.1	SH3 domain-binding glutamic acid-rich-like protein	109957548	0.692573402417962	0.898349261511729	1.1007819287576	1.45768566493955	1.47495682210708	1.46977547495682	0.611415048711629	0.00843373700262609	-0.709776033283259	down
XP_020452001.1	lupus La protein	109958035	0.738067520372526	0.767295597484277	0.589622641509434	1.27240977881257	1.30267753201397	1.0058207217695	0.585043162319765	0.0105244344689544	-0.773385029562953	down
XP_020452195.1	cytoplasmic dynein 1 intermediate chain 2-like isoform X1	109958136	1.24955330553901	1.1337432744043	0.837817063797079	0.609291244788565	0.578320428826682	0.653365098272781	1.74967641793598	0.0209290167628501	0.807088137255432	up
XP_020452329.1	NADH dehydrogenase [ubiquinone] 1 beta subcomplex subunit 5%2C mitochondrial	109958206	0.948642699926632	1.02953240360952	1.05250205086136	0.622890682318415	0.726338958180484	0.563462949376376	1.58450823223775	0.00284061083613187	0.664035155193622	up
XP_020453093.1	probable ATP-dependent RNA helicase ddx6	109958632	0.674168297455969	0.537128712871287	0.518151815181518	1.38160469667319	1.23972602739726	0.818982387475538	0.502700995355508	0.0316319485981655	-0.992227549293441	down
XP_020453678.1	leucine-rich repeat flightless-interacting protein 2 isoform X1	109958993	0.718526100307062	0.767064846416382	0.719283276450512	1.08188331627431	1.05629477993859	1.21699078812692	0.657157448456666	0.00185198141657722	-0.605689027393046	down
XP_020455135.1	WASH complex subunit 3	109959811	1.44907407407407	1.58466135458167	1.94621513944223	0.98070987654321	1.28317901234568	0.742283950617284	1.65657493230364	0.0379994789702787	0.728203462711329	up
XP_020455825.1	protein FAM98B-like	109960230	0.769603097773475	0.653988868274583	0.657699443413729	1.02323330106486	1.32526621490803	0.895450145208132	0.641591771403769	0.0434658975866319	-0.640272455948492	down
XP_020456325.1	cystathionine beta-synthase-like	109960512	1.02757619738752	0.67287784679089	0.835058661145618	1.36429608127721	1.06386066763425	1.49201741654572	0.646785728977511	0.0473847539207927	-0.628640248111211	down
XP_020456341.1	SEC23-interacting protein isoform X1	109960525	1.71122994652406	1.4647201946472	1.08272506082725	0.745098039215686	0.942067736185383	0.873440285204991	1.66315126231895	0.0418778920535578	0.733919386588741	up
XP_020458210.1	MOB kinase activator 1A	109961607	0.986159169550173	0.747647058823529	0.770588235294118	1.25432525951557	1.28546712802768	1.24913494809689	0.660977168949771	0.00507579803298303	-0.597327654942296	down
XP_020459078.1	LOW QUALITY PROTEIN: zygote arrest protein 1	109962058	0.534184138559708	0.469320066334992	0.490878938640133	1.34275296262534	1.26071103008204	0.785779398359161	0.440919394421117	0.0224276439232096	-1.18141315769377	down
XP_020459717.1	transmembrane protein 214 isoform X1	109962384	1.07013201320132	1.18819599109131	0.942093541202673	0.622112211221122	0.702145214521452	0.604785478547855	1.65907224685214	0.00534740396715159	0.730376712035693	up
XP_020461444.1	cytoplasmic polyadenylation element-binding protein 1 isoform X1	109963346	0.519374068554396	0.578034682080925	0.627167630057803	1.18628912071535	0.948584202682563	0.805514157973174	0.586513305344697	0.0245857743136427	-0.769764258011107	down
XP_020462503.1	protein NDRG1-like	109963917	1.68171021377672	1.11955514365153	1.96200185356812	0.779097387173397	0.719714964370546	0.637371338083927	2.22980225629667	0.0251733283180435	1.15691577449106	up
XP_020462991.1	P43 5S RNA-binding protein-like isoform X1	109964207	0.556133056133056	0.307565789473684	0.313322368421053	1.55821205821206	1.51351351351351	0.911642411642412	0.295483926903637	0.0139596476292863	-1.75884843895861	down
XP_020463163.1	eukaryotic translation initiation factor 4E-1A isoform X1	109964302	0.591979075850044	0.543103448275862	0.460031347962382	1.18047079337402	1.22493461203139	0.789014821272886	0.499343780372616	0.0206793609056317	-1.00189469321134	down
XP_020463412.1	actin-related protein 2/3 complex subunit 4	109964457	0.559275521405049	0.74019245003701	0.908216136195411	0.413282107574094	0.432491767288694	0.441822173435785	1.71457819442262	0.0386477275170283	0.777853700793408	up
XP_020463949.1	serine/threonine-protein phosphatase 4 catalytic subunit	109964755	0.896601590744758	1.22985074626866	1.01194029850746	0.595806218365871	0.594360086767896	0.4352856109906	1.9307815902693	0.0105632715290675	0.949184976066578	up
XP_020464524.1	regulator of microtubule dynamics protein 1	109965108	1.07365892714171	1.10315430520034	1.38277919863598	0.615692554043235	0.842273819055244	0.843074459567654	1.54694883308683	0.027842577904119	0.629425478963629	up
XP_020465777.1	polyadenylate-binding protein-interacting protein 2B isoform X1	109965797	0.617623918174666	0.562778840025494	0.407265774378585	1.37450826121164	1.2918961447679	0.997639653815893	0.43331043695675	0.00608428234022697	-1.20652710830203	down
XP_020465798.1	1-phosphatidylinositol 4%2C5-bisphosphate phosphodiesterase beta-3	109965817	0.885964912280702	1.14992389649924	1.02359208523592	0.680701754385965	0.787134502923977	0.565497076023392	1.5046627347619	0.0263714949101222	0.589440147839438	up
XP_020467084.1	ELAV-like protein 2 isoform X1	109966533	0.660540540540541	0.494623655913979	0.460829493087558	1.37837837837838	1.48756756756757	0.868108108108108	0.432771905855941	0.0244739218338485	-1.20832124775097	down
XP_020468991.1	rab-3A-interacting protein isoform X1	109967620	0.917874396135266	0.387961859356377	0.51430274135876	1.14734299516908	1.0048309178744	1.27938808373591	0.530411223390004	0.0395047218925478	-0.914816791990046	down
XP_020469050.1	tRNA-splicing ligase RtcB homolog	109967659	0.814081408140814	0.730179028132992	0.659846547314578	1.15181518151815	1.29042904290429	0.943894389438944	0.650920483457389	0.0232140488408652	-0.619446780572335	down
XP_020469118.1	cathepsin E-like	109967703	0.448458574181118	0.588148148148148	0.647407407407407	0.323217726396917	0.286127167630058	0.179190751445087	2.13562207289758	0.0150505391715908	1.09465636528537	up
XP_020469768.1	katanin p60 ATPase-containing subunit A1	109968093	1.32703081232493	1.29817444219067	1.3580121703854	0.743697478991597	0.656162464985994	1.16526610644258	1.55283496662807	0.0403464290456799	0.634904510034988	up
XP_020469916.1	insulin-like growth factor 2 mRNA-binding protein 3 isoform X1	109968187	0.59572192513369	0.512172284644195	0.530898876404494	1.50588235294118	1.22352941176471	0.989304812834225	0.440687815812632	0.0102047736066859	-1.18217108551887	down
XP_020470023.1	hypoxanthine-guanine phosphoribosyltransferase-like isoform X1	109968243	0.666064981949459	0.617703656189865	0.489416292495189	1.18953068592058	1.24187725631769	0.744584837545126	0.55830886704832	0.0482583082048507	-0.840864625738417	down
XP_020470400.1	probable ATP-dependent RNA helicase DDX6	109968454	0.637894736842105	0.654909437559581	0.59675881792183	1.46947368421053	1.63263157894737	0.913684210526316	0.470533379477677	0.0314745154319696	-1.08763102400842	down
XP_020470479.1	neural cell adhesion molecule 1 isoform X1	109968513	0.897815912636506	1.32620320855615	1.122230710466	0.81201248049922	0.743369734789392	0.606864274570983	1.54758018910043	0.0455705193643873	0.630014165769252	up
XP_020475261.1	epidermal retinol dehydrogenase 2 isoform X1	109971387	0.604369879047991	0.749287749287749	0.727920227920228	0.410846664065548	0.388997268825595	0.352321498244245	1.80666577906673	0.00303306607995139	0.853329642074036	up
XP_020475456.1	elongation factor 1-alpha-like	109971503	0.586291309669523	0.492129246064623	0.517812758906379	1.60342717258262	1.66585067319461	0.997552019583843	0.374102873798425	0.0143644692559452	-1.41849304640356	down
XP_020476637.1	LOW QUALITY PROTEIN: iron-responsive element-binding protein 2	109972251	0.793130990415335	0.740412979351032	0.507964601769911	1.32907348242811	1.06230031948882	1.30191693290735	0.552761403884823	0.0106832666776641	-0.855271210651618	down
XP_020477221.1	succinate--CoA ligase [ADP-forming] subunit beta%2C mitochondrial	109972596	1.18819776714514	0.992402659069326	1.00854700854701	0.763157894736842	0.696969696969697	0.610047846889952	1.54052037102885	0.00831056371870994	0.623417759941681	up
XP_020478248.1	F-actin-uncapping protein LRRC16A-like	109973189	0	1.0938824954573	1.03573591762568	0.395604395604396	0.358869701726845	0.362951334379906	2.85873896277154	0.000121074628849134	1.51537889058518	up
XP_020478965.1	protein PAT1 homolog 2 isoform X1	109973594	0.587017873941674	0.495378927911275	0.499075785582255	1.447789275635	1.32925682031985	0.854186265286924	0.43551952343099	0.0205306741486305	-1.19919070160687	down
XP_020479732.1	complement factor H-like	109974070	0.569620253164557	0.842857142857143	0.920634920634921	1.05625879043601	1.46694796061885	1.42756680731364	0.590545694960077	0.0329897901451709	-0.759879398784461	down
XP_020479940.1	N-acylneuraminate cytidylyltransferase-like	109974197	1.80829015544041	1.21387755102041	1.34938775510204	0.870466321243523	0.835677276091784	0.672834937083642	1.83757667348209	0.0249475700629418	0.877804448122927	up
XP_020449433.1	UPF0600 protein C5orf51 homolog isoform X1	109956557	1.75325615050651	1.75096974398759	1.21877424359969	0.869030390738061	0.926917510853835	0.522431259044863	2.03719918565718	0.0212866021735892	1.02658704565037	up
XP_020452049.1	pyruvate dehydrogenase (acetyl-transferring) kinase isozyme 1%2C mitochondrial	109958057	0.623105070569786	1.0898292501856	0.964365256124722	0.39832723470988	0.261369576581286	0.289597490852065	2.82030511595355	0.0167196875458223	1.49585124966704	up
XP_020456615.1	cingulin-like protein 1 isoform X1	109960691	1.37625899280576	1.25442176870748	1.45850340136054	0.814388489208633	0.847482014388489	0.72158273381295	1.71565529320693	0.00126615978778128	0.778759717909352	up
XP_020458195.1	U4/U6.U5 tri-snRNP-associated protein 2	109961597	1.11304909560724	1.39708141321045	1.16666666666667	0.691860465116279	0.939922480620155	0.607881136950904	1.64167350090851	0.0223872652055745	0.715167229760317	up
XP_020464122.1	DEP domain-containing mTOR-interacting protein isoform X1	109964878	1.52223006351447	1.27138643067847	1.42772861356932	0.849682427664079	0.873676781933663	0.851799576570219	1.63925623943522	0.00172422201808819	0.713041386144613	up
XP_020464559.1	lethal(2) giant larvae protein homolog 2	109965122	0.974018475750577	1.05055292259084	1.17851500789889	0.680715935334873	0.650692840646651	0.614896073903002	1.64572698178826	0.0025952634772036	0.718725019423016	up
XP_020477885.1	plakophilin-3	109972960	1.12579185520362	1.1173104434907	1.44062947067239	0.780995475113122	0.736651583710407	0.6	1.73954000220095	0.0119894714809566	0.79870585533801	up
XP_020480952.1	GRIP and coiled-coil domain-containing protein 1	109974864	0.891808346213292	0.707347447073474	0.687422166874222	1.01159196290572	1.13755795981453	1.32380216383308	0.6583960570646	0.0239447868094183	-0.602972398967407	down
