# Supplementary material for: Protein expression patterns and metal metabolites in a protogynous hermaphrodite fish, the ricefield eel (Monopterus albus)
Source: BMC Genomics. 2024 May 21;25:500. doi: 10.1186/s12864-024-10397-w (PMC11106920; doi:10.1186/s12864-024-10397-w)
Supplement: Supplementary file 7 — Supplementary Material 7 [file 12864_2024_10397_MOESM7_ESM.xls]

GO_ID	GO_Term	GO_Class	Pvalue	AdjustedPv	x1	x2	n	N	EnrichDirect	GOlevl	ProtID	Description
GO:0042613	MHC class II protein complex	CC	0.00383337592639918	0.0893024291579533	1	1	15	3913	Over	6	XP_020444778.1	LOW QUALITY PROTEIN: H-2 class II histocompatibility antigen%2C A-U alpha chain-like
GO:0008406	gonad development	BP	0.00383337592639918	0.0893024291579533	1	1	15	3913	Over	4	XP_020478056.1	muellerian-inhibiting factor
GO:0006955	immune response	BP	0.00391105529158919	0.0893024291579533	2	25	15	3913	Over	3	XP_020444778.1 XP_020474244.1	LOW QUALITY PROTEIN: H-2 class II histocompatibility antigen%2C A-U alpha chain-like,sushi domain-containing protein 2
GO:0008374	O-acyltransferase activity	MF	0.00765303322729489	0.115833941593855	1	2	15	3913	Over	6	XP_020471021.1	dihydroxyacetone phosphate acyltransferase isoform X1
GO:0048731	system development	BP	0.00845503223312814	0.115833941593855	2	37	15	3913	Over	4	XP_020469245.1 XP_020478056.1	noelin isoform X1,muellerian-inhibiting factor
GO:0008083	growth factor activity	MF	0.0227953860816841	0.191403531348119	1	6	15	3913	Over	5	XP_020478056.1	muellerian-inhibiting factor
GO:0030247	polysaccharide binding	MF	0.0265471314640171	0.191403531348119	1	7	15	3913	Over	4	XP_020474244.1	sushi domain-containing protein 2
GO:0019882	antigen processing and presentation	BP	0.0302854297302843	0.191403531348119	1	8	15	3913	Over	3	XP_020444778.1	LOW QUALITY PROTEIN: H-2 class II histocompatibility antigen%2C A-U alpha chain-like
GO:0005576	extracellular region	CC	0.0398966529506897	0.195208623365874	2	84	15	3913	Over	2	XP_020444555.1 XP_020479529.1	complement C3-like,coagulation factor XI-like
GO:0005044	scavenger receptor activity	MF	0.0414200888083473	0.19567421264633	1	11	15	3913	Over	5	XP_020474244.1	sushi domain-containing protein 2
GO:0004129	cytochrome-c oxidase activity	MF	0.066938601794917	0.262016812740104	1	18	15	3913	Over	3	XP_020461812.1	cytochrome c oxidase subunit 6B1
GO:0007399	nervous system development	BP	0.0741122918499699	0.282038443984608	1	20	15	3913	Over	5	XP_020469245.1	noelin isoform X1
GO:0005515	protein binding	MF	0.0862892172283365	0.302446357272133	8	1191	15	3913	Over	3	XP_020444555.1 XP_020444778.1 XP_020445640.1 XP_020458140.1 XP_020465431.1 XP_020469363.1 XP_020478056.1 XP_020479529.1	complement C3-like,LOW QUALITY PROTEIN: H-2 class II histocompatibility antigen%2C A-U alpha chain-like,E3 ubiquitin-protein ligase TRIM21-like,26S proteasome non-ATPase regulatory subunit 9,low-density lipoprotein receptor-related protein 2-like,proprotein convertase subtilisin/kexin type 6 isoform X1,muellerian-inhibiting factor,coagulation factor XI-like
GO:0046872	metal ion binding	MF	0.113675401472955	0.369851616359937	4	499	15	3913	Over	5	XP_020444331.1 XP_020445640.1 XP_020465431.1 XP_020481167.1	calpain-1 catalytic subunit-like,E3 ubiquitin-protein ligase TRIM21-like,low-density lipoprotein receptor-related protein 2-like,LOW QUALITY PROTEIN: sarcoplasmic/endoplasmic reticulum calcium ATPase 2-like
GO:0005509	calcium ion binding	MF	0.127098290900452	0.373993340854537	2	163	15	3913	Over	6	XP_020444331.1 XP_020465431.1	calpain-1 catalytic subunit-like,low-density lipoprotein receptor-related protein 2-like
GO:0044255	cellular lipid metabolic process	BP	0.149698207174877	0.412414369069401	1	42	15	3913	Over	4	XP_020471021.1	dihydroxyacetone phosphate acyltransferase isoform X1
GO:0004252	serine-type endopeptidase activity	MF	0.159547164676484	0.412414369069401	1	45	15	3913	Over	6	XP_020469363.1	proprotein convertase subtilisin/kexin type 6 isoform X1
GO:0006508	proteolysis	BP	0.182339362235517	0.454190775023014	2	204	15	3913	Over	5	XP_020469363.1 XP_020479529.1	proprotein convertase subtilisin/kexin type 6 isoform X1,coagulation factor XI-like
GO:0005488	binding	MF	0.225393339780128	0.488128586843608	12	2405	15	3913	Over	2	XP_020444331.1 XP_020444555.1 XP_020444778.1 XP_020445640.1 XP_020458140.1 XP_020460332.1 XP_020465431.1 XP_020469363.1 XP_020474244.1 XP_020478056.1 XP_020479529.1 XP_020481167.1	calpain-1 catalytic subunit-like,complement C3-like,LOW QUALITY PROTEIN: H-2 class II histocompatibility antigen%2C A-U alpha chain-like,E3 ubiquitin-protein ligase TRIM21-like,26S proteasome non-ATPase regulatory subunit 9,dual specificity mitogen-activated protein kinase kinase 6 isoform X1,low-density lipoprotein receptor-related protein 2-like,proprotein convertase subtilisin/kexin type 6 iso…
GO:0005739	mitochondrion	CC	0.228585217072849	0.488128586843608	1	67	15	3913	Over	5	XP_020461812.1	cytochrome c oxidase subunit 6B1
GO:0044425	membrane part	CC	0.286200212478163	0.568252595789977	2	276	15	3913	Over	2	XP_020444778.1 XP_020481167.1	LOW QUALITY PROTEIN: H-2 class II histocompatibility antigen%2C A-U alpha chain-like,LOW QUALITY PROTEIN: sarcoplasmic/endoplasmic reticulum calcium ATPase 2-like
GO:0006468	protein phosphorylation	BP	0.414660027958827	0.747479260925781	1	137	15	3913	Over	7	XP_020460332.1	dual specificity mitogen-activated protein kinase kinase 6 isoform X1
GO:0004672	protein kinase activity	MF	0.43075664056313	0.766411165677257	1	144	15	3913	Over	6	XP_020460332.1	dual specificity mitogen-activated protein kinase kinase 6 isoform X1
GO:0019538	protein metabolic process	BP	0.488656511543134	0.789876784622441	3	595	15	3913	Over	4	XP_020460332.1 XP_020469363.1 XP_020479529.1	dual specificity mitogen-activated protein kinase kinase 6 isoform X1,proprotein convertase subtilisin/kexin type 6 isoform X1,coagulation factor XI-like
GO:0016021	integral component of membrane	CC	0.509193647349097	0.789876784622441	1	181	15	3913	Over	4	XP_020481167.1	LOW QUALITY PROTEIN: sarcoplasmic/endoplasmic reticulum calcium ATPase 2-like
GO:0008270	zinc ion binding	MF	0.513131633805819	0.789876784622441	1	183	15	3913	Over	7	XP_020445640.1	E3 ubiquitin-protein ligase TRIM21-like
GO:0016740	transferase activity	MF	0.649246055942378	0.884162899103833	2	376	15	3913	Over	3	XP_020460332.1 XP_020471021.1	dual specificity mitogen-activated protein kinase kinase 6 isoform X1,dihydroxyacetone phosphate acyltransferase isoform X1
