# Supplementary material for: Protein expression patterns and metal metabolites in a protogynous hermaphrodite fish, the ricefield eel (Monopterus albus)
Source: BMC Genomics. 2024 May 21;25:500. doi: 10.1186/s12864-024-10397-w (PMC11106920; doi:10.1186/s12864-024-10397-w)
Supplement: Supplementary file 8 — Supplementary Material 8 [file 12864_2024_10397_MOESM8_ESM.xls]

GO_ID	GO_Term	GO_Class	Pvalue	AdjustedPv	x1	x2	n	N	EnrichDirect	GOlevl	ProtID	Description
GO:0005319	lipid transporter activity	MF	5.16E-05	0.032177442	4	9	103	3913	Over	4	XP_020445059.1 XP_020452242.1 XP_020452518.1 XP_020453033.1	vitellogenin-2-like,vitellogenin-like,vitellogenin-2-like,probable phospholipid-transporting ATPase IIB isoform X1
GO:0006869	lipid transport	BP	0.001585513	0.322861013	4	20	103	3913	Over	5	XP_020445059.1 XP_020452242.1 XP_020452518.1 XP_020453033.1	vitellogenin-2-like,vitellogenin-like,vitellogenin-2-like,probable phospholipid-transporting ATPase IIB isoform X1
GO:0004857	enzyme inhibitor activity	MF	0.003626891	0.322861013	5	40	103	3913	Over	4	XP_020446373.1 XP_020453406.1 XP_020455589.1 XP_020465082.1 XP_020468981.1	annexin A1,cystatin-like,cystatin-B-like,amyloid beta A4 protein-like isoform X1,inter-alpha-trypsin inhibitor heavy chain H2
GO:0030203	glycosaminoglycan metabolic process	BP	0.006515506	0.322861013	2	5	103	3913	Over	6	XP_020464341.1 XP_020468981.1	N-acetylglucosamine-6-sulfatase isoform X1,inter-alpha-trypsin inhibitor heavy chain H2
GO:0004866	endopeptidase inhibitor activity	MF	0.008248347	0.322861013	4	31	103	3913	Over	6	XP_020453406.1 XP_020455589.1 XP_020465082.1 XP_020468981.1	cystatin-like,cystatin-B-like,amyloid beta A4 protein-like isoform X1,inter-alpha-trypsin inhibitor heavy chain H2
GO:0005773	vacuole	CC	0.009208385	0.322861013	3	17	103	3913	Over	5	XP_020464341.1 XP_020476753.1 XP_020478104.1	N-acetylglucosamine-6-sulfatase isoform X1,lysosome membrane protein 2-like isoform X1,V-type proton ATPase subunit G 1
GO:0005737	cytoplasm	CC	0.013092629	0.322861013	20	442	103	3913	Over	4	XP_020442335.1 XP_020447959.1 XP_020448838.1 XP_020449039.1 XP_020451200.1 XP_020453033.1 XP_020460943.1 XP_020463083.1 XP_020463163.1 XP_020463732.1 XP_020463854.1 XP_020464289.1 XP_020464341.1 XP_020464459.1 XP_020466425.1 XP_020476752.1 XP_020476753.1 XP_020478052.1 XP_020478104.1 XP_020480821.1	endophilin-A1-like,60S ribosomal protein L39,bridging integrator 2-like isoform X1,Golgi apparatus protein 1-like,MICOS complex subunit MIC27 isoform X1,probable phospholipid-transporting ATPase IIB isoform X1,LOW QUALITY PROTEIN: actin filament-associated protein 1-like 2,40S ribosomal protein S11 isoform X1,eukaryotic translation initiation factor 4E-1A isoform X1,60S ribosomal protein L32,AP-2…
GO:0000139	Golgi membrane	CC	0.013218749	0.322861013	2	7	103	3913	Over	5	XP_020449039.1 XP_020480821.1	Golgi apparatus protein 1-like,Golgi apparatus protein 1
GO:0005764	lysosome	CC	0.017324622	0.322861013	2	8	103	3913	Over	7	XP_020464341.1 XP_020476753.1	N-acetylglucosamine-6-sulfatase isoform X1,lysosome membrane protein 2-like isoform X1
GO:0044431	Golgi apparatus part	CC	0.018963629	0.322861013	3	22	103	3913	Over	4	XP_020449039.1 XP_020453033.1 XP_020480821.1	Golgi apparatus protein 1-like,probable phospholipid-transporting ATPase IIB isoform X1,Golgi apparatus protein 1
GO:0030286	dynein complex	CC	0.021895682	0.322861013	2	9	103	3913	Over	5	XP_020453992.1 XP_020476372.1	dynein light chain 2%2C cytoplasmic-like,dynein light chain 2%2C cytoplasmic
GO:0004611	phosphoenolpyruvate carboxykinase activity	MF	0.026322515	0.322861013	1	1	103	3913	Over	6	XP_020444007.1	phosphoenolpyruvate carboxykinase%2C cytosolic [GTP]-like
GO:0004334	fumarylacetoacetase activity	MF	0.026322515	0.322861013	1	1	103	3913	Over	6	XP_020444154.1	fumarylacetoacetase
GO:0009072	aromatic amino acid family metabolic process	BP	0.026322515	0.322861013	1	1	103	3913	Over	5	XP_020444154.1	fumarylacetoacetase
GO:0004308	exo-alpha-sialidase activity	MF	0.026322515	0.322861013	1	1	103	3913	Over	7	XP_020453400.1	sialidase-1
GO:0004654	polyribonucleotide nucleotidyltransferase activity	MF	0.026322515	0.322861013	1	1	103	3913	Over	6	XP_020457514.1	polyribonucleotide nucleotidyltransferase 1%2C mitochondrial
GO:0035591	signaling adaptor activity	MF	0.026322515	0.322861013	1	1	103	3913	Over	4	XP_020460943.1	LOW QUALITY PROTEIN: actin filament-associated protein 1-like 2
GO:0004419	hydroxymethylglutaryl-CoA lyase activity	MF	0.026322515	0.322861013	1	1	103	3913	Over	6	XP_020464289.1	hydroxymethylglutaryl-CoA lyase%2C mitochondrial
GO:0046951	ketone body biosynthetic process	BP	0.026322515	0.322861013	1	1	103	3913	Over	5	XP_020464289.1	hydroxymethylglutaryl-CoA lyase%2C mitochondrial
GO:0008449	N-acetylglucosamine-6-sulfatase activity	MF	0.026322515	0.322861013	1	1	103	3913	Over	6	XP_020464341.1	N-acetylglucosamine-6-sulfatase isoform X1
GO:0004801	sedoheptulose-7-phosphate:D-glyceraldehyde-3-phosphate glyceronetransferase activity	MF	0.026322515	0.322861013	1	1	103	3913	Over	5	XP_020464459.1	transaldolase
GO:0007269	neurotransmitter secretion	BP	0.026322515	0.322861013	1	1	103	3913	Over	3	XP_020466425.1	synapsin-2-like
GO:0004970	ionotropic glutamate receptor activity	MF	0.026322515	0.322861013	1	1	103	3913	Over	6	XP_020476465.1	glutamate receptor U1-like
GO:0005234	extracellular-glutamate-gated ion channel activity	MF	0.026322515	0.322861013	1	1	103	3913	Over	9	XP_020476465.1	glutamate receptor U1-like
GO:0016471	vacuolar proton-transporting V-type ATPase complex	CC	0.026322515	0.322861013	1	1	103	3913	Over	5	XP_020478104.1	V-type proton ATPase subunit G 1
GO:0097056	selenocysteinyl-tRNA(Sec) biosynthetic process	BP	0.026322515	0.322861013	1	1	103	3913	Over	7	XP_020480049.1	O-phosphoseryl-tRNA(Sec) selenium transferase
GO:0004869	cysteine-type endopeptidase inhibitor activity	MF	0.026905084	0.322861013	2	10	103	3913	Over	7	XP_020453406.1 XP_020455589.1	cystatin-like,cystatin-B-like
GO:0015630	microtubule cytoskeleton	CC	0.031711868	0.37336237	4	46	103	3913	Over	6	XP_020451541.1 XP_020453992.1 XP_020456426.1 XP_020476372.1	tubulin beta chain-like,dynein light chain 2%2C cytoplasmic-like,tubulin alpha chain-like,dynein light chain 2%2C cytoplasmic
GO:0004867	serine-type endopeptidase inhibitor activity	MF	0.032327053	0.373557059	2	11	103	3913	Over	7	XP_020465082.1 XP_020468981.1	amyloid beta A4 protein-like isoform X1,inter-alpha-trypsin inhibitor heavy chain H2
GO:0022892	substrate-specific transporter activity	MF	0.033061439	0.375097049	6	92	103	3913	Over	3	XP_020445059.1 XP_020452242.1 XP_020452518.1 XP_020453033.1 XP_020459883.1 XP_020476465.1	vitellogenin-2-like,vitellogenin-like,vitellogenin-2-like,probable phospholipid-transporting ATPase IIB isoform X1,sideroflexin-5,glutamate receptor U1-like
GO:0007005	mitochondrion organization	BP	0.038136841	0.400274477	2	12	103	3913	Over	5	XP_020451200.1 XP_020466991.1	MICOS complex subunit MIC27 isoform X1,mitochondrial fission 1 protein
GO:0044765	single-organism transport	BP	0.0395419	0.400274477	6	96	103	3913	Over	4	XP_020445059.1 XP_020452242.1 XP_020452518.1 XP_020453033.1 XP_020466425.1 XP_020478104.1	vitellogenin-2-like,vitellogenin-like,vitellogenin-2-like,probable phospholipid-transporting ATPase IIB isoform X1,synapsin-2-like,V-type proton ATPase subunit G 1
GO:0016830	carbon-carbon lyase activity	MF	0.050825831	0.400274477	2	14	103	3913	Over	4	XP_020444007.1 XP_020464289.1	phosphoenolpyruvate carboxykinase%2C cytosolic [GTP]-like,hydroxymethylglutaryl-CoA lyase%2C mitochondrial
GO:0048285	organelle fission	BP	0.050825831	0.400274477	2	14	103	3913	Over	5	XP_020454309.1 XP_020466991.1	centromere/kinetochore protein zw10 homolog,mitochondrial fission 1 protein
GO:0006094	gluconeogenesis	BP	0.051958706	0.400274477	1	2	103	3913	Over	8	XP_020444007.1	phosphoenolpyruvate carboxykinase%2C cytosolic [GTP]-like
GO:0042407	cristae formation	BP	0.051958706	0.400274477	1	2	103	3913	Over	7	XP_020451200.1	MICOS complex subunit MIC27 isoform X1
GO:0061617	MICOS complex	CC	0.051958706	0.400274477	1	2	103	3913	Over	5	XP_020451200.1	MICOS complex subunit MIC27 isoform X1
GO:0004012	phospholipid-translocating ATPase activity	MF	0.051958706	0.400274477	1	2	103	3913	Over	6	XP_020453033.1	probable phospholipid-transporting ATPase IIB isoform X1
GO:0051014	actin filament severing	BP	0.051958706	0.400274477	1	2	103	3913	Over	5	XP_020456694.1	gelsolin isoform X1
GO:0006098	pentose-phosphate shunt	BP	0.051958706	0.400274477	1	2	103	3913	Over	6	XP_020464459.1	transaldolase
GO:0030212	hyaluronan metabolic process	BP	0.051958706	0.400274477	1	2	103	3913	Over	8	XP_020468981.1	inter-alpha-trypsin inhibitor heavy chain H2
GO:0005622	intracellular	CC	0.063867788	0.43721107	32	900	103	3913	Over	3	XP_020442335.1 XP_020443313.1 XP_020446831.1 XP_020447454.1 XP_020447959.1 XP_020448838.1 XP_020449039.1 XP_020451200.1 XP_020451541.1 XP_020453033.1 XP_020453992.1 XP_020454309.1 XP_020455589.1 XP_020456426.1 XP_020460943.1 XP_020461950.1 XP_020463083.1 XP_020463163.1 XP_020463732.1 XP_020463854.1 XP_020464289.1 XP_020464341.1 XP_020464459.1 XP_020466425.1 XP_020471551.1 XP_020476372.1 XP_020476…	endophilin-A1-like,phosphatidylinositol transfer protein alpha isoform-like,ADP-ribosylation factor 6,ubiquitin carboxyl-terminal hydrolase isozyme L1 isoform X1,60S ribosomal protein L39,bridging integrator 2-like isoform X1,Golgi apparatus protein 1-like,MICOS complex subunit MIC27 isoform X1,tubulin beta chain-like,probable phospholipid-transporting ATPase IIB isoform X1,dynein light chain 2%2…
GO:0042132	fructose 1,6-bisphosphate 1-phosphatase activity	MF	0.076926298	0.43721107	1	3	103	3913	Over	9	XP_020441569.1	fructose-1%2C6-bisphosphatase 1-like
GO:0070836	caveola assembly	BP	0.076926298	0.43721107	1	3	103	3913	Over	8	XP_020449261.1	caveolin-1
GO:0015914	phospholipid transport	BP	0.076926298	0.43721107	1	3	103	3913	Over	6	XP_020453033.1	probable phospholipid-transporting ATPase IIB isoform X1
GO:0008021	synaptic vesicle	CC	0.076926298	0.43721107	1	3	103	3913	Over	3	XP_020466425.1	synapsin-2-like
GO:0000266	mitochondrial fission	BP	0.076926298	0.43721107	1	3	103	3913	Over	6	XP_020466991.1	mitochondrial fission 1 protein
GO:0004185	serine-type carboxypeptidase activity	MF	0.076926298	0.43721107	1	3	103	3913	Over	7	XP_020468358.1	probable serine carboxypeptidase CPVL
GO:0004364	glutathione transferase activity	MF	0.076926298	0.43721107	1	3	103	3913	Over	5	XP_020473748.1	glutathione S-transferase Mu 3-like
GO:0010038	response to metal ion	BP	0.076926298	0.43721107	1	3	103	3913	Over	5	XP_020481220.1	protein CutA
GO:0007017	microtubule-based process	BP	0.079121683	0.43721107	4	62	103	3913	Over	4	XP_020451541.1 XP_020453992.1 XP_020456426.1 XP_020476372.1	tubulin beta chain-like,dynein light chain 2%2C cytoplasmic-like,tubulin alpha chain-like,dynein light chain 2%2C cytoplasmic
GO:0005200	structural constituent of cytoskeleton	MF	0.079875099	0.43721107	2	18	103	3913	Over	3	XP_020451541.1 XP_020456426.1	tubulin beta chain-like,tubulin alpha chain-like
GO:0044283	small molecule biosynthetic process	BP	0.079875099	0.43721107	2	18	103	3913	Over	5	XP_020444007.1 XP_020464289.1	phosphoenolpyruvate carboxykinase%2C cytosolic [GTP]-like,hydroxymethylglutaryl-CoA lyase%2C mitochondrial
GO:0044802	single-organism membrane organization	BP	0.079875099	0.43721107	2	18	103	3913	Over	4	XP_020449261.1 XP_020451200.1	caveolin-1,MICOS complex subunit MIC27 isoform X1
GO:0034655	nucleobase-containing compound catabolic process	BP	0.079875099	0.43721107	2	18	103	3913	Over	5	XP_020457514.1 XP_020480804.1	polyribonucleotide nucleotidyltransferase 1%2C mitochondrial,adenosylhomocysteinase
GO:0044444	cytoplasmic part	CC	0.085818539	0.441967112	14	331	103	3913	Over	4	XP_020447959.1 XP_020449039.1 XP_020451200.1 XP_020453033.1 XP_020463083.1 XP_020463732.1 XP_020463854.1 XP_020464289.1 XP_020464341.1 XP_020466425.1 XP_020476752.1 XP_020476753.1 XP_020478104.1 XP_020480821.1	60S ribosomal protein L39,Golgi apparatus protein 1-like,MICOS complex subunit MIC27 isoform X1,probable phospholipid-transporting ATPase IIB isoform X1,40S ribosomal protein S11 isoform X1,60S ribosomal protein L32,AP-2 complex subunit alpha-1 isoform X1,hydroxymethylglutaryl-CoA lyase%2C mitochondrial,N-acetylglucosamine-6-sulfatase isoform X1,synapsin-2-like,28S ribosomal protein S2%2C mitocho…
GO:0003924	GTPase activity	MF	0.09057078	0.441967112	4	65	103	3913	Over	8	XP_020442564.1 XP_020443836.1 XP_020451541.1 XP_020456426.1	guanine nucleotide-binding protein subunit alpha-11-like isoform X2,GTP-binding protein 1 isoform X1,tubulin beta chain-like,tubulin alpha chain-like
GO:0005874	microtubule	CC	0.095920011	0.441967112	2	20	103	3913	Over	6	XP_020451541.1 XP_020456426.1	tubulin beta chain-like,tubulin alpha chain-like
GO:0007399	nervous system development	BP	0.095920011	0.441967112	2	20	103	3913	Over	5	XP_020465082.1 XP_020469245.1	amyloid beta A4 protein-like isoform X1,noelin isoform X1
GO:0044464	cell part	CC	0.096000685	0.441967112	33	962	103	3913	Over	2	XP_020442335.1 XP_020443313.1 XP_020446831.1 XP_020447454.1 XP_020447959.1 XP_020448838.1 XP_020449039.1 XP_020451200.1 XP_020451541.1 XP_020453033.1 XP_020453992.1 XP_020454309.1 XP_020455589.1 XP_020456426.1 XP_020460943.1 XP_020461950.1 XP_020463083.1 XP_020463163.1 XP_020463732.1 XP_020463854.1 XP_020464289.1 XP_020464341.1 XP_020464459.1 XP_020466425.1 XP_020471551.1 XP_020476372.1 XP_020476…	endophilin-A1-like,phosphatidylinositol transfer protein alpha isoform-like,ADP-ribosylation factor 6,ubiquitin carboxyl-terminal hydrolase isozyme L1 isoform X1,60S ribosomal protein L39,bridging integrator 2-like isoform X1,Golgi apparatus protein 1-like,MICOS complex subunit MIC27 isoform X1,tubulin beta chain-like,probable phospholipid-transporting ATPase IIB isoform X1,dynein light chain 2%2…
GO:0004013	adenosylhomocysteinase activity	MF	0.101242562	0.441967112	1	4	103	3913	Over	6	XP_020480804.1	adenosylhomocysteinase
GO:0019510	S-adenosylhomocysteine catabolic process	BP	0.101242562	0.441967112	1	4	103	3913	Over	6	XP_020480804.1	adenosylhomocysteinase
GO:0051287	NAD binding	MF	0.121493366	0.441967112	2	23	103	3913	Over	5	XP_020480112.1 XP_020480804.1	LOW QUALITY PROTEIN: glyoxylate reductase/hydroxypyruvate reductase-like,adenosylhomocysteinase
GO:0001664	G-protein coupled receptor binding	MF	0.124924326	0.441967112	1	5	103	3913	Over	5	XP_020442564.1	guanine nucleotide-binding protein subunit alpha-11-like isoform X2
GO:0004859	phospholipase inhibitor activity	MF	0.124924326	0.441967112	1	5	103	3913	Over	6	XP_020446373.1	annexin A1
GO:0002682	regulation of immune system process	BP	0.124924326	0.441967112	1	5	103	3913	Over	3	XP_020452625.1	uncharacterized protein LOC109958385
GO:0005802	trans-Golgi network	CC	0.124924326	0.441967112	1	5	103	3913	Over	5	XP_020453033.1	probable phospholipid-transporting ATPase IIB isoform X1
GO:0004749	ribose phosphate diphosphokinase activity	MF	0.124924326	0.441967112	1	5	103	3913	Over	6	XP_020453527.1	phosphoribosyl pyrophosphate synthase-associated protein 1 isoform X1
GO:0006801	superoxide metabolic process	BP	0.124924326	0.441967112	1	5	103	3913	Over	5	XP_020454068.1	superoxide dismutase [Cu-Zn] isoform X1
GO:0000175	3'-5'-exoribonuclease activity	MF	0.124924326	0.441967112	1	5	103	3913	Over	8	XP_020457514.1	polyribonucleotide nucleotidyltransferase 1%2C mitochondrial
GO:0005977	glycogen metabolic process	BP	0.124924326	0.441967112	1	5	103	3913	Over	5	XP_020475194.1	phosphorylase b kinase regulatory subunit alpha%2C skeletal muscle isoform-like isoform X1
GO:0015935	small ribosomal subunit	CC	0.124924326	0.441967112	1	5	103	3913	Over	5	XP_020476752.1	28S ribosomal protein S2%2C mitochondrial
GO:0098588	bounding membrane of organelle	CC	0.137273772	0.473253226	3	49	103	3913	Over	4	XP_020449039.1 XP_020478104.1 XP_020480821.1	Golgi apparatus protein 1-like,V-type proton ATPase subunit G 1,Golgi apparatus protein 1
GO:0031090	organelle membrane	CC	0.143519787	0.478468939	4	77	103	3913	Over	3	XP_020449039.1 XP_020451200.1 XP_020478104.1 XP_020480821.1	Golgi apparatus protein 1-like,MICOS complex subunit MIC27 isoform X1,V-type proton ATPase subunit G 1,Golgi apparatus protein 1
GO:0008201	heparin binding	MF	0.147987989	0.478468939	1	6	103	3913	Over	4	XP_020465082.1	amyloid beta A4 protein-like isoform X1
GO:0005730	nucleolus	CC	0.147987989	0.478468939	1	6	103	3913	Over	5	XP_020471551.1	NHP2-like protein 1
GO:0005579	membrane attack complex	CC	0.147987989	0.478468939	1	6	103	3913	Over	5	XP_020479067.1	complement component C7-like
GO:0004842	ubiquitin-protein transferase activity	MF	0.157763517	0.507445539	2	27	103	3913	Over	5	XP_020456382.1 XP_020460225.1	LOW QUALITY PROTEIN: probable E3 ubiquitin-protein ligase HERC4,mitochondrial ubiquitin ligase activator of nfkb 1-A-like
GO:0000287	magnesium ion binding	MF	0.167128299	0.523943381	2	28	103	3913	Over	6	XP_020453033.1 XP_020453527.1	probable phospholipid-transporting ATPase IIB isoform X1,phosphoribosyl pyrophosphate synthase-associated protein 1 isoform X1
GO:0003735	structural constituent of ribosome	MF	0.168536824	0.523943381	4	82	103	3913	Over	3	XP_020447959.1 XP_020463083.1 XP_020463732.1 XP_020476752.1	60S ribosomal protein L39,40S ribosomal protein S11 isoform X1,60S ribosomal protein L32,28S ribosomal protein S2%2C mitochondrial
GO:0004843	thiol-dependent ubiquitin-specific protease activity	MF	0.170449529	0.523943381	1	7	103	3913	Over	6	XP_020447454.1	ubiquitin carboxyl-terminal hydrolase isozyme L1 isoform X1
GO:0004190	aspartic-type endopeptidase activity	MF	0.170449529	0.523943381	1	7	103	3913	Over	7	XP_020469118.1	cathepsin E-like
GO:0044424	intracellular part	CC	0.18300489	0.559779664	28	837	103	3913	Over	3	XP_020442335.1 XP_020447959.1 XP_020448838.1 XP_020449039.1 XP_020451200.1 XP_020451541.1 XP_020453033.1 XP_020453992.1 XP_020454309.1 XP_020456426.1 XP_020460943.1 XP_020461950.1 XP_020463083.1 XP_020463163.1 XP_020463732.1 XP_020463854.1 XP_020464289.1 XP_020464341.1 XP_020464459.1 XP_020466425.1 XP_020471551.1 XP_020476372.1 XP_020476752.1 XP_020476753.1 XP_020478052.1 XP_020478104.1 XP_020479…	endophilin-A1-like,60S ribosomal protein L39,bridging integrator 2-like isoform X1,Golgi apparatus protein 1-like,MICOS complex subunit MIC27 isoform X1,tubulin beta chain-like,probable phospholipid-transporting ATPase IIB isoform X1,dynein light chain 2%2C cytoplasmic-like,centromere/kinetochore protein zw10 homolog,tubulin alpha chain-like,LOW QUALITY PROTEIN: actin filament-associated protein …
GO:0051016	barbed-end actin filament capping	BP	0.192324516	0.568323822	1	8	103	3913	Over	9	XP_020456694.1	gelsolin isoform X1
GO:0006402	mRNA catabolic process	BP	0.192324516	0.568323822	1	8	103	3913	Over	7	XP_020457514.1	polyribonucleotide nucleotidyltransferase 1%2C mitochondrial
GO:0006334	nucleosome assembly	BP	0.192324516	0.568323822	1	8	103	3913	Over	6	XP_020461950.1	histone H1.0-B
GO:0005975	carbohydrate metabolic process	BP	0.193084375	0.568323822	5	102	103	3913	Over	4	XP_020441569.1 XP_020444007.1 XP_020464459.1 XP_020475194.1 XP_020478225.1	fructose-1%2C6-bisphosphatase 1-like,phosphoenolpyruvate carboxykinase%2C cytosolic [GTP]-like,transaldolase,phosphorylase b kinase regulatory subunit alpha%2C skeletal muscle isoform-like isoform X1,glutamine--fructose-6-phosphate aminotransferase [isomerizing] 2-like
GO:0007067	mitotic nuclear division	BP	0.21362812	0.603185281	1	9	103	3913	Over	5	XP_020454309.1	centromere/kinetochore protein zw10 homolog
GO:0005525	GTP binding	MF	0.226146368	0.629979168	7	175	103	3913	Over	6	XP_020442564.1 XP_020443836.1 XP_020444007.1 XP_020446831.1 XP_020451541.1 XP_020456426.1 XP_020462551.1	guanine nucleotide-binding protein subunit alpha-11-like isoform X2,GTP-binding protein 1 isoform X1,phosphoenolpyruvate carboxykinase%2C cytosolic [GTP]-like,ADP-ribosylation factor 6,tubulin beta chain-like,tubulin alpha chain-like,ras-related protein Rab-5A
GO:0008380	RNA splicing	BP	0.234375124	0.631333151	1	10	103	3913	Over	7	XP_020479926.1	uncharacterized protein LOC109974191
GO:0009055	electron carrier activity	MF	0.234726428	0.631333151	2	35	103	3913	Over	2	NP_443657.1 XP_020452133.1	cytochrome b (mitochondrion),cytochrome c-b
GO:0002376	immune system process	BP	0.254405954	0.656437509	2	37	103	3913	Over	2	XP_020452625.1 XP_020479067.1	uncharacterized protein LOC109958385,complement component C7-like
GO:0005516	calmodulin binding	MF	0.254579931	0.656437509	1	11	103	3913	Over	4	XP_020475194.1	phosphorylase b kinase regulatory subunit alpha%2C skeletal muscle isoform-like isoform X1
GO:0043229	intracellular organelle	CC	0.263020164	0.660757156	21	623	103	3913	Over	3	XP_020447959.1 XP_020449039.1 XP_020451200.1 XP_020451541.1 XP_020453033.1 XP_020453992.1 XP_020454309.1 XP_020456426.1 XP_020461950.1 XP_020463083.1 XP_020463732.1 XP_020464289.1 XP_020464341.1 XP_020466425.1 XP_020471551.1 XP_020476372.1 XP_020476752.1 XP_020476753.1 XP_020478104.1 XP_020479926.1 XP_020480821.1	60S ribosomal protein L39,Golgi apparatus protein 1-like,MICOS complex subunit MIC27 isoform X1,tubulin beta chain-like,probable phospholipid-transporting ATPase IIB isoform X1,dynein light chain 2%2C cytoplasmic-like,centromere/kinetochore protein zw10 homolog,tubulin alpha chain-like,histone H1.0-B,40S ribosomal protein S11 isoform X1,60S ribosomal protein L32,hydroxymethylglutaryl-CoA lyase%2C…
GO:0070647	protein modification by small protein conjugation or removal	BP	0.264264258	0.660757156	2	38	103	3913	Over	7	XP_020447454.1 XP_020460225.1	ubiquitin carboxyl-terminal hydrolase isozyme L1 isoform X1,mitochondrial ubiquitin ligase activator of nfkb 1-A-like
GO:0071702	organic substance transport	BP	0.27163241	0.660757156	6	140	103	3913	Over	5	XP_020445059.1 XP_020446961.1 XP_020452242.1 XP_020452518.1 XP_020453033.1 XP_020463854.1	vitellogenin-2-like,gamma-soluble NSF attachment protein,vitellogenin-like,vitellogenin-2-like,probable phospholipid-transporting ATPase IIB isoform X1,AP-2 complex subunit alpha-1 isoform X1
GO:0031683	G-protein beta/gamma-subunit complex binding	MF	0.274256576	0.660757156	1	12	103	3913	Over	5	XP_020442564.1	guanine nucleotide-binding protein subunit alpha-11-like isoform X2
GO:0005840	ribosome	CC	0.282770493	0.673137092	4	84	103	3913	Over	5	XP_020447959.1 XP_020463083.1 XP_020463732.1 XP_020476752.1	60S ribosomal protein L39,40S ribosomal protein S11 isoform X1,60S ribosomal protein L32,28S ribosomal protein S2%2C mitochondrial
GO:0033036	macromolecule localization	BP	0.283359842	0.673137092	6	147	103	3913	Over	3	XP_020445059.1 XP_020446961.1 XP_020452242.1 XP_020452518.1 XP_020453033.1 XP_020463854.1	vitellogenin-2-like,gamma-soluble NSF attachment protein,vitellogenin-like,vitellogenin-2-like,probable phospholipid-transporting ATPase IIB isoform X1,AP-2 complex subunit alpha-1 isoform X1
GO:0044446	intracellular organelle part	CC	0.291569736	0.673137092	12	326	103	3913	Over	3	XP_020449039.1 XP_020451200.1 XP_020451541.1 XP_020453033.1 XP_020453992.1 XP_020456426.1 XP_020461950.1 XP_020471551.1 XP_020476372.1 XP_020476752.1 XP_020478104.1 XP_020480821.1	Golgi apparatus protein 1-like,MICOS complex subunit MIC27 isoform X1,tubulin beta chain-like,probable phospholipid-transporting ATPase IIB isoform X1,dynein light chain 2%2C cytoplasmic-like,tubulin alpha chain-like,histone H1.0-B,NHP2-like protein 1,dynein light chain 2%2C cytoplasmic,28S ribosomal protein S2%2C mitochondrial,V-type proton ATPase subunit G 1,Golgi apparatus protein 1
GO:0005544	calcium-dependent phospholipid binding	MF	0.293418733	0.673137092	1	13	103	3913	Over	5	XP_020446373.1	annexin A1
GO:0000786	nucleosome	CC	0.293418733	0.673137092	1	13	103	3913	Over	4	XP_020461950.1	histone H1.0-B
GO:0030131	clathrin adaptor complex	CC	0.293418733	0.673137092	1	13	103	3913	Over	5	XP_020463854.1	AP-2 complex subunit alpha-1 isoform X1
GO:0016020	membrane	CC	0.309756192	0.693616303	15	430	103	3913	Over	2	NP_443657.1 XP_020449039.1 XP_020451200.1 XP_020453033.1 XP_020459883.1 XP_020463571.1 XP_020463854.1 XP_020465082.1 XP_020471166.1 XP_020472978.1 XP_020476465.1 XP_020476753.1 XP_020478104.1 XP_020479067.1 XP_020480821.1	cytochrome b (mitochondrion),Golgi apparatus protein 1-like,MICOS complex subunit MIC27 isoform X1,probable phospholipid-transporting ATPase IIB isoform X1,sideroflexin-5,ER membrane protein complex subunit 3,AP-2 complex subunit alpha-1 isoform X1,amyloid beta A4 protein-like isoform X1,semaphorin-7A-like,transmembrane emp24 domain-containing protein 10,glutamate receptor U1-like,lysosome membra…
GO:0006810	transport	BP	0.310746764	0.693616303	13	363	103	3913	Over	4	XP_020443313.1 XP_020445059.1 XP_020446961.1 XP_020452242.1 XP_020452518.1 XP_020453033.1 XP_020459883.1 XP_020460298.1 XP_020463854.1 XP_020466425.1 XP_020472978.1 XP_020476465.1 XP_020478104.1	phosphatidylinositol transfer protein alpha isoform-like,vitellogenin-2-like,gamma-soluble NSF attachment protein,vitellogenin-like,vitellogenin-2-like,probable phospholipid-transporting ATPase IIB isoform X1,sideroflexin-5,charged multivesicular body protein 2a,AP-2 complex subunit alpha-1 isoform X1,synapsin-2-like,transmembrane emp24 domain-containing protein 10,glutamate receptor U1-like,V-ty…
GO:0004872	receptor activity	MF	0.313461214	0.693616303	2	43	103	3913	Over	3	XP_020476465.1 XP_020476753.1	glutamate receptor U1-like,lysosome membrane protein 2-like isoform X1
GO:0016567	protein ubiquitination	BP	0.330252536	0.708170386	1	15	103	3913	Over	9	XP_020460225.1	mitochondrial ubiquitin ligase activator of nfkb 1-A-like
GO:0005543	phospholipid binding	MF	0.332981396	0.709148093	2	45	103	3913	Over	4	XP_020446373.1 XP_020455487.1	annexin A1,sorting nexin-12 isoform X1
GO:0044723	single-organism carbohydrate metabolic process	BP	0.342685835	0.71884777	2	46	103	3913	Over	4	XP_020444007.1 XP_020475194.1	phosphoenolpyruvate carboxykinase%2C cytosolic [GTP]-like,phosphorylase b kinase regulatory subunit alpha%2C skeletal muscle isoform-like isoform X1
GO:0016579	protein deubiquitination	BP	0.347949813	0.71884777	1	16	103	3913	Over	7	XP_020447454.1	ubiquitin carboxyl-terminal hydrolase isozyme L1 isoform X1
GO:0007034	vacuolar transport	BP	0.347949813	0.71884777	1	16	103	3913	Over	5	XP_020460298.1	charged multivesicular body protein 2a
GO:0006413	translational initiation	BP	0.347949813	0.71884777	1	16	103	3913	Over	4	XP_020463163.1	eukaryotic translation initiation factor 4E-1A isoform X1
GO:0043231	intracellular membrane-bounded organelle	CC	0.356560787	0.71884777	13	372	103	3913	Over	4	XP_020449039.1 XP_020451200.1 XP_020453033.1 XP_020454309.1 XP_020461950.1 XP_020464289.1 XP_020464341.1 XP_020466425.1 XP_020471551.1 XP_020476753.1 XP_020478104.1 XP_020479926.1 XP_020480821.1	Golgi apparatus protein 1-like,MICOS complex subunit MIC27 isoform X1,probable phospholipid-transporting ATPase IIB isoform X1,centromere/kinetochore protein zw10 homolog,histone H1.0-B,hydroxymethylglutaryl-CoA lyase%2C mitochondrial,N-acetylglucosamine-6-sulfatase isoform X1,synapsin-2-like,NHP2-like protein 1,lysosome membrane protein 2-like isoform X1,V-type proton ATPase subunit G 1,uncharac…
GO:0012505	endomembrane system	CC	0.356961284	0.71884777	4	105	103	3913	Over	3	XP_020449039.1 XP_020453033.1 XP_020466425.1 XP_020480821.1	Golgi apparatus protein 1-like,probable phospholipid-transporting ATPase IIB isoform X1,synapsin-2-like,Golgi apparatus protein 1
GO:1901135	carbohydrate derivative metabolic process	BP	0.361375118	0.71884777	4	106	103	3913	Over	4	XP_020464341.1 XP_020464459.1 XP_020468981.1 XP_020480804.1	N-acetylglucosamine-6-sulfatase isoform X1,transaldolase,inter-alpha-trypsin inhibitor heavy chain H2,adenosylhomocysteinase
GO:0045010	actin nucleation	BP	0.365183883	0.71884777	1	17	103	3913	Over	5	XP_020456694.1	gelsolin isoform X1
GO:1901564	organonitrogen compound metabolic process	BP	0.396290282	0.724622496	10	278	103	3913	Over	4	XP_020444154.1 XP_020447959.1 XP_020463083.1 XP_020463163.1 XP_020463732.1 XP_020464341.1 XP_020464459.1 XP_020468981.1 XP_020476752.1 XP_020480804.1	fumarylacetoacetase,60S ribosomal protein L39,40S ribosomal protein S11 isoform X1,eukaryotic translation initiation factor 4E-1A isoform X1,60S ribosomal protein L32,N-acetylglucosamine-6-sulfatase isoform X1,transaldolase,inter-alpha-trypsin inhibitor heavy chain H2,28S ribosomal protein S2%2C mitochondrial,adenosylhomocysteinase
GO:0043232	intracellular non-membrane-bounded organelle	CC	0.402791762	0.726422138	10	279	103	3913	Over	4	XP_020447959.1 XP_020451541.1 XP_020453992.1 XP_020456426.1 XP_020461950.1 XP_020463083.1 XP_020463732.1 XP_020471551.1 XP_020476372.1 XP_020476752.1	60S ribosomal protein L39,tubulin beta chain-like,dynein light chain 2%2C cytoplasmic-like,tubulin alpha chain-like,histone H1.0-B,40S ribosomal protein S11 isoform X1,60S ribosomal protein L32,NHP2-like protein 1,dynein light chain 2%2C cytoplasmic,28S ribosomal protein S2%2C mitochondrial
GO:0006412	translation	BP	0.40689419	0.731705978	5	136	103	3913	Over	6	XP_020447959.1 XP_020463083.1 XP_020463163.1 XP_020463732.1 XP_020476752.1	60S ribosomal protein L39,40S ribosomal protein S11 isoform X1,eukaryotic translation initiation factor 4E-1A isoform X1,60S ribosomal protein L32,28S ribosomal protein S2%2C mitochondrial
GO:0030246	carbohydrate binding	MF	0.444815769	0.758374425	1	22	103	3913	Over	3	XP_020478225.1	glutamine--fructose-6-phosphate aminotransferase [isomerizing] 2-like
GO:0007186	G-protein coupled receptor signaling pathway	BP	0.459512241	0.766672831	1	23	103	3913	Over	5	XP_020442564.1	guanine nucleotide-binding protein subunit alpha-11-like isoform X2
GO:0005198	structural molecule activity	MF	0.462894996	0.769962955	6	174	103	3913	Over	2	XP_020447959.1 XP_020451541.1 XP_020456426.1 XP_020463083.1 XP_020463732.1 XP_020476752.1	60S ribosomal protein L39,tubulin beta chain-like,tubulin alpha chain-like,40S ribosomal protein S11 isoform X1,60S ribosomal protein L32,28S ribosomal protein S2%2C mitochondrial
GO:0044711	single-organism biosynthetic process	BP	0.468290277	0.769962955	3	80	103	3913	Over	4	XP_020444007.1 XP_020453527.1 XP_020464289.1	phosphoenolpyruvate carboxykinase%2C cytosolic [GTP]-like,phosphoribosyl pyrophosphate synthase-associated protein 1 isoform X1,hydroxymethylglutaryl-CoA lyase%2C mitochondrial
GO:0044248	cellular catabolic process	BP	0.468290277	0.769962955	3	80	103	3913	Over	4	XP_020447454.1 XP_020457514.1 XP_020480804.1	ubiquitin carboxyl-terminal hydrolase isozyme L1 isoform X1,polyribonucleotide nucleotidyltransferase 1%2C mitochondrial,adenosylhomocysteinase
GO:0003743	translation initiation factor activity	MF	0.473823357	0.769962955	1	24	103	3913	Over	7	XP_020463163.1	eukaryotic translation initiation factor 4E-1A isoform X1
GO:0051082	unfolded protein binding	MF	0.473823357	0.769962955	1	24	103	3913	Over	4	XP_020478521.1	endoplasmin
GO:0006811	ion transport	BP	0.476687456	0.772605124	3	82	103	3913	Over	5	XP_020459883.1 XP_020476465.1 XP_020478104.1	sideroflexin-5,glutamate receptor U1-like,V-type proton ATPase subunit G 1
GO:0020037	heme binding	MF	0.487759123	0.781345551	1	25	103	3913	Over	5	XP_020452133.1	cytochrome c-b
GO:0006955	immune response	BP	0.487759123	0.781345551	1	25	103	3913	Over	3	XP_020479067.1	complement component C7-like
GO:0035091	phosphatidylinositol binding	MF	0.50132929	0.792777915	1	26	103	3913	Over	5	XP_020455487.1	sorting nexin-12 isoform X1
GO:0055086	nucleobase-containing small molecule metabolic process	BP	0.503373904	0.792777915	3	88	103	3913	Over	4	XP_020453527.1 XP_020464459.1 XP_020480804.1	phosphoribosyl pyrophosphate synthase-associated protein 1 isoform X1,transaldolase,adenosylhomocysteinase
GO:0016788	hydrolase activity, acting on ester bonds	MF	0.50799697	0.792777915	3	89	103	3913	Over	4	XP_020441569.1 XP_020457514.1 XP_020464341.1	fructose-1%2C6-bisphosphatase 1-like,polyribonucleotide nucleotidyltransferase 1%2C mitochondrial,N-acetylglucosamine-6-sulfatase isoform X1
GO:0044281	small molecule metabolic process	BP	0.512656547	0.792777915	7	193	103	3913	Over	4	XP_020444007.1 XP_020444154.1 XP_020453527.1 XP_020464289.1 XP_020464459.1 XP_020478913.1 XP_020480804.1	phosphoenolpyruvate carboxykinase%2C cytosolic [GTP]-like,fumarylacetoacetase,phosphoribosyl pyrophosphate synthase-associated protein 1 isoform X1,hydroxymethylglutaryl-CoA lyase%2C mitochondrial,transaldolase,L-lactate dehydrogenase A chain,adenosylhomocysteinase
GO:0015992	proton transport	BP	0.514543358	0.792777915	1	27	103	3913	Over	6	XP_020478104.1	V-type proton ATPase subunit G 1
GO:0098796	membrane protein complex	CC	0.53213137	0.798197056	4	108	103	3913	Over	3	XP_020451200.1 XP_020463854.1 XP_020478104.1 XP_020479067.1	MICOS complex subunit MIC27 isoform X1,AP-2 complex subunit alpha-1 isoform X1,V-type proton ATPase subunit G 1,complement component C7-like
GO:0044430	cytoskeletal part	CC	0.547952448	0.800820468	4	116	103	3913	Over	4	XP_020451541.1 XP_020453992.1 XP_020456426.1 XP_020476372.1	tubulin beta chain-like,dynein light chain 2%2C cytoplasmic-like,tubulin alpha chain-like,dynein light chain 2%2C cytoplasmic
GO:0005615	extracellular space	CC	0.586851642	0.821065975	1	33	103	3913	Over	3	XP_020452625.1	uncharacterized protein LOC109958385
GO:0006511	ubiquitin-dependent protein catabolic process	BP	0.597819241	0.82167226	1	34	103	3913	Over	8	XP_020447454.1	ubiquitin carboxyl-terminal hydrolase isozyme L1 isoform X1
GO:0017111	nucleoside-triphosphatase activity	MF	0.614402232	0.831642066	5	161	103	3913	Over	7	XP_020442564.1 XP_020443836.1 XP_020451541.1 XP_020453033.1 XP_020456426.1	guanine nucleotide-binding protein subunit alpha-11-like isoform X2,GTP-binding protein 1 isoform X1,tubulin beta chain-like,probable phospholipid-transporting ATPase IIB isoform X1,tubulin alpha chain-like
GO:0006996	organelle organization	BP	0.634461255	0.844144612	6	186	103	3913	Over	4	XP_020451200.1 XP_020454309.1 XP_020456694.1 XP_020460225.1 XP_020461950.1 XP_020466991.1	MICOS complex subunit MIC27 isoform X1,centromere/kinetochore protein zw10 homolog,gelsolin isoform X1,mitochondrial ubiquitin ligase activator of nfkb 1-A-like,histone H1.0-B,mitochondrial fission 1 protein
GO:0044265	cellular macromolecule catabolic process	BP	0.652885337	0.85949462	2	54	103	3913	Over	5	XP_020447454.1 XP_020457514.1	ubiquitin carboxyl-terminal hydrolase isozyme L1 isoform X1,polyribonucleotide nucleotidyltransferase 1%2C mitochondrial
GO:0004871	signal transducer activity	MF	0.66506964	0.871855999	2	58	103	3913	Over	2	XP_020442564.1 XP_020476465.1	guanine nucleotide-binding protein subunit alpha-11-like isoform X2,glutamate receptor U1-like
GO:0044699	single-organism process	BP	0.672818715	0.87930625	32	1124	103	3913	Over	2	XP_020442564.1 XP_020444007.1 XP_020444154.1 XP_020445059.1 XP_020446831.1 XP_020447794.1 XP_020449261.1 XP_020451200.1 XP_020451541.1 XP_020452242.1 XP_020452518.1 XP_020453033.1 XP_020453527.1 XP_020453992.1 XP_020454068.1 XP_020454309.1 XP_020456426.1 XP_020456694.1 XP_020460943.1 XP_020462551.1 XP_020464289.1 XP_020464459.1 XP_020465082.1 XP_020466425.1 XP_020469245.1 XP_020475194.1 XP_020476…	guanine nucleotide-binding protein subunit alpha-11-like isoform X2,phosphoenolpyruvate carboxykinase%2C cytosolic [GTP]-like,fumarylacetoacetase,vitellogenin-2-like,ADP-ribosylation factor 6,ras-associated and pleckstrin homology domains-containing protein 1,caveolin-1,MICOS complex subunit MIC27 isoform X1,tubulin beta chain-like,vitellogenin-like,vitellogenin-2-like,probable phospholipid-trans…
GO:0034654	nucleobase-containing compound biosynthetic process	BP	0.692519152	0.897498264	2	66	103	3913	Over	5	XP_020453527.1 XP_020480049.1	phosphoribosyl pyrophosphate synthase-associated protein 1 isoform X1,O-phosphoseryl-tRNA(Sec) selenium transferase
GO:1901576	organic substance biosynthetic process	BP	0.69337546	0.897498264	9	284	103	3913	Over	4	XP_020444007.1 XP_020447959.1 XP_020453527.1 XP_020463083.1 XP_020463163.1 XP_020463732.1 XP_020464289.1 XP_020476752.1 XP_020480049.1	phosphoenolpyruvate carboxykinase%2C cytosolic [GTP]-like,60S ribosomal protein L39,phosphoribosyl pyrophosphate synthase-associated protein 1 isoform X1,40S ribosomal protein S11 isoform X1,eukaryotic translation initiation factor 4E-1A isoform X1,60S ribosomal protein L32,hydroxymethylglutaryl-CoA lyase%2C mitochondrial,28S ribosomal protein S2%2C mitochondrial,O-phosphoseryl-tRNA(Sec) selenium…
GO:0005739	mitochondrion	CC	0.696136474	0.897498264	2	67	103	3913	Over	5	XP_020451200.1 XP_020464289.1	MICOS complex subunit MIC27 isoform X1,hydroxymethylglutaryl-CoA lyase%2C mitochondrial
GO:0015075	ion transmembrane transporter activity	MF	0.699780261	0.900335841	2	68	103	3913	Over	5	XP_020459883.1 XP_020476465.1	sideroflexin-5,glutamate receptor U1-like
GO:0034622	cellular macromolecular complex assembly	BP	0.707131773	0.90605796	2	70	103	3913	Over	6	XP_020456694.1 XP_020461950.1	gelsolin isoform X1,histone H1.0-B
GO:0009117	nucleotide metabolic process	BP	0.710832227	0.906251674	2	71	103	3913	Over	6	XP_020453527.1 XP_020464459.1	phosphoribosyl pyrophosphate synthase-associated protein 1 isoform X1,transaldolase
GO:0006461	protein complex assembly	BP	0.714544589	0.906251674	2	72	103	3913	Over	5	XP_020456694.1 XP_020461950.1	gelsolin isoform X1,histone H1.0-B
GO:0006807	nitrogen compound metabolic process	BP	0.72888722	0.918839647	14	470	103	3913	Over	3	XP_020444154.1 XP_020447959.1 XP_020453527.1 XP_020457514.1 XP_020463083.1 XP_020463163.1 XP_020463732.1 XP_020464341.1 XP_020464459.1 XP_020468981.1 XP_020476752.1 XP_020479926.1 XP_020480049.1 XP_020480804.1	fumarylacetoacetase,60S ribosomal protein L39,phosphoribosyl pyrophosphate synthase-associated protein 1 isoform X1,polyribonucleotide nucleotidyltransferase 1%2C mitochondrial,40S ribosomal protein S11 isoform X1,eukaryotic translation initiation factor 4E-1A isoform X1,60S ribosomal protein L32,N-acetylglucosamine-6-sulfatase isoform X1,transaldolase,inter-alpha-trypsin inhibitor heavy chain H2…
GO:0006082	organic acid metabolic process	BP	0.755878384	0.941453316	3	105	103	3913	Over	4	XP_020444154.1 XP_020478913.1 XP_020480804.1	fumarylacetoacetase,L-lactate dehydrogenase A chain,adenosylhomocysteinase
GO:0044271	cellular nitrogen compound biosynthetic process	BP	0.77691772	0.948721443	7	222	103	3913	Over	5	XP_020447959.1 XP_020453527.1 XP_020463083.1 XP_020463163.1 XP_020463732.1 XP_020476752.1 XP_020480049.1	60S ribosomal protein L39,phosphoribosyl pyrophosphate synthase-associated protein 1 isoform X1,40S ribosomal protein S11 isoform X1,eukaryotic translation initiation factor 4E-1A isoform X1,60S ribosomal protein L32,28S ribosomal protein S2%2C mitochondrial,O-phosphoseryl-tRNA(Sec) selenium transferase
GO:0016021	integral component of membrane	CC	0.812020977	0.976302677	5	181	103	3913	Over	4	XP_020451200.1 XP_020453033.1 XP_020465082.1 XP_020472978.1 XP_020479067.1	MICOS complex subunit MIC27 isoform X1,probable phospholipid-transporting ATPase IIB isoform X1,amyloid beta A4 protein-like isoform X1,transmembrane emp24 domain-containing protein 10,complement component C7-like
GO:0016787	hydrolase activity	MF	0.817302078	0.978880032	15	521	103	3913	Over	3	XP_020441569.1 XP_020442564.1 XP_020443836.1 XP_020444154.1 XP_020447454.1 XP_020451541.1 XP_020453033.1 XP_020453400.1 XP_020455016.1 XP_020456426.1 XP_020457514.1 XP_020464341.1 XP_020468358.1 XP_020469118.1 XP_020480804.1	fructose-1%2C6-bisphosphatase 1-like,guanine nucleotide-binding protein subunit alpha-11-like isoform X2,GTP-binding protein 1 isoform X1,fumarylacetoacetase,ubiquitin carboxyl-terminal hydrolase isozyme L1 isoform X1,tubulin beta chain-like,probable phospholipid-transporting ATPase IIB isoform X1,sialidase-1,serine/threonine-protein phosphatase 6 catalytic subunit,tubulin alpha chain-like,polyri…
GO:0009059	macromolecule biosynthetic process	BP	0.836625577	0.998139909	6	192	103	3913	Over	5	XP_020447959.1 XP_020463083.1 XP_020463163.1 XP_020463732.1 XP_020476752.1 XP_020480049.1	60S ribosomal protein L39,40S ribosomal protein S11 isoform X1,eukaryotic translation initiation factor 4E-1A isoform X1,60S ribosomal protein L32,28S ribosomal protein S2%2C mitochondrial,O-phosphoseryl-tRNA(Sec) selenium transferase
GO:0016740	transferase activity	MF	0.83818159	0.998139909	11	376	103	3913	Over	3	XP_020444488.1 XP_020453527.1 XP_020454215.1 XP_020456382.1 XP_020457514.1 XP_020458676.1 XP_020460225.1 XP_020464459.1 XP_020473748.1 XP_020479903.1 XP_020480049.1	nuclear receptor-binding protein-like,phosphoribosyl pyrophosphate synthase-associated protein 1 isoform X1,integrin-linked protein kinase-like,LOW QUALITY PROTEIN: probable E3 ubiquitin-protein ligase HERC4,polyribonucleotide nucleotidyltransferase 1%2C mitochondrial,acylglycerol kinase%2C mitochondrial,mitochondrial ubiquitin ligase activator of nfkb 1-A-like,transaldolase,glutathione S-transfe…
GO:0010467	gene expression	BP	0.991905114	1	7	246	103	3913	Over	5	XP_020447959.1 XP_020457514.1 XP_020463083.1 XP_020463163.1 XP_020463732.1 XP_020476752.1 XP_020479926.1	60S ribosomal protein L39,polyribonucleotide nucleotidyltransferase 1%2C mitochondrial,40S ribosomal protein S11 isoform X1,eukaryotic translation initiation factor 4E-1A isoform X1,60S ribosomal protein L32,28S ribosomal protein S2%2C mitochondrial,uncharacterized protein LOC109974191
GO:0044249	cellular biosynthetic process	BP	1	1	8	285	103	3913	Over	4	XP_020447959.1 XP_020453527.1 XP_020463083.1 XP_020463163.1 XP_020463732.1 XP_020464289.1 XP_020476752.1 XP_020480049.1	60S ribosomal protein L39,phosphoribosyl pyrophosphate synthase-associated protein 1 isoform X1,40S ribosomal protein S11 isoform X1,eukaryotic translation initiation factor 4E-1A isoform X1,60S ribosomal protein L32,hydroxymethylglutaryl-CoA lyase%2C mitochondrial,28S ribosomal protein S2%2C mitochondrial,O-phosphoseryl-tRNA(Sec) selenium transferase
