# Supplementary material for: Protein expression patterns and metal metabolites in a protogynous hermaphrodite fish, the ricefield eel (Monopterus albus)
Source: BMC Genomics. 2024 May 21;25:500. doi: 10.1186/s12864-024-10397-w (PMC11106920; doi:10.1186/s12864-024-10397-w)
Supplement: Supplementary file 9 — Supplementary Material 9 [file 12864_2024_10397_MOESM9_ESM.xls]

MapID	MapTitle	Pvalue	AdjustedPv	x	y	n	N	EnrichDirect	ProtID	Description
map00030	Pentose phosphate pathway	0.00670461882722518	0.831691208260245	4	30	80	3108	Over	XP_020441569.1 XP_020453527.1 XP_020464459.1 XP_020472043.1	fructose-1%2C6-bisphosphatase 1-like,phosphoribosyl pyrophosphate synthase-associated protein 1 isoform X1,transaldolase,transketolase-like
map01051	Biosynthesis of ansamycins	0.0257400257400257	0.831691208260245	1	1	80	3108	Over	XP_020472043.1	transketolase-like
map02020	Two-component system	0.0257538957821104	0.831691208260245	2	10	80	3108	Over	NP_443657.1 XP_020452133.1	cytochrome b (mitochondrion),cytochrome c-b
map00120	Primary bile acid biosynthesis	0.0309581042415774	0.831691208260245	2	11	80	3108	Over	XP_020474006.1 XP_020478120.1	non-specific lipid-transfer protein isoform X1,hydroxysteroid dehydrogenase-like protein 2 isoform X1
map04540	Gap junction	0.0336112532085447	0.831691208260245	4	48	80	3108	Over	XP_020442564.1 XP_020451541.1 XP_020456426.1 XP_020479903.1	guanine nucleotide-binding protein subunit alpha-11-like isoform X2,tubulin beta chain-like,tubulin alpha chain-like,dual specificity mitogen-activated protein kinase kinase 2
map05014	Amyotrophic lateral sclerosis (ALS)	0.0338774036202455	0.831691208260245	3	28	80	3108	Over	XP_020452133.1 XP_020454068.1 XP_020462551.1	cytochrome c-b,superoxide dismutase [Cu-Zn] isoform X1,ras-related protein Rab-5A
map04146	Peroxisome	0.0359031194234701	0.831691208260245	4	49	80	3108	Over	XP_020454068.1 XP_020464289.1 XP_020474006.1 XP_020478120.1	superoxide dismutase [Cu-Zn] isoform X1,hydroxymethylglutaryl-CoA lyase%2C mitochondrial,non-specific lipid-transfer protein isoform X1,hydroxysteroid dehydrogenase-like protein 2 isoform X1
map04962	Vasopressin-regulated water reabsorption	0.0476857788706037	0.831691208260245	3	32	80	3108	Over	XP_020453992.1 XP_020462551.1 XP_020476372.1	dynein light chain 2%2C cytoplasmic-like,ras-related protein Rab-5A,dynein light chain 2%2C cytoplasmic
map05020	Prion diseases	0.0476857788706037	0.831691208260245	3	32	80	3108	Over	XP_020454068.1 XP_020479067.1 XP_020479903.1	superoxide dismutase [Cu-Zn] isoform X1,complement component C7-like,dual specificity mitogen-activated protein kinase kinase 2
map04144	Endocytosis	0.048496419842354	0.831691208260245	9	181	80	3108	Over	XP_020442335.1 XP_020443325.1 XP_020446831.1 XP_020449261.1 XP_020455487.1 XP_020460298.1 XP_020462551.1 XP_020463854.1 XP_020478052.1	endophilin-A1-like,von Willebrand factor A domain-containing protein 5A-like,ADP-ribosylation factor 6,caveolin-1,sorting nexin-12 isoform X1,charged multivesicular body protein 2a,ras-related protein Rab-5A,AP-2 complex subunit alpha-1 isoform X1,endophilin-A2-like isoform X1
map00643	Styrene degradation	0.0508255738381261	0.831691208260245	1	2	80	3108	Over	XP_020444154.1	fumarylacetoacetase
map04922	Glucagon signaling pathway	0.0637091284007276	0.939710051880924	4	59	80	3108	Over	XP_020442564.1 XP_020444007.1 XP_020475194.1 XP_020478913.1	guanine nucleotide-binding protein subunit alpha-11-like isoform X2,phosphoenolpyruvate carboxykinase%2C cytosolic [GTP]-like,phosphorylase b kinase regulatory subunit alpha%2C skeletal muscle isoform-like isoform X1,L-lactate dehydrogenase A chain
map00281	Geraniol degradation	0.0752730799852446	0.939710051880924	1	3	80	3108	Over	XP_020464289.1	hydroxymethylglutaryl-CoA lyase%2C mitochondrial
map04910	Insulin signaling pathway	0.0801494000214249	0.939710051880924	5	90	80	3108	Over	XP_020441569.1 XP_020444007.1 XP_020463163.1 XP_020475194.1 XP_020479903.1	fructose-1%2C6-bisphosphatase 1-like,phosphoenolpyruvate carboxykinase%2C cytosolic [GTP]-like,eukaryotic translation initiation factor 4E-1A isoform X1,phosphorylase b kinase regulatory subunit alpha%2C skeletal muscle isoform-like isoform X1,dual specificity mitogen-activated protein kinase kinase 2
map00620	Pyruvate metabolism	0.0821909251141564	0.939710051880924	3	40	80	3108	Over	XP_020444007.1 XP_020478913.1 XP_020480112.1	phosphoenolpyruvate carboxykinase%2C cytosolic [GTP]-like,L-lactate dehydrogenase A chain,LOW QUALITY PROTEIN: glyoxylate reductase/hydroxypyruvate reductase-like
map00710	Carbon fixation in photosynthetic organisms	0.100288860518314	0.939710051880924	2	21	80	3108	Over	XP_020441569.1 XP_020472043.1	fructose-1%2C6-bisphosphatase 1-like,transketolase-like
map03010	Ribosome	0.105961546723982	0.939710051880924	5	98	80	3108	Over	XP_020447959.1 XP_020463083.1 XP_020463571.1 XP_020463732.1 XP_020476752.1	60S ribosomal protein L39,40S ribosomal protein S11 isoform X1,ER membrane protein complex subunit 3,60S ribosomal protein L32,28S ribosomal protein S2%2C mitochondrial
map05213	Endometrial cancer	0.116965618998029	0.939710051880924	2	23	80	3108	Over	XP_020454215.1 XP_020479903.1	integrin-linked protein kinase-like,dual specificity mitogen-activated protein kinase kinase 2
map03320	PPAR signaling pathway	0.136366034538149	0.939710051880924	3	50	80	3108	Over	XP_020444007.1 XP_020454215.1 XP_020474006.1	phosphoenolpyruvate carboxykinase%2C cytosolic [GTP]-like,integrin-linked protein kinase-like,non-specific lipid-transfer protein isoform X1
map04915	Estrogen signaling pathway	0.154551524334398	0.939710051880924	3	53	80	3108	Over	XP_020442564.1 XP_020478521.1 XP_020479903.1	guanine nucleotide-binding protein subunit alpha-11-like isoform X2,endoplasmin,dual specificity mitogen-activated protein kinase kinase 2
map00072	Synthesis and degradation of ketone bodies	0.188487251906133	0.939710051880924	1	8	80	3108	Over	XP_020464289.1	hydroxymethylglutaryl-CoA lyase%2C mitochondrial
map05215	Prostate cancer	0.198496481304324	0.939710051880924	2	32	80	3108	Over	XP_020478521.1 XP_020479903.1	endoplasmin,dual specificity mitogen-activated protein kinase kinase 2
map05416	Viral myocarditis	0.207979481553838	0.939710051880924	2	33	80	3108	Over	XP_020449261.1 XP_020452133.1	caveolin-1,cytochrome c-b
map00920	Sulfur metabolism	0.209429516373072	0.939710051880924	1	9	80	3108	Over	XP_020452133.1	cytochrome c-b
map04961	Endocrine and other factor-regulated calcium reabsorption	0.217510764152182	0.939710051880924	2	34	80	3108	Over	XP_020442564.1 XP_020463854.1	guanine nucleotide-binding protein subunit alpha-11-like isoform X2,AP-2 complex subunit alpha-1 isoform X1
map00010	Glycolysis / Gluconeogenesis	0.226668912909852	0.939710051880924	3	64	80	3108	Over	XP_020441569.1 XP_020444007.1 XP_020478913.1	fructose-1%2C6-bisphosphatase 1-like,phosphoenolpyruvate carboxykinase%2C cytosolic [GTP]-like,L-lactate dehydrogenase A chain
map04918	Thyroid hormone synthesis	0.227081697006402	0.939710051880924	2	35	80	3108	Over	XP_020442564.1 XP_020478521.1	guanine nucleotide-binding protein subunit alpha-11-like isoform X2,endoplasmin
map04150	mTOR signaling pathway	0.23668404991354	0.939710051880924	2	36	80	3108	Over	XP_020447742.1 XP_020463163.1	calcium-binding protein 39-like,eukaryotic translation initiation factor 4E-1A isoform X1
map04721	Synaptic vesicle cycle	0.23668404991354	0.939710051880924	2	36	80	3108	Over	XP_020463854.1 XP_020478104.1	AP-2 complex subunit alpha-1 isoform X1,V-type proton ATPase subunit G 1
map04970	Salivary secretion	0.23668404991354	0.939710051880924	2	36	80	3108	Over	XP_020442564.1 XP_020453406.1	guanine nucleotide-binding protein subunit alpha-11-like isoform X2,cystatin-like
map00563	Glycosylphosphatidylinositol(GPI)-anchor biosynthesis	0.249725900102894	0.939710051880924	1	11	80	3108	Over	XP_020472978.1	transmembrane emp24 domain-containing protein 10
map05146	Amoebiasis	0.254390941661493	0.939710051880924	3	68	80	3108	Over	XP_020442564.1 XP_020462551.1 XP_020475351.1	guanine nucleotide-binding protein subunit alpha-11-like isoform X2,ras-related protein Rab-5A,alpha-actinin-3 isoform X1
map04730	Long-term depression	0.255952017786859	0.939710051880924	2	38	80	3108	Over	XP_020442564.1 XP_020479903.1	guanine nucleotide-binding protein subunit alpha-11-like isoform X2,dual specificity mitogen-activated protein kinase kinase 2
map00450	Selenocompound metabolism	0.269106567843213	0.939710051880924	1	12	80	3108	Over	XP_020480049.1	O-phosphoseryl-tRNA(Sec) selenium transferase
map00531	Glycosaminoglycan degradation	0.269106567843213	0.939710051880924	1	12	80	3108	Over	XP_020464341.1	N-acetylglucosamine-6-sulfatase isoform X1
map00270	Cysteine and methionine metabolism	0.275256323216256	0.939710051880924	2	40	80	3108	Over	XP_020478913.1 XP_020480804.1	L-lactate dehydrogenase A chain,adenosylhomocysteinase
map04916	Melanogenesis	0.275256323216256	0.939710051880924	2	40	80	3108	Over	XP_020442564.1 XP_020479903.1	guanine nucleotide-binding protein subunit alpha-11-like isoform X2,dual specificity mitogen-activated protein kinase kinase 2
map05164	Influenza A	0.281863107563029	0.939710051880924	4	86	80	3108	Over	XP_020443145.1 XP_020452133.1 XP_020478007.1 XP_020479903.1	dnaJ homolog subfamily B member 1,cytochrome c-b,RWD domain-containing protein 1,dual specificity mitogen-activated protein kinase kinase 2
map04720	Long-term potentiation	0.284905397871511	0.939710051880924	2	41	80	3108	Over	XP_020442564.1 XP_020479903.1	guanine nucleotide-binding protein subunit alpha-11-like isoform X2,dual specificity mitogen-activated protein kinase kinase 2
map04142	Lysosome	0.286902659624351	0.939710051880924	4	88	80	3108	Over	XP_020453400.1 XP_020464341.1 XP_020469118.1 XP_020476753.1	sialidase-1,N-acetylglucosamine-6-sulfatase isoform X1,cathepsin E-like,lysosome membrane protein 2-like isoform X1
map04014	Ras signaling pathway	0.301501097041278	0.939710051880924	4	93	80	3108	Over	XP_020446831.1 XP_020462551.1 XP_020470962.1 XP_020479903.1	ADP-ribosylation factor 6,ras-related protein Rab-5A,ras suppressor protein 1,dual specificity mitogen-activated protein kinase kinase 2
map04726	Serotonergic synapse	0.304166838066583	0.939710051880924	2	43	80	3108	Over	XP_020442564.1 XP_020465082.1	guanine nucleotide-binding protein subunit alpha-11-like isoform X2,amyloid beta A4 protein-like isoform X1
map04626	Plant-pathogen interaction	0.306396768875219	0.939710051880924	1	14	80	3108	Over	XP_020478521.1	endoplasmin
map05143	African trypanosomiasis	0.306396768875219	0.939710051880924	1	14	80	3108	Over	XP_020442564.1	guanine nucleotide-binding protein subunit alpha-11-like isoform X2
map00511	Other glycan degradation	0.324330918354852	0.939710051880924	1	15	80	3108	Over	XP_020453400.1	sialidase-1
map03430	Mismatch repair	0.324330918354852	0.939710051880924	1	15	80	3108	Over	XP_020476087.1	replication factor C subunit 3
map04139	Regulation of mitophagy - yeast	0.324330918354852	0.939710051880924	1	15	80	3108	Over	XP_020466991.1	mitochondrial fission 1 protein
map04724	Glutamatergic synapse	0.332884647123347	0.939710051880924	2	46	80	3108	Over	XP_020442564.1 XP_020476465.1	guanine nucleotide-binding protein subunit alpha-11-like isoform X2,glutamate receptor U1-like
map00600	Sphingolipid metabolism	0.341807001940889	0.939710051880924	1	16	80	3108	Over	XP_020453400.1	sialidase-1
map05012	Parkinson's disease	0.346050502614439	0.939710051880924	4	105	80	3108	Over	NP_443657.1 XP_020442778.1 XP_020447454.1 XP_020452133.1	cytochrome b (mitochondrion),ubiquitin-conjugating enzyme E2 L3-like,ubiquitin carboxyl-terminal hydrolase isozyme L1 isoform X1,cytochrome c-b
map04145	Phagosome	0.350248335554548	0.939710051880924	4	106	80	3108	Over	XP_020451541.1 XP_020456426.1 XP_020462551.1 XP_020478104.1	tubulin beta chain-like,tubulin alpha chain-like,ras-related protein Rab-5A,V-type proton ATPase subunit G 1
map05134	Legionellosis	0.351855935387773	0.939710051880924	2	48	80	3108	Over	XP_020443836.1 XP_020452133.1	GTP-binding protein 1 isoform X1,cytochrome c-b
map05322	Systemic lupus erythematosus	0.351855935387773	0.939710051880924	2	48	80	3108	Over	XP_020475351.1 XP_020479067.1	alpha-actinin-3 isoform X1,complement component C7-like
map04964	Proximal tubule bicarbonate reclamation	0.358836574982522	0.939710051880924	1	17	80	3108	Over	XP_020444007.1	phosphoenolpyruvate carboxykinase%2C cytosolic [GTP]-like
map04912	GnRH signaling pathway	0.370647395568109	0.939710051880924	2	50	80	3108	Over	XP_020442564.1 XP_020479903.1	guanine nucleotide-binding protein subunit alpha-11-like isoform X2,dual specificity mitogen-activated protein kinase kinase 2
map00565	Ether lipid metabolism	0.375430904973268	0.939710051880924	1	18	80	3108	Over	XP_020473680.1	lissencephaly-1 homolog B
map04080	Neuroactive ligand-receptor interaction	0.375430904973268	0.939710051880924	1	18	80	3108	Over	XP_020476465.1	glutamate receptor U1-like
map04966	Collecting duct acid secretion	0.375430904973268	0.939710051880924	1	18	80	3108	Over	XP_020478104.1	V-type proton ATPase subunit G 1
map05216	Thyroid cancer	0.375430904973268	0.939710051880924	1	18	80	3108	Over	XP_020479903.1	dual specificity mitogen-activated protein kinase kinase 2
map05218	Melanoma	0.375430904973268	0.939710051880924	1	18	80	3108	Over	XP_020479903.1	dual specificity mitogen-activated protein kinase kinase 2
map05219	Bladder cancer	0.375430904973268	0.939710051880924	1	18	80	3108	Over	XP_020479903.1	dual specificity mitogen-activated protein kinase kinase 2
map00240	Pyrimidine metabolism	0.379965990566431	0.939710051880924	2	51	80	3108	Over	XP_020451770.1 XP_020457514.1	cytosolic purine 5-nucleotidase isoform X1,polyribonucleotide nucleotidyltransferase 1%2C mitochondrial
map00250	Alanine, aspartate and glutamate metabolism	0.391600978630918	0.939710051880924	1	19	80	3108	Over	XP_020478225.1	glutamine--fructose-6-phosphate aminotransferase [isomerizing] 2-like
map00650	Butanoate metabolism	0.391600978630918	0.939710051880924	1	19	80	3108	Over	XP_020464289.1	hydroxymethylglutaryl-CoA lyase%2C mitochondrial
map04215	Apoptosis - multiple species	0.391600978630918	0.939710051880924	1	19	80	3108	Over	XP_020452133.1	cytochrome c-b
map04745	Phototransduction - fly	0.391600978630918	0.939710051880924	1	19	80	3108	Over	XP_020442564.1	guanine nucleotide-binding protein subunit alpha-11-like isoform X2
map05016	Huntington's disease	0.395475105072991	0.939710051880924	5	135	80	3108	Over	NP_443657.1 XP_020442564.1 XP_020452133.1 XP_020454068.1 XP_020463854.1	cytochrome b (mitochondrion),guanine nucleotide-binding protein subunit alpha-11-like isoform X2,cytochrome c-b,superoxide dismutase [Cu-Zn] isoform X1,AP-2 complex subunit alpha-1 isoform X1
map04066	HIF-1 signaling pathway	0.398431452381569	0.939710051880924	2	53	80	3108	Over	XP_020463163.1 XP_020479903.1	eukaryotic translation initiation factor 4E-1A isoform X1,dual specificity mitogen-activated protein kinase kinase 2
map04931	Insulin resistance	0.398431452381569	0.939710051880924	2	53	80	3108	Over	XP_020444007.1 XP_020478225.1	phosphoenolpyruvate carboxykinase%2C cytosolic [GTP]-like,glutamine--fructose-6-phosphate aminotransferase [isomerizing] 2-like
map05130	Pathogenic Escherichia coli infection	0.398431452381569	0.939710051880924	2	53	80	3108	Over	XP_020451541.1 XP_020456426.1	tubulin beta chain-like,tubulin alpha chain-like
map00350	Tyrosine metabolism	0.422710941219942	0.939710051880924	1	21	80	3108	Over	XP_020444154.1	fumarylacetoacetase
map01230	Biosynthesis of amino acids	0.426269969454251	0.939710051880924	3	70	80	3108	Over	XP_020453527.1 XP_020464459.1 XP_020472043.1	phosphoribosyl pyrophosphate synthase-associated protein 1 isoform X1,transaldolase,transketolase-like
map04152	AMPK signaling pathway	0.426269969454251	0.939710051880924	3	70	80	3108	Over	XP_020441569.1 XP_020444007.1 XP_020447742.1	fructose-1%2C6-bisphosphatase 1-like,phosphoenolpyruvate carboxykinase%2C cytosolic [GTP]-like,calcium-binding protein 39-like
map00760	Nicotinate and nicotinamide metabolism	0.437671461045794	0.939710051880924	1	22	80	3108	Over	XP_020451770.1	cytosolic purine 5-nucleotidase isoform X1
map03030	DNA replication	0.437671461045794	0.939710051880924	1	22	80	3108	Over	XP_020476087.1	replication factor C subunit 3
map04120	Ubiquitin mediated proteolysis	0.442026307165734	0.939710051880924	3	75	80	3108	Over	XP_020442778.1 XP_020446961.1 XP_020456382.1	ubiquitin-conjugating enzyme E2 L3-like,gamma-soluble NSF attachment protein,LOW QUALITY PROTEIN: probable E3 ubiquitin-protein ligase HERC4
map00982	Drug metabolism - cytochrome P450	0.452248999320692	0.939710051880924	1	23	80	3108	Over	XP_020473748.1	glutathione S-transferase Mu 3-like
map00980	Metabolism of xenobiotics by cytochrome P450	0.466453239208648	0.939710051880924	1	24	80	3108	Over	XP_020473748.1	glutathione S-transferase Mu 3-like
map03420	Nucleotide excision repair	0.466453239208648	0.939710051880924	1	24	80	3108	Over	XP_020476087.1	replication factor C subunit 3
map04210	Apoptosis	0.476717772176779	0.939710051880924	3	84	80	3108	Over	XP_020452133.1 XP_020456426.1 XP_020479903.1	cytochrome c-b,tubulin alpha chain-like,dual specificity mitogen-activated protein kinase kinase 2
map04115	p53 signaling pathway	0.480293622108554	0.939710051880924	1	25	80	3108	Over	XP_020452133.1	cytochrome c-b
map05323	Rheumatoid arthritis	0.480293622108554	0.939710051880924	1	25	80	3108	Over	XP_020478104.1	V-type proton ATPase subunit G 1
map00230	Purine metabolism	0.489609959082631	0.939710051880924	3	87	80	3108	Over	XP_020451770.1 XP_020453527.1 XP_020457514.1	cytosolic purine 5-nucleotidase isoform X1,phosphoribosyl pyrophosphate synthase-associated protein 1 isoform X1,polyribonucleotide nucleotidyltransferase 1%2C mitochondrial
map04917	Prolactin signaling pathway	0.493779353614008	0.939710051880924	1	26	80	3108	Over	XP_020479903.1	dual specificity mitogen-activated protein kinase kinase 2
map05204	Chemical carcinogenesis	0.493779353614008	0.939710051880924	1	26	80	3108	Over	XP_020473748.1	glutathione S-transferase Mu 3-like
map05223	Non-small cell lung cancer	0.493779353614008	0.939710051880924	1	26	80	3108	Over	XP_020479903.1	dual specificity mitogen-activated protein kinase kinase 2
map05221	Acute myeloid leukemia	0.506919409328116	0.939710051880924	1	27	80	3108	Over	XP_020479903.1	dual specificity mitogen-activated protein kinase kinase 2
map00561	Glycerolipid metabolism	0.532197279743572	0.939710051880924	1	29	80	3108	Over	XP_020458676.1	acylglycerol kinase%2C mitochondrial
map00640	Propanoate metabolism	0.532197279743572	0.939710051880924	1	29	80	3108	Over	XP_020478913.1	L-lactate dehydrogenase A chain
map01200	Carbon metabolism	0.54321785455773	0.939710051880924	4	117	80	3108	Over	XP_020441569.1 XP_020453527.1 XP_020464459.1 XP_020472043.1	fructose-1%2C6-bisphosphatase 1-like,phosphoribosyl pyrophosphate synthase-associated protein 1 isoform X1,transaldolase,transketolase-like
map00260	Glycine, serine and threonine metabolism	0.544351946070468	0.939710051880924	1	30	80	3108	Over	XP_020480112.1	LOW QUALITY PROTEIN: glyoxylate reductase/hydroxypyruvate reductase-like
map04550	Signaling pathways regulating pluripotency of stem cells	0.544351946070468	0.939710051880924	1	30	80	3108	Over	XP_020479903.1	dual specificity mitogen-activated protein kinase kinase 2
map00051	Fructose and mannose metabolism	0.556194650526076	0.939710051880924	1	31	80	3108	Over	XP_020441569.1	fructose-1%2C6-bisphosphatase 1-like
map04662	B cell receptor signaling pathway	0.556194650526076	0.939710051880924	1	31	80	3108	Over	XP_020479903.1	dual specificity mitogen-activated protein kinase kinase 2
map04911	Insulin secretion	0.556194650526076	0.939710051880924	1	31	80	3108	Over	XP_020442564.1	guanine nucleotide-binding protein subunit alpha-11-like isoform X2
map04924	Renin secretion	0.556194650526076	0.939710051880924	1	31	80	3108	Over	XP_020442564.1	guanine nucleotide-binding protein subunit alpha-11-like isoform X2
map05010	Alzheimer's disease	0.557200153360369	0.939710051880924	4	123	80	3108	Over	NP_443657.1 XP_020442564.1 XP_020452133.1 XP_020465082.1	cytochrome b (mitochondrion),guanine nucleotide-binding protein subunit alpha-11-like isoform X2,cytochrome c-b,amyloid beta A4 protein-like isoform X1
map04141	Protein processing in endoplasmic reticulum	0.567676349057856	0.939710051880924	4	127	80	3108	Over	XP_020443145.1 XP_020459883.1 XP_020478007.1 XP_020478521.1	dnaJ homolog subfamily B member 1,sideroflexin-5,RWD domain-containing protein 1,endoplasmin
map00020	Citrate cycle (TCA cycle)	0.567733301146133	0.939710051880924	1	32	80	3108	Over	XP_020444007.1	phosphoenolpyruvate carboxykinase%2C cytosolic [GTP]-like
map00630	Glyoxylate and dicarboxylate metabolism	0.567733301146133	0.939710051880924	1	32	80	3108	Over	XP_020480112.1	LOW QUALITY PROTEIN: glyoxylate reductase/hydroxypyruvate reductase-like
map00680	Methane metabolism	0.567733301146133	0.939710051880924	1	32	80	3108	Over	XP_020441569.1	fructose-1%2C6-bisphosphatase 1-like
map04925	Aldosterone synthesis and secretion	0.567733301146133	0.939710051880924	1	32	80	3108	Over	XP_020442564.1	guanine nucleotide-binding protein subunit alpha-11-like isoform X2
map05210	Colorectal cancer	0.567733301146133	0.939710051880924	1	32	80	3108	Over	XP_020452133.1	cytochrome c-b
map04391	Hippo signaling pathway - fly	0.578975608008392	0.939710051880924	1	33	80	3108	Over	XP_020467076.1	LOW QUALITY PROTEIN: multiple PDZ domain protein
map04620	Toll-like receptor signaling pathway	0.578975608008392	0.939710051880924	1	33	80	3108	Over	XP_020479903.1	dual specificity mitogen-activated protein kinase kinase 2
map04723	Retrograde endocannabinoid signaling	0.578975608008392	0.939710051880924	1	33	80	3108	Over	XP_020442564.1	guanine nucleotide-binding protein subunit alpha-11-like isoform X2
map04920	Adipocytokine signaling pathway	0.578975608008392	0.939710051880924	1	33	80	3108	Over	XP_020444007.1	phosphoenolpyruvate carboxykinase%2C cytosolic [GTP]-like
map05214	Glioma	0.578975608008392	0.939710051880924	1	33	80	3108	Over	XP_020479903.1	dual specificity mitogen-activated protein kinase kinase 2
map04621	NOD-like receptor signaling pathway	0.589929088125247	0.939710051880924	1	34	80	3108	Over	XP_020478521.1	endoplasmin
map04664	Fc epsilon RI signaling pathway	0.589929088125247	0.939710051880924	1	34	80	3108	Over	XP_020479903.1	dual specificity mitogen-activated protein kinase kinase 2
map05220	Chronic myeloid leukemia	0.589929088125247	0.939710051880924	1	34	80	3108	Over	XP_020479903.1	dual specificity mitogen-activated protein kinase kinase 2
map04213	Longevity regulating pathway - multiple species	0.600601070216978	0.948101430054576	1	35	80	3108	Over	XP_020454068.1	superoxide dismutase [Cu-Zn] isoform X1
map05110	Vibrio cholerae infection	0.610998699368504	0.948101430054576	1	36	80	3108	Over	XP_020478104.1	V-type proton ATPase subunit G 1
map05230	Central carbon metabolism in cancer	0.610998699368504	0.948101430054576	1	36	80	3108	Over	XP_020479903.1	dual specificity mitogen-activated protein kinase kinase 2
map04971	Gastric acid secretion	0.62112894157245	0.955582987034538	1	37	80	3108	Over	XP_020442564.1	guanine nucleotide-binding protein subunit alpha-11-like isoform X2
map04068	FoxO signaling pathway	0.649172154708132	0.968160995152831	2	54	80	3108	Over	XP_020444007.1 XP_020479903.1	phosphoenolpyruvate carboxykinase%2C cytosolic [GTP]-like,dual specificity mitogen-activated protein kinase kinase 2
map04666	Fc gamma R-mediated phagocytosis	0.649172154708132	0.968160995152831	2	54	80	3108	Over	XP_020446831.1 XP_020456694.1	ADP-ribosylation factor 6,gelsolin isoform X1
map04020	Calcium signaling pathway	0.657691542789788	0.968160995152831	2	57	80	3108	Over	XP_020442564.1 XP_020475194.1	guanine nucleotide-binding protein subunit alpha-11-like isoform X2,phosphorylase b kinase regulatory subunit alpha%2C skeletal muscle isoform-like isoform X1
map04270	Vascular smooth muscle contraction	0.657691542789788	0.968160995152831	2	57	80	3108	Over	XP_020442564.1 XP_020479903.1	guanine nucleotide-binding protein subunit alpha-11-like isoform X2,dual specificity mitogen-activated protein kinase kinase 2
map04514	Cell adhesion molecules (CAMs)	0.657691542789788	0.968160995152831	2	57	80	3108	Over	XP_020449039.1 XP_020480821.1	Golgi apparatus protein 1-like,Golgi apparatus protein 1
map04071	Sphingolipid signaling pathway	0.666955352216395	0.968160995152831	2	60	80	3108	Over	XP_020442564.1 XP_020479903.1	guanine nucleotide-binding protein subunit alpha-11-like isoform X2,dual specificity mitogen-activated protein kinase kinase 2
map04072	Phospholipase D signaling pathway	0.666955352216395	0.968160995152831	2	60	80	3108	Over	XP_020446831.1 XP_020479903.1	ADP-ribosylation factor 6,dual specificity mitogen-activated protein kinase kinase 2
map05161	Hepatitis B	0.676803921672692	0.971702822199116	2	63	80	3108	Over	XP_020452133.1 XP_020479903.1	cytochrome c-b,dual specificity mitogen-activated protein kinase kinase 2
map03018	RNA degradation	0.680191975539381	0.971702822199116	2	64	80	3108	Over	XP_020441122.1 XP_020457514.1	protein canopy-1-like,polyribonucleotide nucleotidyltransferase 1%2C mitochondrial
map05100	Bacterial invasion of epithelial cells	0.712183570949996	1	2	73	80	3108	Over	XP_020449261.1 XP_020454215.1	caveolin-1,integrin-linked protein kinase-like
map04022	cGMP-PKG signaling pathway	0.719494341217207	1	2	75	80	3108	Over	XP_020442564.1 XP_020479903.1	guanine nucleotide-binding protein subunit alpha-11-like isoform X2,dual specificity mitogen-activated protein kinase kinase 2
map04015	Rap1 signaling pathway	0.74590038276835	1	3	102	80	3108	Over	XP_020442564.1 XP_020447794.1 XP_020479903.1	guanine nucleotide-binding protein subunit alpha-11-like isoform X2,ras-associated and pleckstrin homology domains-containing protein 1,dual specificity mitogen-activated protein kinase kinase 2
map03013	RNA transport	0.77908969152809	1	4	137	80	3108	Over	XP_020443836.1 XP_020460143.1 XP_020463163.1 XP_020476364.1	GTP-binding protein 1 isoform X1,LOW QUALITY PROTEIN: apoptotic chromatin condensation inducer in the nucleus-like,eukaryotic translation initiation factor 4E-1A isoform X1,glyoxalase domain-containing protein 4
map04151	PI3K-Akt signaling pathway	0.788685802798642	1	4	146	80	3108	Over	XP_020444007.1 XP_020463163.1 XP_020478521.1 XP_020479903.1	phosphoenolpyruvate carboxykinase%2C cytosolic [GTP]-like,eukaryotic translation initiation factor 4E-1A isoform X1,endoplasmin,dual specificity mitogen-activated protein kinase kinase 2
