# Supplementary material for: Protein expression patterns and metal metabolites in a protogynous hermaphrodite fish, the ricefield eel (Monopterus albus)
Source: BMC Genomics. 2024 May 21;25:500. doi: 10.1186/s12864-024-10397-w (PMC11106920; doi:10.1186/s12864-024-10397-w)
Supplement: Supplementary file 10 — Supplementary Material 10 [file 12864_2024_10397_MOESM10_ESM.xls]

MapID	MapTitle	Pvalue	AdjustedPv	x	y	n	N	EnrichDirect	ProtID	Description
map05150	Staphylococcus aureus infection	0.000185999711972813	0.0107879832944232	3	34	11	3108	Over	XP_020444555.1 XP_020444778.1 XP_020477092.1	complement C3-like,LOW QUALITY PROTEIN: H-2 class II histocompatibility antigen%2C A-U alpha chain-like,mannose-binding protein C-like
map04610	Complement and coagulation cascades	0.00172162102201615	0.0499270096384682	3	72	11	3108	Over	XP_020444555.1 XP_020477092.1 XP_020479529.1	complement C3-like,mannose-binding protein C-like,coagulation factor XI-like
map05140	Leishmaniasis	0.00500808155273461	0.0683154532526918	2	31	11	3108	Over	XP_020444555.1 XP_020444778.1	complement C3-like,LOW QUALITY PROTEIN: H-2 class II histocompatibility antigen%2C A-U alpha chain-like
map04145	Phagosome	0.00521088636236348	0.0683154532526918	3	106	11	3108	Over	XP_020444555.1 XP_020444778.1 XP_020477092.1	complement C3-like,LOW QUALITY PROTEIN: H-2 class II histocompatibility antigen%2C A-U alpha chain-like,mannose-binding protein C-like
map04672	Intestinal immune network for IgA production	0.00706711585372674	0.0683154532526918	1	2	11	3108	Over	XP_020444778.1	LOW QUALITY PROTEIN: H-2 class II histocompatibility antigen%2C A-U alpha chain-like
map05310	Asthma	0.00706711585372674	0.0683154532526918	1	2	11	3108	Over	XP_020444778.1	LOW QUALITY PROTEIN: H-2 class II histocompatibility antigen%2C A-U alpha chain-like
map05322	Systemic lupus erythematosus	0.0117558611997432	0.0974057070835861	2	48	11	3108	Over	XP_020444555.1 XP_020444778.1	complement C3-like,LOW QUALITY PROTEIN: H-2 class II histocompatibility antigen%2C A-U alpha chain-like
map05145	Toxoplasmosis	0.017456667564773	0.123445556074042	2	59	11	3108	Over	XP_020444778.1 XP_020460332.1	LOW QUALITY PROTEIN: H-2 class II histocompatibility antigen%2C A-U alpha chain-like,dual specificity mitogen-activated protein kinase kinase 6 isoform X1
map05330	Allograft rejection	0.0279969164929769	0.123445556074042	1	8	11	3108	Over	XP_020444778.1	LOW QUALITY PROTEIN: H-2 class II histocompatibility antigen%2C A-U alpha chain-like
map05332	Graft-versus-host disease	0.0279969164929769	0.123445556074042	1	8	11	3108	Over	XP_020444778.1	LOW QUALITY PROTEIN: H-2 class II histocompatibility antigen%2C A-U alpha chain-like
map04340	Hedgehog signaling pathway	0.0314459596925179	0.123445556074042	1	9	11	3108	Over	XP_020465431.1	low-density lipoprotein receptor-related protein 2-like
map05320	Autoimmune thyroid disease	0.0314459596925179	0.123445556074042	1	9	11	3108	Over	XP_020444778.1	LOW QUALITY PROTEIN: H-2 class II histocompatibility antigen%2C A-U alpha chain-like
map05152	Tuberculosis	0.0331460730045666	0.123445556074042	2	83	11	3108	Over	XP_020444555.1 XP_020444778.1	complement C3-like,LOW QUALITY PROTEIN: H-2 class II histocompatibility antigen%2C A-U alpha chain-like
map04940	Type I diabetes mellitus	0.0348838733560811	0.123445556074042	1	10	11	3108	Over	XP_020444778.1	LOW QUALITY PROTEIN: H-2 class II histocompatibility antigen%2C A-U alpha chain-like
map05164	Influenza A	0.0353948874959104	0.123445556074042	2	86	11	3108	Over	XP_020444778.1 XP_020460332.1	LOW QUALITY PROTEIN: H-2 class II histocompatibility antigen%2C A-U alpha chain-like,dual specificity mitogen-activated protein kinase kinase 6 isoform X1
map05168	Herpes simplex infection	0.0353948874959104	0.123445556074042	2	86	11	3108	Over	XP_020444555.1 XP_020444778.1	complement C3-like,LOW QUALITY PROTEIN: H-2 class II histocompatibility antigen%2C A-U alpha chain-like
map04060	Cytokine-cytokine receptor interaction	0.0383106898160821	0.123445556074042	1	11	11	3108	Over	XP_020478056.1	muellerian-inhibiting factor
map05321	Inflammatory bowel disease (IBD)	0.0383106898160821	0.123445556074042	1	11	11	3108	Over	XP_020444778.1	LOW QUALITY PROTEIN: H-2 class II histocompatibility antigen%2C A-U alpha chain-like
map04932	Non-alcoholic fatty liver disease (NAFLD)	0.0458120332233778	0.139847259313469	2	99	11	3108	Over	XP_020461812.1 XP_020473005.1	cytochrome c oxidase subunit 6B1,uncharacterized protein LOC109970047 isoform X1
map04930	Type II diabetes mellitus	0.0586403474168895	0.17005700750898	1	17	11	3108	Over	XP_020473005.1	uncharacterized protein LOC109970047 isoform X1
map05010	Alzheimer's disease	0.0676489882611204	0.181007342372241	2	123	11	3108	Over	XP_020461812.1 XP_020481167.1	cytochrome c oxidase subunit 6B1,LOW QUALITY PROTEIN: sarcoplasmic/endoplasmic reticulum calcium ATPase 2-like
map04350	TGF-beta signaling pathway	0.0686579574515396	0.181007342372241	1	20	11	3108	Over	XP_020478056.1	muellerian-inhibiting factor
map05323	Rheumatoid arthritis	0.0851388224228735	0.214697900022898	1	25	11	3108	Over	XP_020444778.1	LOW QUALITY PROTEIN: H-2 class II histocompatibility antigen%2C A-U alpha chain-like
map05014	Amyotrophic lateral sclerosis (ALS)	0.0948996258643599	0.226794959052768	1	28	11	3108	Over	XP_020460332.1	dual specificity mitogen-activated protein kinase kinase 6 isoform X1
map00564	Glycerophospholipid metabolism	0.110957453693152	0.226794959052768	1	33	11	3108	Over	XP_020471021.1	dihydroxyacetone phosphate acyltransferase isoform X1
map04620	Toll-like receptor signaling pathway	0.110957453693152	0.226794959052768	1	33	11	3108	Over	XP_020460332.1	dual specificity mitogen-activated protein kinase kinase 6 isoform X1
map04920	Adipocytokine signaling pathway	0.110957453693152	0.226794959052768	1	33	11	3108	Over	XP_020473005.1	uncharacterized protein LOC109970047 isoform X1
map05416	Viral myocarditis	0.110957453693152	0.226794959052768	1	33	11	3108	Over	XP_020444778.1	LOW QUALITY PROTEIN: H-2 class II histocompatibility antigen%2C A-U alpha chain-like
map04664	Fc epsilon RI signaling pathway	0.114137768492949	0.226794959052768	1	34	11	3108	Over	XP_020460332.1	dual specificity mitogen-activated protein kinase kinase 6 isoform X1
map04918	Thyroid hormone synthesis	0.117307737441087	0.226794959052768	1	35	11	3108	Over	XP_020465431.1	low-density lipoprotein receptor-related protein 2-like
map04668	TNF signaling pathway	0.12988475953951	0.231485337627576	1	39	11	3108	Over	XP_020460332.1	dual specificity mitogen-activated protein kinase kinase 6 isoform X1
map04750	Inflammatory mediator regulation of TRP channels	0.12988475953951	0.231485337627576	1	39	11	3108	Over	XP_020460332.1	dual specificity mitogen-activated protein kinase kinase 6 isoform X1
map04212	Longevity regulating pathway - worm	0.133003452157648	0.231485337627576	1	40	11	3108	Over	XP_020460332.1	dual specificity mitogen-activated protein kinase kinase 6 isoform X1
map04612	Antigen processing and presentation	0.14844503221923	0.231485337627576	1	45	11	3108	Over	XP_020444778.1	LOW QUALITY PROTEIN: H-2 class II histocompatibility antigen%2C A-U alpha chain-like
map04380	Osteoclast differentiation	0.154551339053218	0.231485337627576	1	47	11	3108	Over	XP_020460332.1	dual specificity mitogen-activated protein kinase kinase 6 isoform X1
map04390	Hippo signaling pathway	0.154551339053218	0.231485337627576	1	47	11	3108	Over	XP_020478056.1	muellerian-inhibiting factor
map05134	Legionellosis	0.157589540709675	0.231485337627576	1	48	11	3108	Over	XP_020444555.1	complement C3-like
map04146	Peroxisome	0.160617813602548	0.231485337627576	1	49	11	3108	Over	XP_020471021.1	dihydroxyacetone phosphate acyltransferase isoform X1
map04211	Longevity regulating pathway	0.160617813602548	0.231485337627576	1	49	11	3108	Over	XP_020473005.1	uncharacterized protein LOC109970047 isoform X1
map03320	PPAR signaling pathway	0.163636186943631	0.231485337627576	1	50	11	3108	Over	XP_020473005.1	uncharacterized protein LOC109970047 isoform X1
map04912	GnRH signaling pathway	0.163636186943631	0.231485337627576	1	50	11	3108	Over	XP_020460332.1	dual specificity mitogen-activated protein kinase kinase 6 isoform X1
map04972	Pancreatic secretion	0.175611266354845	0.236325123150337	1	54	11	3108	Over	XP_020481167.1	LOW QUALITY PROTEIN: sarcoplasmic/endoplasmic reticulum calcium ATPase 2-like
map04020	Calcium signaling pathway	0.184490050667293	0.236325123150337	1	57	11	3108	Over	XP_020481167.1	LOW QUALITY PROTEIN: sarcoplasmic/endoplasmic reticulum calcium ATPase 2-like
map04260	Cardiac muscle contraction	0.184490050667293	0.236325123150337	1	57	11	3108	Over	XP_020461812.1	cytochrome c oxidase subunit 6B1
map04514	Cell adhesion molecules (CAMs)	0.184490050667293	0.236325123150337	1	57	11	3108	Over	XP_020444778.1	LOW QUALITY PROTEIN: H-2 class II histocompatibility antigen%2C A-U alpha chain-like
map05142	Chagas disease (American trypanosomiasis)	0.18743027008475	0.236325123150337	1	58	11	3108	Over	XP_020444555.1	complement C3-like
map05133	Pertussis	0.204870138581805	0.252818468888185	1	64	11	3108	Over	XP_020444555.1	complement C3-like
map04152	AMPK signaling pathway	0.221969063197982	0.266073413963381	1	70	11	3108	Over	XP_020473005.1	uncharacterized protein LOC109970047 isoform X1
map04024	cAMP signaling pathway	0.224786160072512	0.266073413963381	1	71	11	3108	Over	XP_020478056.1	muellerian-inhibiting factor
map04022	cGMP-PKG signaling pathway	0.235962062987223	0.273715993065179	1	75	11	3108	Over	XP_020481167.1	LOW QUALITY PROTEIN: sarcoplasmic/endoplasmic reticulum calcium ATPase 2-like
map05166	HTLV-I infection	0.260574247703946	0.296339340526056	1	84	11	3108	Over	XP_020444778.1	LOW QUALITY PROTEIN: H-2 class II histocompatibility antigen%2C A-U alpha chain-like
map00190	Oxidative phosphorylation	0.28446354592362	0.317286262760961	1	93	11	3108	Over	XP_020461812.1	cytochrome c oxidase subunit 6B1
map04010	MAPK signaling pathway	0.294854003296406	0.320754767697946	1	97	11	3108	Over	XP_020460332.1	dual specificity mitogen-activated protein kinase kinase 6 isoform X1
map04015	Rap1 signaling pathway	0.307649122863082	0.320754767697946	1	102	11	3108	Over	XP_020460332.1	dual specificity mitogen-activated protein kinase kinase 6 isoform X1
map05169	Epstein-Barr virus infection	0.310182675640363	0.320754767697946	1	103	11	3108	Over	XP_020460332.1	dual specificity mitogen-activated protein kinase kinase 6 isoform X1
map05203	Viral carcinogenesis	0.312707797293592	0.320754767697946	1	104	11	3108	Over	XP_020444555.1	complement C3-like
map05012	Parkinson's disease	0.315224513082464	0.320754767697946	1	105	11	3108	Over	XP_020461812.1	cytochrome c oxidase subunit 6B1
map05016	Huntington's disease	0.386939831208159	0.386939831208159	1	135	11	3108	Over	XP_020461812.1	cytochrome c oxidase subunit 6B1
