# Supplementary material for: Protein expression patterns and metal metabolites in a protogynous hermaphrodite fish, the ricefield eel (Monopterus albus)
Source: BMC Genomics. 2024 May 21;25:500. doi: 10.1186/s12864-024-10397-w (PMC11106920; doi:10.1186/s12864-024-10397-w)
Supplement: Supplementary file 11 — Supplementary Material 11 [file 12864_2024_10397_MOESM11_ESM.xls]

GO_ID	GO_Term	GO_Class	Pvalue	AdjustedPv	x1	x2	n	N	EnrichDirect	GOlevl	ProtID	Description
GO:0004334	fumarylacetoacetase activity	MF	0.0104778941988244	0.191423067093908	1	1	41	3913	Over	6	XP_020444154.1	fumarylacetoacetase
GO:0009072	aromatic amino acid family metabolic process	BP	0.0104778941988244	0.191423067093908	1	1	41	3913	Over	5	XP_020444154.1	fumarylacetoacetase
GO:0032287	peripheral nervous system myelin maintenance	BP	0.0104778941988244	0.191423067093908	1	1	41	3913	Over	7	XP_020462503.1	protein NDRG1-like
GO:0045576	mast cell activation	BP	0.0104778941988244	0.191423067093908	1	1	41	3913	Over	5	XP_020462503.1	protein NDRG1-like
GO:0008452	RNA ligase activity	MF	0.0104778941988244	0.191423067093908	1	1	41	3913	Over	5	XP_020469050.1	tRNA-splicing ligase RtcB homolog
GO:0017148	negative regulation of translation	BP	0.0104778941988244	0.191423067093908	1	1	41	3913	Over	6	XP_020476637.1	LOW QUALITY PROTEIN: iron-responsive element-binding protein 2
GO:0030350	iron-responsive element binding	MF	0.0104778941988244	0.191423067093908	1	1	41	3913	Over	8	XP_020476637.1	LOW QUALITY PROTEIN: iron-responsive element-binding protein 2
GO:0030371	translation repressor activity	MF	0.0104778941988244	0.191423067093908	1	1	41	3913	Over	3	XP_020476637.1	LOW QUALITY PROTEIN: iron-responsive element-binding protein 2
GO:0030838	positive regulation of actin filament polymerization	BP	0.0163660715326635	0.230919343654332	2	19	41	3913	Over	6	XP_020463412.1 XP_020478248.1	actin-related protein 2/3 complex subunit 4,F-actin-uncapping protein LRRC16A-like
GO:0030027	lamellipodium	CC	0.0208486524651455	0.230919343654332	1	2	41	3913	Over	4	XP_020478248.1	F-actin-uncapping protein LRRC16A-like
GO:0051638	barbed-end actin filament uncapping	BP	0.0208486524651455	0.230919343654332	1	2	41	3913	Over	9	XP_020478248.1	F-actin-uncapping protein LRRC16A-like
GO:1902745	positive regulation of lamellipodium organization	BP	0.0208486524651455	0.230919343654332	1	2	41	3913	Over	6	XP_020478248.1	F-actin-uncapping protein LRRC16A-like
GO:2000813	negative regulation of barbed-end actin filament capping	BP	0.0208486524651455	0.230919343654332	1	2	41	3913	Over	5	XP_020478248.1	F-actin-uncapping protein LRRC16A-like
GO:0003723	RNA binding	MF	0.0275412386048902	0.230919343654332	5	165	41	3913	Over	5	XP_020452001.1 XP_020463163.1 XP_020467084.1 XP_020469916.1 XP_020476637.1	lupus La protein,eukaryotic translation initiation factor 4E-1A isoform X1,ELAV-like protein 2 isoform X1,insulin-like growth factor 2 mRNA-binding protein 3 isoform X1,LOW QUALITY PROTEIN: iron-responsive element-binding protein 2
GO:0042132	fructose 1,6-bisphosphate 1-phosphatase activity	MF	0.0311133431450047	0.230919343654332	1	3	41	3913	Over	9	XP_020441578.1	fructose-1%2C6-bisphosphatase isozyme 2-like
GO:0004332	fructose-bisphosphate aldolase activity	MF	0.0311133431450047	0.230919343654332	1	3	41	3913	Over	6	XP_020444600.1	fructose-bisphosphate aldolase A
GO:0005868	cytoplasmic dynein complex	CC	0.0311133431450047	0.230919343654332	1	3	41	3913	Over	6	XP_020452195.1	cytoplasmic dynein 1 intermediate chain 2-like isoform X1
GO:0030335	positive regulation of cell migration	BP	0.0311133431450047	0.230919343654332	1	3	41	3913	Over	5	XP_020478248.1	F-actin-uncapping protein LRRC16A-like
GO:0030057	desmosome	CC	0.0311133431450047	0.230919343654332	1	3	41	3913	Over	4	XP_020477885.1	plakophilin-3
GO:0000042	protein targeting to Golgi	BP	0.0311133431450047	0.230919343654332	1	3	41	3913	Over	7	XP_020480952.1	GRIP and coiled-coil domain-containing protein 1
GO:0034622	cellular macromolecular complex assembly	BP	0.0360037403682348	0.251342134560663	3	70	41	3913	Over	6	XP_020463412.1 XP_020478248.1 XP_020458195.1	actin-related protein 2/3 complex subunit 4,F-actin-uncapping protein LRRC16A-like,U4/U6.U5 tri-snRNP-associated protein 2
GO:0007268	chemical synaptic transmission	BP	0.0412730242015404	0.251342134560663	1	4	41	3913	Over	8	XP_020465798.1	1-phosphatidylinositol 4%2C5-bisphosphate phosphodiesterase beta-3
GO:0000245	spliceosomal complex assembly	BP	0.0412730242015404	0.251342134560663	1	4	41	3913	Over	6	XP_020458195.1	U4/U6.U5 tri-snRNP-associated protein 2
GO:0006396	RNA processing	BP	0.044296715386109	0.259764688992614	3	76	41	3913	Over	6	XP_020452001.1 XP_020469050.1 XP_020458195.1	lupus La protein,tRNA-splicing ligase RtcB homolog,U4/U6.U5 tri-snRNP-associated protein 2
GO:0003676	nucleic acid binding	MF	0.0500285277888359	0.262162936277436	9	459	41	3913	Over	4	XP_020445695.1 XP_020452001.1 XP_020453093.1 XP_020461444.1 XP_020463163.1 XP_020467084.1 XP_020469916.1 XP_020470400.1 XP_020476637.1	LOW QUALITY PROTEIN: epithelial splicing regulatory protein 2-like,lupus La protein,probable ATP-dependent RNA helicase ddx6,cytoplasmic polyadenylation element-binding protein 1 isoform X1,eukaryotic translation initiation factor 4E-1A isoform X1,ELAV-like protein 2 isoform X1,insulin-like growth factor 2 mRNA-binding protein 3 isoform X1,probable ATP-dependent RNA helicase DDX6,LOW QUALITY PROT…
GO:0048523	negative regulation of cellular process	BP	0.0512715917016829	0.262162936277436	2	35	41	3913	Over	3	XP_020476637.1 XP_020478248.1	LOW QUALITY PROTEIN: iron-responsive element-binding protein 2,F-actin-uncapping protein LRRC16A-like
GO:0071203	WASH complex	CC	0.0513287433132664	0.262162936277436	1	5	41	3913	Over	4	XP_020455135.1	WASH complex subunit 3
GO:0002376	immune system process	BP	0.0566463351296451	0.277226005108911	2	37	41	3913	Over	2	XP_020449301.1 XP_020462503.1	complement component C7-like isoform X1,protein NDRG1-like
GO:0005579	membrane attack complex	CC	0.0612815379714435	0.277226005108911	1	6	41	3913	Over	5	XP_020449301.1	complement component C7-like isoform X1
GO:0004435	phosphatidylinositol phospholipase C activity	MF	0.0612815379714435	0.277226005108911	1	6	41	3913	Over	8	XP_020465798.1	1-phosphatidylinositol 4%2C5-bisphosphate phosphodiesterase beta-3
GO:0016042	lipid catabolic process	BP	0.071132435576555	0.291275059472962	1	7	41	3913	Over	5	XP_020465798.1	1-phosphatidylinositol 4%2C5-bisphosphate phosphodiesterase beta-3
GO:0004190	aspartic-type endopeptidase activity	MF	0.071132435576555	0.291275059472962	1	7	41	3913	Over	7	XP_020469118.1	cathepsin E-like
GO:0006826	iron ion transport	BP	0.0808824535338928	0.302513113611016	1	8	41	3913	Over	9	XP_020476637.1	LOW QUALITY PROTEIN: iron-responsive element-binding protein 2
GO:0044712	single-organism catabolic process	BP	0.0957703171082897	0.342036846815321	2	50	41	3913	Over	4	XP_020444600.1 XP_020465798.1	fructose-bisphosphate aldolase A,1-phosphatidylinositol 4%2C5-bisphosphate phosphodiesterase beta-3
GO:0006879	cellular iron ion homeostasis	BP	0.100083870717811	0.344356847002366	1	10	41	3913	Over	10	XP_020476637.1	LOW QUALITY PROTEIN: iron-responsive element-binding protein 2
GO:0015629	actin cytoskeleton	CC	0.102338406531203	0.344356847002366	2	52	41	3913	Over	6	XP_020463412.1 XP_020456615.1	actin-related protein 2/3 complex subunit 4,cingulin-like protein 1 isoform X1
GO:0006928	movement of cell or subcellular component	BP	0.102338406531203	0.344356847002366	2	52	41	3913	Over	4	XP_020452195.1 XP_020478248.1	cytoplasmic dynein 1 intermediate chain 2-like isoform X1,F-actin-uncapping protein LRRC16A-like
GO:0005885	Arp2/3 protein complex	CC	0.109537255627001	0.344356847002366	1	11	41	3913	Over	4	XP_020463412.1	actin-related protein 2/3 complex subunit 4
GO:0009116	nucleoside metabolic process	BP	0.112418550391487	0.344356847002366	2	55	41	3913	Over	5	XP_020444600.1 XP_020470023.1	fructose-bisphosphate aldolase A,hypoxanthine-guanine phosphoribosyltransferase-like isoform X1
GO:0042578	phosphoric ester hydrolase activity	MF	0.112418550391487	0.344356847002366	2	55	41	3913	Over	5	XP_020441578.1 XP_020465798.1	fructose-1%2C6-bisphosphatase isozyme 2-like,1-phosphatidylinositol 4%2C5-bisphosphate phosphodiesterase beta-3
GO:0042157	lipoprotein metabolic process	BP	0.118893732438712	0.344356847002366	1	12	41	3913	Over	5	XP_020444589.1	uncharacterized protein LOC109953442
GO:0044430	cytoskeletal part	CC	0.120308835901139	0.346343618503279	3	116	41	3913	Over	4	XP_020452195.1 XP_020463412.1 XP_020456615.1	cytoplasmic dynein 1 intermediate chain 2-like isoform X1,actin-related protein 2/3 complex subunit 4,cingulin-like protein 1 isoform X1
GO:0016337	single organismal cell-cell adhesion	BP	0.128154269985498	0.355984083293049	1	13	41	3913	Over	4	XP_020477885.1	plakophilin-3
GO:0065008	regulation of biological quality	BP	0.131983795674705	0.364490133403983	3	121	41	3913	Over	3	XP_020463412.1 XP_020476637.1 XP_020478248.1	actin-related protein 2/3 complex subunit 4,LOW QUALITY PROTEIN: iron-responsive element-binding protein 2,F-actin-uncapping protein LRRC16A-like
GO:0006725	cellular aromatic compound metabolic process	BP	0.133757874762285	0.365143623632674	6	309	41	3913	Over	4	XP_020444154.1 XP_020444600.1 XP_020452001.1 XP_020469050.1 XP_020470023.1 XP_020458195.1	fumarylacetoacetase,fructose-bisphosphate aldolase A,lupus La protein,tRNA-splicing ligase RtcB homolog,hypoxanthine-guanine phosphoribosyltransferase-like isoform X1,U4/U6.U5 tri-snRNP-associated protein 2
GO:0042127	regulation of cell proliferation	BP	0.137319827660009	0.367914782352753	1	14	41	3913	Over	4	XP_020462503.1	protein NDRG1-like
GO:1901360	organic cyclic compound metabolic process	BP	0.139672449202375	0.367914782352753	6	316	41	3913	Over	4	XP_020444154.1 XP_020444600.1 XP_020452001.1 XP_020469050.1 XP_020470023.1 XP_020458195.1	fumarylacetoacetase,fructose-bisphosphate aldolase A,lupus La protein,tRNA-splicing ligase RtcB homolog,hypoxanthine-guanine phosphoribosyltransferase-like isoform X1,U4/U6.U5 tri-snRNP-associated protein 2
GO:0006807	nitrogen compound metabolic process	BP	0.144831558205868	0.367914782352753	8	470	41	3913	Over	3	XP_020444154.1 XP_020444600.1 XP_020452001.1 XP_020463163.1 XP_020469050.1 XP_020470023.1 XP_020476637.1 XP_020458195.1	fumarylacetoacetase,fructose-bisphosphate aldolase A,lupus La protein,eukaryotic translation initiation factor 4E-1A isoform X1,tRNA-splicing ligase RtcB homolog,hypoxanthine-guanine phosphoribosyltransferase-like isoform X1,LOW QUALITY PROTEIN: iron-responsive element-binding protein 2,U4/U6.U5 tri-snRNP-associated protein 2
GO:0034314	Arp2/3 complex-mediated actin nucleation	BP	0.146391355504569	0.367914782352753	1	15	41	3913	Over	6	XP_020463412.1	actin-related protein 2/3 complex subunit 4
GO:0006413	translational initiation	BP	0.155369794299929	0.376533940267685	1	16	41	3913	Over	4	XP_020463163.1	eukaryotic translation initiation factor 4E-1A isoform X1
GO:0016579	protein deubiquitination	BP	0.155369794299929	0.376533940267685	1	16	41	3913	Over	7	XP_020458195.1	U4/U6.U5 tri-snRNP-associated protein 2
GO:0010467	gene expression	BP	0.180590905272411	0.376776244965455	5	246	41	3913	Over	5	XP_020452001.1 XP_020463163.1 XP_020469050.1 XP_020476637.1 XP_020458195.1	lupus La protein,eukaryotic translation initiation factor 4E-1A isoform X1,tRNA-splicing ligase RtcB homolog,LOW QUALITY PROTEIN: iron-responsive element-binding protein 2,U4/U6.U5 tri-snRNP-associated protein 2
GO:0006096	glycolytic process	BP	0.181755847115667	0.376776244965455	1	19	41	3913	Over	6	XP_020444600.1	fructose-bisphosphate aldolase A
GO:0036459	thiol-dependent ubiquitinyl hydrolase activity	MF	0.181755847115667	0.376776244965455	1	19	41	3913	Over	5	XP_020458195.1	U4/U6.U5 tri-snRNP-associated protein 2
GO:0007155	cell adhesion	BP	0.184919591351934	0.376776244965455	2	75	41	3913	Over	3	XP_020470479.1 XP_020477885.1	neural cell adhesion molecule 1 isoform X1,plakophilin-3
GO:0006869	lipid transport	BP	0.190371155350967	0.376776244965455	1	20	41	3913	Over	5	XP_020444589.1	uncharacterized protein LOC109953442
GO:0034641	cellular nitrogen compound metabolic process	BP	0.210083917987164	0.401635219878152	7	433	41	3913	Over	4	XP_020444600.1 XP_020452001.1 XP_020463163.1 XP_020469050.1 XP_020470023.1 XP_020476637.1 XP_020458195.1	fructose-bisphosphate aldolase A,lupus La protein,eukaryotic translation initiation factor 4E-1A isoform X1,tRNA-splicing ligase RtcB homolog,hypoxanthine-guanine phosphoribosyltransferase-like isoform X1,LOW QUALITY PROTEIN: iron-responsive element-binding protein 2,U4/U6.U5 tri-snRNP-associated protein 2
GO:1901564	organonitrogen compound metabolic process	BP	0.210541409999284	0.401635219878152	5	278	41	3913	Over	4	XP_020444154.1 XP_020444600.1 XP_020463163.1 XP_020470023.1 XP_020476637.1	fumarylacetoacetase,fructose-bisphosphate aldolase A,eukaryotic translation initiation factor 4E-1A isoform X1,hypoxanthine-guanine phosphoribosyltransferase-like isoform X1,LOW QUALITY PROTEIN: iron-responsive element-binding protein 2
GO:0007018	microtubule-based movement	BP	0.215689493395231	0.401774546520528	1	23	41	3913	Over	5	XP_020452195.1	cytoplasmic dynein 1 intermediate chain 2-like isoform X1
GO:0003743	translation initiation factor activity	MF	0.223956005161502	0.410730125296191	1	24	41	3913	Over	7	XP_020463163.1	eukaryotic translation initiation factor 4E-1A isoform X1
GO:0006139	nucleobase-containing compound metabolic process	BP	0.22834531142886	0.412978684943698	5	292	41	3913	Over	4	XP_020444600.1 XP_020452001.1 XP_020469050.1 XP_020470023.1 XP_020458195.1	fructose-bisphosphate aldolase A,lupus La protein,tRNA-splicing ligase RtcB homolog,hypoxanthine-guanine phosphoribosyltransferase-like isoform X1,U4/U6.U5 tri-snRNP-associated protein 2
GO:0006955	immune response	BP	0.232137492378879	0.412978684943698	1	25	41	3913	Over	3	XP_020449301.1	complement component C7-like isoform X1
GO:0016459	myosin complex	CC	0.232137492378879	0.412978684943698	1	25	41	3913	Over	4	XP_020456615.1	cingulin-like protein 1 isoform X1
GO:0005975	carbohydrate metabolic process	BP	0.289908075204968	0.484881463811126	2	102	41	3913	Over	4	XP_020441578.1 XP_020444600.1	fructose-1%2C6-bisphosphatase isozyme 2-like,fructose-bisphosphate aldolase A
GO:0006082	organic acid metabolic process	BP	0.301658796796001	0.496502840743267	2	105	41	3913	Over	4	XP_020444154.1 XP_020444600.1	fumarylacetoacetase,fructose-bisphosphate aldolase A
GO:0005506	iron ion binding	MF	0.316760291667782	0.511772580075497	1	36	41	3913	Over	7	XP_020449407.1	cysteine dioxygenase type 1
GO:1901575	organic substance catabolic process	BP	0.344455565784281	0.536435249257519	2	116	41	3913	Over	4	XP_020444600.1 XP_020465798.1	fructose-bisphosphate aldolase A,1-phosphatidylinositol 4%2C5-bisphosphate phosphodiesterase beta-3
GO:0016787	hydrolase activity	MF	0.345577234258528	0.536435249257519	8	521	41	3913	Over	3	XP_020441578.1 XP_020444154.1 XP_020463949.1 XP_020465798.1 XP_020469118.1 XP_020475456.1 XP_020456615.1 XP_020458195.1	fructose-1%2C6-bisphosphatase isozyme 2-like,fumarylacetoacetase,serine/threonine-protein phosphatase 4 catalytic subunit,1-phosphatidylinositol 4%2C5-bisphosphate phosphodiesterase beta-3,cathepsin E-like,elongation factor 1-alpha-like,cingulin-like protein 1 isoform X1,U4/U6.U5 tri-snRNP-associated protein 2
GO:0003774	motor activity	MF	0.359009035988361	0.548504387995002	1	42	41	3913	Over	8	XP_020456615.1	cingulin-like protein 1 isoform X1
GO:0043234	protein complex	CC	0.422638075213168	0.608919356740784	5	361	41	3913	Over	3	XP_020449301.1 XP_020452195.1 XP_020455135.1 XP_020463412.1 XP_020456615.1	complement component C7-like isoform X1,cytoplasmic dynein 1 intermediate chain 2-like isoform X1,WASH complex subunit 3,actin-related protein 2/3 complex subunit 4,cingulin-like protein 1 isoform X1
GO:0044281	small molecule metabolic process	BP	0.453733650074524	0.638663090014079	3	193	41	3913	Over	4	XP_020444154.1 XP_020444600.1 XP_020470023.1	fumarylacetoacetase,fructose-bisphosphate aldolase A,hypoxanthine-guanine phosphoribosyltransferase-like isoform X1
GO:0050794	regulation of cellular process	BP	0.454459209315281	0.638663090014079	6	439	41	3913	Over	3	XP_020462503.1 XP_020463412.1 XP_020465798.1 XP_020476637.1 XP_020478248.1 XP_020464122.1	protein NDRG1-like,actin-related protein 2/3 complex subunit 4,1-phosphatidylinositol 4%2C5-bisphosphate phosphodiesterase beta-3,LOW QUALITY PROTEIN: iron-responsive element-binding protein 2,F-actin-uncapping protein LRRC16A-like,DEP domain-containing mTOR-interacting protein isoform X1
GO:0005488	binding	MF	0.45798760886556	0.640202331337477	28	2405	41	3913	Over	2	XP_020444589.1 XP_020445695.1 XP_020448815.1 XP_020449180.1 XP_020449301.1 XP_020449407.1 XP_020452001.1 XP_020452195.1 XP_020453093.1 XP_020456341.1 XP_020461444.1 XP_020462991.1 XP_020463163.1 XP_020464524.1 XP_020465798.1 XP_020467084.1 XP_020469768.1 XP_020469916.1 XP_020470400.1 XP_020470479.1 XP_020475456.1 XP_020476637.1 XP_020478248.1 XP_020458195.1 XP_020464122.1 XP_020464559.1 XP_020477…	uncharacterized protein LOC109953442,LOW QUALITY PROTEIN: epithelial splicing regulatory protein 2-like,succinate--CoA ligase [GDP-forming] subunit beta%2C mitochondrial isoform X1,nucleobindin-2 isoform X1,complement component C7-like isoform X1,cysteine dioxygenase type 1,lupus La protein,cytoplasmic dynein 1 intermediate chain 2-like isoform X1,probable ATP-dependent RNA helicase ddx6,SEC23-in…
GO:0004871	signal transducer activity	MF	0.45959788418122	0.640202331337477	1	58	41	3913	Over	2	XP_020465798.1	1-phosphatidylinositol 4%2C5-bisphosphate phosphodiesterase beta-3
GO:0003924	GTPase activity	MF	0.498598390043637	0.678608123984893	1	65	41	3913	Over	8	XP_020475456.1	elongation factor 1-alpha-like
GO:0016043	cellular component organization	BP	0.529246323898713	0.708928275634366	4	274	41	3913	Over	3	XP_020462503.1 XP_020463412.1 XP_020478248.1 XP_020458195.1	protein NDRG1-like,actin-related protein 2/3 complex subunit 4,F-actin-uncapping protein LRRC16A-like,U4/U6.U5 tri-snRNP-associated protein 2
GO:0046872	metal ion binding	MF	0.54951935166275	0.727171961811917	7	499	41	3913	Over	5	XP_020448815.1 XP_020449180.1 XP_020449407.1 XP_020456341.1 XP_020462991.1 XP_020465798.1 XP_020458195.1	succinate--CoA ligase [GDP-forming] subunit beta%2C mitochondrial isoform X1,nucleobindin-2 isoform X1,cysteine dioxygenase type 1,SEC23-interacting protein isoform X1,P43 5S RNA-binding protein-like isoform X1,1-phosphatidylinositol 4%2C5-bisphosphate phosphodiesterase beta-3,U4/U6.U5 tri-snRNP-associated protein 2
GO:0008289	lipid binding	MF	0.549588914295744	0.727171961811917	1	75	41	3913	Over	3	XP_020444589.1	uncharacterized protein LOC109953442
GO:0005576	extracellular region	CC	0.591129611235927	0.76927826119744	1	84	41	3913	Over	2	XP_020444589.1	uncharacterized protein LOC109953442
GO:0032991	macromolecular complex	CC	0.626888168866542	0.80261962321188	6	472	41	3913	Over	2	XP_020449301.1 XP_020452001.1 XP_020452195.1 XP_020455135.1 XP_020463412.1 XP_020456615.1	complement component C7-like isoform X1,lupus La protein,cytoplasmic dynein 1 intermediate chain 2-like isoform X1,WASH complex subunit 3,actin-related protein 2/3 complex subunit 4,cingulin-like protein 1 isoform X1
GO:0008152	metabolic process	BP	0.64944073568971	0.823996421467881	16	1348	41	3913	Over	2	XP_020441578.1 XP_020444154.1 XP_020444589.1 XP_020444600.1 XP_020448815.1 XP_020449407.1 XP_020450183.1 XP_020452001.1 XP_020463163.1 XP_020465798.1 XP_020469050.1 XP_020469118.1 XP_020470023.1 XP_020476637.1 XP_020477221.1 XP_020458195.1	fructose-1%2C6-bisphosphatase isozyme 2-like,fumarylacetoacetase,uncharacterized protein LOC109953442,fructose-bisphosphate aldolase A,succinate--CoA ligase [GDP-forming] subunit beta%2C mitochondrial isoform X1,cysteine dioxygenase type 1,long-chain-fatty-acid--CoA ligase 1-like,lupus La protein,eukaryotic translation initiation factor 4E-1A isoform X1,1-phosphatidylinositol 4%2C5-bisphosphate p…
GO:0006412	translation	BP	0.652766154279739	0.823996421467881	2	136	41	3913	Over	6	XP_020463163.1 XP_020476637.1	eukaryotic translation initiation factor 4E-1A isoform X1,LOW QUALITY PROTEIN: iron-responsive element-binding protein 2
GO:0071702	organic substance transport	BP	0.657462407865951	0.823996421467881	2	140	41	3913	Over	5	XP_020444589.1 XP_020480952.1	uncharacterized protein LOC109953442,GRIP and coiled-coil domain-containing protein 1
GO:0033036	macromolecule localization	BP	0.666212628480762	0.827853509054808	2	147	41	3913	Over	3	XP_020444589.1 XP_020480952.1	uncharacterized protein LOC109953442,GRIP and coiled-coil domain-containing protein 1
GO:0017111	nucleoside-triphosphatase activity	MF	0.685267927437929	0.840245645836494	2	161	41	3913	Over	7	XP_020475456.1 XP_020456615.1	elongation factor 1-alpha-like,cingulin-like protein 1 isoform X1
GO:0005509	calcium ion binding	MF	0.688116960485045	0.840245645836494	2	163	41	3913	Over	6	XP_020449180.1 XP_020465798.1	nucleobindin-2 isoform X1,1-phosphatidylinositol 4%2C5-bisphosphate phosphodiesterase beta-3
GO:0070011	peptidase activity, acting on L-amino acid peptides	MF	0.699733839874043	0.847514040955372	2	171	41	3913	Over	5	XP_020469118.1 XP_020458195.1	cathepsin E-like,U4/U6.U5 tri-snRNP-associated protein 2
GO:0035556	intracellular signal transduction	BP	0.708619486182702	0.853930468068134	2	177	41	3913	Over	5	XP_020465798.1 XP_020464122.1	1-phosphatidylinositol 4%2C5-bisphosphate phosphodiesterase beta-3,DEP domain-containing mTOR-interacting protein isoform X1
GO:0044699	single-organism process	BP	0.80196134760065	0.933655980662521	13	1124	41	3913	Over	2	XP_020444154.1 XP_020444589.1 XP_020444600.1 XP_020449407.1 XP_020452195.1 XP_020462503.1 XP_020463412.1 XP_020465798.1 XP_020470023.1 XP_020476637.1 XP_020478248.1 XP_020464122.1 XP_020477885.1	fumarylacetoacetase,uncharacterized protein LOC109953442,fructose-bisphosphate aldolase A,cysteine dioxygenase type 1,cytoplasmic dynein 1 intermediate chain 2-like isoform X1,protein NDRG1-like,actin-related protein 2/3 complex subunit 4,1-phosphatidylinositol 4%2C5-bisphosphate phosphodiesterase beta-3,hypoxanthine-guanine phosphoribosyltransferase-like isoform X1,LOW QUALITY PROTEIN: iron-resp…
GO:0044710	single-organism metabolic process	BP	0.805717668472226	0.934859646545958	5	448	41	3913	Over	3	XP_020444154.1 XP_020444600.1 XP_020449407.1 XP_020465798.1 XP_020470023.1	fumarylacetoacetase,fructose-bisphosphate aldolase A,cysteine dioxygenase type 1,1-phosphatidylinositol 4%2C5-bisphosphate phosphodiesterase beta-3,hypoxanthine-guanine phosphoribosyltransferase-like isoform X1
GO:1901363	heterocyclic compound binding	MF	0.821447207743616	0.947056853587907	12	1037	41	3913	Over	3	XP_020445695.1 XP_020448815.1 XP_020452001.1 XP_020453093.1 XP_020461444.1 XP_020463163.1 XP_020467084.1 XP_020469768.1 XP_020469916.1 XP_020470400.1 XP_020475456.1 XP_020476637.1	LOW QUALITY PROTEIN: epithelial splicing regulatory protein 2-like,succinate--CoA ligase [GDP-forming] subunit beta%2C mitochondrial isoform X1,lupus La protein,probable ATP-dependent RNA helicase ddx6,cytoplasmic polyadenylation element-binding protein 1 isoform X1,eukaryotic translation initiation factor 4E-1A isoform X1,ELAV-like protein 2 isoform X1,katanin p60 ATPase-containing subunit A1,in…
GO:0097159	organic cyclic compound binding	MF	0.824400820549098	0.948160750026202	12	1038	41	3913	Over	3	XP_020445695.1 XP_020448815.1 XP_020452001.1 XP_020453093.1 XP_020461444.1 XP_020463163.1 XP_020467084.1 XP_020469768.1 XP_020469916.1 XP_020470400.1 XP_020475456.1 XP_020476637.1	LOW QUALITY PROTEIN: epithelial splicing regulatory protein 2-like,succinate--CoA ligase [GDP-forming] subunit beta%2C mitochondrial isoform X1,lupus La protein,probable ATP-dependent RNA helicase ddx6,cytoplasmic polyadenylation element-binding protein 1 isoform X1,eukaryotic translation initiation factor 4E-1A isoform X1,ELAV-like protein 2 isoform X1,katanin p60 ATPase-containing subunit A1,in…
GO:0044763	single-organism cellular process	BP	0.849738331743108	0.972592066452955	10	859	41	3913	Over	3	XP_020444154.1 XP_020444600.1 XP_020452195.1 XP_020462503.1 XP_020463412.1 XP_020465798.1 XP_020470023.1 XP_020476637.1 XP_020478248.1 XP_020464122.1	fumarylacetoacetase,fructose-bisphosphate aldolase A,cytoplasmic dynein 1 intermediate chain 2-like isoform X1,protein NDRG1-like,actin-related protein 2/3 complex subunit 4,1-phosphatidylinositol 4%2C5-bisphosphate phosphodiesterase beta-3,hypoxanthine-guanine phosphoribosyltransferase-like isoform X1,LOW QUALITY PROTEIN: iron-responsive element-binding protein 2,F-actin-uncapping protein LRRC16…
GO:0071704	organic substance metabolic process	BP	0.936722383180708	1	12	1076	41	3913	Over	3	XP_020441578.1 XP_020444154.1 XP_020444589.1 XP_020444600.1 XP_020452001.1 XP_020463163.1 XP_020465798.1 XP_020469050.1 XP_020469118.1 XP_020470023.1 XP_020476637.1 XP_020458195.1	fructose-1%2C6-bisphosphatase isozyme 2-like,fumarylacetoacetase,uncharacterized protein LOC109953442,fructose-bisphosphate aldolase A,lupus La protein,eukaryotic translation initiation factor 4E-1A isoform X1,1-phosphatidylinositol 4%2C5-bisphosphate phosphodiesterase beta-3,tRNA-splicing ligase RtcB homolog,cathepsin E-like,hypoxanthine-guanine phosphoribosyltransferase-like isoform X1,LOW QUAL…
