# Supplementary material for: Protein expression patterns and metal metabolites in a protogynous hermaphrodite fish, the ricefield eel (Monopterus albus)
Source: BMC Genomics. 2024 May 21;25:500. doi: 10.1186/s12864-024-10397-w (PMC11106920; doi:10.1186/s12864-024-10397-w)
Supplement: Supplementary file 12 — Supplementary Material 12 [file 12864_2024_10397_MOESM12_ESM.xls]

MapID	MapTitle	Pvalue	AdjustedPv	x	y	n	N	EnrichDirect	ProtID	Description
map00680	Methane metabolism	0.000438564565128802	0.0920985586770485	6	32	100	3108	Over	XP_020443187.1 XP_020443482.1 XP_020443519.1 XP_020444600.1 XP_020453830.1 XP_020473548.1	beta-enolase isoform X1,serine hydroxymethyltransferase%2C cytosolic isoform X1,alcohol dehydrogenase 1-like isoform X1,fructose-bisphosphate aldolase A,enolase-like,serine hydroxymethyltransferase%2C mitochondrial
map01200	Carbon metabolism	0.0011148055001618	0.117054577516989	11	117	100	3108	Over	XP_020443187.1 XP_020443482.1 XP_020443519.1 XP_020444600.1 XP_020452388.1 XP_020453830.1 XP_020463654.1 XP_020471061.1 XP_020472043.1 XP_020473548.1 XP_020479078.1	beta-enolase isoform X1,serine hydroxymethyltransferase%2C cytosolic isoform X1,alcohol dehydrogenase 1-like isoform X1,fructose-bisphosphate aldolase A,malate dehydrogenase%2C mitochondrial,enolase-like,trifunctional enzyme subunit alpha%2C mitochondrial,triosephosphate isomerase,transketolase-like,serine hydroxymethyltransferase%2C mitochondrial,propionyl-CoA carboxylase alpha chain%2C mitochon…
map00630	Glyoxylate and dicarboxylate metabolism	0.00314712102040805	0.207988077695858	5	32	100	3108	Over	XP_020443482.1 XP_020452388.1 XP_020473548.1 XP_020479078.1 XP_020480112.1	serine hydroxymethyltransferase%2C cytosolic isoform X1,malate dehydrogenase%2C mitochondrial,serine hydroxymethyltransferase%2C mitochondrial,propionyl-CoA carboxylase alpha chain%2C mitochondrial,LOW QUALITY PROTEIN: glyoxylate reductase/hydroxypyruvate reductase-like
map00710	Carbon fixation in photosynthetic organisms	0.00396167767039729	0.207988077695858	4	21	100	3108	Over	XP_020444600.1 XP_020452388.1 XP_020471061.1 XP_020472043.1	fructose-bisphosphate aldolase A,malate dehydrogenase%2C mitochondrial,triosephosphate isomerase,transketolase-like
map05130	Pathogenic Escherichia coli infection	0.00643729460998527	0.230183955560816	6	53	100	3108	Over	XP_020443391.1 XP_020450872.1 XP_020455556.1 XP_020459503.1 XP_020463412.1 XP_020474494.1	tubulin alpha-1A chain-like,actin%2C cytoplasmic-like,cadherin-1,toll-like receptor 5,actin-related protein 2/3 complex subunit 4,rho guanine nucleotide exchange factor 2-like
map01230	Biosynthesis of amino acids	0.00657668444459475	0.230183955560816	7	70	100	3108	Over	XP_020443187.1 XP_020443482.1 XP_020444600.1 XP_020453830.1 XP_020471061.1 XP_020472043.1 XP_020473548.1	beta-enolase isoform X1,serine hydroxymethyltransferase%2C cytosolic isoform X1,fructose-bisphosphate aldolase A,enolase-like,triosephosphate isomerase,transketolase-like,serine hydroxymethyltransferase%2C mitochondrial
map00460	Cyanoamino acid metabolism	0.00962018990174838	0.288605697052451	2	5	100	3108	Over	XP_020443482.1 XP_020473548.1	serine hydroxymethyltransferase%2C cytosolic isoform X1,serine hydroxymethyltransferase%2C mitochondrial
map00260	Glycine, serine and threonine metabolism	0.014538433695624	0.36932274942018	4	30	100	3108	Over	XP_020443482.1 XP_020473548.1 XP_020478786.1 XP_020480112.1	serine hydroxymethyltransferase%2C cytosolic isoform X1,serine hydroxymethyltransferase%2C mitochondrial,2-amino-3-ketobutyrate coenzyme A ligase%2C mitochondrial,LOW QUALITY PROTEIN: glyoxylate reductase/hydroxypyruvate reductase-like
map00010	Glycolysis / Gluconeogenesis	0.0158281178322934	0.36932274942018	6	64	100	3108	Over	XP_020443187.1 XP_020443519.1 XP_020444600.1 XP_020453830.1 XP_020471061.1 XP_020478918.1	beta-enolase isoform X1,alcohol dehydrogenase 1-like isoform X1,fructose-bisphosphate aldolase A,enolase-like,triosephosphate isomerase,ubiquitin-conjugating enzyme E2 variant 3-like
map03320	PPAR signaling pathway	0.0209920491048651	0.440833031202167	5	50	100	3108	Over	XP_020449296.1 XP_020450183.1 XP_020468519.1 XP_020468520.1 XP_020473005.1	fatty acid-binding protein%2C liver-type-like,long-chain-fatty-acid--CoA ligase 1-like,myelin P2 protein-like,myelin P2 protein-like,uncharacterized protein LOC109970047 isoform X1
map05110	Vibrio cholerae infection	0.0269919765320006	0.515301370156375	4	36	100	3108	Over	XP_020444828.1 XP_020445005.1 XP_020450872.1 XP_020478104.1	mucin-19-like,uncharacterized protein LOC109953912,actin%2C cytoplasmic-like,V-type proton ATPase subunit G 1
map04923	Regulation of lipolysis in adipocytes	0.0319316961508826	0.51975051975052	3	22	100	3108	Over	XP_020468519.1 XP_020468520.1 XP_020472423.1	myelin P2 protein-like,myelin P2 protein-like,guanine nucleotide-binding protein G(i) subunit alpha-1
map01051	Biosynthesis of ansamycins	0.0321750321750322	0.51975051975052	1	1	100	3108	Over	XP_020472043.1	transketolase-like
map00620	Pyruvate metabolism	0.0380015784378358	0.570023676567538	4	40	100	3108	Over	XP_020452388.1 XP_020472129.1 XP_020478918.1 XP_020480112.1	malate dehydrogenase%2C mitochondrial,hydroxyacylglutathione hydrolase%2C mitochondrial,ubiquitin-conjugating enzyme E2 variant 3-like,LOW QUALITY PROTEIN: glyoxylate reductase/hydroxypyruvate reductase-like
map05321	Inflammatory bowel disease (IBD)	0.0466567842734075	0.653194979827706	2	11	100	3108	Over	XP_020459503.1 XP_020471975.1	toll-like receptor 5,transcription factor p65
map05310	Asthma	0.0633248541198332	0.797071488384826	1	2	100	3108	Over	XP_020461587.1	eosinophil peroxidase-like
map00640	Propanoate metabolism	0.0645248347740097	0.797071488384826	3	29	100	3108	Over	XP_020463654.1 XP_020478918.1 XP_020479078.1	trifunctional enzyme subunit alpha%2C mitochondrial,ubiquitin-conjugating enzyme E2 variant 3-like,propionyl-CoA carboxylase alpha chain%2C mitochondrial
map00670	One carbon pool by folate	0.0725434441097343	0.813262044589299	2	14	100	3108	Over	XP_020443482.1 XP_020473548.1	serine hydroxymethyltransferase%2C cytosolic isoform X1,serine hydroxymethyltransferase%2C mitochondrial
map05030	Cocaine addiction	0.0819966173509366	0.813262044589299	2	15	100	3108	Over	XP_020471975.1 XP_020472423.1	transcription factor p65,guanine nucleotide-binding protein G(i) subunit alpha-1
map04620	Toll-like receptor signaling pathway	0.0879721476313408	0.813262044589299	3	33	100	3108	Over	XP_020459503.1 XP_020460332.1 XP_020471975.1	toll-like receptor 5,dual specificity mitogen-activated protein kinase kinase 6 isoform X1,transcription factor p65
map04920	Adipocytokine signaling pathway	0.0879721476313408	0.813262044589299	3	33	100	3108	Over	XP_020450183.1 XP_020471975.1 XP_020473005.1	long-chain-fatty-acid--CoA ligase 1-like,transcription factor p65,uncharacterized protein LOC109970047 isoform X1
map04066	HIF-1 signaling pathway	0.0890715572645423	0.813262044589299	4	53	100	3108	Over	XP_020443187.1 XP_020453830.1 XP_020455645.1 XP_020471975.1	beta-enolase isoform X1,enolase-like,elongin-C,transcription factor p65
map05132	Salmonella infection	0.0890715572645423	0.813262044589299	4	53	100	3108	Over	XP_020450872.1 XP_020459503.1 XP_020463412.1 XP_020471975.1	actin%2C cytoplasmic-like,toll-like receptor 5,actin-related protein 2/3 complex subunit 4,transcription factor p65
map04975	Fat digestion and absorption	0.101933855749134	0.87374829111971	2	17	100	3108	Over	XP_020449296.1 XP_020459013.1	fatty acid-binding protein%2C liver-type-like,2-acylglycerol O-acyltransferase 2-A-like
map05131	Shigellosis	0.104017653704727	0.87374829111971	4	56	100	3108	Over	XP_020450181.1 XP_020450872.1 XP_020463412.1 XP_020471975.1	protein diaphanous homolog 1,actin%2C cytoplasmic-like,actin-related protein 2/3 complex subunit 4,transcription factor p65
map05219	Bladder cancer	0.112355480508351	0.875206202614231	2	18	100	3108	Over	XP_020455556.1 XP_020476317.1	cadherin-1,matrix metalloproteinase-9
map04978	Mineral absorption	0.12304017540712	0.875206202614231	2	19	100	3108	Over	XP_020441609.1 XP_020462555.1	ferritin%2C liver middle subunit-like,ferritin%2C heavy subunit
map05200	Pathways in cancer	0.127851541757445	0.875206202614231	9	161	100	3108	Over	XP_020453066.1 XP_020455556.1 XP_020455645.1 XP_020471894.1 XP_020471975.1 XP_020472423.1 XP_020476317.1 XP_020476873.1 XP_020478521.1	focal adhesion kinase 1-like isoform X1,cadherin-1,elongin-C,guanine nucleotide-binding protein G(I)/G(S)/G(O) subunit gamma-12,transcription factor p65,guanine nucleotide-binding protein G(i) subunit alpha-1,matrix metalloproteinase-9,DCC-interacting protein 13-beta,endoplasmin
map04668	TNF signaling pathway	0.128722733816241	0.875206202614231	3	39	100	3108	Over	XP_020460332.1 XP_020471975.1 XP_020476317.1	dual specificity mitogen-activated protein kinase kinase 6 isoform X1,transcription factor p65,matrix metalloproteinase-9
map00071	Fatty acid degradation	0.136078503171246	0.875206202614231	3	40	100	3108	Over	XP_020443519.1 XP_020450183.1 XP_020463654.1	alcohol dehydrogenase 1-like isoform X1,long-chain-fatty-acid--CoA ligase 1-like,trifunctional enzyme subunit alpha%2C mitochondrial
map05202	Transcriptional misregulation in cancer	0.136078503171246	0.875206202614231	3	40	100	3108	Over	XP_020453066.1 XP_020471975.1 XP_020476317.1	focal adhesion kinase 1-like isoform X1,transcription factor p65,matrix metalloproteinase-9
map00350	Tyrosine metabolism	0.145091087274961	0.875206202614231	2	21	100	3108	Over	XP_020443519.1 XP_020463879.1	alcohol dehydrogenase 1-like isoform X1,pyridoxal-dependent decarboxylase domain-containing protein 1
map00983	Drug metabolism - other enzymes	0.145091087274961	0.875206202614231	2	21	100	3108	Over	XP_020458309.1 XP_020479232.1	uncharacterized protein LOC109961650,inosine-5-monophosphate dehydrogenase 2
map04726	Serotonergic synapse	0.158971355137253	0.875206202614231	3	43	100	3108	Over	XP_020471894.1 XP_020472423.1 XP_020478303.1	guanine nucleotide-binding protein G(I)/G(S)/G(O) subunit gamma-12,guanine nucleotide-binding protein G(i) subunit alpha-1,amyloid beta A4 protein isoform X1
map00982	Drug metabolism - cytochrome P450	0.167885355145404	0.875206202614231	2	23	100	3108	Over	XP_020443519.1 XP_020473748.1	alcohol dehydrogenase 1-like isoform X1,glutathione S-transferase Mu 3-like
map05032	Morphine addiction	0.167885355145404	0.875206202614231	2	23	100	3108	Over	XP_020471894.1 XP_020472423.1	guanine nucleotide-binding protein G(I)/G(S)/G(O) subunit gamma-12,guanine nucleotide-binding protein G(i) subunit alpha-1
map00603	Glycosphingolipid biosynthesis - globo series	0.17830401354724	0.875206202614231	1	6	100	3108	Over	XP_020479296.1	alpha-N-acetylgalactosaminidase-like
map00626	Naphthalene degradation	0.17830401354724	0.875206202614231	1	6	100	3108	Over	XP_020443519.1	alcohol dehydrogenase 1-like isoform X1
map00950	Isoquinoline alkaloid biosynthesis	0.17830401354724	0.875206202614231	1	6	100	3108	Over	XP_020463879.1	pyridoxal-dependent decarboxylase domain-containing protein 1
map05340	Primary immunodeficiency	0.17830401354724	0.875206202614231	1	6	100	3108	Over	XP_020443337.1	adenosine deaminase
map00980	Metabolism of xenobiotics by cytochrome P450	0.179504224513399	0.875206202614231	2	24	100	3108	Over	XP_020443519.1 XP_020473748.1	alcohol dehydrogenase 1-like isoform X1,glutathione S-transferase Mu 3-like
map00310	Lysine degradation	0.191242997625506	0.875206202614231	2	25	100	3108	Over	XP_020463654.1 XP_020478213.1	trifunctional enzyme subunit alpha%2C mitochondrial,5-phosphohydroxy-L-lysine phospho-lyase
map04727	GABAergic synapse	0.203082195694094	0.875206202614231	2	26	100	3108	Over	XP_020471894.1 XP_020472423.1	guanine nucleotide-binding protein G(I)/G(S)/G(O) subunit gamma-12,guanine nucleotide-binding protein G(i) subunit alpha-1
map05204	Chemical carcinogenesis	0.203082195694094	0.875206202614231	2	26	100	3108	Over	XP_020443519.1 XP_020473748.1	alcohol dehydrogenase 1-like isoform X1,glutathione S-transferase Mu 3-like
map00790	Folate biosynthesis	0.204793245863577	0.875206202614231	1	7	100	3108	Over	XP_020452068.1	dihydropteridine reductase
map00930	Caprolactam degradation	0.204793245863577	0.875206202614231	1	7	100	3108	Over	XP_020463654.1	trifunctional enzyme subunit alpha%2C mitochondrial
map04142	Lysosome	0.205394677785806	0.875206202614231	5	88	100	3108	Over	XP_020443069.1 XP_020449180.1 XP_020461045.1 XP_020461675.1 XP_020479296.1	N-acetylglucosamine-6-sulfatase-like,nucleobindin-2 isoform X1,nucleobindin-2-like isoform X1,prosaposin-like,alpha-N-acetylgalactosaminidase-like
map00280	Valine, leucine and isoleucine degradation	0.207835458992657	0.875206202614231	3	49	100	3108	Over	XP_020463654.1 XP_020472738.1 XP_020479078.1	trifunctional enzyme subunit alpha%2C mitochondrial,methylcrotonoyl-CoA carboxylase subunit alpha%2C mitochondrial,propionyl-CoA carboxylase alpha chain%2C mitochondrial
map04211	Longevity regulating pathway	0.207835458992657	0.875206202614231	3	49	100	3108	Over	XP_020471975.1 XP_020473005.1 XP_020476873.1	transcription factor p65,uncharacterized protein LOC109970047 isoform X1,DCC-interacting protein 13-beta
map05014	Amyotrophic lateral sclerosis (ALS)	0.226989432508369	0.875206202614231	2	28	100	3108	Over	XP_020448591.1 XP_020460332.1	peripherin,dual specificity mitogen-activated protein kinase kinase 6 isoform X1
map00627	Aminobenzoate degradation	0.230436804526473	0.875206202614231	1	8	100	3108	Over	XP_020463654.1	trifunctional enzyme subunit alpha%2C mitochondrial
map01220	Degradation of aromatic compounds	0.230436804526473	0.875206202614231	1	8	100	3108	Over	XP_020443519.1	alcohol dehydrogenase 1-like isoform X1
map05330	Allograft rejection	0.230436804526473	0.875206202614231	1	8	100	3108	Over	XP_020455013.1	perforin-1-like
map05332	Graft-versus-host disease	0.230436804526473	0.875206202614231	1	8	100	3108	Over	XP_020455013.1	perforin-1-like
map04915	Estrogen signaling pathway	0.242096209518103	0.875206202614231	3	53	100	3108	Over	XP_020472423.1 XP_020476317.1 XP_020478521.1	guanine nucleotide-binding protein G(i) subunit alpha-1,matrix metalloproteinase-9,endoplasmin
map00030	Pentose phosphate pathway	0.251091344856579	0.875206202614231	2	30	100	3108	Over	XP_020444600.1 XP_020472043.1	fructose-bisphosphate aldolase A,transketolase-like
map00061	Fatty acid biosynthesis	0.255261423735297	0.875206202614231	1	9	100	3108	Over	XP_020450183.1	long-chain-fatty-acid--CoA ligase 1-like
map00521	Streptomycin biosynthesis	0.255261423735297	0.875206202614231	1	9	100	3108	Over	XP_020465911.1	inositol monophosphatase 1-like
map03460	Fanconi anemia pathway	0.255261423735297	0.875206202614231	1	9	100	3108	Over	XP_020477071.1	replication protein A 14 kDa subunit
map05320	Autoimmune thyroid disease	0.255261423735297	0.875206202614231	1	9	100	3108	Over	XP_020455013.1	perforin-1-like
map00051	Fructose and mannose metabolism	0.263177499037407	0.875206202614231	2	31	100	3108	Over	XP_020444600.1 XP_020471061.1	fructose-bisphosphate aldolase A,triosephosphate isomerase
map00562	Inositol phosphate metabolism	0.263177499037407	0.875206202614231	2	31	100	3108	Over	XP_020465911.1 XP_020471061.1	inositol monophosphatase 1-like,triosephosphate isomerase
map05215	Prostate cancer	0.27526875949072	0.875206202614231	2	32	100	3108	Over	XP_020471975.1 XP_020478521.1	transcription factor p65,endoplasmin
map04940	Type I diabetes mellitus	0.279293000897759	0.875206202614231	1	10	100	3108	Over	XP_020455013.1	perforin-1-like
map05146	Amoebiasis	0.279323629827707	0.875206202614231	4	68	100	3108	Over	XP_020444828.1 XP_020445005.1 XP_020453066.1 XP_020471975.1	mucin-19-like,uncharacterized protein LOC109953912,focal adhesion kinase 1-like isoform X1,transcription factor p65
map04723	Retrograde endocannabinoid signaling	0.287352411868744	0.875206202614231	2	33	100	3108	Over	XP_020471894.1 XP_020472423.1	guanine nucleotide-binding protein G(I)/G(S)/G(O) subunit gamma-12,guanine nucleotide-binding protein G(i) subunit alpha-1
map05416	Viral myocarditis	0.287352411868744	0.875206202614231	2	33	100	3108	Over	XP_020450872.1 XP_020455013.1	actin%2C cytoplasmic-like,perforin-1-like
map05100	Bacterial invasion of epithelial cells	0.295977781244806	0.875206202614231	4	73	100	3108	Over	XP_020450872.1 XP_020453066.1 XP_020455556.1 XP_020463412.1	actin%2C cytoplasmic-like,focal adhesion kinase 1-like isoform X1,cadherin-1,actin-related protein 2/3 complex subunit 4
map04621	NOD-like receptor signaling pathway	0.299416538832865	0.875206202614231	2	34	100	3108	Over	XP_020471975.1 XP_020478521.1	transcription factor p65,endoplasmin
map04062	Chemokine signaling pathway	0.299832585356725	0.875206202614231	4	74	100	3108	Over	XP_020453066.1 XP_020471894.1 XP_020471975.1 XP_020472423.1	focal adhesion kinase 1-like isoform X1,guanine nucleotide-binding protein G(I)/G(S)/G(O) subunit gamma-12,transcription factor p65,guanine nucleotide-binding protein G(i) subunit alpha-1
map00625	Chloroalkane and chloroalkene degradation	0.302556622560194	0.875206202614231	1	11	100	3108	Over	XP_020443519.1	alcohol dehydrogenase 1-like isoform X1
map03440	Homologous recombination	0.302556622560194	0.875206202614231	1	11	100	3108	Over	XP_020477071.1	replication protein A 14 kDa subunit
map04670	Leukocyte transendothelial migration	0.316777726099174	0.875206202614231	4	78	100	3108	Over	XP_020450872.1 XP_020453066.1 XP_020472423.1 XP_020476317.1	actin%2C cytoplasmic-like,focal adhesion kinase 1-like isoform X1,guanine nucleotide-binding protein G(i) subunit alpha-1,matrix metalloproteinase-9
map01212	Fatty acid metabolism	0.323442310212521	0.875206202614231	2	36	100	3108	Over	XP_020450183.1 XP_020463654.1	long-chain-fatty-acid--CoA ligase 1-like,trifunctional enzyme subunit alpha%2C mitochondrial
map00531	Glycosaminoglycan degradation	0.325076589542429	0.875206202614231	1	12	100	3108	Over	XP_020443069.1	N-acetylglucosamine-6-sulfatase-like
map04210	Apoptosis	0.346091980946871	0.889337956455807	4	84	100	3108	Over	XP_020443391.1 XP_020450872.1 XP_020455013.1 XP_020471975.1	tubulin alpha-1A chain-like,actin%2C cytoplasmic-like,perforin-1-like,transcription factor p65
map01040	Biosynthesis of unsaturated fatty acids	0.346876441301394	0.889337956455807	1	13	100	3108	Over	XP_020463654.1	trifunctional enzyme subunit alpha%2C mitochondrial
map04614	Renin-angiotensin system	0.346876441301394	0.889337956455807	1	13	100	3108	Over	XP_020464911.1	renin receptor
map00480	Glutathione metabolism	0.347265297282744	0.889337956455807	2	38	100	3108	Over	XP_020473748.1 XP_020480483.1	glutathione S-transferase Mu 3-like,anterior gradient protein 2 homolog
map04626	Plant-pathogen interaction	0.367978979546907	0.924559555843532	1	14	100	3108	Over	XP_020478521.1	endoplasmin
map00270	Cysteine and methionine metabolism	0.370815245960959	0.924559555843532	2	40	100	3108	Over	XP_020452388.1 XP_020478918.1	malate dehydrogenase%2C mitochondrial,ubiquitin-conjugating enzyme E2 variant 3-like
map05222	Small cell lung cancer	0.382468509192421	0.933934731748935	2	41	100	3108	Over	XP_020453066.1 XP_020471975.1	focal adhesion kinase 1-like isoform X1,transcription factor p65
map03430	Mismatch repair	0.388406291132333	0.937532426871148	1	15	100	3108	Over	XP_020477071.1	replication protein A 14 kDa subunit
map00062	Fatty acid elongation	0.408179770242183	0.973940544249756	1	16	100	3108	Over	XP_020463654.1	trifunctional enzyme subunit alpha%2C mitochondrial
map04930	Type II diabetes mellitus	0.427320139897999	0.973940544249756	1	17	100	3108	Over	XP_020473005.1	uncharacterized protein LOC109970047 isoform X1
map05034	Alcoholism	0.429595874524537	0.973940544249756	3	57	100	3108	Over	XP_020463239.1 XP_020471894.1 XP_020472423.1	core histone macro-H2A.2 isoform X1,guanine nucleotide-binding protein G(I)/G(S)/G(O) subunit gamma-12,guanine nucleotide-binding protein G(i) subunit alpha-1
map05145	Toxoplasmosis	0.437536587918203	0.973940544249756	3	59	100	3108	Over	XP_020460332.1 XP_020471975.1 XP_020472423.1	dual specificity mitogen-activated protein kinase kinase 6 isoform X1,transcription factor p65,guanine nucleotide-binding protein G(i) subunit alpha-1
map04071	Sphingolipid signaling pathway	0.441776401200595	0.973940544249756	3	60	100	3108	Over	XP_020447358.1 XP_020471975.1 XP_020472423.1	lipopolysaccharide-responsive and beige-like anchor protein isoform X1,transcription factor p65,guanine nucleotide-binding protein G(i) subunit alpha-1
map04623	Cytosolic DNA-sensing pathway	0.445847472803272	0.973940544249756	1	18	100	3108	Over	XP_020471975.1	transcription factor p65
map04966	Collecting duct acid secretion	0.445847472803272	0.973940544249756	1	18	100	3108	Over	XP_020478104.1	V-type proton ATPase subunit G 1
map05216	Thyroid cancer	0.445847472803272	0.973940544249756	1	18	100	3108	Over	XP_020455556.1	cadherin-1
map05218	Melanoma	0.445847472803272	0.973940544249756	1	18	100	3108	Over	XP_020455556.1	cadherin-1
map04810	Regulation of actin cytoskeleton	0.454364339904433	0.973940544249756	6	139	100	3108	Over	XP_020450181.1 XP_020450872.1 XP_020453066.1 XP_020456437.1 XP_020463412.1 XP_020471894.1	protein diaphanous homolog 1,actin%2C cytoplasmic-like,focal adhesion kinase 1-like isoform X1,thymosin beta-4,actin-related protein 2/3 complex subunit 4,guanine nucleotide-binding protein G(I)/G(S)/G(O) subunit gamma-12
map00250	Alanine, aspartate and glutamate metabolism	0.463781211547503	0.973940544249756	1	19	100	3108	Over	XP_020478225.1	glutamine--fructose-6-phosphate aminotransferase [isomerizing] 2-like
map00650	Butanoate metabolism	0.463781211547503	0.973940544249756	1	19	100	3108	Over	XP_020463654.1	trifunctional enzyme subunit alpha%2C mitochondrial
map04745	Phototransduction - fly	0.463781211547503	0.973940544249756	1	19	100	3108	Over	XP_020450872.1	actin%2C cytoplasmic-like
map00513	Various types of N-glycan biosynthesis	0.497942643234588	1	1	21	100	3108	Over	XP_020453002.1	nuclear transport factor 2-like
map00760	Nicotinate and nicotinamide metabolism	0.514206244036836	1	1	22	100	3108	Over	XP_020473089.1	nicotinamide/nicotinic acid mononucleotide adenylyltransferase 1-like isoform X1
map00830	Retinol metabolism	0.514206244036836	1	1	22	100	3108	Over	XP_020443519.1	alcohol dehydrogenase 1-like isoform X1
map03030	DNA replication	0.514206244036836	1	1	22	100	3108	Over	XP_020477071.1	replication protein A 14 kDa subunit
map04622	RIG-I-like receptor signaling pathway	0.529948102622811	1	1	23	100	3108	Over	XP_020471975.1	transcription factor p65
map05213	Endometrial cancer	0.529948102622811	1	1	23	100	3108	Over	XP_020455556.1	cadherin-1
map00190	Oxidative phosphorylation	0.541802939380619	1	4	93	100	3108	Over	XP_020452329.1 XP_020456813.1 XP_020478104.1 XP_020479831.1	NADH dehydrogenase [ubiquinone] 1 beta subcomplex subunit 5%2C mitochondrial,haloacid dehalogenase-like hydrolase domain-containing protein 2 isoform X1,V-type proton ATPase subunit G 1,cytochrome c oxidase subunit 4 isoform 2%2C mitochondrial-like isoform X1
map03420	Nucleotide excision repair	0.545184792975394	1	1	24	100	3108	Over	XP_020477071.1	replication protein A 14 kDa subunit
map04932	Non-alcoholic fatty liver disease (NAFLD)	0.559297560591242	1	4	99	100	3108	Over	XP_020452329.1 XP_020471975.1 XP_020473005.1 XP_020479831.1	NADH dehydrogenase [ubiquinone] 1 beta subcomplex subunit 5%2C mitochondrial,transcription factor p65,uncharacterized protein LOC109970047 isoform X1,cytochrome c oxidase subunit 4 isoform 2%2C mitochondrial-like isoform X1
map00410	beta-Alanine metabolism	0.559932367781639	1	1	25	100	3108	Over	XP_020463654.1	trifunctional enzyme subunit alpha%2C mitochondrial
map04064	NF-kappa B signaling pathway	0.559932367781639	1	1	25	100	3108	Over	XP_020471975.1	transcription factor p65
map05323	Rheumatoid arthritis	0.559932367781639	1	1	25	100	3108	Over	XP_020478104.1	V-type proton ATPase subunit G 1
map04015	Rap1 signaling pathway	0.569243839628355	1	4	102	100	3108	Over	XP_020450872.1 XP_020455556.1 XP_020460332.1 XP_020472423.1	actin%2C cytoplasmic-like,cadherin-1,dual specificity mitogen-activated protein kinase kinase 6 isoform X1,guanine nucleotide-binding protein G(i) subunit alpha-1
map00380	Tryptophan metabolism	0.574206374665141	1	1	26	100	3108	Over	XP_020463654.1	trifunctional enzyme subunit alpha%2C mitochondrial
map00510	N-Glycan biosynthesis	0.574206374665141	1	1	26	100	3108	Over	XP_020453002.1	nuclear transport factor 2-like
map04917	Prolactin signaling pathway	0.574206374665141	1	1	26	100	3108	Over	XP_020471975.1	transcription factor p65
map05221	Acute myeloid leukemia	0.588021871918057	1	1	27	100	3108	Over	XP_020471975.1	transcription factor p65
map00561	Glycerolipid metabolism	0.614335215054927	1	1	29	100	3108	Over	XP_020459013.1	2-acylglycerol O-acyltransferase 2-A-like
map00520	Amino sugar and nucleotide sugar metabolism	0.651621432452648	1	2	44	100	3108	Over	XP_020474912.1 XP_020478225.1	glucosamine-6-phosphate isomerase 1-like,glutamine--fructose-6-phosphate aminotransferase [isomerizing] 2-like
map04725	Cholinergic synapse	0.651621432452648	1	2	44	100	3108	Over	XP_020471894.1 XP_020472423.1	guanine nucleotide-binding protein G(I)/G(S)/G(O) subunit gamma-12,guanine nucleotide-binding protein G(i) subunit alpha-1
map03050	Proteasome	0.658945547593159	1	2	46	100	3108	Over	XP_020445230.1 XP_020452866.1	proteasome subunit beta type-6-B like protein-like,proteasome subunit alpha type-2
map04724	Glutamatergic synapse	0.658945547593159	1	2	46	100	3108	Over	XP_020471894.1 XP_020472423.1	guanine nucleotide-binding protein G(I)/G(S)/G(O) subunit gamma-12,guanine nucleotide-binding protein G(i) subunit alpha-1
map04380	Osteoclast differentiation	0.662797943255126	1	2	47	100	3108	Over	XP_020460332.1 XP_020471975.1	dual specificity mitogen-activated protein kinase kinase 6 isoform X1,transcription factor p65
map04390	Hippo signaling pathway	0.662797943255126	1	2	47	100	3108	Over	XP_020450872.1 XP_020455556.1	actin%2C cytoplasmic-like,cadherin-1
map04713	Circadian entrainment	0.662797943255126	1	2	47	100	3108	Over	XP_020471894.1 XP_020472423.1	guanine nucleotide-binding protein G(I)/G(S)/G(O) subunit gamma-12,guanine nucleotide-binding protein G(i) subunit alpha-1
map04540	Gap junction	0.666761386421075	1	2	48	100	3108	Over	XP_020443391.1 XP_020472423.1	tubulin alpha-1A chain-like,guanine nucleotide-binding protein G(i) subunit alpha-1
map05134	Legionellosis	0.666761386421075	1	2	48	100	3108	Over	XP_020459503.1 XP_020471975.1	toll-like receptor 5,transcription factor p65
map04146	Peroxisome	0.670824773927337	1	2	49	100	3108	Over	XP_020450183.1 XP_020474031.1	long-chain-fatty-acid--CoA ligase 1-like,peroxiredoxin-1
map05120	Epithelial cell signaling in Helicobacter pylori infection	0.674977593993275	1	2	50	100	3108	Over	XP_020471975.1 XP_020478104.1	transcription factor p65,V-type proton ATPase subunit G 1
map04931	Insulin resistance	0.687875862121223	1	2	53	100	3108	Over	XP_020471975.1 XP_020478225.1	transcription factor p65,glutamine--fructose-6-phosphate aminotransferase [isomerizing] 2-like
map04933	AGE-RAGE signaling pathway in diabetic complications	0.701252095630852	1	2	56	100	3108	Over	XP_020450181.1 XP_020471975.1	protein diaphanous homolog 1,transcription factor p65
map05142	Chagas disease (American trypanosomiasis)	0.710333749840552	1	2	58	100	3108	Over	XP_020471975.1 XP_020472423.1	transcription factor p65,guanine nucleotide-binding protein G(i) subunit alpha-1
map04520	Adherens junction	0.719485628744018	1	2	60	100	3108	Over	XP_020450872.1 XP_020455556.1	actin%2C cytoplasmic-like,cadherin-1
map04921	Oxytocin signaling pathway	0.740683591246505	1	3	79	100	3108	Over	XP_020450872.1 XP_020471858.1 XP_020472423.1	actin%2C cytoplasmic-like,elongation factor 2,guanine nucleotide-binding protein G(i) subunit alpha-1
map05164	Influenza A	0.755690318712548	1	3	86	100	3108	Over	XP_020450872.1 XP_020460332.1 XP_020471975.1	actin%2C cytoplasmic-like,dual specificity mitogen-activated protein kinase kinase 6 isoform X1,transcription factor p65
map00230	Purine metabolism	0.75805095494471	1	3	87	100	3108	Over	XP_020443337.1 XP_020474428.1 XP_020479232.1	adenosine deaminase,protein prune homolog isoform X1,inosine-5-monophosphate dehydrogenase 2
map04530	Tight junction	0.760455489229264	1	3	88	100	3108	Over	XP_020450872.1 XP_020472423.1 XP_020480330.1	actin%2C cytoplasmic-like,guanine nucleotide-binding protein G(i) subunit alpha-1,cingulin-like protein 1
map04145	Phagosome	0.775482870284151	1	4	106	100	3108	Over	XP_020443391.1 XP_020450872.1 XP_020463051.1 XP_020478104.1	tubulin alpha-1A chain-like,actin%2C cytoplasmic-like,C-type mannose receptor 2,V-type proton ATPase subunit G 1
map04151	PI3K-Akt signaling pathway	0.809369635079721	1	5	146	100	3108	Over	XP_020453066.1 XP_020471894.1 XP_020471975.1 XP_020475832.1 XP_020478521.1	focal adhesion kinase 1-like isoform X1,guanine nucleotide-binding protein G(I)/G(S)/G(O) subunit gamma-12,transcription factor p65,collagen alpha-3(VI) chain-like,endoplasmin
