# Supplementary material for: Protein expression patterns and metal metabolites in a protogynous hermaphrodite fish, the ricefield eel (Monopterus albus)
Source: BMC Genomics. 2024 May 21;25:500. doi: 10.1186/s12864-024-10397-w (PMC11106920; doi:10.1186/s12864-024-10397-w)
Supplement: Supplementary file 13 — Supplementary Material 13 [file 12864_2024_10397_MOESM13_ESM.xls]

MapID	MapTitle	Pvalue	AdjustedPv	x	y	n	N	EnrichDirect	ProtID	Description
map00020	Citrate cycle (TCA cycle)	0.0075661373519633	0.559477383684498	3	32	40	3108	Over	XP_020448815.1 XP_020476637.1 XP_020477221.1	succinate--CoA ligase [GDP-forming] subunit beta%2C mitochondrial isoform X1,LOW QUALITY PROTEIN: iron-responsive element-binding protein 2,succinate--CoA ligase [ADP-forming] subunit beta%2C mitochondrial
map01200	Carbon metabolism	0.0159162786111478	0.559477383684498	5	117	40	3108	Over	XP_020441578.1 XP_020444600.1 XP_020448815.1 XP_020476637.1 XP_020477221.1	fructose-1%2C6-bisphosphatase isozyme 2-like,fructose-bisphosphate aldolase A,succinate--CoA ligase [GDP-forming] subunit beta%2C mitochondrial isoform X1,LOW QUALITY PROTEIN: iron-responsive element-binding protein 2,succinate--CoA ligase [ADP-forming] subunit beta%2C mitochondrial
map00643	Styrene degradation	0.0255784774613227	0.559477383684498	1	2	40	3108	Over	XP_020444154.1	fumarylacetoacetase
map00710	Carbon fixation in photosynthetic organisms	0.0290692502920715	0.559477383684498	2	21	40	3108	Over	XP_020441578.1 XP_020444600.1	fructose-1%2C6-bisphosphatase isozyme 2-like,fructose-bisphosphate aldolase A
map00601	Glycosphingolipid biosynthesis - lacto and neolacto series	0.0381273702177769	0.559477383684498	1	3	40	3108	Over	XP_020451167.1	SH3 domain-binding glutamic acid-rich-like protein
map03018	RNA degradation	0.0479236748167128	0.559477383684498	3	64	40	3108	Over	XP_020453093.1 XP_020470400.1 XP_020478965.1	probable ATP-dependent RNA helicase ddx6,probable ATP-dependent RNA helicase DDX6,protein PAT1 homolog 2 isoform X1
map00640	Propanoate metabolism	0.0527001468160651	0.559477383684498	2	29	40	3108	Over	XP_020448815.1 XP_020477221.1	succinate--CoA ligase [GDP-forming] subunit beta%2C mitochondrial isoform X1,succinate--CoA ligase [ADP-forming] subunit beta%2C mitochondrial
map00030	Pentose phosphate pathway	0.0560141360022604	0.559477383684498	2	30	40	3108	Over	XP_020441578.1 XP_020444600.1	fructose-1%2C6-bisphosphatase isozyme 2-like,fructose-bisphosphate aldolase A
map00051	Fructose and mannose metabolism	0.0594000764223835	0.559477383684498	2	31	40	3108	Over	XP_020441578.1 XP_020444600.1	fructose-1%2C6-bisphosphatase isozyme 2-like,fructose-bisphosphate aldolase A
map01230	Biosynthesis of amino acids	0.0597452672527207	0.559477383684498	3	70	40	3108	Over	XP_020444600.1 XP_020456325.1 XP_020476637.1	fructose-bisphosphate aldolase A,cystathionine beta-synthase-like,LOW QUALITY PROTEIN: iron-responsive element-binding protein 2
map00430	Taurine and hypotaurine metabolism	0.0627542285155281	0.559477383684498	1	5	40	3108	Over	XP_020449407.1	cysteine dioxygenase type 1
map00680	Methane metabolism	0.0628556723604115	0.559477383684498	2	32	40	3108	Over	XP_020441578.1 XP_020444600.1	fructose-1%2C6-bisphosphatase isozyme 2-like,fructose-bisphosphate aldolase A
map05020	Prion diseases	0.0628556723604115	0.559477383684498	2	32	40	3108	Over	XP_020449301.1 XP_020470479.1	complement component C7-like isoform X1,neural cell adhesion molecule 1 isoform X1
map04391	Hippo signaling pathway - fly	0.0663786726405337	0.559477383684498	2	33	40	3108	Over	XP_020458210.1 XP_020464559.1	MOB kinase activator 1A,lethal(2) giant larvae protein homolog 2
map00603	Glycosphingolipid biosynthesis - globo series	0.0748360302749155	0.588710104829335	1	6	40	3108	Over	XP_020451167.1	SH3 domain-binding glutamic acid-rich-like protein
map00270	Cysteine and methionine metabolism	0.0927469231809936	0.684008558459828	2	40	40	3108	Over	XP_020449407.1 XP_020456325.1	cysteine dioxygenase type 1,cystathionine beta-synthase-like
map00061	Fatty acid biosynthesis	0.110177465709462	0.688762724630934	1	9	40	3108	Over	XP_020450183.1	long-chain-fatty-acid--CoA ligase 1-like
map04390	Hippo signaling pathway	0.121617503753837	0.688762724630934	2	47	40	3108	Over	XP_020458210.1 XP_020464559.1	MOB kinase activator 1A,lethal(2) giant larvae protein homolog 2
map05322	Systemic lupus erythematosus	0.125909600401531	0.688762724630934	2	48	40	3108	Over	XP_020449301.1 XP_020452001.1	complement component C7-like isoform X1,lupus La protein
map04060	Cytokine-cytokine receptor interaction	0.133003452157648	0.688762724630934	1	11	40	3108	Over	XP_020449433.1	UPF0600 protein C5orf51 homolog isoform X1
map04066	HIF-1 signaling pathway	0.147891955952692	0.688762724630934	2	53	40	3108	Over	XP_020463163.1 XP_020452049.1	eukaryotic translation initiation factor 4E-1A isoform X1,pyruvate dehydrogenase (acetyl-transferring) kinase isozyme 1%2C mitochondrial
map05132	Salmonella infection	0.147891955952692	0.688762724630934	2	53	40	3108	Over	XP_020452195.1 XP_020463412.1	cytoplasmic dynein 1 intermediate chain 2-like isoform X1,actin-related protein 2/3 complex subunit 4
map05143	African trypanosomiasis	0.166175674714211	0.688762724630934	1	14	40	3108	Over	XP_020465798.1	1-phosphatidylinositol 4%2C5-bisphosphate phosphodiesterase beta-3
map04922	Glucagon signaling pathway	0.175222007310697	0.688762724630934	2	59	40	3108	Over	XP_020463949.1 XP_020465798.1	serine/threonine-protein phosphatase 4 catalytic subunit,1-phosphatidylinositol 4%2C5-bisphosphate phosphodiesterase beta-3
map00720	Carbon fixation pathways in prokaryotes	0.198109234141222	0.688762724630934	1	17	40	3108	Over	XP_020476637.1	LOW QUALITY PROTEIN: iron-responsive element-binding protein 2
map01210	2-Oxocarboxylic acid metabolism	0.198109234141222	0.688762724630934	1	17	40	3108	Over	XP_020476637.1	LOW QUALITY PROTEIN: iron-responsive element-binding protein 2
map00010	Glycolysis / Gluconeogenesis	0.198589866457701	0.688762724630934	2	64	40	3108	Over	XP_020441578.1 XP_020444600.1	fructose-1%2C6-bisphosphatase isozyme 2-like,fructose-bisphosphate aldolase A
map04080	Neuroactive ligand-receptor interaction	0.208486338843373	0.688762724630934	1	18	40	3108	Over	XP_020449433.1	UPF0600 protein C5orf51 homolog isoform X1
map04320	Dorso-ventral axis formation	0.208486338843373	0.688762724630934	1	18	40	3108	Over	XP_020461444.1	cytoplasmic polyadenylation element-binding protein 1 isoform X1
map04745	Phototransduction - fly	0.218732470379381	0.688762724630934	1	19	40	3108	Over	XP_020465798.1	1-phosphatidylinositol 4%2C5-bisphosphate phosphodiesterase beta-3
map04610	Complement and coagulation cascades	0.236705654002663	0.688762724630934	2	72	40	3108	Over	XP_020449301.1 XP_020479732.1	complement component C7-like isoform X1,complement factor H-like
map00350	Tyrosine metabolism	0.2388382394265	0.688762724630934	1	21	40	3108	Over	XP_020444154.1	fumarylacetoacetase
map00983	Drug metabolism - other enzymes	0.2388382394265	0.688762724630934	1	21	40	3108	Over	XP_020470023.1	hypoxanthine-guanine phosphoribosyltransferase-like isoform X1
map04062	Chemokine signaling pathway	0.246321355232897	0.688762724630934	2	74	40	3108	Over	XP_020465798.1 XP_020464122.1	1-phosphatidylinositol 4%2C5-bisphosphate phosphodiesterase beta-3,DEP domain-containing mTOR-interacting protein isoform X1
map00830	Retinol metabolism	0.248701041636718	0.688762724630934	1	22	40	3108	Over	XP_020475261.1	epidermal retinol dehydrogenase 2 isoform X1
map04630	Jak-STAT signaling pathway	0.296175834171726	0.688762724630934	1	27	40	3108	Over	XP_020449433.1	UPF0600 protein C5orf51 homolog isoform X1
map04142	Lysosome	0.313797990618532	0.688762724630934	2	88	40	3108	Over	XP_020449180.1 XP_020469118.1	nucleobindin-2 isoform X1,cathepsin E-like
map04530	Tight junction	0.313797990618532	0.688762724630934	2	88	40	3108	Over	XP_020456615.1 XP_020464559.1	cingulin-like protein 1 isoform X1,lethal(2) giant larvae protein homolog 2
map00260	Glycine, serine and threonine metabolism	0.323242972236582	0.688762724630934	1	30	40	3108	Over	XP_020456325.1	cystathionine beta-synthase-like
map04910	Insulin signaling pathway	0.323387697723321	0.688762724630934	2	90	40	3108	Over	XP_020441578.1 XP_020463163.1	fructose-1%2C6-bisphosphatase isozyme 2-like,eukaryotic translation initiation factor 4E-1A isoform X1
map00562	Inositol phosphate metabolism	0.332037735430388	0.688762724630934	1	31	40	3108	Over	XP_020465798.1	1-phosphatidylinositol 4%2C5-bisphosphate phosphodiesterase beta-3
map04911	Insulin secretion	0.332037735430388	0.688762724630934	1	31	40	3108	Over	XP_020465798.1	1-phosphatidylinositol 4%2C5-bisphosphate phosphodiesterase beta-3
map04924	Renin secretion	0.332037735430388	0.688762724630934	1	31	40	3108	Over	XP_020465798.1	1-phosphatidylinositol 4%2C5-bisphosphate phosphodiesterase beta-3
map00630	Glyoxylate and dicarboxylate metabolism	0.340721027787484	0.688762724630934	1	32	40	3108	Over	XP_020476637.1	LOW QUALITY PROTEIN: iron-responsive element-binding protein 2
map04925	Aldosterone synthesis and secretion	0.340721027787484	0.688762724630934	1	32	40	3108	Over	XP_020465798.1	1-phosphatidylinositol 4%2C5-bisphosphate phosphodiesterase beta-3
map04962	Vasopressin-regulated water reabsorption	0.340721027787484	0.688762724630934	1	32	40	3108	Over	XP_020452195.1	cytoplasmic dynein 1 intermediate chain 2-like isoform X1
map04723	Retrograde endocannabinoid signaling	0.349294226385827	0.688762724630934	1	33	40	3108	Over	XP_020465798.1	1-phosphatidylinositol 4%2C5-bisphosphate phosphodiesterase beta-3
map04920	Adipocytokine signaling pathway	0.349294226385827	0.688762724630934	1	33	40	3108	Over	XP_020450183.1	long-chain-fatty-acid--CoA ligase 1-like
map04621	NOD-like receptor signaling pathway	0.357758691733653	0.688762724630934	1	34	40	3108	Over	XP_020478248.1	F-actin-uncapping protein LRRC16A-like
map04961	Endocrine and other factor-regulated calcium reabsorption	0.357758691733653	0.688762724630934	1	34	40	3108	Over	XP_020465798.1	1-phosphatidylinositol 4%2C5-bisphosphate phosphodiesterase beta-3
map05150	Staphylococcus aureus infection	0.357758691733653	0.688762724630934	1	34	40	3108	Over	XP_020479732.1	complement factor H-like
map04070	Phosphatidylinositol signaling system	0.366115767963534	0.688762724630934	1	35	40	3108	Over	XP_020465798.1	1-phosphatidylinositol 4%2C5-bisphosphate phosphodiesterase beta-3
map04918	Thyroid hormone synthesis	0.366115767963534	0.688762724630934	1	35	40	3108	Over	XP_020465798.1	1-phosphatidylinositol 4%2C5-bisphosphate phosphodiesterase beta-3
map01212	Fatty acid metabolism	0.374366783024211	0.688762724630934	1	36	40	3108	Over	XP_020450183.1	long-chain-fatty-acid--CoA ligase 1-like
map04150	mTOR signaling pathway	0.374366783024211	0.688762724630934	1	36	40	3108	Over	XP_020463163.1	eukaryotic translation initiation factor 4E-1A isoform X1
map04970	Salivary secretion	0.374366783024211	0.688762724630934	1	36	40	3108	Over	XP_020465798.1	1-phosphatidylinositol 4%2C5-bisphosphate phosphodiesterase beta-3
map05230	Central carbon metabolism in cancer	0.374366783024211	0.688762724630934	1	36	40	3108	Over	XP_020452049.1	pyruvate dehydrogenase (acetyl-transferring) kinase isozyme 1%2C mitochondrial
map04971	Gastric acid secretion	0.382513048870249	0.688762724630934	1	37	40	3108	Over	XP_020465798.1	1-phosphatidylinositol 4%2C5-bisphosphate phosphodiesterase beta-3
map04730	Long-term depression	0.390555861649536	0.688762724630934	1	38	40	3108	Over	XP_020465798.1	1-phosphatidylinositol 4%2C5-bisphosphate phosphodiesterase beta-3
map04914	Progesterone-mediated oocyte maturation	0.390555861649536	0.688762724630934	1	38	40	3108	Over	XP_020461444.1	cytoplasmic polyadenylation element-binding protein 1 isoform X1
map04750	Inflammatory mediator regulation of TRP channels	0.39849650188863	0.688762724630934	1	39	40	3108	Over	XP_020465798.1	1-phosphatidylinositol 4%2C5-bisphosphate phosphodiesterase beta-3
map00071	Fatty acid degradation	0.406336234676006	0.688762724630934	1	40	40	3108	Over	XP_020450183.1	long-chain-fatty-acid--CoA ligase 1-like
map04212	Longevity regulating pathway - worm	0.406336234676006	0.688762724630934	1	40	40	3108	Over	XP_020455135.1	WASH complex subunit 3
map04916	Melanogenesis	0.406336234676006	0.688762724630934	1	40	40	3108	Over	XP_020465798.1	1-phosphatidylinositol 4%2C5-bisphosphate phosphodiesterase beta-3
map04720	Long-term potentiation	0.414076309843202	0.688762724630934	1	41	40	3108	Over	XP_020465798.1	1-phosphatidylinositol 4%2C5-bisphosphate phosphodiesterase beta-3
map04726	Serotonergic synapse	0.429262411431009	0.688762724630934	1	43	40	3108	Over	XP_020465798.1	1-phosphatidylinositol 4%2C5-bisphosphate phosphodiesterase beta-3
map05412	Arrhythmogenic right ventricular cardiomyopathy (ARVC)	0.429262411431009	0.688762724630934	1	43	40	3108	Over	XP_020477885.1	plakophilin-3
map00520	Amino sugar and nucleotide sugar metabolism	0.436710862831583	0.688762724630934	1	44	40	3108	Over	XP_020479940.1	N-acylneuraminate cytidylyltransferase-like
map04725	Cholinergic synapse	0.436710862831583	0.688762724630934	1	44	40	3108	Over	XP_020465798.1	1-phosphatidylinositol 4%2C5-bisphosphate phosphodiesterase beta-3
map04111	Cell cycle - yeast	0.444064506919943	0.688762724630934	1	45	40	3108	Over	XP_020458210.1	MOB kinase activator 1A
map04724	Glutamatergic synapse	0.451324519888668	0.688762724630934	1	46	40	3108	Over	XP_020465798.1	1-phosphatidylinositol 4%2C5-bisphosphate phosphodiesterase beta-3
map04713	Circadian entrainment	0.458492063717686	0.688762724630934	1	47	40	3108	Over	XP_020465798.1	1-phosphatidylinositol 4%2C5-bisphosphate phosphodiesterase beta-3
map04310	Wnt signaling pathway	0.465568286341434	0.688762724630934	1	48	40	3108	Over	XP_020465798.1	1-phosphatidylinositol 4%2C5-bisphosphate phosphodiesterase beta-3
map04540	Gap junction	0.465568286341434	0.688762724630934	1	48	40	3108	Over	XP_020465798.1	1-phosphatidylinositol 4%2C5-bisphosphate phosphodiesterase beta-3
map05134	Legionellosis	0.465568286341434	0.688762724630934	1	48	40	3108	Over	XP_020475456.1	elongation factor 1-alpha-like
map04146	Peroxisome	0.472554321814095	0.688762724630934	1	49	40	3108	Over	XP_020450183.1	long-chain-fatty-acid--CoA ligase 1-like
map04211	Longevity regulating pathway	0.472554321814095	0.688762724630934	1	49	40	3108	Over	XP_020463163.1	eukaryotic translation initiation factor 4E-1A isoform X1
map03320	PPAR signaling pathway	0.479451290472949	0.688762724630934	1	50	40	3108	Over	XP_020450183.1	long-chain-fatty-acid--CoA ligase 1-like
map04912	GnRH signaling pathway	0.479451290472949	0.688762724630934	1	50	40	3108	Over	XP_020465798.1	1-phosphatidylinositol 4%2C5-bisphosphate phosphodiesterase beta-3
map04919	Thyroid hormone signaling pathway	0.486260299099857	0.688762724630934	1	51	40	3108	Over	XP_020465798.1	1-phosphatidylinositol 4%2C5-bisphosphate phosphodiesterase beta-3
map04915	Estrogen signaling pathway	0.49961879656412	0.688762724630934	1	53	40	3108	Over	XP_020465798.1	1-phosphatidylinositol 4%2C5-bisphosphate phosphodiesterase beta-3
map05130	Pathogenic Escherichia coli infection	0.49961879656412	0.688762724630934	1	53	40	3108	Over	XP_020463412.1	actin-related protein 2/3 complex subunit 4
map04666	Fc gamma R-mediated phagocytosis	0.506170432615654	0.688762724630934	1	54	40	3108	Over	XP_020463412.1	actin-related protein 2/3 complex subunit 4
map04972	Pancreatic secretion	0.506170432615654	0.688762724630934	1	54	40	3108	Over	XP_020465798.1	1-phosphatidylinositol 4%2C5-bisphosphate phosphodiesterase beta-3
map04114	Oocyte meiosis	0.519023750201524	0.688762724630934	1	56	40	3108	Over	XP_020461444.1	cytoplasmic polyadenylation element-binding protein 1 isoform X1
map04933	AGE-RAGE signaling pathway in diabetic complications	0.519023750201524	0.688762724630934	1	56	40	3108	Over	XP_020465798.1	1-phosphatidylinositol 4%2C5-bisphosphate phosphodiesterase beta-3
map05131	Shigellosis	0.519023750201524	0.688762724630934	1	56	40	3108	Over	XP_020463412.1	actin-related protein 2/3 complex subunit 4
map04020	Calcium signaling pathway	0.525327501837153	0.688762724630934	1	57	40	3108	Over	XP_020465798.1	1-phosphatidylinositol 4%2C5-bisphosphate phosphodiesterase beta-3
map04270	Vascular smooth muscle contraction	0.525327501837153	0.688762724630934	1	57	40	3108	Over	XP_020465798.1	1-phosphatidylinositol 4%2C5-bisphosphate phosphodiesterase beta-3
map04514	Cell adhesion molecules (CAMs)	0.525327501837153	0.688762724630934	1	57	40	3108	Over	XP_020470479.1	neural cell adhesion molecule 1 isoform X1
map05142	Chagas disease (American trypanosomiasis)	0.53155067454332	0.689263512045184	1	58	40	3108	Over	XP_020465798.1	1-phosphatidylinositol 4%2C5-bisphosphate phosphodiesterase beta-3
map04071	Sphingolipid signaling pathway	0.54375928672121	0.689931137990352	1	60	40	3108	Over	XP_020465798.1	1-phosphatidylinositol 4%2C5-bisphosphate phosphodiesterase beta-3
map04072	Phospholipase D signaling pathway	0.54375928672121	0.689931137990352	1	60	40	3108	Over	XP_020465798.1	1-phosphatidylinositol 4%2C5-bisphosphate phosphodiesterase beta-3
map05133	Pertussis	0.567252928788031	0.711651152131375	1	64	40	3108	Over	XP_020478248.1	F-actin-uncapping protein LRRC16A-like
map04728	Dopaminergic synapse	0.572939486885429	0.711651152131375	1	65	40	3108	Over	XP_020465798.1	1-phosphatidylinositol 4%2C5-bisphosphate phosphodiesterase beta-3
map05146	Amoebiasis	0.589565507939289	0.724674270175376	1	68	40	3108	Over	XP_020465798.1	1-phosphatidylinositol 4%2C5-bisphosphate phosphodiesterase beta-3
map04152	AMPK signaling pathway	0.600297110689305	0.730258340838536	1	70	40	3108	Over	XP_020441578.1	fructose-1%2C6-bisphosphatase isozyme 2-like
map05100	Bacterial invasion of epithelial cells	0.615883343934818	0.741573822288863	1	73	40	3108	Over	XP_020463412.1	actin-related protein 2/3 complex subunit 4
map05010	Alzheimer's disease	0.671348972915696	0.800193725293455	2	123	40	3108	Over	XP_020452329.1 XP_020465798.1	NADH dehydrogenase [ubiquinone] 1 beta subcomplex subunit 5%2C mitochondrial,1-phosphatidylinositol 4%2C5-bisphosphate phosphodiesterase beta-3
map05016	Huntington's disease	0.692038032740391	0.812707641920018	2	135	40	3108	Over	XP_020452329.1 XP_020465798.1	NADH dehydrogenase [ubiquinone] 1 beta subcomplex subunit 5%2C mitochondrial,1-phosphatidylinositol 4%2C5-bisphosphate phosphodiesterase beta-3
map03013	RNA transport	0.695622642660354	0.812707641920018	2	137	40	3108	Over	XP_020463163.1 XP_020475456.1	eukaryotic translation initiation factor 4E-1A isoform X1,elongation factor 1-alpha-like
map04151	PI3K-Akt signaling pathway	0.712043871693033	0.823737028037038	2	146	40	3108	Over	XP_020463163.1 XP_020449433.1	eukaryotic translation initiation factor 4E-1A isoform X1,UPF0600 protein C5orf51 homolog isoform X1
