# Supplementary material for: Protein expression patterns and metal metabolites in a protogynous hermaphrodite fish, the ricefield eel (Monopterus albus)
Source: BMC Genomics. 2024 May 21;25:500. doi: 10.1186/s12864-024-10397-w (PMC11106920; doi:10.1186/s12864-024-10397-w)
Supplement: Supplementary file 14 — Supplementary Material 14 [file 12864_2024_10397_MOESM14_ESM.xls]

GO_ID	GO_Term	GO_Class	Pvalue	AdjustedPv	x1	x2	n	N	EnrichDirect	GOlevl	ProtID	Description
GO:0055065	metal ion homeostasis	BP	0.00188522386578864	0.247483250903224	4	16	137	3913	Over	8	XP_020441609.1 XP_020457473.1 XP_020462555.1 XP_020473767.1	ferritin%2C liver middle subunit-like,copper homeostasis protein cutC homolog,ferritin%2C heavy subunit,vesicle-associated membrane protein-associated protein B-like isoform X1
GO:0030170	pyridoxal phosphate binding	MF	0.00239899417380914	0.247483250903224	4	17	137	3913	Over	4	XP_020459894.1 XP_020463879.1 XP_020478213.1 XP_020478786.1	mitochondrial amidoxime-reducing component 1-like,pyridoxal-dependent decarboxylase domain-containing protein 1,5-phosphohydroxy-L-lysine phospho-lyase,2-amino-3-ketobutyrate coenzyme A ligase%2C mitochondrial
GO:0043168	anion binding	MF	0.00294737405443284	0.247483250903224	5	29	137	3913	Over	4	XP_020449296.1 XP_020459894.1 XP_020463879.1 XP_020478213.1 XP_020478786.1	fatty acid-binding protein%2C liver-type-like,mitochondrial amidoxime-reducing component 1-like,pyridoxal-dependent decarboxylase domain-containing protein 1,5-phosphohydroxy-L-lysine phospho-lyase,2-amino-3-ketobutyrate coenzyme A ligase%2C mitochondrial
GO:0030246	carbohydrate binding	MF	0.00643671346867898	0.247483250903224	4	22	137	3913	Over	3	XP_020472009.1 XP_020473523.1 XP_020474244.1 XP_020478225.1	beta-galactoside-binding lectin-like,galectin-2-like,sushi domain-containing protein 2,glutamine--fructose-6-phosphate aminotransferase [isomerizing] 2-like
GO:0004075	biotin carboxylase activity	MF	0.00697121782953902	0.247483250903224	2	4	137	3913	Over	5	XP_020472738.1 XP_020479078.1	methylcrotonoyl-CoA carboxylase subunit alpha%2C mitochondrial,propionyl-CoA carboxylase alpha chain%2C mitochondrial
GO:0055076	transition metal ion homeostasis	BP	0.00732307598506405	0.247483250903224	3	12	137	3913	Over	9	XP_020441609.1 XP_020457473.1 XP_020462555.1	ferritin%2C liver middle subunit-like,copper homeostasis protein cutC homolog,ferritin%2C heavy subunit
GO:0006355	regulation of transcription, DNA-templated	BP	0.00732307598506405	0.247483250903224	3	12	137	3913	Over	6	XP_020448781.1 XP_020458018.1 XP_020471975.1	SWI/SNF complex subunit SMARCC2 isoform X1,heterogeneous nuclear ribonucleoprotein K isoform X1,transcription factor p65
GO:0044712	single-organism catabolic process	BP	0.00738164430635064	0.247483250903224	6	50	137	3913	Over	4	XP_020443187.1 XP_020444600.1 XP_020453830.1 XP_020465911.1 XP_020476317.1 XP_020478786.1	beta-enolase isoform X1,fructose-bisphosphate aldolase A,enolase-like,inositol monophosphatase 1-like,matrix metalloproteinase-9,2-amino-3-ketobutyrate coenzyme A ligase%2C mitochondrial
GO:0016829	lyase activity	MF	0.00769042098796924	0.247483250903224	5	36	137	3913	Over	3	XP_020443187.1 XP_020444600.1 XP_020452781.1 XP_020453830.1 XP_020463879.1	beta-enolase isoform X1,fructose-bisphosphate aldolase A,pterin-4-alpha-carbinolamine dehydratase-like,enolase-like,pyridoxal-dependent decarboxylase domain-containing protein 1
GO:0016836	hydro-lyase activity	MF	0.00927883474323367	0.247483250903224	3	13	137	3913	Over	5	XP_020443187.1 XP_020452781.1 XP_020453830.1	beta-enolase isoform X1,pterin-4-alpha-carbinolamine dehydratase-like,enolase-like
GO:0000015	phosphopyruvate hydratase complex	CC	0.011352804093958	0.247483250903224	2	5	137	3913	Over	5	XP_020443187.1 XP_020453830.1	beta-enolase isoform X1,enolase-like
GO:0004634	phosphopyruvate hydratase activity	MF	0.011352804093958	0.247483250903224	2	5	137	3913	Over	6	XP_020443187.1 XP_020453830.1	beta-enolase isoform X1,enolase-like
GO:0005829	cytosol	CC	0.0140252040778343	0.247483250903224	3	15	137	3913	Over	5	XP_020443187.1 XP_020453830.1 XP_020474426.1	beta-enolase isoform X1,enolase-like,14 kDa phosphohistidine phosphatase
GO:0006875	cellular metal ion homeostasis	BP	0.0140252040778343	0.247483250903224	3	15	137	3913	Over	8	XP_020441609.1 XP_020462555.1 XP_020473767.1	ferritin%2C liver middle subunit-like,ferritin%2C heavy subunit,vesicle-associated membrane protein-associated protein B-like isoform X1
GO:0042592	homeostatic process	BP	0.0174984220590769	0.247483250903224	6	60	137	3913	Over	4	XP_020441609.1 XP_020449852.1 XP_020457473.1 XP_020462555.1 XP_020473767.1 XP_020474031.1	ferritin%2C liver middle subunit-like,protein disulfide-isomerase,copper homeostasis protein cutC homolog,ferritin%2C heavy subunit,vesicle-associated membrane protein-associated protein B-like isoform X1,peroxiredoxin-1
GO:0043436	oxoacid metabolic process	BP	0.0182381723322703	0.247483250903224	8	96	137	3913	Over	5	XP_020443187.1 XP_020444600.1 XP_020453830.1 XP_020461587.1 XP_020463654.1 XP_020463879.1 XP_020478786.1 XP_020478918.1	beta-enolase isoform X1,fructose-bisphosphate aldolase A,enolase-like,eosinophil peroxidase-like,trifunctional enzyme subunit alpha%2C mitochondrial,pyridoxal-dependent decarboxylase domain-containing protein 1,2-amino-3-ketobutyrate coenzyme A ligase%2C mitochondrial,ubiquitin-conjugating enzyme E2 variant 3-like
GO:0032787	monocarboxylic acid metabolic process	BP	0.0194345416475322	0.247483250903224	4	30	137	3913	Over	7	XP_020443187.1 XP_020444600.1 XP_020453830.1 XP_020463654.1	beta-enolase isoform X1,fructose-bisphosphate aldolase A,enolase-like,trifunctional enzyme subunit alpha%2C mitochondrial
GO:0044723	single-organism carbohydrate metabolic process	BP	0.0211722329095634	0.247483250903224	5	46	137	3913	Over	4	XP_020443187.1 XP_020444600.1 XP_020453830.1 XP_020465911.1 XP_020470395.1	beta-enolase isoform X1,fructose-bisphosphate aldolase A,enolase-like,inositol monophosphatase 1-like,trehalase
GO:0009056	catabolic process	BP	0.021389017098352	0.247483250903224	9	118	137	3913	Over	3	XP_020443187.1 XP_020444600.1 XP_020445230.1 XP_020452866.1 XP_020453830.1 XP_020455645.1 XP_020465911.1 XP_020476317.1 XP_020478786.1	beta-enolase isoform X1,fructose-bisphosphate aldolase A,proteasome subunit beta type-6-B like protein-like,proteasome subunit alpha type-2,enolase-like,elongin-C,inositol monophosphatase 1-like,matrix metalloproteinase-9,2-amino-3-ketobutyrate coenzyme A ligase%2C mitochondrial
GO:0008199	ferric iron binding	MF	0.0227666739950862	0.247483250903224	2	7	137	3913	Over	8	XP_020441609.1 XP_020462555.1	ferritin%2C liver middle subunit-like,ferritin%2C heavy subunit
GO:0005975	carbohydrate metabolic process	BP	0.0253344468629707	0.247483250903224	8	102	137	3913	Over	4	XP_020443187.1 XP_020444600.1 XP_020453830.1 XP_020465911.1 XP_020470395.1 XP_020474912.1 XP_020478225.1 XP_020479296.1	beta-enolase isoform X1,fructose-bisphosphate aldolase A,enolase-like,inositol monophosphatase 1-like,trehalase,glucosamine-6-phosphate isomerase 1-like,glutamine--fructose-6-phosphate aminotransferase [isomerizing] 2-like,alpha-N-acetylgalactosaminidase-like
GO:0006096	glycolytic process	BP	0.0269771048058201	0.247483250903224	3	19	137	3913	Over	6	XP_020443187.1 XP_020444600.1 XP_020453830.1	beta-enolase isoform X1,fructose-bisphosphate aldolase A,enolase-like
GO:0006826	iron ion transport	BP	0.0296667556729678	0.247483250903224	2	8	137	3913	Over	9	XP_020441609.1 XP_020462555.1	ferritin%2C liver middle subunit-like,ferritin%2C heavy subunit
GO:0006357	regulation of transcription from RNA polymerase II promoter	BP	0.0296667556729678	0.247483250903224	2	8	137	3913	Over	7	XP_020448781.1 XP_020458018.1	SWI/SNF complex subunit SMARCC2 isoform X1,heterogeneous nuclear ribonucleoprotein K isoform X1
GO:0016861	intramolecular oxidoreductase activity, interconverting aldoses and ketoses	MF	0.0296667556729678	0.247483250903224	2	8	137	3913	Over	5	XP_020471061.1 XP_020474912.1	triosephosphate isomerase,glucosamine-6-phosphate isomerase 1-like
GO:0006732	coenzyme metabolic process	BP	0.032481466766043	0.247483250903224	4	35	137	3913	Over	5	XP_020443187.1 XP_020444600.1 XP_020452781.1 XP_020453830.1	beta-enolase isoform X1,fructose-bisphosphate aldolase A,pterin-4-alpha-carbinolamine dehydratase-like,enolase-like
GO:0043167	ion binding	MF	0.0344884008516469	0.247483250903224	27	521	137	3913	Over	3	XP_020441188.1 XP_020441609.1 XP_020442960.1 XP_020443187.1 XP_020449180.1 XP_020449296.1 XP_020453830.1 XP_020455556.1 XP_020455803.1 XP_020457473.1 XP_020459894.1 XP_020461045.1 XP_020462555.1 XP_020463711.1 XP_020463879.1 XP_020470730.1 XP_020471252.1 XP_020471936.1 XP_020472738.1 XP_020474688.1 XP_020476317.1 XP_020478213.1 XP_020478303.1 XP_020478786.1 XP_020479078.1 XP_020479799.1 XP_020480…	LOW QUALITY PROTEIN: versican core protein-like,ferritin%2C liver middle subunit-like,uncharacterized protein LOC109952296,beta-enolase isoform X1,nucleobindin-2 isoform X1,fatty acid-binding protein%2C liver-type-like,enolase-like,cadherin-1,carboxypeptidase D,copper homeostasis protein cutC homolog,mitochondrial amidoxime-reducing component 1-like,nucleobindin-2-like isoform X1,ferritin%2C heav…
GO:0000281	mitotic cytokinesis	BP	0.0350115001277792	0.247483250903224	1	1	137	3913	Over	5	XP_020445308.1	sorting nexin-9 isoform X1
GO:0045098	type III intermediate filament	CC	0.0350115001277792	0.247483250903224	1	1	137	3913	Over	7	XP_020448591.1	peripherin
GO:0055070	copper ion homeostasis	BP	0.0350115001277792	0.247483250903224	1	1	137	3913	Over	10	XP_020457473.1	copper homeostasis protein cutC homolog
GO:0002149	hypochlorous acid biosynthetic process	BP	0.0350115001277792	0.247483250903224	1	1	137	3913	Over	6	XP_020461587.1	eosinophil peroxidase-like
GO:0004555	alpha,alpha-trehalase activity	MF	0.0350115001277792	0.247483250903224	1	1	137	3913	Over	7	XP_020470395.1	trehalase
GO:0005991	trehalose metabolic process	BP	0.0350115001277792	0.247483250903224	1	1	137	3913	Over	5	XP_020470395.1	trehalase
GO:0008016	regulation of heart contraction	BP	0.0350115001277792	0.247483250903224	1	1	137	3913	Over	6	XP_020471252.1	protein S100-A1-like
GO:0051092	positive regulation of NF-kappaB transcription factor activity	BP	0.0350115001277792	0.247483250903224	1	1	137	3913	Over	4	XP_020471975.1	transcription factor p65
GO:0071159	NF-kappaB complex	CC	0.0350115001277792	0.247483250903224	1	1	137	3913	Over	4	XP_020471975.1	transcription factor p65
GO:0008969	phosphohistidine phosphatase activity	MF	0.0350115001277792	0.247483250903224	1	1	137	3913	Over	7	XP_020474426.1	14 kDa phosphohistidine phosphatase
GO:0035971	peptidyl-histidine dephosphorylation	BP	0.0350115001277792	0.247483250903224	1	1	137	3913	Over	8	XP_020474426.1	14 kDa phosphohistidine phosphatase
GO:0030574	collagen catabolic process	BP	0.0350115001277792	0.247483250903224	1	1	137	3913	Over	5	XP_020476317.1	matrix metalloproteinase-9
GO:0016471	vacuolar proton-transporting V-type ATPase complex	CC	0.0350115001277792	0.247483250903224	1	1	137	3913	Over	5	XP_020478104.1	V-type proton ATPase subunit G 1
GO:0006567	threonine catabolic process	BP	0.0350115001277792	0.247483250903224	1	1	137	3913	Over	6	XP_020478786.1	2-amino-3-ketobutyrate coenzyme A ligase%2C mitochondrial
GO:0008890	glycine C-acetyltransferase activity	MF	0.0350115001277792	0.247483250903224	1	1	137	3913	Over	8	XP_020478786.1	2-amino-3-ketobutyrate coenzyme A ligase%2C mitochondrial
GO:0019239	deaminase activity	MF	0.037279942554435	0.258450370978343	2	9	137	3913	Over	3	XP_020443337.1 XP_020474912.1	adenosine deaminase,glucosamine-6-phosphate isomerase 1-like
GO:0019725	cellular homeostasis	BP	0.0391709777923123	0.262869114766781	5	54	137	3913	Over	4	XP_020441609.1 XP_020449852.1 XP_020462555.1 XP_020473767.1 XP_020474031.1	ferritin%2C liver middle subunit-like,protein disulfide-isomerase,ferritin%2C heavy subunit,vesicle-associated membrane protein-associated protein B-like isoform X1,peroxiredoxin-1
GO:0019752	carboxylic acid metabolic process	BP	0.0451235508576909	0.276634788142203	7	94	137	3913	Over	6	XP_020443187.1 XP_020444600.1 XP_020453830.1 XP_020463654.1 XP_020463879.1 XP_020478786.1 XP_020478918.1	beta-enolase isoform X1,fructose-bisphosphate aldolase A,enolase-like,trifunctional enzyme subunit alpha%2C mitochondrial,pyridoxal-dependent decarboxylase domain-containing protein 1,2-amino-3-ketobutyrate coenzyme A ligase%2C mitochondrial,ubiquitin-conjugating enzyme E2 variant 3-like
GO:0006879	cellular iron ion homeostasis	BP	0.045548606495465	0.276634788142203	2	10	137	3913	Over	10	XP_020441609.1 XP_020462555.1	ferritin%2C liver middle subunit-like,ferritin%2C heavy subunit
GO:0044391	ribosomal subunit	CC	0.045548606495465	0.276634788142203	2	10	137	3913	Over	4	XP_020448561.1 XP_020462820.1	60S ribosomal protein L26,28S ribosomal protein S29%2C mitochondrial
GO:0008289	lipid binding	MF	0.0461012310720932	0.27699156335816	6	75	137	3913	Over	3	XP_020445308.1 XP_020449296.1 XP_020468519.1 XP_020468520.1 XP_020470730.1 XP_020475254.1	sorting nexin-9 isoform X1,fatty acid-binding protein%2C liver-type-like,myelin P2 protein-like,myelin P2 protein-like,annexin A1-like,acyl-coenzyme A thioesterase 11-like
GO:0004867	serine-type endopeptidase inhibitor activity	MF	0.0544182297851855	0.311393203770784	2	11	137	3913	Over	7	XP_020448746.1 XP_020478303.1	inter-alpha-trypsin inhibitor heavy chain H3,amyloid beta A4 protein isoform X1
GO:0048037	cofactor binding	MF	0.0568951319705204	0.312006317861324	6	79	137	3913	Over	3	XP_020457630.1 XP_020459894.1 XP_020463879.1 XP_020478213.1 XP_020478786.1 XP_020480112.1	NAD-dependent protein deacylase sirtuin-5%2C mitochondrial isoform X1,mitochondrial amidoxime-reducing component 1-like,pyridoxal-dependent decarboxylase domain-containing protein 1,5-phosphohydroxy-L-lysine phospho-lyase,2-amino-3-ketobutyrate coenzyme A ligase%2C mitochondrial,LOW QUALITY PROTEIN: glyoxylate reductase/hydroxypyruvate reductase-like
GO:0005539	glycosaminoglycan binding	MF	0.0638372605452098	0.312006317861324	2	12	137	3913	Over	4	XP_020441188.1 XP_020478303.1	LOW QUALITY PROTEIN: versican core protein-like,amyloid beta A4 protein isoform X1
GO:1901575	organic substance catabolic process	BP	0.0639814730369004	0.312006317861324	8	116	137	3913	Over	4	XP_020443187.1 XP_020444600.1 XP_020445230.1 XP_020452866.1 XP_020453830.1 XP_020455645.1 XP_020465911.1 XP_020478786.1	beta-enolase isoform X1,fructose-bisphosphate aldolase A,proteasome subunit beta type-6-B like protein-like,proteasome subunit alpha type-2,enolase-like,elongin-C,inositol monophosphatase 1-like,2-amino-3-ketobutyrate coenzyme A ligase%2C mitochondrial
GO:0030212	hyaluronan metabolic process	BP	0.0688058315394597	0.312006317861324	1	2	137	3913	Over	8	XP_020448746.1	inter-alpha-trypsin inhibitor heavy chain H3
GO:0006729	tetrahydrobiopterin biosynthetic process	BP	0.0688058315394597	0.312006317861324	1	2	137	3913	Over	7	XP_020452781.1	pterin-4-alpha-carbinolamine dehydratase-like
GO:0008124	4-alpha-hydroxytetrahydrobiopterin dehydratase activity	MF	0.0688058315394597	0.312006317861324	1	2	137	3913	Over	6	XP_020452781.1	pterin-4-alpha-carbinolamine dehydratase-like
GO:0003785	actin monomer binding	MF	0.0688058315394597	0.312006317861324	1	2	137	3913	Over	6	XP_020456437.1	thymosin beta-4
GO:0030151	molybdenum ion binding	MF	0.0688058315394597	0.312006317861324	1	2	137	3913	Over	7	XP_020459894.1	mitochondrial amidoxime-reducing component 1-like
GO:0008373	sialyltransferase activity	MF	0.0688058315394597	0.312006317861324	1	2	137	3913	Over	5	XP_020460447.1	alpha-N-acetylgalactosaminide alpha-2%2C6-sialyltransferase 2-like
GO:0008934	inositol monophosphate 1-phosphatase activity	MF	0.0688058315394597	0.312006317861324	1	2	137	3913	Over	9	XP_020465911.1	inositol monophosphatase 1-like
GO:0046855	inositol phosphate dephosphorylation	BP	0.0688058315394597	0.312006317861324	1	2	137	3913	Over	5	XP_020465911.1	inositol monophosphatase 1-like
GO:0004807	triose-phosphate isomerase activity	MF	0.0688058315394597	0.312006317861324	1	2	137	3913	Over	6	XP_020471061.1	triosephosphate isomerase
GO:0030968	endoplasmic reticulum unfolded protein response	BP	0.0688058315394597	0.312006317861324	1	2	137	3913	Over	5	XP_020473767.1	vesicle-associated membrane protein-associated protein B-like isoform X1
GO:0004342	glucosamine-6-phosphate deaminase activity	MF	0.0688058315394597	0.312006317861324	1	2	137	3913	Over	4	XP_020474912.1	glucosamine-6-phosphate isomerase 1-like
GO:0006044	N-acetylglucosamine metabolic process	BP	0.0688058315394597	0.312006317861324	1	2	137	3913	Over	7	XP_020474912.1	glucosamine-6-phosphate isomerase 1-like
GO:0001503	ossification	BP	0.0688058315394597	0.312006317861324	1	2	137	3913	Over	4	XP_020476317.1	matrix metalloproteinase-9
GO:0016684	oxidoreductase activity, acting on peroxide as acceptor	MF	0.0737569743273873	0.328264064753372	2	13	137	3913	Over	4	XP_020461587.1 XP_020474031.1	eosinophil peroxidase-like,peroxiredoxin-1
GO:0016830	carbon-carbon lyase activity	MF	0.0841313416579146	0.363225732547044	2	14	137	3913	Over	4	XP_020444600.1 XP_020463879.1	fructose-bisphosphate aldolase A,pyridoxal-dependent decarboxylase domain-containing protein 1
GO:0006897	endocytosis	BP	0.0949169012856192	0.373099138397942	2	15	137	3913	Over	6	XP_020445308.1 XP_020471072.1	sorting nexin-9 isoform X1,adaptin ear-binding coat-associated protein 1-like isoform X1
GO:0016209	antioxidant activity	MF	0.0949169012856192	0.373099138397942	2	15	137	3913	Over	2	XP_020461587.1 XP_020474031.1	eosinophil peroxidase-like,peroxiredoxin-1
GO:0044282	small molecule catabolic process	BP	0.0949169012856192	0.373099138397942	2	15	137	3913	Over	5	XP_020465911.1 XP_020478786.1	inositol monophosphatase 1-like,2-amino-3-ketobutyrate coenzyme A ligase%2C mitochondrial
GO:0005509	calcium ion binding	MF	0.098715912894891	0.373099138397942	10	163	137	3913	Over	6	XP_020441188.1 XP_020442960.1 XP_020449180.1 XP_020455556.1 XP_020461045.1 XP_020470730.1 XP_020471252.1 XP_020471936.1 XP_020474688.1 XP_020479799.1	LOW QUALITY PROTEIN: versican core protein-like,uncharacterized protein LOC109952296,nucleobindin-2 isoform X1,cadherin-1,nucleobindin-2-like isoform X1,annexin A1-like,protein S100-A1-like,ependymin-like,45 kDa calcium-binding protein,fibulin-1 isoform X2
GO:0004332	fructose-bisphosphate aldolase activity	MF	0.101425008496528	0.373099138397942	1	3	137	3913	Over	6	XP_020444600.1	fructose-bisphosphate aldolase A
GO:0090544	BAF-type complex	CC	0.101425008496528	0.373099138397942	1	3	137	3913	Over	5	XP_020448781.1	SWI/SNF complex subunit SMARCC2 isoform X1
GO:0005504	fatty acid binding	MF	0.101425008496528	0.373099138397942	1	3	137	3913	Over	4	XP_020449296.1	fatty acid-binding protein%2C liver-type-like
GO:0000042	protein targeting to Golgi	BP	0.101425008496528	0.373099138397942	1	3	137	3913	Over	7	XP_020452977.1	golgin subfamily A member 4
GO:0007172	signal complex assembly	BP	0.101425008496528	0.373099138397942	1	3	137	3913	Over	5	XP_020453066.1	focal adhesion kinase 1-like isoform X1
GO:0003887	DNA-directed DNA polymerase activity	MF	0.101425008496528	0.373099138397942	1	3	137	3913	Over	7	XP_020454022.1	myb-binding protein 1A
GO:0070403	NAD+ binding	MF	0.101425008496528	0.373099138397942	1	3	137	3913	Over	6	XP_020457630.1	NAD-dependent protein deacylase sirtuin-5%2C mitochondrial isoform X1
GO:0004045	aminoacyl-tRNA hydrolase activity	MF	0.101425008496528	0.373099138397942	1	3	137	3913	Over	6	XP_020471035.1	putative peptidyl-tRNA hydrolase PTRHD1
GO:0004364	glutathione transferase activity	MF	0.101425008496528	0.373099138397942	1	3	137	3913	Over	5	XP_020473748.1	glutathione S-transferase Mu 3-like
GO:0050900	leukocyte migration	BP	0.101425008496528	0.373099138397942	1	3	137	3913	Over	3	XP_020476317.1	matrix metalloproteinase-9
GO:0004222	metalloendopeptidase activity	MF	0.106072638901719	0.383755514899156	2	16	137	3913	Over	7	XP_020442141.1 XP_020476317.1	endothelin-converting enzyme 2 isoform X1,matrix metalloproteinase-9
GO:0044262	cellular carbohydrate metabolic process	BP	0.106072638901719	0.383755514899156	2	16	137	3913	Over	4	XP_020465911.1 XP_020470395.1	inositol monophosphatase 1-like,trehalase
GO:0005773	vacuole	CC	0.117559871107489	0.417540231864528	2	17	137	3913	Over	5	XP_020461675.1 XP_020478104.1	prosaposin-like,V-type proton ATPase subunit G 1
GO:0016746	transferase activity, transferring acyl groups	MF	0.117559871107489	0.417540231864528	2	17	137	3913	Over	4	XP_020475369.1 XP_020478786.1	coagulation factor XIII A chain-like,2-amino-3-ketobutyrate coenzyme A ligase%2C mitochondrial
GO:0008237	metallopeptidase activity	MF	0.122163999907246	0.429659726503047	3	35	137	3913	Over	6	XP_020442141.1 XP_020455803.1 XP_020476317.1	endothelin-converting enzyme 2 isoform X1,carboxypeptidase D,matrix metalloproteinase-9
GO:0000049	tRNA binding	MF	0.132909605385524	0.437569979374261	1	4	137	3913	Over	6	XP_020441989.1	tyrosine--tRNA ligase%2C cytoplasmic-like
GO:0008146	sulfotransferase activity	MF	0.132909605385524	0.437569979374261	1	4	137	3913	Over	5	XP_020444325.1	amine sulfotransferase-like
GO:0005761	mitochondrial ribosome	CC	0.132909605385524	0.437569979374261	1	4	137	3913	Over	4	XP_020462820.1	28S ribosomal protein S29%2C mitochondrial
GO:0003857	3-hydroxyacyl-CoA dehydrogenase activity	MF	0.132909605385524	0.437569979374261	1	4	137	3913	Over	6	XP_020463654.1	trifunctional enzyme subunit alpha%2C mitochondrial
GO:0006874	cellular calcium ion homeostasis	BP	0.132909605385524	0.437569979374261	1	4	137	3913	Over	9	XP_020473767.1	vesicle-associated membrane protein-associated protein B-like isoform X1
GO:0004298	threonine-type endopeptidase activity	MF	0.141385079074962	0.458597872952651	2	19	137	3913	Over	7	XP_020445230.1 XP_020452866.1	proteasome subunit beta type-6-B like protein-like,proteasome subunit alpha type-2
GO:0005839	proteasome core complex	CC	0.141385079074962	0.458597872952651	2	19	137	3913	Over	4	XP_020445230.1 XP_020452866.1	proteasome subunit beta type-6-B like protein-like,proteasome subunit alpha type-2
GO:0005634	nucleus	CC	0.14212011426667	0.458597872952651	11	195	137	3913	Over	5	XP_020441982.1 XP_020448781.1 XP_020456232.1 XP_020456984.1 XP_020463239.1 XP_020463798.1 XP_020464717.1 XP_020471975.1 XP_020477071.1 XP_020478344.1 XP_020479516.1	thioredoxin-like protein 4A,SWI/SNF complex subunit SMARCC2 isoform X1,ester hydrolase C11orf54 homolog,nucleosome assembly protein 1-like 1 isoform X1,core histone macro-H2A.2 isoform X1,pre-mRNA-processing factor 6,survival motor neuron protein-like isoform X1,transcription factor p65,replication protein A 14 kDa subunit,protein IWS1 homolog,cleavage and polyadenylation specificity factor subun…
GO:0007399	nervous system development	BP	0.153656367532352	0.461277632649783	2	20	137	3913	Over	5	XP_020469245.1 XP_020478303.1	noelin isoform X1,amyloid beta A4 protein isoform X1
GO:0004857	enzyme inhibitor activity	MF	0.163177366069418	0.461277632649783	3	40	137	3913	Over	4	XP_020448746.1 XP_020470730.1 XP_020478303.1	inter-alpha-trypsin inhibitor heavy chain H3,annexin A1-like,amyloid beta A4 protein isoform X1
GO:0015934	large ribosomal subunit	CC	0.163298805708416	0.461277632649783	1	5	137	3913	Over	5	XP_020448561.1	60S ribosomal protein L26
GO:0006665	sphingolipid metabolic process	BP	0.163298805708416	0.461277632649783	1	5	137	3913	Over	5	XP_020461675.1	prosaposin-like
GO:0015935	small ribosomal subunit	CC	0.163298805708416	0.461277632649783	1	5	137	3913	Over	5	XP_020462820.1	28S ribosomal protein S29%2C mitochondrial
GO:0004859	phospholipase inhibitor activity	MF	0.163298805708416	0.461277632649783	1	5	137	3913	Over	6	XP_020470730.1	annexin A1-like
GO:0005834	heterotrimeric G-protein complex	CC	0.163298805708416	0.461277632649783	1	5	137	3913	Over	4	XP_020471894.1	guanine nucleotide-binding protein G(I)/G(S)/G(O) subunit gamma-12
GO:0007188	adenylate cyclase-modulating G-protein coupled receptor signaling pathway	BP	0.163298805708416	0.461277632649783	1	5	137	3913	Over	7	XP_020472423.1	guanine nucleotide-binding protein G(i) subunit alpha-1
GO:0003810	protein-glutamine gamma-glutamyltransferase activity	MF	0.163298805708416	0.461277632649783	1	5	137	3913	Over	6	XP_020475369.1	coagulation factor XIII A chain-like
GO:0018149	peptide cross-linking	BP	0.163298805708416	0.461277632649783	1	5	137	3913	Over	7	XP_020475369.1	coagulation factor XIII A chain-like
GO:0007015	actin filament organization	BP	0.163782349456788	0.461277632649783	4	61	137	3913	Over	4	XP_020450181.1 XP_020456437.1 XP_020463412.1 XP_020476915.1	protein diaphanous homolog 1,thymosin beta-4,actin-related protein 2/3 complex subunit 4,fascin
GO:0044255	cellular lipid metabolic process	BP	0.180613665541619	0.48732124221243	3	42	137	3913	Over	4	XP_020461675.1 XP_020463654.1 XP_020465911.1	prosaposin-like,trifunctional enzyme subunit alpha%2C mitochondrial,inositol monophosphatase 1-like
GO:0051603	proteolysis involved in cellular protein catabolic process	BP	0.189516192013843	0.48732124221243	3	43	137	3913	Over	6	XP_020445230.1 XP_020452866.1 XP_020455645.1	proteasome subunit beta type-6-B like protein-like,proteasome subunit alpha type-2,elongin-C
GO:0046872	metal ion binding	MF	0.189747643560645	0.48732124221243	23	499	137	3913	Over	5	XP_020441188.1 XP_020441609.1 XP_020442960.1 XP_020443187.1 XP_020449180.1 XP_020453830.1 XP_020455556.1 XP_020455803.1 XP_020457473.1 XP_020459894.1 XP_020461045.1 XP_020462555.1 XP_020463711.1 XP_020470730.1 XP_020471252.1 XP_020471936.1 XP_020472738.1 XP_020474688.1 XP_020476317.1 XP_020478303.1 XP_020479078.1 XP_020479799.1 XP_020480100.1	LOW QUALITY PROTEIN: versican core protein-like,ferritin%2C liver middle subunit-like,uncharacterized protein LOC109952296,beta-enolase isoform X1,nucleobindin-2 isoform X1,enolase-like,cadherin-1,carboxypeptidase D,copper homeostasis protein cutC homolog,mitochondrial amidoxime-reducing component 1-like,nucleobindin-2-like isoform X1,ferritin%2C heavy subunit,cysteine-rich protein 1,annexin A1-l…
GO:0007186	G-protein coupled receptor signaling pathway	BP	0.191545093452037	0.48732124221243	2	23	137	3913	Over	5	XP_020471894.1 XP_020472423.1	guanine nucleotide-binding protein G(I)/G(S)/G(O) subunit gamma-12,guanine nucleotide-binding protein G(i) subunit alpha-1
GO:0016477	cell migration	BP	0.191545093452037	0.48732124221243	2	23	137	3913	Over	4	XP_020476317.1 XP_020476915.1	matrix metalloproteinase-9,fascin
GO:0051287	NAD binding	MF	0.191545093452037	0.48732124221243	2	23	137	3913	Over	5	XP_020457630.1 XP_020480112.1	NAD-dependent protein deacylase sirtuin-5%2C mitochondrial isoform X1,LOW QUALITY PROTEIN: glyoxylate reductase/hydroxypyruvate reductase-like
GO:0005540	hyaluronic acid binding	MF	0.192630449418228	0.48732124221243	1	6	137	3913	Over	5	XP_020441188.1	LOW QUALITY PROTEIN: versican core protein-like
GO:0008484	sulfuric ester hydrolase activity	MF	0.192630449418228	0.48732124221243	1	6	137	3913	Over	5	XP_020443069.1	N-acetylglucosamine-6-sulfatase-like
GO:0005925	focal adhesion	CC	0.192630449418228	0.48732124221243	1	6	137	3913	Over	5	XP_020453066.1	focal adhesion kinase 1-like isoform X1
GO:0007156	homophilic cell adhesion via plasma membrane adhesion molecules	BP	0.192630449418228	0.48732124221243	1	6	137	3913	Over	6	XP_020455556.1	cadherin-1
GO:0051920	peroxiredoxin activity	MF	0.192630449418228	0.48732124221243	1	6	137	3913	Over	3	XP_020474031.1	peroxiredoxin-1
GO:0008483	transaminase activity	MF	0.192630449418228	0.48732124221243	1	6	137	3913	Over	5	XP_020478213.1	5-phosphohydroxy-L-lysine phospho-lyase
GO:0008201	heparin binding	MF	0.192630449418228	0.48732124221243	1	6	137	3913	Over	4	XP_020478303.1	amyloid beta A4 protein isoform X1
GO:0065008	regulation of biological quality	BP	0.199002727248015	0.49819779981187	7	121	137	3913	Over	3	XP_020441609.1 XP_020449852.1 XP_020457473.1 XP_020462555.1 XP_020463412.1 XP_020473767.1 XP_020474031.1	ferritin%2C liver middle subunit-like,protein disulfide-isomerase,copper homeostasis protein cutC homolog,ferritin%2C heavy subunit,actin-related protein 2/3 complex subunit 4,vesicle-associated membrane protein-associated protein B-like isoform X1,peroxiredoxin-1
GO:0005681	spliceosomal complex	CC	0.220941078655419	0.52747853546542	1	7	137	3913	Over	5	XP_020441982.1	thioredoxin-like protein 4A
GO:0006338	chromatin remodeling	BP	0.220941078655419	0.52747853546542	1	7	137	3913	Over	6	XP_020448781.1	SWI/SNF complex subunit SMARCC2 isoform X1
GO:0004601	peroxidase activity	MF	0.220941078655419	0.52747853546542	1	7	137	3913	Over	3	XP_020461587.1	eosinophil peroxidase-like
GO:0030247	polysaccharide binding	MF	0.220941078655419	0.52747853546542	1	7	137	3913	Over	4	XP_020474244.1	sushi domain-containing protein 2
GO:0006310	DNA recombination	BP	0.220941078655419	0.52747853546542	1	7	137	3913	Over	6	XP_020477071.1	replication protein A 14 kDa subunit
GO:0099513	polymeric cytoskeletal fiber	CC	0.235519477543446	0.539155942704064	3	48	137	3913	Over	5	XP_020443391.1 XP_020448330.1 XP_020448591.1	tubulin alpha-1A chain-like,keratin%2C type I cytoskeletal 18-like,peripherin
GO:0005882	intermediate filament	CC	0.243612265618681	0.539155942704064	2	27	137	3913	Over	6	XP_020448330.1 XP_020448591.1	keratin%2C type I cytoskeletal 18-like,peripherin
GO:0006325	chromatin organization	BP	0.243612265618681	0.539155942704064	2	27	137	3913	Over	5	XP_020448781.1 XP_020456984.1	SWI/SNF complex subunit SMARCC2 isoform X1,nucleosome assembly protein 1-like 1 isoform X1
GO:0004181	metallocarboxypeptidase activity	MF	0.248265981938626	0.539155942704064	1	8	137	3913	Over	8	XP_020455803.1	carboxypeptidase D
GO:0006334	nucleosome assembly	BP	0.248265981938626	0.539155942704064	1	8	137	3913	Over	6	XP_020456984.1	nucleosome assembly protein 1-like 1 isoform X1
GO:0005507	copper ion binding	MF	0.248265981938626	0.539155942704064	1	8	137	3913	Over	7	XP_020457473.1	copper homeostasis protein cutC homolog
GO:0005764	lysosome	CC	0.248265981938626	0.539155942704064	1	8	137	3913	Over	7	XP_020461675.1	prosaposin-like
GO:0016831	carboxy-lyase activity	MF	0.248265981938626	0.539155942704064	1	8	137	3913	Over	5	XP_020463879.1	pyridoxal-dependent decarboxylase domain-containing protein 1
GO:0046854	phosphatidylinositol phosphorylation	BP	0.248265981938626	0.539155942704064	1	8	137	3913	Over	7	XP_020465911.1	inositol monophosphatase 1-like
GO:0000287	magnesium ion binding	MF	0.25675745801218	0.555922303984329	2	28	137	3913	Over	6	XP_020443187.1 XP_020453830.1	beta-enolase isoform X1,enolase-like
GO:0016311	dephosphorylation	BP	0.269915808756422	0.559593222888133	2	29	137	3913	Over	6	XP_020465911.1 XP_020474426.1	inositol monophosphatase 1-like,14 kDa phosphohistidine phosphatase
GO:0003824	catalytic activity	MF	0.270934068238654	0.559593222888133	51	1273	137	3913	Over	2	XP_020442141.1 XP_020443069.1 XP_020443187.1 XP_020443337.1 XP_020443391.1 XP_020443482.1 XP_020443519.1 XP_020443767.1 XP_020444325.1 XP_020444600.1 XP_020445230.1 XP_020450183.1 XP_020452388.1 XP_020452781.1 XP_020452866.1 XP_020453066.1 XP_020453830.1 XP_020454022.1 XP_020455803.1 XP_020457991.1 XP_020459894.1 XP_020460332.1 XP_020460447.1 XP_020461587.1 XP_020463654.1 XP_020463879.1 XP_020465…	endothelin-converting enzyme 2 isoform X1,N-acetylglucosamine-6-sulfatase-like,beta-enolase isoform X1,adenosine deaminase,tubulin alpha-1A chain-like,serine hydroxymethyltransferase%2C cytosolic isoform X1,alcohol dehydrogenase 1-like isoform X1,reticulon-4-interacting protein 1 homolog%2C mitochondrial-like,amine sulfotransferase-like,fructose-bisphosphate aldolase A,proteasome subunit beta typ…
GO:1901135	carbohydrate derivative metabolic process	BP	0.273102681597761	0.559593222888133	6	106	137	3913	Over	4	XP_020443187.1 XP_020444600.1 XP_020448746.1 XP_020453830.1 XP_020460447.1 XP_020474912.1	beta-enolase isoform X1,fructose-bisphosphate aldolase A,inter-alpha-trypsin inhibitor heavy chain H3,enolase-like,alpha-N-acetylgalactosaminide alpha-2%2C6-sialyltransferase 2-like,glucosamine-6-phosphate isomerase 1-like
GO:0006631	fatty acid metabolic process	BP	0.27463923686165	0.559593222888133	1	9	137	3913	Over	5	XP_020463654.1	trifunctional enzyme subunit alpha%2C mitochondrial
GO:0003677	DNA binding	MF	0.284771174308601	0.578366244159158	6	111	137	3913	Over	5	XP_020454022.1 XP_020456190.1 XP_020458018.1 XP_020463239.1 XP_020471975.1 XP_020477071.1	myb-binding protein 1A,barrier-to-autointegration factor,heterogeneous nuclear ribonucleoprotein K isoform X1,core histone macro-H2A.2 isoform X1,transcription factor p65,replication protein A 14 kDa subunit
GO:0034622	cellular macromolecular complex assembly	BP	0.309375358398059	0.6077762207824	4	70	137	3913	Over	6	XP_020450181.1 XP_020453066.1 XP_020456984.1 XP_020463412.1	protein diaphanous homolog 1,focal adhesion kinase 1-like isoform X1,nucleosome assembly protein 1-like 1 isoform X1,actin-related protein 2/3 complex subunit 4
GO:0006461	protein complex assembly	BP	0.318979358611307	0.611177023043395	4	72	137	3913	Over	5	XP_020450181.1 XP_020453066.1 XP_020456984.1 XP_020463412.1	protein diaphanous homolog 1,focal adhesion kinase 1-like isoform X1,nucleosome assembly protein 1-like 1 isoform X1,actin-related protein 2/3 complex subunit 4
GO:0017048	Rho GTPase binding	MF	0.324661303502941	0.611177023043395	1	11	137	3913	Over	8	XP_020450181.1	protein diaphanous homolog 1
GO:0006952	defense response	BP	0.324661303502941	0.611177023043395	1	11	137	3913	Over	4	XP_020461587.1	eosinophil peroxidase-like
GO:0005885	Arp2/3 protein complex	CC	0.324661303502941	0.611177023043395	1	11	137	3913	Over	4	XP_020463412.1	actin-related protein 2/3 complex subunit 4
GO:0005044	scavenger receptor activity	MF	0.324661303502941	0.611177023043395	1	11	137	3913	Over	5	XP_020474244.1	sushi domain-containing protein 2
GO:0045454	cell redox homeostasis	BP	0.335352192974336	0.618386013131704	2	34	137	3913	Over	4	XP_020449852.1 XP_020474031.1	protein disulfide-isomerase,peroxiredoxin-1
GO:0030041	actin filament polymerization	BP	0.335352192974336	0.618386013131704	2	34	137	3913	Over	6	XP_020450181.1 XP_020463412.1	protein diaphanous homolog 1,actin-related protein 2/3 complex subunit 4
GO:0006511	ubiquitin-dependent protein catabolic process	BP	0.335352192974336	0.618386013131704	2	34	137	3913	Over	8	XP_020452866.1 XP_020455645.1	proteasome subunit alpha type-2,elongin-C
GO:0032259	methylation	BP	0.348372580135462	0.629515364104431	1	12	137	3913	Over	3	XP_020471510.1	leucine carboxyl methyltransferase 1
GO:0031683	G-protein beta/gamma-subunit complex binding	MF	0.348372580135462	0.629515364104431	1	12	137	3913	Over	5	XP_020472423.1	guanine nucleotide-binding protein G(i) subunit alpha-1
GO:0005089	Rho guanyl-nucleotide exchange factor activity	MF	0.348372580135462	0.629515364104431	1	12	137	3913	Over	5	XP_020474494.1	rho guanine nucleotide exchange factor 2-like
GO:0035023	regulation of Rho protein signal transduction	BP	0.348372580135462	0.629515364104431	1	12	137	3913	Over	8	XP_020474494.1	rho guanine nucleotide exchange factor 2-like
GO:0006260	DNA replication	BP	0.348372580135462	0.629515364104431	1	12	137	3913	Over	6	XP_020477071.1	replication protein A 14 kDa subunit
GO:0019438	aromatic compound biosynthetic process	BP	0.351257070793598	0.63314087010546	4	78	137	3913	Over	5	XP_020448781.1 XP_020452781.1 XP_020458018.1 XP_020471975.1	SWI/SNF complex subunit SMARCC2 isoform X1,pterin-4-alpha-carbinolamine dehydratase-like,heterogeneous nuclear ribonucleoprotein K isoform X1,transcription factor p65
GO:0044248	cellular catabolic process	BP	0.362975738501618	0.643453007836467	4	80	137	3913	Over	4	XP_020445230.1 XP_020452866.1 XP_020455645.1 XP_020478786.1	proteasome subunit beta type-6-B like protein-like,proteasome subunit alpha type-2,elongin-C,2-amino-3-ketobutyrate coenzyme A ligase%2C mitochondrial
GO:0018130	heterocycle biosynthetic process	BP	0.362975738501618	0.643453007836467	4	80	137	3913	Over	5	XP_020448781.1 XP_020452781.1 XP_020458018.1 XP_020471975.1	SWI/SNF complex subunit SMARCC2 isoform X1,pterin-4-alpha-carbinolamine dehydratase-like,heterogeneous nuclear ribonucleoprotein K isoform X1,transcription factor p65
GO:0032501	multicellular organismal process	BP	0.362975738501618	0.643453007836467	4	80	137	3913	Over	2	XP_020469245.1 XP_020471252.1 XP_020476317.1 XP_020478303.1	noelin isoform X1,protein S100-A1-like,matrix metalloproteinase-9,amyloid beta A4 protein isoform X1
GO:0000786	nucleosome	CC	0.371257213952802	0.643453007836467	1	13	137	3913	Over	4	XP_020463239.1	core histone macro-H2A.2 isoform X1
GO:0005544	calcium-dependent phospholipid binding	MF	0.371257213952802	0.643453007836467	1	13	137	3913	Over	5	XP_020470730.1	annexin A1-like
GO:0007160	cell-matrix adhesion	BP	0.371257213952802	0.643453007836467	1	13	137	3913	Over	5	XP_020471936.1	ependymin-like
GO:0002376	immune system process	BP	0.373854686230654	0.644854614287802	2	37	137	3913	Over	2	XP_020474244.1 XP_020476317.1	sushi domain-containing protein 2,matrix metalloproteinase-9
GO:1902494	catalytic complex	CC	0.390649986635748	0.668870032711216	5	97	137	3913	Over	4	XP_020443187.1 XP_020445230.1 XP_020452866.1 XP_020453830.1 XP_020471894.1	beta-enolase isoform X1,proteasome subunit beta type-6-B like protein-like,proteasome subunit alpha type-2,enolase-like,guanine nucleotide-binding protein G(I)/G(S)/G(O) subunit gamma-12
GO:0004175	endopeptidase activity	MF	0.4026921921693	0.681551808812361	5	101	137	3913	Over	6	XP_020442141.1 XP_020445230.1 XP_020452866.1 XP_020457991.1 XP_020476317.1	endothelin-converting enzyme 2 isoform X1,proteasome subunit beta type-6-B like protein-like,proteasome subunit alpha type-2,LOW QUALITY PROTEIN: elastase-1-like,matrix metalloproteinase-9
GO:0034314	Arp2/3 complex-mediated actin nucleation	BP	0.414660027958827	0.690461616993798	1	15	137	3913	Over	6	XP_020463412.1	actin-related protein 2/3 complex subunit 4
GO:0043933	macromolecular complex subunit organization	BP	0.428512284647248	0.708617791813455	5	108	137	3913	Over	4	XP_020448781.1 XP_020450181.1 XP_020453066.1 XP_020456984.1 XP_020463412.1	SWI/SNF complex subunit SMARCC2 isoform X1,protein diaphanous homolog 1,focal adhesion kinase 1-like isoform X1,nucleosome assembly protein 1-like 1 isoform X1,actin-related protein 2/3 complex subunit 4
GO:0006486	protein glycosylation	BP	0.435232520562635	0.711091935029589	1	16	137	3913	Over	4	XP_020460447.1	alpha-N-acetylgalactosaminide alpha-2%2C6-sialyltransferase 2-like
GO:0043623	cellular protein complex assembly	BP	0.436912243020954	0.711091935029589	3	54	137	3913	Over	6	XP_020450181.1 XP_020453066.1 XP_020463412.1	protein diaphanous homolog 1,focal adhesion kinase 1-like isoform X1,actin-related protein 2/3 complex subunit 4
GO:0044710	single-organism metabolic process	BP	0.4419706013316	0.712887703713833	19	448	137	3913	Over	3	XP_020443187.1 XP_020443519.1 XP_020443767.1 XP_020444600.1 XP_020452388.1 XP_020453830.1 XP_020460447.1 XP_020461587.1 XP_020461675.1 XP_020463654.1 XP_020463879.1 XP_020465911.1 XP_020470395.1 XP_020474031.1 XP_020476317.1 XP_020478786.1 XP_020478918.1 XP_020479232.1 XP_020480112.1	beta-enolase isoform X1,alcohol dehydrogenase 1-like isoform X1,reticulon-4-interacting protein 1 homolog%2C mitochondrial-like,fructose-bisphosphate aldolase A,malate dehydrogenase%2C mitochondrial,enolase-like,alpha-N-acetylgalactosaminide alpha-2%2C6-sialyltransferase 2-like,eosinophil peroxidase-like,prosaposin-like,trifunctional enzyme subunit alpha%2C mitochondrial,pyridoxal-dependent decar…
GO:0004871	signal transducer activity	MF	0.456343111455055	0.71990954398944	3	58	137	3913	Over	2	XP_020453066.1 XP_020471894.1 XP_020472423.1	focal adhesion kinase 1-like isoform X1,guanine nucleotide-binding protein G(I)/G(S)/G(O) subunit gamma-12,guanine nucleotide-binding protein G(i) subunit alpha-1
GO:0043231	intracellular membrane-bounded organelle	CC	0.462887066611288	0.723447129685502	16	372	137	3913	Over	4	XP_020441982.1 XP_020448781.1 XP_020449851.1 XP_020456232.1 XP_020456984.1 XP_020461675.1 XP_020462820.1 XP_020463239.1 XP_020463798.1 XP_020464717.1 XP_020471975.1 XP_020473767.1 XP_020477071.1 XP_020478104.1 XP_020478344.1 XP_020479516.1	thioredoxin-like protein 4A,SWI/SNF complex subunit SMARCC2 isoform X1,CDGSH iron-sulfur domain-containing protein 3%2C mitochondrial,ester hydrolase C11orf54 homolog,nucleosome assembly protein 1-like 1 isoform X1,prosaposin-like,28S ribosomal protein S29%2C mitochondrial,core histone macro-H2A.2 isoform X1,pre-mRNA-processing factor 6,survival motor neuron protein-like isoform X1,transcription …
GO:0044707	single-multicellular organism process	BP	0.472633283562927	0.723447129685502	3	61	137	3913	Over	3	XP_020469245.1 XP_020476317.1 XP_020478303.1	noelin isoform X1,matrix metalloproteinase-9,amyloid beta A4 protein isoform X1
GO:0005200	structural constituent of cytoskeleton	MF	0.474248527432318	0.723447129685502	1	18	137	3913	Over	3	XP_020443391.1	tubulin alpha-1A chain-like
GO:0051015	actin filament binding	MF	0.474248527432318	0.723447129685502	1	18	137	3913	Over	5	XP_020476915.1	fascin
GO:0004129	cytochrome-c oxidase activity	MF	0.474248527432318	0.723447129685502	1	18	137	3913	Over	3	XP_020479831.1	cytochrome c oxidase subunit 4 isoform 2%2C mitochondrial-like isoform X1
GO:0006812	cation transport	BP	0.478328844046562	0.726052834858044	3	62	137	3913	Over	6	XP_020441609.1 XP_020462555.1 XP_020478104.1	ferritin%2C liver middle subunit-like,ferritin%2C heavy subunit,V-type proton ATPase subunit G 1
GO:0044281	small molecule metabolic process	BP	0.483944399338781	0.728442404850232	9	193	137	3913	Over	4	XP_020443187.1 XP_020444600.1 XP_020453830.1 XP_020461587.1 XP_020463654.1 XP_020463879.1 XP_020465911.1 XP_020478786.1 XP_020478918.1	beta-enolase isoform X1,fructose-bisphosphate aldolase A,enolase-like,eosinophil peroxidase-like,trifunctional enzyme subunit alpha%2C mitochondrial,pyridoxal-dependent decarboxylase domain-containing protein 1,inositol monophosphatase 1-like,2-amino-3-ketobutyrate coenzyme A ligase%2C mitochondrial,ubiquitin-conjugating enzyme E2 variant 3-like
GO:0003924	GTPase activity	MF	0.496066044842131	0.734422214232396	3	65	137	3913	Over	8	XP_020443391.1 XP_020471858.1 XP_020472423.1	tubulin alpha-1A chain-like,elongation factor 2,guanine nucleotide-binding protein G(i) subunit alpha-1
GO:0005874	microtubule	CC	0.510587497740349	0.743704213880387	1	20	137	3913	Over	6	XP_020443391.1	tubulin alpha-1A chain-like
GO:0004713	protein tyrosine kinase activity	MF	0.510587497740349	0.743704213880387	1	20	137	3913	Over	7	XP_020453066.1	focal adhesion kinase 1-like isoform X1
GO:0031012	extracellular matrix	CC	0.510587497740349	0.743704213880387	1	20	137	3913	Over	3	XP_020476317.1	matrix metalloproteinase-9
GO:0005576	extracellular region	CC	0.538616488035372	0.761455858575497	4	84	137	3913	Over	2	XP_020446611.1 XP_020471936.1 XP_020476317.1 XP_020479799.1	protein Z-dependent protease inhibitor-like,ependymin-like,matrix metalloproteinase-9,fibulin-1 isoform X2
GO:0006950	response to stress	BP	0.538616488035372	0.761455858575497	4	84	137	3913	Over	3	XP_020461587.1 XP_020473767.1 XP_020477071.1 XP_020478521.1	eosinophil peroxidase-like,vesicle-associated membrane protein-associated protein B-like isoform X1,replication protein A 14 kDa subunit,endoplasmin
GO:1901362	organic cyclic compound biosynthetic process	BP	0.541317850657628	0.763777241338845	4	85	137	3913	Over	5	XP_020448781.1 XP_020452781.1 XP_020458018.1 XP_020471975.1	SWI/SNF complex subunit SMARCC2 isoform X1,pterin-4-alpha-carbinolamine dehydratase-like,heterogeneous nuclear ribonucleoprotein K isoform X1,transcription factor p65
GO:0016788	hydrolase activity, acting on ester bonds	MF	0.553388084505494	0.777116209678176	4	89	137	3913	Over	4	XP_020443069.1 XP_020465911.1 XP_020471035.1 XP_020474426.1	N-acetylglucosamine-6-sulfatase-like,inositol monophosphatase 1-like,putative peptidyl-tRNA hydrolase PTRHD1,14 kDa phosphohistidine phosphatase
GO:0006915	apoptotic process	BP	0.575951677425862	0.783511621554805	1	24	137	3913	Over	6	XP_020462820.1	28S ribosomal protein S29%2C mitochondrial
GO:0006397	mRNA processing	BP	0.575951677425862	0.783511621554805	1	24	137	3913	Over	7	XP_020464717.1	survival motor neuron protein-like isoform X1
GO:0051082	unfolded protein binding	MF	0.575951677425862	0.783511621554805	1	24	137	3913	Over	4	XP_020478521.1	endoplasmin
GO:0030234	enzyme regulator activity	MF	0.578529598213164	0.785536422432563	4	96	137	3913	Over	3	XP_020443515.1 XP_020448746.1 XP_020470730.1 XP_020478303.1	ran GTPase-activating protein 1 isoform X1,inter-alpha-trypsin inhibitor heavy chain H3,annexin A1-like,amyloid beta A4 protein isoform X1
GO:0006955	immune response	BP	0.590889867241408	0.788947396816769	1	25	137	3913	Over	3	XP_020474244.1	sushi domain-containing protein 2
GO:0016459	myosin complex	CC	0.590889867241408	0.788947396816769	1	25	137	3913	Over	4	XP_020480330.1	cingulin-like protein 1
GO:0044430	cytoskeletal part	CC	0.603102982988478	0.800646935226952	5	116	137	3913	Over	4	XP_020443391.1 XP_020448330.1 XP_020448591.1 XP_020463412.1 XP_020480330.1	tubulin alpha-1A chain-like,keratin%2C type I cytoskeletal 18-like,peripherin,actin-related protein 2/3 complex subunit 4,cingulin-like protein 1
GO:0035091	phosphatidylinositol binding	MF	0.60530552778357	0.800646935226952	1	26	137	3913	Over	5	XP_020445308.1	sorting nexin-9 isoform X1
GO:0098772	molecular function regulator	MF	0.609688495487981	0.80362962567977	5	119	137	3913	Over	2	XP_020443515.1 XP_020448746.1 XP_020470730.1 XP_020474494.1 XP_020478303.1	ran GTPase-activating protein 1 isoform X1,inter-alpha-trypsin inhibitor heavy chain H3,annexin A1-like,rho guanine nucleotide exchange factor 2-like,amyloid beta A4 protein isoform X1
GO:0005096	GTPase activator activity	MF	0.619216807097604	0.804423996247518	1	27	137	3913	Over	5	XP_020443515.1	ran GTPase-activating protein 1 isoform X1
GO:0005789	endoplasmic reticulum membrane	CC	0.619216807097604	0.804423996247518	1	27	137	3913	Over	3	XP_020473767.1	vesicle-associated membrane protein-associated protein B-like isoform X1
GO:0015992	proton transport	BP	0.619216807097604	0.804423996247518	1	27	137	3913	Over	6	XP_020478104.1	V-type proton ATPase subunit G 1
GO:0032403	protein complex binding	MF	0.653917354343713	0.843424709269798	2	41	137	3913	Over	4	XP_020472423.1 XP_020476915.1	guanine nucleotide-binding protein G(i) subunit alpha-1,fascin
GO:0016791	phosphatase activity	MF	0.6579285924258	0.847083062748218	2	42	137	3913	Over	6	XP_020465911.1 XP_020474426.1	inositol monophosphatase 1-like,14 kDa phosphohistidine phosphatase
GO:0004872	receptor activity	MF	0.662088186801403	0.847896239225242	2	43	137	3913	Over	3	XP_020464911.1 XP_020474244.1	renin receptor,sushi domain-containing protein 2
GO:0048518	positive regulation of biological process	BP	0.666380870973639	0.851880510588642	2	44	137	3913	Over	2	XP_020463412.1 XP_020471975.1	actin-related protein 2/3 complex subunit 4,transcription factor p65
GO:0005543	phospholipid binding	MF	0.670792256693689	0.854489782820052	2	45	137	3913	Over	4	XP_020445308.1 XP_020470730.1	sorting nexin-9 isoform X1,annexin A1-like
GO:0009966	regulation of signal transduction	BP	0.684607040722081	0.867489765132901	2	48	137	3913	Over	4	XP_020453066.1 XP_020474494.1	focal adhesion kinase 1-like isoform X1,rho guanine nucleotide exchange factor 2-like
GO:0033554	cellular response to stress	BP	0.689365475893594	0.870459734009249	2	49	137	3913	Over	4	XP_020473767.1 XP_020477071.1	vesicle-associated membrane protein-associated protein B-like isoform X1,replication protein A 14 kDa subunit
GO:0015629	actin cytoskeleton	CC	0.703952746016762	0.88116307270501	2	52	137	3913	Over	6	XP_020463412.1 XP_020480330.1	actin-related protein 2/3 complex subunit 4,cingulin-like protein 1
GO:0044421	extracellular region part	CC	0.708888046552106	0.884270383328838	2	53	137	3913	Over	2	XP_020446611.1 XP_020476317.1	protein Z-dependent protease inhibitor-like,matrix metalloproteinase-9
GO:0003779	actin binding	MF	0.741878488984312	0.903537821887988	3	73	137	3913	Over	5	XP_020450181.1 XP_020456437.1 XP_020476915.1	protein diaphanous homolog 1,thymosin beta-4,fascin
GO:0007155	cell adhesion	BP	0.746270081967033	0.905826143263015	3	75	137	3913	Over	3	XP_020441188.1 XP_020455556.1 XP_020471936.1	LOW QUALITY PROTEIN: versican core protein-like,cadherin-1,ependymin-like
GO:0006396	RNA processing	BP	0.748578569313333	0.907101089873803	3	76	137	3913	Over	6	XP_020458018.1 XP_020463798.1 XP_020464717.1	heterogeneous nuclear ribonucleoprotein K isoform X1,pre-mRNA-processing factor 6,survival motor neuron protein-like isoform X1
GO:0019637	organophosphate metabolic process	BP	0.781535772136329	0.939145486183821	4	102	137	3913	Over	4	XP_020443187.1 XP_020444600.1 XP_020453830.1 XP_020465911.1	beta-enolase isoform X1,fructose-bisphosphate aldolase A,enolase-like,inositol monophosphatase 1-like
GO:0016491	oxidoreductase activity	MF	0.855351088213916	1	8	201	137	3913	Over	3	XP_020443519.1 XP_020443767.1 XP_020452388.1 XP_020461587.1 XP_020463654.1 XP_020474031.1 XP_020478918.1 XP_020479831.1	alcohol dehydrogenase 1-like isoform X1,reticulon-4-interacting protein 1 homolog%2C mitochondrial-like,malate dehydrogenase%2C mitochondrial,eosinophil peroxidase-like,trifunctional enzyme subunit alpha%2C mitochondrial,peroxiredoxin-1,ubiquitin-conjugating enzyme E2 variant 3-like,cytochrome c oxidase subunit 4 isoform 2%2C mitochondrial-like isoform X1
GO:0043229	intracellular organelle	CC	0.87012083034413	1	23	623	137	3913	Over	3	XP_020441982.1 XP_020443391.1 XP_020448330.1 XP_020448561.1 XP_020448591.1 XP_020448781.1 XP_020449851.1 XP_020453066.1 XP_020456232.1 XP_020456984.1 XP_020461675.1 XP_020462820.1 XP_020463239.1 XP_020463412.1 XP_020463798.1 XP_020464717.1 XP_020471975.1 XP_020473767.1 XP_020477071.1 XP_020478104.1 XP_020478344.1 XP_020479516.1 XP_020480330.1	thioredoxin-like protein 4A,tubulin alpha-1A chain-like,keratin%2C type I cytoskeletal 18-like,60S ribosomal protein L26,peripherin,SWI/SNF complex subunit SMARCC2 isoform X1,CDGSH iron-sulfur domain-containing protein 3%2C mitochondrial,focal adhesion kinase 1-like isoform X1,ester hydrolase C11orf54 homolog,nucleosome assembly protein 1-like 1 isoform X1,prosaposin-like,28S ribosomal protein S2…
GO:0044763	single-organism cellular process	BP	0.928824062839503	1	31	859	137	3913	Over	3	XP_020441609.1 XP_020443187.1 XP_020443391.1 XP_020443515.1 XP_020444600.1 XP_020445308.1 XP_020449852.1 XP_020450181.1 XP_020453066.1 XP_020453830.1 XP_020456437.1 XP_020458132.1 XP_020460447.1 XP_020461587.1 XP_020461675.1 XP_020462555.1 XP_020462820.1 XP_020463412.1 XP_020463654.1 XP_020463879.1 XP_020465911.1 XP_020470395.1 XP_020471894.1 XP_020472423.1 XP_020473767.1 XP_020474031.1 XP_020474…	ferritin%2C liver middle subunit-like,beta-enolase isoform X1,tubulin alpha-1A chain-like,ran GTPase-activating protein 1 isoform X1,fructose-bisphosphate aldolase A,sorting nexin-9 isoform X1,protein disulfide-isomerase,protein diaphanous homolog 1,focal adhesion kinase 1-like isoform X1,enolase-like,thymosin beta-4,LOW QUALITY PROTEIN: ankyrin-1-like,alpha-N-acetylgalactosaminide alpha-2%2C6-si…
GO:0008152	metabolic process	BP	0.955557409146122	1	48	1348	137	3913	Over	2	XP_020442141.1 XP_020443069.1 XP_020443187.1 XP_020443519.1 XP_020443767.1 XP_020444600.1 XP_020445230.1 XP_020448561.1 XP_020448746.1 XP_020448781.1 XP_020450183.1 XP_020452388.1 XP_020452781.1 XP_020452866.1 XP_020453066.1 XP_020453830.1 XP_020455645.1 XP_020455803.1 XP_020457991.1 XP_020458018.1 XP_020460332.1 XP_020460447.1 XP_020461587.1 XP_020461675.1 XP_020463654.1 XP_020463798.1 XP_020463…	endothelin-converting enzyme 2 isoform X1,N-acetylglucosamine-6-sulfatase-like,beta-enolase isoform X1,alcohol dehydrogenase 1-like isoform X1,reticulon-4-interacting protein 1 homolog%2C mitochondrial-like,fructose-bisphosphate aldolase A,proteasome subunit beta type-6-B like protein-like,60S ribosomal protein L26,inter-alpha-trypsin inhibitor heavy chain H3,SWI/SNF complex subunit SMARCC2 isofo…
GO:0044424	intracellular part	CC	0.966946608380121	1	30	837	137	3913	Over	3	XP_020441982.1 XP_020443187.1 XP_020443391.1 XP_020445230.1 XP_020448330.1 XP_020448561.1 XP_020448591.1 XP_020448781.1 XP_020449851.1 XP_020452866.1 XP_020453066.1 XP_020453830.1 XP_020456232.1 XP_020456984.1 XP_020461675.1 XP_020462820.1 XP_020463239.1 XP_020463412.1 XP_020463798.1 XP_020464717.1 XP_020471894.1 XP_020471975.1 XP_020473767.1 XP_020474426.1 XP_020474428.1 XP_020477071.1 XP_020478…	thioredoxin-like protein 4A,beta-enolase isoform X1,tubulin alpha-1A chain-like,proteasome subunit beta type-6-B like protein-like,keratin%2C type I cytoskeletal 18-like,60S ribosomal protein L26,peripherin,SWI/SNF complex subunit SMARCC2 isoform X1,CDGSH iron-sulfur domain-containing protein 3%2C mitochondrial,proteasome subunit alpha type-2,focal adhesion kinase 1-like isoform X1,enolase-like,e…
GO:0046914	transition metal ion binding	MF	0.971883104275904	1	9	240	137	3913	Over	6	XP_020441609.1 XP_020455803.1 XP_020457473.1 XP_020459894.1 XP_020462555.1 XP_020463711.1 XP_020476317.1 XP_020478303.1 XP_020480100.1	ferritin%2C liver middle subunit-like,carboxypeptidase D,copper homeostasis protein cutC homolog,mitochondrial amidoxime-reducing component 1-like,ferritin%2C heavy subunit,cysteine-rich protein 1,matrix metalloproteinase-9,amyloid beta A4 protein isoform X1,E3 ubiquitin-protein ligase BRE1A-like
GO:0044446	intracellular organelle part	CC	0.978344676875636	1	12	326	137	3913	Over	3	XP_020441982.1 XP_020443391.1 XP_020448330.1 XP_020448561.1 XP_020448591.1 XP_020448781.1 XP_020462820.1 XP_020463239.1 XP_020463412.1 XP_020473767.1 XP_020478104.1 XP_020480330.1	thioredoxin-like protein 4A,tubulin alpha-1A chain-like,keratin%2C type I cytoskeletal 18-like,60S ribosomal protein L26,peripherin,SWI/SNF complex subunit SMARCC2 isoform X1,28S ribosomal protein S29%2C mitochondrial,core histone macro-H2A.2 isoform X1,actin-related protein 2/3 complex subunit 4,vesicle-associated membrane protein-associated protein B-like isoform X1,V-type proton ATPase subunit…
GO:0055114	oxidation-reduction process	BP	0.986985633755015	1	8	213	137	3913	Over	4	XP_020443519.1 XP_020443767.1 XP_020452388.1 XP_020463654.1 XP_020474031.1 XP_020478918.1 XP_020479232.1 XP_020480112.1	alcohol dehydrogenase 1-like isoform X1,reticulon-4-interacting protein 1 homolog%2C mitochondrial-like,malate dehydrogenase%2C mitochondrial,trifunctional enzyme subunit alpha%2C mitochondrial,peroxiredoxin-1,ubiquitin-conjugating enzyme E2 variant 3-like,inosine-5-monophosphate dehydrogenase 2,LOW QUALITY PROTEIN: glyoxylate reductase/hydroxypyruvate reductase-like
GO:0005856	cytoskeleton	CC	0.998870422692795	1	6	157	137	3913	Over	5	XP_020443391.1 XP_020448330.1 XP_020448591.1 XP_020453066.1 XP_020463412.1 XP_020480330.1	tubulin alpha-1A chain-like,keratin%2C type I cytoskeletal 18-like,peripherin,focal adhesion kinase 1-like isoform X1,actin-related protein 2/3 complex subunit 4,cingulin-like protein 1
GO:0070011	peptidase activity, acting on L-amino acid peptides	MF	0.999999999999993	1	6	171	137	3913	Over	5	XP_020442141.1 XP_020445230.1 XP_020452866.1 XP_020455803.1 XP_020457991.1 XP_020476317.1	endothelin-converting enzyme 2 isoform X1,proteasome subunit beta type-6-B like protein-like,proteasome subunit alpha type-2,carboxypeptidase D,LOW QUALITY PROTEIN: elastase-1-like,matrix metalloproteinase-9
GO:0051179	localization	BP	0.999999999999993	1	14	396	137	3913	Over	2	XP_020441609.1 XP_020445308.1 XP_020449296.1 XP_020452977.1 XP_020453002.1 XP_020462555.1 XP_020468519.1 XP_020468520.1 XP_020471072.1 XP_020476317.1 XP_020476915.1 XP_020478104.1 XP_020478912.1 XP_020478918.1	ferritin%2C liver middle subunit-like,sorting nexin-9 isoform X1,fatty acid-binding protein%2C liver-type-like,golgin subfamily A member 4,nuclear transport factor 2-like,ferritin%2C heavy subunit,myelin P2 protein-like,myelin P2 protein-like,adaptin ear-binding coat-associated protein 1-like isoform X1,matrix metalloproteinase-9,fascin,V-type proton ATPase subunit G 1,tumor susceptibility gene 1…
