# Supplementary material for: Protein expression patterns and metal metabolites in a protogynous hermaphrodite fish, the ricefield eel (Monopterus albus)
Source: BMC Genomics. 2024 May 21;25:500. doi: 10.1186/s12864-024-10397-w (PMC11106920; doi:10.1186/s12864-024-10397-w)
Supplement: Supplementary file 15 — Supplementary Material 15 [file 12864_2024_10397_MOESM15_ESM.xls]

Protein_id	Description	Gene	Identity	E_value	COG_gene_id	COG_num	Functional_description	Functional_class	Class_description
XP_020453089.1	39S ribosomal protein L9%2C mitochondrial	109958630	0.34	2e-10	YP_004317574	COG0359	Ribosomal protein L9	J	Translation, ribosomal structure and biogenesis ;
XP_020453093.1	probable ATP-dependent RNA helicase ddx6	109958632	0.4	4e-88	YP_004719581	COG0513	Superfamily II DNA and RNA helicase	L	Replication, recombination and repair ;
XP_020453111.1	cytosolic non-specific dipeptidase	109958636	0.37	2e-94	YP_007203248	COG0624	Acetylornithine deacetylase/Succinyl-diaminopimelate desuccinylase or related deacylase	E	Amino acid transport and metabolism ;
XP_020453121.1	heterogeneous nuclear ribonucleoprotein R isoform X1	109958640	0.31	5e-08	YP_003798940	COG0724	RNA recognition motif (RRM) domain	J	Translation, ribosomal structure and biogenesis ;
XP_020453129.1	dnaJ homolog subfamily C member 8 isoform X1	109958641	0.44	5e-09	YP_074334	COG0484	DnaJ-class molecular chaperone with C-terminal Zn finger domain	O	Posttranslational modification, protein turnover, chaperones ;
XP_020453136.1	serine/arginine-rich splicing factor 4-like isoform X1	109958645	0.32	1e-07	YP_003709088	COG0724	RNA recognition motif (RRM) domain	J	Translation, ribosomal structure and biogenesis ;
XP_020453243.1	inactive tyrosine-protein kinase 7	109958713	0.29	2e-20	YP_001958461	COG0666	Ankyrin repeat	T	Signal transduction mechanisms ;
XP_020453259.1	ribonuclease UK114 isoform X1	109958727	0.55	8e-46	YP_004252935	COG0251	Enamine deaminase RidA, house cleaning of reactive enamine intermediates, YjgF/YER057c/UK114 family	V	Defense mechanisms ;
XP_020453261.1	60S ribosomal protein L30	109958729	0.43	2e-25	YP_003669646	COG1911	Ribosomal protein L30E	J	Translation, ribosomal structure and biogenesis ;
XP_020453263.1	prolyl endopeptidase-like isoform X1	109958730	0.47	0.0	YP_003890475	COG1505	Prolyl oligopeptidase PreP, S9A serine peptidase family	E	Amino acid transport and metabolism ;
XP_020453286.1	exosome complex component RRP42	109958739	0.34	2e-45	NP_579296	COG2123	Exosome complex RNA-binding protein Rrp42, RNase PH superfamily	J	Translation, ribosomal structure and biogenesis ;
XP_020453292.1	40S ribosomal protein S5	109958744	0.57	2e-67	YP_001013746	COG0049	Ribosomal protein S7	J	Translation, ribosomal structure and biogenesis ;
XP_020453298.1	LOW QUALITY PROTEIN: NAD(P)H-hydrate epimerase	109958749	0.3	3e-21	YP_004896147	COG0063	NAD(P)H-hydrate repair enzyme Nnr, NAD(P)H-hydrate dehydratase domain	F	Nucleotide transport and metabolism ;
XP_020453300.1	histidine triad nucleotide-binding protein 1	109958747	0.64	4e-54	YP_007093301	COG0537	Diadenosine tetraphosphate (Ap4A) hydrolase or other HIT family hydrolase	FGR	Nucleotide transport and metabolism ; Carbohydrate transport and metabolism ; General function prediction only ;
XP_020453301.1	serine/threonine-protein kinase 3	109958752	0.3	6e-26	YP_007162414	COG0515	Serine/threonine protein kinase	T	Signal transduction mechanisms ;
XP_020453309.1	tetranectin-like	109958758	0.32	5e-06	YP_003886356	COG2931	Ca2+-binding protein, RTX toxin-related	Q	Secondary metabolites biosynthesis, transport and catabolism ;
XP_020453320.1	chloride intracellular channel protein 1	109958762	0.27	2e-12	YP_391578	COG0625	Glutathione S-transferase	O	Posttranslational modification, protein turnover, chaperones ;
XP_020453336.1	epoxide hydrolase 1 isoform X1	109958771	0.39	3e-90	NP_347356	COG0596	Pimeloyl-ACP methyl ester carboxylesterase	HR	Coenzyme transport and metabolism ; General function prediction only ;
XP_020453345.1	LOW QUALITY PROTEIN: proteasome subunit beta type-2	109958783	0.28	1e-16	YP_006545459	COG0638	20S proteasome, alpha and beta subunits	O	Posttranslational modification, protein turnover, chaperones ;
XP_020453400.1	sialidase-1	109958815	0.33	3e-46	YP_005006362	COG4409	Neuraminidase (sialidase)	GM	Carbohydrate transport and metabolism ; Cell wall/membrane/envelope biogenesis ;
XP_020453411.1	protein NATD1	109958828	0.36	1e-10	NP_715721	COG2388	Predicted acetyltransferase, GNAT superfamily	R	General function prediction only ;
XP_020453415.1	GTPase HRas-like	109958833	0.33	7e-15	YP_003795980	COG1100	GTPase SAR1 family domain	R	General function prediction only ;
XP_020453416.1	uncharacterized protein LOC109958834	109958834	0.27	2e-16	YP_007468115	COG0699	Replication fork clamp-binding protein CrfC (dynamin-like GTPase family)	L	Replication, recombination and repair ;
XP_020453484.1	glycogen [starch] synthase%2C muscle-like	109958881	0.43	1e-173	YP_003088105	COG0438	Glycosyltransferase involved in cell wall bisynthesis	M	Cell wall/membrane/envelope biogenesis ;
XP_020453490.1	elongation factor Tu%2C mitochondrial	109958885	0.6	0.0	YP_744373	COG0050	Translation elongation factor EF-Tu, a GTPase	J	Translation, ribosomal structure and biogenesis ;
XP_020453492.1	protein flightless-1 homolog	109958887	0.34	8e-47	NP_484168	COG4886	Leucine-rich repeat (LRR) protein	K	Transcription ;
XP_020453494.1	mitogen-activated protein kinase 1-like	109958888	0.3	1e-24	YP_003523895	COG0515	Serine/threonine protein kinase	T	Signal transduction mechanisms ;
XP_020453504.1	nucleoside diphosphate kinase 3	109958895	0.62	4e-64	YP_359087	COG0105	Nucleoside diphosphate kinase	F	Nucleotide transport and metabolism ;
XP_020453506.1	ADP-ribose pyrophosphatase%2C mitochondrial	109958896	0.42	8e-54	YP_900553	COG1051	ADP-ribose pyrophosphatase YjhB, NUDIX family	F	Nucleotide transport and metabolism ;
XP_020453516.1	dehydrogenase/reductase SDR family member 7B	109958901	0.4	1e-63	YP_006873800	COG4221	NADP-dependent 3-hydroxy acid dehydrogenase YdfG	C	Energy production and conversion ;
XP_020453520.1	cytoglobin-1-like	109958905	0.24	5e-10	YP_001939748	COG1017	Hemoglobin-like flavoprotein	C	Energy production and conversion ;
XP_020453523.1	ubiquitin carboxyl-terminal hydrolase 7	109958908	0.3	7e-05	YP_007675	COG5533	Ubiquitin C-terminal hydrolase	O	Posttranslational modification, protein turnover, chaperones ;
XP_020453527.1	phosphoribosyl pyrophosphate synthase-associated protein 1 isoform X1	109958911	0.39	1e-70	YP_004626356	COG0462	Phosphoribosylpyrophosphate synthetase	FE	Nucleotide transport and metabolism ; Amino acid transport and metabolism ;
XP_020453567.1	developmentally-regulated GTP-binding protein 2	109958929	0.48	1e-112	YP_004485281	COG1163	Ribosome-interacting GTPase 1	J	Translation, ribosomal structure and biogenesis ;
XP_020453583.1	THO complex subunit 4 isoform X1	109958939	0.36	1e-07	YP_008872203	COG0724	RNA recognition motif (RRM) domain	J	Translation, ribosomal structure and biogenesis ;
XP_020453595.1	peptidyl-prolyl cis-trans isomerase-like 1	109958944	0.58	4e-62	YP_005845634	COG0652	Peptidyl-prolyl cis-trans isomerase (rotamase) - cyclophilin family	O	Posttranslational modification, protein turnover, chaperones ;
XP_020453623.1	ubiquitin-like modifier-activating enzyme 1	109958966	0.36	1e-22	YP_001541674	COG0476	Molybdopterin or thiamine biosynthesis adenylyltransferase	H	Coenzyme transport and metabolism ;
XP_020453648.1	translocator protein	109958980	0.45	1e-33	NP_435830	COG3476	Tryptophan-rich sensory protein (mitochondrial benzodiazepine receptor homolog)	T	Signal transduction mechanisms ;
XP_020453680.1	double-stranded RNA-binding protein Staufen homolog 1 isoform X1	109959001	0.43	3e-05	YP_002463051	COG0571	dsRNA-specific ribonuclease	K	Transcription ;
XP_020453758.1	guanine nucleotide-binding protein G(I)/G(S)/G(T) subunit beta-1-like	109959036	0.32	2e-50	YP_004451364	COG2319	WD40 repeat	R	General function prediction only ;
XP_020453760.1	WD repeat-containing protein 82	109959037	0.29	1e-29	YP_003167824	COG5635	Predicted NTPase, NACHT family domain	T	Signal transduction mechanisms ;
XP_020453769.1	protein ABHD14B	109959042	0.37	2e-35	YP_005069155	COG1073	Fermentation-respiration switch protein FrsA, has esterase activity, DUF1100 family	T	Signal transduction mechanisms ;
XP_020453772.1	ADP-ribosylation factor-like protein 8B-A	109959044	0.32	7e-20	YP_001737337	COG1100	GTPase SAR1 family domain	R	General function prediction only ;
XP_020453795.1	glycerate kinase	109959054	0.33	1e-81	YP_004615108	COG2379	Glycerate-2-kinase	G	Carbohydrate transport and metabolism ;
XP_020453827.1	phosphopantothenate--cysteine ligase	109959069	0.28	9e-11	YP_004180300	COG0452	Phosphopantothenoylcysteine synthetase/decarboxylase	H	Coenzyme transport and metabolism ;
XP_020453830.1	enolase-like	109959072	0.57	1e-161	NP_247203	COG0148	Enolase	G	Carbohydrate transport and metabolism ;
XP_020453839.1	endoplasmic reticulum aminopeptidase 1-like	109959078	0.32	1e-134	YP_006765576	COG0308	Aminopeptidase N	E	Amino acid transport and metabolism ;
XP_020453900.1	kinase suppressor of Ras 2 isoform X1	109959117	0.27	2e-20	YP_001958461	COG0666	Ankyrin repeat	T	Signal transduction mechanisms ;
XP_020453907.1	cyclin-G-associated kinase isoform X1	109959119	0.26	3e-18	YP_004905622	COG0515	Serine/threonine protein kinase	T	Signal transduction mechanisms ;
XP_020453922.1	mitochondrial-processing peptidase subunit alpha	109959130	0.28	2e-48	YP_004866596	COG0612	Predicted Zn-dependent peptidase	R	General function prediction only ;
XP_020453929.1	major facilitator superfamily domain-containing protein 10 isoform X1	109959136	0.37	4e-86	YP_005035910	COG2814	Predicted arabinose efflux permease, MFS family	G	Carbohydrate transport and metabolism ;
XP_020453993.1	LOW QUALITY PROTEIN: insulin-degrading enzyme	109959169	0.33	1e-167	YP_436112	COG1025	Secreted/periplasmic Zn-dependent peptidases, insulinase-like	O	Posttranslational modification, protein turnover, chaperones ;
XP_020454000.1	erythrocyte band 7 integral membrane protein-like	109959177	0.54	5e-87	YP_359708	COG0330	Regulator of protease activity HflC, stomatin/prohibitin superfamily	O	Posttranslational modification, protein turnover, chaperones ;
XP_020454068.1	superoxide dismutase [Cu-Zn] isoform X1	109959219	0.47	2e-36	YP_007200318	COG2032	Cu/Zn superoxide dismutase	P	Inorganic ion transport and metabolism ;
XP_020454084.1	fructose-bisphosphate aldolase C	109959229	0.56	1e-122	YP_002015752	COG3588	Fructose-bisphosphate aldolase class 1	G	Carbohydrate transport and metabolism ;
XP_020454131.1	60S ribosomal protein L23a	109959254	0.55	1e-23	YP_001013479	COG0089	Ribosomal protein L23	J	Translation, ribosomal structure and biogenesis ;
XP_020454148.1	complement factor B-like	109959265	0.28	7e-08	NP_104444	COG5640	Secreted trypsin-like serine protease	O	Posttranslational modification, protein turnover, chaperones ;
XP_020454149.1	3-methyl-2-oxobutanoate dehydrogenase [lipoamide] kinase%2C mitochondrial	109959266	0.26	4e-07	YP_006403879	COG2205	K+-sensing histidine kinase KdpD	T	Signal transduction mechanisms ;
XP_020454150.1	angiotensinogen isoform X1	109959264	0.26	3e-33	YP_007115441	COG4826	Serine protease inhibitor	O	Posttranslational modification, protein turnover, chaperones ;
XP_020454178.1	phosphoglycerate kinase 1	109959292	0.61	0.0	YP_003165767	COG0126	3-phosphoglycerate kinase	G	Carbohydrate transport and metabolism ;
XP_020454180.1	T-complex protein 1 subunit theta isoform X2	109959293	0.36	3e-99	NP_125709	COG0459	Chaperonin GroEL (HSP60 family)	O	Posttranslational modification, protein turnover, chaperones ;
XP_020454208.1	AP-1 complex subunit beta-1	109959315	0.24	1e-06	YP_007053317	COG5635	Predicted NTPase, NACHT family domain	T	Signal transduction mechanisms ;
XP_020454215.1	integrin-linked protein kinase-like	109959317	0.24	7e-25	YP_001958461	COG0666	Ankyrin repeat	T	Signal transduction mechanisms ;
XP_020454233.1	DNA ligase 3	109959330	0.31	8e-63	NP_213963	COG1793	ATP-dependent DNA ligase	L	Replication, recombination and repair ;
XP_020454315.1	heterogeneous nuclear ribonucleoprotein A/B-like	109959371	0.44	8e-13	YP_003267833	COG0724	RNA recognition motif (RRM) domain	J	Translation, ribosomal structure and biogenesis ;
XP_020454380.1	unconventional myosin-XVIIIa-like isoform X1	109959406	0.21	1e-06	YP_001255616	COG0497	DNA repair ATPase RecN	L	Replication, recombination and repair ;
XP_020454392.1	acetyl-CoA carboxylase 1 isoform X1	109959410	0.33	8e-81	YP_901688	COG0439	Biotin carboxylase	I	Lipid transport and metabolism ;
XP_020454406.1	X-ray radiation resistance-associated protein 1 isoform X1	109959414	0.26	4e-08	YP_007055001	COG4886	Leucine-rich repeat (LRR) protein	K	Transcription ;
XP_020454504.1	pyruvate dehydrogenase E1 component subunit alpha%2C mitochondrial-like isoform X1	109959451	0.53	1e-122	YP_001370604	COG1071	TPP-dependent pyruvate or acetoin dehydrogenase subunit alpha	C	Energy production and conversion ;
XP_020454534.1	platelet-activating factor acetylhydrolase IB subunit beta-like isoform X1	109959472	0.41	6e-48	YP_007204729	COG2755	Lysophospholipase L1 or related esterase	E	Amino acid transport and metabolism ;
XP_020454576.1	LOW QUALITY PROTEIN: phospholipase D1-like	109959498	0.26	3e-52	YP_283624	COG1502	Phosphatidylserine/phosphatidylglycerophosphate/cardiolipin synthase or related enzyme	I	Lipid transport and metabolism ;
XP_020454647.1	ras-related protein Rab-6A isoform X1	109959540	0.34	1e-22	YP_007376943	COG1100	GTPase SAR1 family domain	R	General function prediction only ;
XP_020454659.1	plastin-3-like	109959549	0.45	3e-05	YP_007149063	COG5126	Ca2+-binding protein, EF-hand superfamily	T	Signal transduction mechanisms ;
XP_020454710.1	apoptosis-inducing factor 1%2C mitochondrial	109959575	0.32	8e-60	YP_003524891	COG0446	NADPH-dependent 2,4-dienoyl-CoA reductase, sulfur reductase, or a related oxidoreductase	I	Lipid transport and metabolism ;
XP_020454718.1	protein phosphatase methylesterase 1	109959579	0.23	8e-13	YP_001261499	COG2267	Lysophospholipase, alpha-beta hydrolase superfamily	I	Lipid transport and metabolism ;
XP_020454749.1	kinesin light chain 1-like isoform X1	109959586	0.45	9e-64	YP_004863656	COG3063	Tfp pilus assembly protein PilF	NW	Cell motility ; Extracellular structures ;
XP_020454770.1	peroxiredoxin-4-like isoform X1	109959605	0.56	2e-81	YP_005036383	COG0450	Alkyl hydroperoxide reductase subunit AhpC (peroxiredoxin)	V	Defense mechanisms ;
XP_020454818.1	ankyrin-3-like	109959636	0.32	1e-125	YP_001958455	COG1196	Chromosome segregation ATPase	D	Cell cycle control, cell division, chromosome partitioning ;
XP_020454833.1	sarcoplasmic/endoplasmic reticulum calcium ATPase 2	109959651	0.38	0.0	YP_002509936	COG0474	Magnesium-transporting ATPase (P-type)	P	Inorganic ion transport and metabolism ;
XP_020454848.1	very low-density lipoprotein receptor-like	109959660	0.26	3e-15	YP_007080705	COG2133	Glucose/arabinose dehydrogenase, beta-propeller fold	G	Carbohydrate transport and metabolism ;
XP_020454850.1	eIF-2-alpha kinase activator GCN1 isoform X1	109959662	0.23	6e-13	YP_720713	COG5635	Predicted NTPase, NACHT family domain	T	Signal transduction mechanisms ;
XP_020454874.1	general transcription factor IIH subunit 2-like isoform X1	109959671	0.38	1e-21	YP_003269790	COG0262	Dihydrofolate reductase	H	Coenzyme transport and metabolism ;
XP_020454917.1	60S ribosomal protein L35	109959691	0.42	7e-09	NP_247437	COG0255	Ribosomal protein L29	J	Translation, ribosomal structure and biogenesis ;
XP_020454937.1	LOW QUALITY PROTEIN: beta-ureidopropionase	109959703	0.39	5e-60	YP_004640904	COG0388	Predicted amidohydrolase	R	General function prediction only ;
XP_020454954.1	protein phosphatase 1F isoform X1	109959713	0.25	2e-10	YP_003709340	COG0631	Serine/threonine protein phosphatase PrpC	T	Signal transduction mechanisms ;
XP_020454965.1	galactocerebrosidase isoform X1	109959716	0.36	5e-95	YP_003117778	COG5520	O-Glycosyl hydrolase	M	Cell wall/membrane/envelope biogenesis ;
XP_020454976.1	FK506-binding protein 15 isoform X1	109959727	0.38	1e-21	YP_159407	COG0545	FKBP-type peptidyl-prolyl cis-trans isomerase	O	Posttranslational modification, protein turnover, chaperones ;
XP_020455016.1	serine/threonine-protein phosphatase 6 catalytic subunit	109959752	0.31	2e-39	YP_008431927	COG0639	Diadenosine tetraphosphatase ApaH/serine/threonine protein phosphatase, PP2A family	T	Signal transduction mechanisms ;
XP_020455037.1	MAM domain-containing protein 2 isoform X1	109959762	0.34	2e-09	YP_004988500	COG3291	PKD repeat	S	Function unknown ;
XP_020455039.1	glucosamine-6-phosphate isomerase 2	109959763	0.62	1e-121	YP_005014677	COG0363	6-phosphogluconolactonase/Glucosamine-6-phosphate isomerase/deaminase	G	Carbohydrate transport and metabolism ;
XP_020455072.1	cytoskeleton-associated protein 4	109959775	0.25	1e-06	YP_002565882	COG1196	Chromosome segregation ATPase	D	Cell cycle control, cell division, chromosome partitioning ;
XP_020455096.1	cleavage and polyadenylation specificity factor subunit 6	109959792	0.35	8e-08	YP_003271136	COG0724	RNA recognition motif (RRM) domain	J	Translation, ribosomal structure and biogenesis ;
XP_020455107.1	lumican isoform X1	109959801	0.36	2e-14	YP_007055001	COG4886	Leucine-rich repeat (LRR) protein	K	Transcription ;
XP_020455111.1	staphylococcal nuclease domain-containing protein 1 isoform X1	109959803	0.27	2e-06	YP_002016123	COG1525	Endonuclease YncB, thermonuclease family	L	Replication, recombination and repair ;
XP_020455173.1	ubiquitin-conjugating enzyme E2 H	109959828	0.35	7e-17	YP_008797956	COG5078	Ubiquitin-protein ligase	O	Posttranslational modification, protein turnover, chaperones ;
XP_020455181.1	inosine-5-monophosphate dehydrogenase 1b isoform X4	109959830	0.57	0.0	YP_001838659	COG0517	CBS domain	T	Signal transduction mechanisms ;
XP_020455227.1	apoptotic protease-activating factor 1 isoform X1	109959862	0.28	1e-111	YP_001278320	COG2319	WD40 repeat	R	General function prediction only ;
XP_020455232.1	nicotinamide phosphoribosyltransferase	109959864	0.49	1e-151	YP_438032	COG1488	Nicotinic acid phosphoribosyltransferase	H	Coenzyme transport and metabolism ;
XP_020455250.1	decorin	109959873	0.29	2e-20	YP_008871147	COG4886	Leucine-rich repeat (LRR) protein	K	Transcription ;
XP_020455281.1	acyl-CoA-binding domain-containing protein 5	109959874	0.45	3e-15	YP_005887169	COG4281	Acyl-CoA-binding protein	I	Lipid transport and metabolism ;
XP_020455305.1	ubiquitin-conjugating enzyme E2 N-like isoform X1	109959903	0.36	7e-21	YP_008797956	COG5078	Ubiquitin-protein ligase	O	Posttranslational modification, protein turnover, chaperones ;
XP_020455344.1	plasma membrane calcium-transporting ATPase 1 isoform X1	109959925	0.33	1e-135	NP_811454	COG0474	Magnesium-transporting ATPase (P-type)	P	Inorganic ion transport and metabolism ;
XP_020455353.1	V-type proton ATPase subunit E 1-like isoform X1	109959930	0.25	4e-07	YP_184012	COG1390	Archaeal/vacuolar-type H+-ATPase subunit E/Vma4	C	Energy production and conversion ;
XP_020455395.1	leucine--tRNA ligase%2C cytoplasmic	109959957	0.32	1e-165	YP_008432224	COG0495	Leucyl-tRNA synthetase	J	Translation, ribosomal structure and biogenesis ;
XP_020455409.1	heat shock 70 kDa protein 4-like	109959961	0.35	2e-82	YP_007984946	COG0443	Molecular chaperone DnaK (HSP70)	O	Posttranslational modification, protein turnover, chaperones ;
XP_020455423.1	septin-8-A isoform X1	109959969	0.23	9e-05	YP_007096089	COG3597	Uncharacterized conserved protein, DUF697 family	S	Function unknown ;
XP_020455448.1	coagulation factor IX-like	109959991	0.4	3e-47	YP_001543293	COG5640	Secreted trypsin-like serine protease	O	Posttranslational modification, protein turnover, chaperones ;
XP_020455468.1	dihydropyrimidinase-related protein 3 isoform X3	109960002	0.45	1e-149	YP_004468966	COG0044	Dihydroorotase or related cyclic amidohydrolase	F	Nucleotide transport and metabolism ;
XP_020455509.1	DNA repair protein RAD50	109960027	0.24	7e-10	NP_613974	COG0419	DNA repair exonuclease SbcCD ATPase subunit	L	Replication, recombination and repair ;
XP_020455517.1	LOW QUALITY PROTEIN: TATA-binding protein-associated factor 172	109960029	0.39	1e-111	YP_004462436	COG4715	Uncharacterized conserved protein, contains Zn finger domain	S	Function unknown ;
XP_020455521.1	LOW QUALITY PROTEIN: prolyl 4-hydroxylase subunit alpha-2-like	109960035	0.37	6e-38	YP_004686973	COG3751	Proline 4-hydroxylase (includes Rps23 Pro-64 3,4-dihydroxylase Tpa1), contains SM-20 domain	JO	Translation, ribosomal structure and biogenesis ; Posttranslational modification, protein turnover, chaperones ;
XP_020455528.1	plexin-B1-like	109960046	0.3	4e-10	YP_007513441	COG3468	Type V secretory pathway, adhesin AidA	MU	Cell wall/membrane/envelope biogenesis ; Intracellular trafficking, secretion, and vesicular transport ;
XP_020455532.1	probable peptidyl-tRNA hydrolase 2	109960047	0.5	1e-27	YP_003902613	COG1990	Peptidyl-tRNA hydrolase	J	Translation, ribosomal structure and biogenesis ;
XP_020455547.1	casein kinase II subunit alpha-like	109960054	0.3	5e-18	YP_001089094	COG2815	PASTA domain, binds beta-lactams	M	Cell wall/membrane/envelope biogenesis ;
XP_020455555.1	monoacylglycerol lipase ABHD12-like isoform X3	109960038	0.28	2e-24	YP_004738554	COG1073	Fermentation-respiration switch protein FrsA, has esterase activity, DUF1100 family	T	Signal transduction mechanisms ;
XP_020455556.1	cadherin-1	109960058	0.27	6e-23	YP_001340533	COG3210	Large exoprotein involved in heme utilization or adhesion	U	Intracellular trafficking, secretion, and vesicular transport ;
XP_020455566.1	tetratricopeptide repeat protein 27	109960067	0.3	2e-14	NP_682881	COG0457	Tetratricopeptide (TPR) repeat	R	General function prediction only ;
XP_020455586.1	COP9 signalosome complex subunit 5	109960078	0.35	7e-12	YP_008797954	COG1310	Proteasome lid subunit RPN8/RPN11, contains Jab1/MPN domain metalloenzyme (JAMM) motif	O	Posttranslational modification, protein turnover, chaperones ;
XP_020455621.1	60S ribosomal protein L7 isoform X1	109960099	0.32	1e-14	NP_559126	COG1841	Ribosomal protein L30/L7E	J	Translation, ribosomal structure and biogenesis ;
XP_020455636.1	60S ribosomal protein L21	109960109	0.38	4e-07	NP_987213	COG2139	Ribosomal protein L21E	J	Translation, ribosomal structure and biogenesis ;
XP_020455640.1	mycophenolic acid acyl-glucuronide esterase%2C mitochondrial	109960112	0.42	8e-65	YP_005032668	COG1073	Fermentation-respiration switch protein FrsA, has esterase activity, DUF1100 family	T	Signal transduction mechanisms ;
XP_020455669.1	transcription factor IIIA	109960132	0.27	5e-08	YP_004117314	COG5048	FOG: Zn-finger	R	General function prediction only ;
XP_020455710.1	V-type proton ATPase catalytic subunit A	109960156	0.52	0.0	NP_276090	COG1155	Archaeal/vacuolar-type H+-ATPase catalytic subunit A/Vma1	C	Energy production and conversion ;
XP_020455737.1	apoptosis-inducing factor 3-like	109960176	0.39	1e-124	YP_007055802	COG2146	Ferredoxin subunit of nitrite reductase or a ring-hydroxylating dioxygenase	PQ	Inorganic ion transport and metabolism ; Secondary metabolites biosynthesis, transport and catabolism ;
XP_020455751.1	lissencephaly-1 homolog	109960185	0.35	4e-67	NP_487506	COG5635	Predicted NTPase, NACHT family domain	T	Signal transduction mechanisms ;
XP_020455770.1	probable E3 ubiquitin-protein ligase HERC6 isoform X1	109960193	0.36	4e-42	YP_002462041	COG5184	Alpha-tubulin suppressor and related RCC1 domain-containing proteins	DZ	Cell cycle control, cell division, chromosome partitioning ; Cytoskeleton ;
XP_020455803.1	carboxypeptidase D	109960216	0.39	6e-67	YP_002433809	COG2866	Murein tripeptide amidase MpaA	M	Cell wall/membrane/envelope biogenesis ;
XP_020455805.1	clustered mitochondria protein homolog isoform X1	109960218	0.29	2e-14	NP_615161	COG1672	Predicted ATPase, archaeal AAA+ ATPase superfamily	R	General function prediction only ;
XP_020455835.1	serine/threonine-protein phosphatase 2A 65 kDa regulatory subunit A beta isoform	109960236	0.24	4e-08	YP_008090636	COG1413	HEAT repeat	R	General function prediction only ;
XP_020455845.1	LOW QUALITY PROTEIN: double-strand break repair protein MRE11	109960241	0.26	2e-10	YP_002730770	COG0420	DNA repair exonuclease SbcCD nuclease subunit	L	Replication, recombination and repair ;
XP_020455894.1	serpin H1-like	109960271	0.28	2e-48	YP_002251376	COG4826	Serine protease inhibitor	O	Posttranslational modification, protein turnover, chaperones ;
XP_020455900.1	sialate O-acetylesterase isoform X1	109960273	0.27	4e-32	YP_001304278	COG2755	Lysophospholipase L1 or related esterase	E	Amino acid transport and metabolism ;
XP_020455916.1	ribosomal protein S6 kinase beta-1-like	109960282	0.3	8e-30	YP_003239268	COG2815	PASTA domain, binds beta-lactams	M	Cell wall/membrane/envelope biogenesis ;
XP_020455932.1	thioredoxin-dependent peroxide reductase%2C mitochondrial	109960292	0.64	2e-86	NP_868257	COG0450	Alkyl hydroperoxide reductase subunit AhpC (peroxiredoxin)	V	Defense mechanisms ;
XP_020455954.1	von Willebrand factor A domain-containing protein 5A-like	109960311	0.31	3e-44	YP_003957063	COG2304	Secreted protein containing bacterial Ig-like domain and vWFA domain	R	General function prediction only ;
XP_020455955.1	sacsin	109960312	0.22	2e-06	YP_007301754	COG0326	Molecular chaperone, HSP90 family	O	Posttranslational modification, protein turnover, chaperones ;
XP_020456003.1	signal recognition particle receptor subunit alpha	109960331	0.38	6e-63	NP_579495	COG0552	Signal recognition particle GTPase	U	Intracellular trafficking, secretion, and vesicular transport ;
XP_020456017.1	acetolactate synthase-like protein	109960338	0.51	0.0	YP_001275313	COG0028	Acetolactate synthase large subunit or other thiamine pyrophosphate-requiring enzyme	EH	Amino acid transport and metabolism ; Coenzyme transport and metabolism ;
XP_020456026.1	GMP synthase [glutamine-hydrolyzing]	109960342	0.35	1e-122	YP_003251046	COG0519	GMP synthase, PP-ATPase domain/subunit	F	Nucleotide transport and metabolism ;
XP_020456043.1	39S ribosomal protein L44%2C mitochondrial	109960350	0.26	3e-05	YP_002940605	COG0571	dsRNA-specific ribonuclease	K	Transcription ;
XP_020456083.1	glutathione S-transferase omega-1	109960363	0.36	3e-34	YP_007067680	COG0625	Glutathione S-transferase	O	Posttranslational modification, protein turnover, chaperones ;
XP_020456095.1	sucrase-isomaltase%2C intestinal	109960375	0.33	1e-103	YP_003527612	COG1501	Alpha-glucosidase, glycosyl hydrolase family GH31	G	Carbohydrate transport and metabolism ;
XP_020456096.1	beta-galactosidase-1-like protein 2	109960377	0.44	1e-162	YP_004175604	COG1874	Beta-galactosidase GanA	G	Carbohydrate transport and metabolism ;
XP_020456102.1	RAC-beta serine/threonine-protein kinase	109960381	0.31	4e-28	YP_645024	COG0515	Serine/threonine protein kinase	T	Signal transduction mechanisms ;
XP_020456156.1	stress-induced-phosphoprotein 1	109960412	0.26	2e-24	YP_001655375	COG0457	Tetratricopeptide (TPR) repeat	R	General function prediction only ;
XP_020456163.1	adenylosuccinate synthetase isozyme 2-like	109960416	0.47	1e-133	YP_001181342	COG0104	Adenylosuccinate synthase	F	Nucleotide transport and metabolism ;
XP_020456168.1	55 kDa erythrocyte membrane protein	109960418	0.31	6e-21	YP_007054701	COG0194	Guanylate kinase	F	Nucleotide transport and metabolism ;
XP_020456253.1	flotillin-2a isoform X1	109960467	0.41	1e-108	YP_001818916	COG2268	Uncharacterized membrane protein YqiK, contains Band7/PHB/SPFH domain	S	Function unknown ;
XP_020456269.1	beta-glucuronidase isoform X1	109960474	0.5	0.0	YP_002251248	COG3250	Beta-galactosidase/beta-glucuronidase	G	Carbohydrate transport and metabolism ;
XP_020456272.1	aspartoacylase	109960477	0.43	2e-75	YP_007118343	COG2988	Succinylglutamate desuccinylase	E	Amino acid transport and metabolism ;
XP_020456278.1	glycerol-3-phosphate dehydrogenase 1-like protein	109960481	0.3	5e-45	YP_002771931	COG0240	Glycerol-3-phosphate dehydrogenase	C	Energy production and conversion ;
XP_020456323.1	O-acetyl-ADP-ribose deacetylase MACROD2	109960506	0.54	1e-58	YP_003269626	COG2110	O-acetyl-ADP-ribose deacetylase (regulator of RNase III), contains Macro domain	J	Translation, ribosomal structure and biogenesis ;
XP_020456325.1	cystathionine beta-synthase-like	109960512	0.49	1e-146	YP_003269664	COG0517	CBS domain	T	Signal transduction mechanisms ;
XP_020456353.1	NADH-ubiquinone oxidoreductase 75 kDa subunit%2C mitochondrial	109960535	0.56	0.0	YP_005031294	COG1034	NADH dehydrogenase/NADH:ubiquinone oxidoreductase 75 kD subunit (chain G)	C	Energy production and conversion ;
XP_020456354.1	inosine-uridine preferring nucleoside hydrolase-like	109960536	0.32	1e-56	YP_001973531	COG1957	Inosine-uridine nucleoside N-ribohydrolase	F	Nucleotide transport and metabolism ;
XP_020456377.1	cytochrome P450 20A1	109960547	0.24	2e-22	YP_001602608	COG2124	Cytochrome P450	QV	Secondary metabolites biosynthesis, transport and catabolism ; Defense mechanisms ;
XP_020456382.1	LOW QUALITY PROTEIN: probable E3 ubiquitin-protein ligase HERC4	109960548	0.37	3e-46	YP_003589725	COG5184	Alpha-tubulin suppressor and related RCC1 domain-containing proteins	DZ	Cell cycle control, cell division, chromosome partitioning ; Cytoskeleton ;
XP_020456390.1	ribose-phosphate pyrophosphokinase 2 isoform X1	109960553	0.51	1e-110	YP_006721803	COG0462	Phosphoribosylpyrophosphate synthetase	FE	Nucleotide transport and metabolism ; Amino acid transport and metabolism ;
XP_020456396.1	collagen alpha-1(XVIII) chain-like isoform X1	109960557	0.29	3e-43	YP_002769792	COG5295	Autotransporter adhesin	UW	Intracellular trafficking, secretion, and vesicular transport ; Extracellular structures ;
XP_020456407.1	collagen alpha-1(XVII) chain isoform X1	109960561	0.35	2e-47	YP_002769792	COG5295	Autotransporter adhesin	UW	Intracellular trafficking, secretion, and vesicular transport ; Extracellular structures ;
XP_020456431.1	actin-related protein 3	109960577	0.25	3e-36	YP_003266114	COG5277	Actin-related protein	Z	Cytoskeleton ;
XP_020456435.1	LOW QUALITY PROTEIN: ATP-dependent RNA helicase DDX3X-like	109960579	0.42	6e-95	YP_003674078	COG0513	Superfamily II DNA and RNA helicase	L	Replication, recombination and repair ;
XP_020456440.1	adenylate kinase isoenzyme 1 isoform X1	109960585	0.39	1e-44	YP_003576105	COG0563	Adenylate kinase or related kinase	F	Nucleotide transport and metabolism ;
XP_020456452.1	ras-related protein Rab-14	109960592	0.37	6e-27	YP_002463522	COG1100	GTPase SAR1 family domain	R	General function prediction only ;
XP_020456466.1	78 kDa glucose-regulated protein	109960600	0.55	0.0	YP_004113662	COG0443	Molecular chaperone DnaK (HSP70)	O	Posttranslational modification, protein turnover, chaperones ;
XP_020456475.1	LOW QUALITY PROTEIN: alpha-adducin	109960602	0.41	4e-55	YP_003979123	COG0235	Ribulose-5-phosphate 4-epimerase/Fuculose-1-phosphate aldolase	G	Carbohydrate transport and metabolism ;
XP_020456479.1	pantothenate kinase 4	109960584	0.33	7e-42	YP_005445654	COG1578	Uncharacterized conserved protein, contains ATP-grasp and redox domains	S	Function unknown ;
XP_020456600.1	UV excision repair protein RAD23 homolog B-like	109960675	0.32	6e-05	YP_004104012	COG5272	Ubiquitin	O	Posttranslational modification, protein turnover, chaperones ;
XP_020456636.1	m7GpppN-mRNA hydrolase isoform X1	109960699	0.33	4e-07	YP_004104102	COG1051	ADP-ribose pyrophosphatase YjhB, NUDIX family	F	Nucleotide transport and metabolism ;
XP_020456640.1	ferrochelatase%2C mitochondrial	109960703	0.59	1e-150	YP_003703901	COG0276	Protoheme ferro-lyase (ferrochelatase)	H	Coenzyme transport and metabolism ;
XP_020456651.1	LOW QUALITY PROTEIN: nidogen-1	109960712	0.27	1e-17	YP_007080705	COG2133	Glucose/arabinose dehydrogenase, beta-propeller fold	G	Carbohydrate transport and metabolism ;
XP_020456653.1	probable ATP-dependent RNA helicase YTHDC2	109960717	0.29	6e-43	YP_004415666	COG1643	HrpA-like RNA helicase	J	Translation, ribosomal structure and biogenesis ;
XP_020456697.1	erythrocyte band 7 integral membrane protein isoform X1	109960737	0.52	9e-86	YP_002015564	COG0330	Regulator of protease activity HflC, stomatin/prohibitin superfamily	O	Posttranslational modification, protein turnover, chaperones ;
XP_020456718.1	LOW QUALITY PROTEIN: very low-density lipoprotein receptor	109960747	0.28	3e-20	YP_007080705	COG2133	Glucose/arabinose dehydrogenase, beta-propeller fold	G	Carbohydrate transport and metabolism ;
XP_020456726.1	tropomyosin beta chain isoform X1	109960752	0.24	9e-06	YP_005069503	COG3551	Uncharacterized protein	S	Function unknown ;
XP_020456727.1	tropomyosin beta chain isoform X2	109960752	0.25	6e-07	YP_005069503	COG3551	Uncharacterized protein	S	Function unknown ;
XP_020456747.1	WD repeat-containing protein 5	109960757	0.43	3e-72	YP_001865069	COG2319	WD40 repeat	R	General function prediction only ;
XP_020456775.1	thioredoxin-like protein 1	109960772	0.36	2e-10	YP_002486297	COG0526	Thiol-disulfide isomerase or thioredoxin	O	Posttranslational modification, protein turnover, chaperones ;
XP_020456792.1	dihydropyrimidinase-related protein 2 isoform X1	109960782	0.49	1e-154	YP_270711	COG0044	Dihydroorotase or related cyclic amidohydrolase	F	Nucleotide transport and metabolism ;
XP_020456813.1	haloacid dehalogenase-like hydrolase domain-containing protein 2 isoform X1	109960796	0.44	3e-73	YP_003526038	COG0647	Ribonucleotide monophosphatase NagD, HAD superfamily	F	Nucleotide transport and metabolism ;
XP_020456823.1	bile salt-activated lipase-like	109960803	0.33	7e-61	YP_003297898	COG2272	Carboxylesterase type B	I	Lipid transport and metabolism ;
XP_020456825.1	proteasome subunit beta type-7-like	109960805	0.36	6e-30	YP_001737839	COG0638	20S proteasome, alpha and beta subunits	O	Posttranslational modification, protein turnover, chaperones ;
XP_020456834.1	interferon-induced%2C double-stranded RNA-activated protein kinase-like	109960809	0.27	1e-10	YP_001254999	COG2815	PASTA domain, binds beta-lactams	M	Cell wall/membrane/envelope biogenesis ;
XP_020456835.1	E3 ubiquitin-protein ligase LRSAM1	109960811	0.4	2e-22	YP_007068304	COG4886	Leucine-rich repeat (LRR) protein	K	Transcription ;
XP_020456853.1	stomatin-like protein 2%2C mitochondrial isoform X1	109960820	0.54	1e-113	YP_001938005	COG0330	Regulator of protease activity HflC, stomatin/prohibitin superfamily	O	Posttranslational modification, protein turnover, chaperones ;
XP_020456857.1	LOW QUALITY PROTEIN: asparagine--tRNA ligase%2C cytoplasmic	109960824	0.41	4e-93	YP_003901911	COG0017	Aspartyl/asparaginyl-tRNA synthetase	J	Translation, ribosomal structure and biogenesis ;
XP_020456871.1	LOW QUALITY PROTEIN: cancer-related nucleoside-triphosphatase	109960831	0.33	3e-30	YP_007976384	COG1618	Nucleoside-triphosphatase THEP1	F	Nucleotide transport and metabolism ;
XP_020456904.1	probable tRNA N6-adenosine threonylcarbamoyltransferase	109960854	0.48	1e-108	YP_004289326	COG3642	tRNA A-37 threonylcarbamoyl transferase component Bud32	J	Translation, ribosomal structure and biogenesis ;
XP_020456914.1	dnaJ homolog subfamily C member 2	109960861	0.32	1e-06	YP_995773	COG0484	DnaJ-class molecular chaperone with C-terminal Zn finger domain	O	Posttranslational modification, protein turnover, chaperones ;
XP_020456917.1	26S protease regulatory subunit 7	109960863	0.52	1e-117	NP_070800	COG1222	ATP-dependent 26S proteasome regulatory subunit	O	Posttranslational modification, protein turnover, chaperones ;
XP_020456943.1	hyaluronan-binding protein 2	109960870	0.38	4e-43	YP_001543293	COG5640	Secreted trypsin-like serine protease	O	Posttranslational modification, protein turnover, chaperones ;
XP_020456969.1	LOW QUALITY PROTEIN: DNA-(apurinic or apyrimidinic site) lyase	109960886	0.55	2e-95	YP_004973266	COG0708	Exonuclease III	L	Replication, recombination and repair ;
XP_020456997.1	methionine-R-sulfoxide reductase B3 isoform X1	109960903	0.6	7e-55	YP_008088180	COG0229	Peptide methionine sulfoxide reductase MsrB	O	Posttranslational modification, protein turnover, chaperones ;
XP_020457078.1	eukaryotic translation initiation factor 3 subunit A	109960933	0.42	1e-12	NP_519522	COG1187	16S rRNA U516 pseudouridylate synthase RsuA and related 23S rRNA U2605, pseudouridylate synthases	J	Translation, ribosomal structure and biogenesis ;
XP_020457112.1	heat shock 70 kDa protein 14 isoform X1	109960956	0.33	9e-82	YP_001534905	COG0443	Molecular chaperone DnaK (HSP70)	O	Posttranslational modification, protein turnover, chaperones ;
XP_020457116.1	mitochondrial 10-formyltetrahydrofolate dehydrogenase isoform X1	109960958	0.51	1e-171	YP_003890169	COG1012	Acyl-CoA reductase or other NAD-dependent aldehyde dehydrogenase	C	Energy production and conversion ;
XP_020457152.1	sorting and assembly machinery component 50 homolog A-like	109960981	0.27	7e-26	YP_005031326	COG4775	Outer membrane protein assembly factor BamA	M	Cell wall/membrane/envelope biogenesis ;
XP_020457212.1	probable ATP-dependent RNA helicase DDX43	109961031	0.37	5e-85	YP_006257143	COG0513	Superfamily II DNA and RNA helicase	L	Replication, recombination and repair ;
XP_020457219.1	enoyl-CoA hydratase%2C mitochondrial	109961037	0.62	1e-113	YP_006372985	COG1024	Enoyl-CoA hydratase/carnithine racemase	I	Lipid transport and metabolism ;
XP_020457243.1	NFU1 iron-sulfur cluster scaffold homolog%2C mitochondrial-like	109961050	0.53	4e-61	YP_007701961	COG0694	Fe-S cluster biogenesis protein NfuA, 4Fe-4S-binding domain	O	Posttranslational modification, protein turnover, chaperones ;
XP_020457276.1	WD repeat-containing protein 92	109961062	0.22	8e-09	YP_001504890	COG2319	WD40 repeat	R	General function prediction only ;
XP_020457286.1	metaxin-2 isoform X1	109961068	0.29	2e-21	YP_001516929	COG0625	Glutathione S-transferase	O	Posttranslational modification, protein turnover, chaperones ;
XP_020457339.1	actin-related protein 2	109961093	0.31	3e-52	YP_003266114	COG5277	Actin-related protein	Z	Cytoskeleton ;
XP_020457369.1	pyridine nucleotide-disulfide oxidoreductase domain-containing protein 2 isoform X1	109961111	0.43	1e-148	YP_003368639	COG1233	Phytoene dehydrogenase-related protein	Q	Secondary metabolites biosynthesis, transport and catabolism ;
XP_020457414.1	erlin-1 isoform X1	109961133	0.26	4e-06	YP_004781834	COG0330	Regulator of protease activity HflC, stomatin/prohibitin superfamily	O	Posttranslational modification, protein turnover, chaperones ;
XP_020457454.1	malate dehydrogenase%2C cytoplasmic-like	109961149	0.58	1e-128	YP_692968	COG0039	Malate/lactate dehydrogenase	C	Energy production and conversion ;
XP_020457457.1	UTP--glucose-1-phosphate uridylyltransferase-like isoform X1	109961151	0.41	8e-89	YP_005442690	COG4284	UDP-N-acetylglucosamine pyrophosphorylase	G	Carbohydrate transport and metabolism ;
XP_020457473.1	copper homeostasis protein cutC homolog	109961164	0.48	4e-78	YP_003803120	COG3142	Copper homeostasis protein CutC	P	Inorganic ion transport and metabolism ;
XP_020457514.1	polyribonucleotide nucleotidyltransferase 1%2C mitochondrial	109961188	0.39	1e-177	YP_001877002	COG1185	Polyribonucleotide nucleotidyltransferase (polynucleotide phosphorylase)	J	Translation, ribosomal structure and biogenesis ;
XP_020457531.1	cytochrome P450 3A40-like	109961204	0.35	5e-34	YP_137709	COG2124	Cytochrome P450	QV	Secondary metabolites biosynthesis, transport and catabolism ; Defense mechanisms ;
XP_020457570.1	GDP-L-fucose synthase	109961236	0.46	1e-101	YP_005323907	COG0451	Nucleoside-diphosphate-sugar epimerase	M	Cell wall/membrane/envelope biogenesis ;
XP_020457581.1	valacyclovir hydrolase	109961244	0.33	7e-37	YP_002463474	COG2267	Lysophospholipase, alpha-beta hydrolase superfamily	I	Lipid transport and metabolism ;
XP_020457602.1	fetuin-B-like	109961260	0.43	8e-06	YP_004035850	COG4531	ABC-type Zn2+ transport system, periplasmic component/surface adhesin	P	Inorganic ion transport and metabolism ;
XP_020457615.1	GDP-mannose 4%2C6 dehydratase	109961272	0.62	1e-169	YP_002300182	COG1089	GDP-D-mannose dehydratase	M	Cell wall/membrane/envelope biogenesis ;
XP_020457630.1	NAD-dependent protein deacylase sirtuin-5%2C mitochondrial isoform X1	109961281	0.48	7e-81	YP_008147283	COG0846	NAD-dependent protein deacetylase, SIR2 family	O	Posttranslational modification, protein turnover, chaperones ;
XP_020457641.1	inorganic pyrophosphatase 2%2C mitochondrial	109961291	0.32	4e-18	YP_005091637	COG0221	Inorganic pyrophosphatase	CP	Energy production and conversion ; Inorganic ion transport and metabolism ;
XP_020457647.1	3-hydroxybutyrate dehydrogenase type 2	109961293	0.58	2e-98	YP_003981564	COG1028	NAD(P)-dependent dehydrogenase, short-chain alcohol dehydrogenase family	IQR	Lipid transport and metabolism ; Secondary metabolites biosynthesis, transport and catabolism ; General function prediction only ;
XP_020457690.1	pre-mRNA-splicing factor ATP-dependent RNA helicase DHX15	109961327	0.38	1e-139	YP_003526829	COG1643	HrpA-like RNA helicase	J	Translation, ribosomal structure and biogenesis ;
XP_020457696.1	LOW QUALITY PROTEIN: extracellular superoxide dismutase [Cu-Zn]	109961331	0.27	6e-05	YP_007314452	COG2032	Cu/Zn superoxide dismutase	P	Inorganic ion transport and metabolism ;
XP_020457698.1	UDP-glucose 6-dehydrogenase	109961332	0.64	0.0	YP_003548756	COG1004	UDP-glucose 6-dehydrogenase	M	Cell wall/membrane/envelope biogenesis ;
XP_020457701.1	60S ribosomal protein L9	109961334	0.47	1e-50	YP_001013491	COG0097	Ribosomal protein L6P/L9E	J	Translation, ribosomal structure and biogenesis ;
XP_020457703.1	S-methyl-5-thioadenosine phosphorylase	109961336	0.57	1e-102	YP_006449171	COG0005	Purine nucleoside phosphorylase	F	Nucleotide transport and metabolism ;
XP_020457706.1	long-chain-fatty-acid--CoA ligase 1-like isoform X1	109961340	0.31	6e-82	YP_006872622	COG1022	Long-chain acyl-CoA synthetase (AMP-forming)	I	Lipid transport and metabolism ;
XP_020457729.1	RNA-binding protein 47 isoform X1	109961351	0.4	3e-08	YP_004658434	COG0724	RNA recognition motif (RRM) domain	J	Translation, ribosomal structure and biogenesis ;
XP_020457777.1	factor XIIa inhibitor-like	109961371	0.27	4e-35	YP_003888593	COG4826	Serine protease inhibitor	O	Posttranslational modification, protein turnover, chaperones ;
XP_020457791.1	ubiquitin-conjugating enzyme E2 K	109961382	0.38	1e-24	YP_008797956	COG5078	Ubiquitin-protein ligase	O	Posttranslational modification, protein turnover, chaperones ;
XP_020457795.1	beta-galactosidase	109961386	0.43	1e-149	YP_004175604	COG1874	Beta-galactosidase GanA	G	Carbohydrate transport and metabolism ;
XP_020457800.1	prolyl 4-hydroxylase subunit alpha-1 isoform X1	109961389	0.38	2e-34	YP_550510	COG3751	Proline 4-hydroxylase (includes Rps23 Pro-64 3,4-dihydroxylase Tpa1), contains SM-20 domain	JO	Translation, ribosomal structure and biogenesis ; Posttranslational modification, protein turnover, chaperones ;
XP_020457820.1	voltage-gated potassium channel subunit beta-2 isoform X1	109961372	0.55	1e-134	YP_003289383	COG0667	Predicted oxidoreductase (related to aryl-alcohol dehydrogenase)	R	General function prediction only ;
XP_020457828.1	mannosyl-oligosaccharide glucosidase isoform X1	109961400	0.23	5e-10	YP_526312	COG1626	Neutral trehalase	G	Carbohydrate transport and metabolism ;
XP_020457830.1	N-acyl-aromatic-L-amino acid amidohydrolase (carboxylate-forming) B-like	109961401	0.41	7e-64	YP_007123917	COG2988	Succinylglutamate desuccinylase	E	Amino acid transport and metabolism ;
XP_020457840.1	40S ribosomal protein S6	109961406	0.39	9e-20	YP_001737450	COG2125	Ribosomal protein S6E (S10)	J	Translation, ribosomal structure and biogenesis ;
XP_020457896.1	ubiquitin-like modifier-activating enzyme 5	109961439	0.3	4e-28	YP_006759350	COG0476	Molybdopterin or thiamine biosynthesis adenylyltransferase	H	Coenzyme transport and metabolism ;
XP_020457933.1	serine/threonine-protein kinase OSR1 isoform X1	109961463	0.3	7e-27	YP_005027752	COG0515	Serine/threonine protein kinase	T	Signal transduction mechanisms ;
XP_020457956.1	ras-related protein Ral-A	109961462	0.32	4e-19	YP_007057145	COG1100	GTPase SAR1 family domain	R	General function prediction only ;
XP_020457960.1	glycine--tRNA ligase	109961471	0.4	1e-151	YP_004576374	COG0423	Glycyl-tRNA synthetase (class II)	J	Translation, ribosomal structure and biogenesis ;
XP_020457967.1	D-beta-hydroxybutyrate dehydrogenase%2C mitochondrial-like	109961477	0.39	2e-26	YP_007467231	COG1028	NAD(P)-dependent dehydrogenase, short-chain alcohol dehydrogenase family	IQR	Lipid transport and metabolism ; Secondary metabolites biosynthesis, transport and catabolism ; General function prediction only ;
XP_020457991.1	LOW QUALITY PROTEIN: elastase-1-like	109961491	0.31	2e-33	YP_001543293	COG5640	Secreted trypsin-like serine protease	O	Posttranslational modification, protein turnover, chaperones ;
XP_020457997.1	carboxypeptidase B	109961496	0.33	2e-45	YP_003409548	COG2866	Murein tripeptide amidase MpaA	M	Cell wall/membrane/envelope biogenesis ;
XP_020458051.1	AP-1 complex subunit beta-1 isoform X1	109961526	0.22	3e-05	YP_007053317	COG5635	Predicted NTPase, NACHT family domain	T	Signal transduction mechanisms ;
XP_020458132.1	LOW QUALITY PROTEIN: ankyrin-1-like	109961565	0.32	1e-136	YP_001958455	COG1196	Chromosome segregation ATPase	D	Cell cycle control, cell division, chromosome partitioning ;
XP_020458140.1	26S proteasome non-ATPase regulatory subunit 9	109961569	0.32	5e-06	YP_004416197	COG0750	Membrane-associated protease RseP, regulator of RpoE activity	OK	Posttranslational modification, protein turnover, chaperones ; Transcription ;
XP_020458147.1	RNA-binding protein EWS isoform X1	109961573	0.34	5e-06	YP_003504005	COG0724	RNA recognition motif (RRM) domain	J	Translation, ribosomal structure and biogenesis ;
XP_020458187.1	calpain-1 catalytic subunit-like isoform X1	109961588	0.32	6e-07	YP_003887732	COG1572	Serine protease, subtilase family	O	Posttranslational modification, protein turnover, chaperones ;
XP_020458269.1	EMILIN-1	109961634	0.56	1e-08	YP_002500074	COG3468	Type V secretory pathway, adhesin AidA	MU	Cell wall/membrane/envelope biogenesis ; Intracellular trafficking, secretion, and vesicular transport ;
XP_020458275.1	aflatoxin B1 aldehyde reductase member 4-like	109961615	0.37	1e-53	YP_003410494	COG0667	Predicted oxidoreductase (related to aryl-alcohol dehydrogenase)	R	General function prediction only ;
XP_020458296.1	isocitrate dehydrogenase [NAD] subunit alpha%2C mitochondrial	109961643	0.53	1e-122	YP_001997059	COG0473	Isocitrate/isopropylmalate dehydrogenase	CE	Energy production and conversion ; Amino acid transport and metabolism ;
XP_020458309.1	uncharacterized protein LOC109961650	109961650	0.34	3e-65	YP_823360	COG2272	Carboxylesterase type B	I	Lipid transport and metabolism ;
XP_020458327.1	chymotrypsin A-like	109961663	0.4	2e-46	NP_969430	COG5640	Secreted trypsin-like serine protease	O	Posttranslational modification, protein turnover, chaperones ;
XP_020458379.1	KN motif and ankyrin repeat domain-containing protein 4	109961703	0.31	1e-19	YP_006445624	COG0666	Ankyrin repeat	T	Signal transduction mechanisms ;
XP_020458399.1	mRNA turnover protein 4 homolog	109961687	0.29	7e-17	YP_008431792	COG0244	Ribosomal protein L10	J	Translation, ribosomal structure and biogenesis ;
XP_020458469.1	LOW QUALITY PROTEIN: phosphoglucomutase-1	109961742	0.53	0.0	YP_003674033	COG0033	Phosphoglucomutase	G	Carbohydrate transport and metabolism ;
XP_020458491.1	dipeptidyl aminopeptidase-like protein 6 isoform X1	109961753	0.26	1e-79	YP_004163743	COG1506	Dipeptidyl aminopeptidase/acylaminoacyl peptidase	E	Amino acid transport and metabolism ;
XP_020458522.1	N(G)%2CN(G)-dimethylarginine dimethylaminohydrolase 1 isoform X1	109961759	0.35	3e-35	YP_003158323	COG1834	N-Dimethylarginine dimethylaminohydrolase	E	Amino acid transport and metabolism ;
XP_020458530.1	protein DJ-1	109961751	0.5	9e-53	YP_008153848	COG0693	Putative intracellular protease/amidase	R	General function prediction only ;
XP_020458544.1	28S ribosomal protein S6%2C mitochondrial	109961767	0.33	8e-08	YP_005271164	COG0360	Ribosomal protein S6	J	Translation, ribosomal structure and biogenesis ;
XP_020458550.1	peptidyl-prolyl cis-trans isomerase FKBP2	109961771	0.61	1e-34	YP_005068023	COG0545	FKBP-type peptidyl-prolyl cis-trans isomerase	O	Posttranslational modification, protein turnover, chaperones ;
XP_020458615.1	thromboxane-A synthase isoform X1	109961809	0.24	6e-43	YP_003534112	COG2124	Cytochrome P450	QV	Secondary metabolites biosynthesis, transport and catabolism ; Defense mechanisms ;
XP_020458631.1	LOW QUALITY PROTEIN: selenoprotein O	109961825	0.41	1e-112	YP_008547255	COG0397	Uncharacterized conserved protein YdiU, UPF0061 family	S	Function unknown ;
XP_020458655.1	tetratricopeptide repeat protein 38 isoform X1	109961841	0.34	6e-85	YP_004685096	COG0457	Tetratricopeptide (TPR) repeat	R	General function prediction only ;
XP_020458676.1	acylglycerol kinase%2C mitochondrial	109961854	0.31	4e-19	YP_005069741	COG1597	Diacylglycerol kinase family enzyme	IR	Lipid transport and metabolism ; General function prediction only ;
XP_020458677.1	V-type proton ATPase subunit E 1-like	109961855	0.24	7e-09	YP_184012	COG1390	Archaeal/vacuolar-type H+-ATPase subunit E/Vma4	C	Energy production and conversion ;
XP_020458682.1	cytochrome b-c1 complex subunit Rieske%2C mitochondrial	109961859	0.58	5e-67	YP_001413513	COG0723	Rieske Fe-S protein	C	Energy production and conversion ;
XP_020458694.1	40S ribosomal protein S24 isoform X1	109961868	0.35	4e-12	YP_008071436	COG2004	Ribosomal protein S24E	J	Translation, ribosomal structure and biogenesis ;
XP_020458711.1	annexin A11-like isoform X1	109961879	0.37	4e-12	YP_007547453	COG3087	Cell division protein FtsN	D	Cell cycle control, cell division, chromosome partitioning ;
XP_020458733.1	catechol O-methyltransferase domain-containing protein 1-like	109961894	0.48	1e-77	YP_004752863	COG4122	Predicted O-methyltransferase YrrM	R	General function prediction only ;
XP_020458741.1	1-acyl-sn-glycerol-3-phosphate acyltransferase delta isoform X1	109961897	0.26	2e-10	YP_156950	COG0204	1-acyl-sn-glycerol-3-phosphate acyltransferase	I	Lipid transport and metabolism ;
XP_020458771.1	collagen alpha-1(XXI) chain-like isoform X1	109961907	0.34	4e-58	YP_002769792	COG5295	Autotransporter adhesin	UW	Intracellular trafficking, secretion, and vesicular transport ; Extracellular structures ;
XP_020458810.1	glutathione S-transferase A4	109961924	0.27	1e-12	YP_631810	COG0625	Glutathione S-transferase	O	Posttranslational modification, protein turnover, chaperones ;
XP_020458875.1	inorganic pyrophosphatase	109961946	0.33	7e-19	YP_005091637	COG0221	Inorganic pyrophosphatase	CP	Energy production and conversion ; Inorganic ion transport and metabolism ;
XP_020458905.1	thrombospondin-2 isoform X1	109961960	0.43	1e-29	YP_002430419	COG5184	Alpha-tubulin suppressor and related RCC1 domain-containing proteins	DZ	Cell cycle control, cell division, chromosome partitioning ; Cytoskeleton ;
XP_020458936.1	S-adenosylmethionine synthase-like	109961976	0.59	1e-163	NP_814529	COG0192	S-adenosylmethionine synthetase	H	Coenzyme transport and metabolism ;
XP_020458983.1	geranylgeranyl pyrophosphate synthase	109962000	0.29	3e-30	YP_008797077	COG0142	Geranylgeranyl pyrophosphate synthase	H	Coenzyme transport and metabolism ;
XP_020459013.1	2-acylglycerol O-acyltransferase 2-A-like	109962023	0.28	1e-05	NP_216436	COG0204	1-acyl-sn-glycerol-3-phosphate acyltransferase	I	Lipid transport and metabolism ;
XP_020459090.1	uncharacterized protein LOC109962065 isoform X1	109962065	0.43	9e-63	YP_001547593	COG0152	Phosphoribosylaminoimidazole-succinocarboxamide synthase	F	Nucleotide transport and metabolism ;
XP_020459106.1	amidophosphoribosyltransferase isoform X3	109962067	0.5	1e-165	YP_002463102	COG0034	Glutamine phosphoribosylpyrophosphate amidotransferase	F	Nucleotide transport and metabolism ;
XP_020459119.1	serine/threonine-protein kinase PAK 2	109962075	0.34	1e-31	YP_003846973	COG0515	Serine/threonine protein kinase	T	Signal transduction mechanisms ;
XP_020459137.1	inosine triphosphate pyrophosphatase	109962086	0.4	8e-34	NP_614877	COG0127	Inosine/xanthosine triphosphate pyrophosphatase, all-alpha NTP-PPase family	F	Nucleotide transport and metabolism ;
XP_020459153.1	omega-amidase NIT2	109962094	0.5	1e-106	YP_001320997	COG0388	Predicted amidohydrolase	R	General function prediction only ;
XP_020459183.1	mitochondrial import receptor subunit TOM70	109962111	0.25	4e-24	YP_001655375	COG0457	Tetratricopeptide (TPR) repeat	R	General function prediction only ;
XP_020459238.1	geranylgeranyl transferase type-2 subunit alpha	109962136	0.29	1e-06	YP_004508864	COG4886	Leucine-rich repeat (LRR) protein	K	Transcription ;
XP_020459257.1	inactive peptidyl-prolyl cis-trans isomerase FKBP6 isoform X1	109962150	0.31	2e-10	YP_007215643	COG0607	Rhodanese-related sulfurtransferase	P	Inorganic ion transport and metabolism ;
XP_020459295.1	cholesterol 24-hydroxylase-like isoform X1	109962169	0.31	4e-55	YP_001865045	COG2124	Cytochrome P450	QV	Secondary metabolites biosynthesis, transport and catabolism ; Defense mechanisms ;
XP_020459342.1	nucleolar and coiled-body phosphoprotein 1-like	109962194	0.55	3e-06	NP_216082	COG0791	Cell wall-associated hydrolase, NlpC family	M	Cell wall/membrane/envelope biogenesis ;
XP_020459369.1	heat shock protein HSP 90-alpha	109962208	0.41	0.0	YP_634186	COG0326	Molecular chaperone, HSP90 family	O	Posttranslational modification, protein turnover, chaperones ;
XP_020459409.1	methylmalonyl-CoA mutase%2C mitochondrial isoform X1	109962228	0.66	0.0	YP_006918153	COG2185	Methylmalonyl-CoA mutase, C-terminal domain/subunit (cobalamin-binding)	I	Lipid transport and metabolism ;
XP_020459411.1	peptidyl-prolyl cis-trans isomerase FKBP3 isoform X1	109962229	0.5	7e-27	YP_007093297	COG0545	FKBP-type peptidyl-prolyl cis-trans isomerase	O	Posttranslational modification, protein turnover, chaperones ;
XP_020459433.1	EH domain-containing protein 3	109962245	0.3	3e-25	YP_007468115	COG0699	Replication fork clamp-binding protein CrfC (dynamin-like GTPase family)	L	Replication, recombination and repair ;
XP_020459497.1	eukaryotic translation initiation factor 2 subunit 1 isoform X3	109962271	0.28	3e-24	NP_247082	COG1093	Translation initiation factor 2, alpha subunit (eIF-2alpha)	J	Translation, ribosomal structure and biogenesis ;
XP_020459501.1	V-type proton ATPase subunit D	109962272	0.34	2e-32	NP_614957	COG1394	Archaeal/vacuolar-type H+-ATPase subunit D/Vma8	C	Energy production and conversion ;
XP_020459503.1	toll-like receptor 5	109962273	0.26	5e-18	YP_008871147	COG4886	Leucine-rich repeat (LRR) protein	K	Transcription ;
XP_020459521.1	ectonucleotide pyrophosphatase/phosphodiesterase family member 1-like	109962286	0.4	5e-85	YP_003289692	COG1524	Predicted pyrophosphatase or phosphodiesterase, AlkP superfamily	R	General function prediction only ;
XP_020459535.1	ras-related protein Rab-10	109962299	0.35	3e-30	YP_008431664	COG1100	GTPase SAR1 family domain	R	General function prediction only ;
XP_020459543.1	retinol dehydrogenase 12-like	109962304	0.43	2e-73	YP_629126	COG1028	NAD(P)-dependent dehydrogenase, short-chain alcohol dehydrogenase family	IQR	Lipid transport and metabolism ; Secondary metabolites biosynthesis, transport and catabolism ; General function prediction only ;
XP_020459585.1	uridine diphosphate glucose pyrophosphatase isoform X2	109962318	0.43	5e-56	NP_906519	COG0494	8-oxo-dGTP pyrophosphatase MutT and related house-cleaning NTP pyrophosphohydrolases, NUDIX family	V	Defense mechanisms ;
XP_020459601.1	LOW QUALITY PROTEIN: laminin subunit alpha-2	109962325	0.22	2e-13	YP_004151373	COG0419	DNA repair exonuclease SbcCD ATPase subunit	L	Replication, recombination and repair ;
XP_020459634.1	sodium/potassium/calcium exchanger 4	109962338	0.42	6e-23	YP_001530245	COG0530	Ca2+/Na+ antiporter	P	Inorganic ion transport and metabolism ;
XP_020459646.1	LOW QUALITY PROTEIN: cleavage and polyadenylation specificity factor subunit 2	109962342	0.23	6e-22	YP_447334	COG1782	Predicted metal-dependent RNase, contains metallo-beta-lactamase and KH domains	R	General function prediction only ;
XP_020459647.1	bifunctional lysine-specific demethylase and histidyl-hydroxylase NO66-like isoform X1	109962343	0.29	2e-37	YP_007098595	COG2850	Ribosomal protein L16 Arg81 hydroxylase, contains JmjC domain	J	Translation, ribosomal structure and biogenesis ;
XP_020459653.1	heat shock protein HSP 90-beta	109962345	0.43	0.0	YP_634186	COG0326	Molecular chaperone, HSP90 family	O	Posttranslational modification, protein turnover, chaperones ;
XP_020459657.1	3(2)%2C5-bisphosphate nucleotidase 1 isoform X1	109962347	0.28	8e-21	YP_008147360	COG1218	3'-Phosphoadenosine 5'-phosphosulfate (PAPS) 3'-phosphatase	P	Inorganic ion transport and metabolism ;
XP_020459708.1	serine/arginine-rich splicing factor 5-like isoform X1	109962375	0.35	2e-09	YP_007063020	COG0724	RNA recognition motif (RRM) domain	J	Translation, ribosomal structure and biogenesis ;
XP_020459714.1	LOW QUALITY PROTEIN: zinc transporter 1	109962380	0.25	7e-27	YP_008164038	COG1230	Co/Zn/Cd efflux system component	P	Inorganic ion transport and metabolism ;
XP_020459720.1	protein-L-isoaspartate(D-aspartate) O-methyltransferase isoform X1	109962385	0.37	5e-43	YP_004671957	COG2518	Protein-L-isoaspartate O-methyltransferase	O	Posttranslational modification, protein turnover, chaperones ;
XP_020459723.1	trifunctional enzyme subunit beta%2C mitochondrial	109962386	0.56	1e-166	YP_003706385	COG0183	Acetyl-CoA acetyltransferase	I	Lipid transport and metabolism ;
XP_020459773.1	beta-mannosidase isoform X1	109962420	0.35	1e-151	YP_008053945	COG3250	Beta-galactosidase/beta-glucuronidase	G	Carbohydrate transport and metabolism ;
XP_020459811.1	kyphoscoliosis peptidase	109962444	0.31	3e-41	YP_007132157	COG5279	Cytokinesis protein 3, contains TGc (transglutaminase/protease-like) domain	D	Cell cycle control, cell division, chromosome partitioning ;
XP_020459813.1	neutral alpha-glucosidase C-like	109962447	0.38	1e-127	YP_002509652	COG1501	Alpha-glucosidase, glycosyl hydrolase family GH31	G	Carbohydrate transport and metabolism ;
XP_020459840.1	complement factor D-like	109962455	0.34	1e-35	YP_001543293	COG5640	Secreted trypsin-like serine protease	O	Posttranslational modification, protein turnover, chaperones ;
XP_020459881.1	ribose-5-phosphate isomerase	109962474	0.46	7e-61	NP_616610	COG0120	Ribose 5-phosphate isomerase	G	Carbohydrate transport and metabolism ;
XP_020459885.1	activator of 90 kDa heat shock protein ATPase homolog 1	109962480	0.31	4e-14	YP_550171	COG5580	Activator of HSP90 ATPase	O	Posttranslational modification, protein turnover, chaperones ;
XP_020459894.1	mitochondrial amidoxime-reducing component 1-like	109962487	0.36	4e-49	YP_003952465	COG3217	Uncharacterized conserved protein YcbX, contains MOSC and Fe-S domains	R	General function prediction only ;
XP_020459956.1	enhancer of mRNA-decapping protein 4 isoform X1	109962519	0.32	6e-06	YP_007317908	COG2319	WD40 repeat	R	General function prediction only ;
XP_020459968.1	alanine--tRNA ligase%2C cytoplasmic	109962523	0.42	0.0	YP_005445253	COG0013	Alanyl-tRNA synthetase	J	Translation, ribosomal structure and biogenesis ;
XP_020460068.1	SUMO-activating enzyme subunit 2	109962574	0.42	2e-26	YP_003372656	COG0476	Molybdopterin or thiamine biosynthesis adenylyltransferase	H	Coenzyme transport and metabolism ;
XP_020460134.1	peroxisomal trans-2-enoyl-CoA reductase isoform X1	109962609	0.47	6e-82	YP_004386130	COG1028	NAD(P)-dependent dehydrogenase, short-chain alcohol dehydrogenase family	IQR	Lipid transport and metabolism ; Secondary metabolites biosynthesis, transport and catabolism ; General function prediction only ;
XP_020460140.1	crystallin J1A-like	109962611	0.3	2e-38	YP_004358552	COG1397	ADP-ribosylglycohydrolase	O	Posttranslational modification, protein turnover, chaperones ;
XP_020460143.1	LOW QUALITY PROTEIN: apoptotic chromatin condensation inducer in the nucleus-like	109962613	0.31	3e-08	YP_006287565	COG3468	Type V secretory pathway, adhesin AidA	MU	Cell wall/membrane/envelope biogenesis ; Intracellular trafficking, secretion, and vesicular transport ;
XP_020460146.1	dehydrogenase/reductase SDR family member 1	109962617	0.49	1e-95	YP_007167958	COG1028	NAD(P)-dependent dehydrogenase, short-chain alcohol dehydrogenase family	IQR	Lipid transport and metabolism ; Secondary metabolites biosynthesis, transport and catabolism ; General function prediction only ;
XP_020460148.1	60S ribosomal protein L37a	109962619	0.44	1e-20	NP_247573	COG1997	Ribosomal protein L37AE/L43A	J	Translation, ribosomal structure and biogenesis ;
XP_020460149.1	delta-1-pyrroline-5-carboxylate synthase isoform X1	109962616	0.43	1e-116	YP_006541401	COG0014	Gamma-glutamyl phosphate reductase	E	Amino acid transport and metabolism ;
XP_020460176.1	serine/threonine-protein kinase OSR1-like	109962630	0.3	3e-28	YP_005027752	COG0515	Serine/threonine protein kinase	T	Signal transduction mechanisms ;
XP_020460192.1	collagen alpha-1(VI) chain	109962645	0.32	1e-30	YP_004320956	COG3266	Cell division protein DamX, binds to the septal ring, contains C-terminal SPOR domain	D	Cell cycle control, cell division, chromosome partitioning ;
XP_020460204.1	protein arginine N-methyltransferase 5 isoform X1	109962655	0.27	1e-14	YP_004862296	COG4076	Predicted RNA methylase	R	General function prediction only ;
XP_020460206.1	proteasome subunit beta type-5-like	109962656	0.36	8e-33	YP_002465863	COG0638	20S proteasome, alpha and beta subunits	O	Posttranslational modification, protein turnover, chaperones ;
XP_020460223.1	translation initiation factor eIF-2B subunit epsilon	109962669	0.22	7e-23	YP_003207334	COG1208	NDP-sugar pyrophosphorylase, includes eIF-2Bgamma, eIF-2Bepsilon, and LPS biosynthesis proteins	JM	Translation, ribosomal structure and biogenesis ; Cell wall/membrane/envelope biogenesis ;
XP_020460231.1	LOW QUALITY PROTEIN: matrix metalloproteinase-14-like	109962674	0.34	6e-39	YP_006179981	COG5549	Predicted Zn-dependent protease	O	Posttranslational modification, protein turnover, chaperones ;
XP_020460237.1	collagen alpha-2(VI) chain	109962676	0.35	2e-37	YP_002769792	COG5295	Autotransporter adhesin	UW	Intracellular trafficking, secretion, and vesicular transport ; Extracellular structures ;
XP_020460248.1	uroporphyrinogen decarboxylase	109962685	0.62	1e-160	YP_003290465	COG0407	Uroporphyrinogen-III decarboxylase	H	Coenzyme transport and metabolism ;
XP_020460300.1	acyl-CoA synthetase family member 2%2C mitochondrial-like	109962709	0.5	0.0	YP_005605691	COG0318	Acyl-CoA synthetase (AMP-forming)/AMP-acid ligase II	IQ	Lipid transport and metabolism ; Secondary metabolites biosynthesis, transport and catabolism ;
XP_020460332.1	dual specificity mitogen-activated protein kinase kinase 6 isoform X1	109962725	0.34	2e-22	YP_003343896	COG0515	Serine/threonine protein kinase	T	Signal transduction mechanisms ;
XP_020460354.1	ADP-ribosylation factor 1	109962732	0.4	2e-36	YP_001737337	COG1100	GTPase SAR1 family domain	R	General function prediction only ;
XP_020460386.1	pyridoxine-5-phosphate oxidase isoform X1	109962747	0.5	3e-72	YP_001274804	COG0259	Pyridoxine/pyridoxamine 5'-phosphate oxidase	H	Coenzyme transport and metabolism ;
XP_020460474.1	vesicle-fusing ATPase	109962797	0.34	1e-60	YP_008797288	COG1222	ATP-dependent 26S proteasome regulatory subunit	O	Posttranslational modification, protein turnover, chaperones ;
XP_020460533.1	pentraxin fusion protein-like	109962835	0.3	1e-13	NP_864533	COG2911	Autotransporter translocation and assembly factor TamB	U	Intracellular trafficking, secretion, and vesicular transport ;
XP_020460593.1	zinc phosphodiesterase ELAC protein 2	109962864	0.3	3e-25	YP_628931	COG1234	Ribonuclease BN, tRNA processing enzyme	J	Translation, ribosomal structure and biogenesis ;
XP_020460594.1	protein SCO1 homolog%2C mitochondrial	109962866	0.41	5e-45	YP_004673833	COG1999	Cytochrome oxidase Cu insertion factor, SCO1/SenC/PrrC family	O	Posttranslational modification, protein turnover, chaperones ;
XP_020460601.1	isoleucine--tRNA ligase%2C cytoplasmic	109962802	0.47	0.0	YP_005034568	COG0060	Isoleucyl-tRNA synthetase	J	Translation, ribosomal structure and biogenesis ;
XP_020460698.1	NHL repeat-containing protein 2 isoform X1	109962906	0.44	1e-132	YP_004268050	COG3391	DNA-binding beta-propeller fold protein YncE	R	General function prediction only ;
XP_020460722.1	annexin A11-like	109962918	0.23	2e-07	YP_005369270	COG3170	Tfp pilus assembly protein FimV	NW	Cell motility ; Extracellular structures ;
XP_020460768.1	bifunctional purine biosynthesis protein PURH	109962935	0.57	1e-160	YP_007214148	COG0138	AICAR transformylase/IMP cyclohydrolase PurH	F	Nucleotide transport and metabolism ;
XP_020460795.1	calcium/calmodulin-dependent protein kinase type II subunit gamma isoform X1	109962949	0.31	2e-30	YP_004335296	COG0515	Serine/threonine protein kinase	T	Signal transduction mechanisms ;
XP_020460811.1	glutamate dehydrogenase%2C mitochondrial	109962952	0.5	1e-161	YP_003291396	COG0334	Glutamate dehydrogenase/leucine dehydrogenase	E	Amino acid transport and metabolism ;
XP_020460821.1	ornithine aminotransferase%2C mitochondrial isoform X1	109962957	0.68	0.0	YP_006435094	COG4992	Acetylornithine/succinyldiaminopimelate/putrescine aminotransferase	E	Amino acid transport and metabolism ;
XP_020460827.1	short/branched chain specific acyl-CoA dehydrogenase%2C mitochondrial	109962961	0.57	1e-166	YP_008148136	COG1960	Acyl-CoA dehydrogenase related to the alkylation response protein AidB	I	Lipid transport and metabolism ;
XP_020460833.1	protein phosphatase 1B-like	109962968	0.29	2e-18	YP_003709340	COG0631	Serine/threonine protein phosphatase PrpC	T	Signal transduction mechanisms ;
XP_020460834.1	ras-related protein Rab-27A isoform X1	109962965	0.35	2e-25	YP_008431664	COG1100	GTPase SAR1 family domain	R	General function prediction only ;
XP_020460839.1	mitotic checkpoint protein BUB3 isoform X1	109962972	0.23	2e-16	YP_001658758	COG2319	WD40 repeat	R	General function prediction only ;
XP_020460893.1	60S ribosomal protein L19	109963010	0.46	8e-39	NP_613318	COG2147	Ribosomal protein L19E	J	Translation, ribosomal structure and biogenesis ;
XP_020460895.1	protein transport protein Sec31A-like isoform X1	109963011	0.26	5e-14	YP_003300732	COG5635	Predicted NTPase, NACHT family domain	T	Signal transduction mechanisms ;
XP_020460900.1	synaptic vesicle membrane protein VAT-1 homolog	109963013	0.47	1e-101	YP_001537653	COG0604	NADPH:quinone reductase or related Zn-dependent oxidoreductase	CR	Energy production and conversion ; General function prediction only ;
XP_020460919.1	ADP-ribosylation factor-like protein 3	109963026	0.4	3e-34	YP_001737337	COG1100	GTPase SAR1 family domain	R	General function prediction only ;
XP_020460922.1	ATP-citrate synthase-like isoform X1	109963029	0.56	0.0	YP_004151629	COG0372	Citrate synthase	C	Energy production and conversion ;
XP_020460925.1	adenosine kinase-like isoform X1	109963030	0.28	8e-26	NP_540696	COG0524	Sugar or nucleoside kinase, ribokinase family	G	Carbohydrate transport and metabolism ;
XP_020460983.1	growth hormone-inducible transmembrane protein	109963070	0.29	5e-09	YP_006934835	COG0670	Integral membrane protein, interacts with FtsH	R	General function prediction only ;
XP_020460992.1	peptidyl-prolyl cis-trans isomerase FKBP10-like	109963073	0.4	5e-36	YP_003522687	COG0545	FKBP-type peptidyl-prolyl cis-trans isomerase	O	Posttranslational modification, protein turnover, chaperones ;
XP_020461021.1	LOW QUALITY PROTEIN: bifunctional coenzyme A synthase	109963087	0.41	3e-41	YP_360468	COG0237	Dephospho-CoA kinase	H	Coenzyme transport and metabolism ;
XP_020461023.1	ras-related protein Rab-5C-like	109963089	0.37	5e-26	YP_002463522	COG1100	GTPase SAR1 family domain	R	General function prediction only ;
XP_020461024.1	dnaJ homolog subfamily C member 7-like	109963091	0.27	1e-23	YP_005595887	COG0457	Tetratricopeptide (TPR) repeat	R	General function prediction only ;
XP_020461028.1	60S ribosomal protein L13	109963090	0.39	8e-08	YP_006863204	COG4352	Ribosomal protein L13E	J	Translation, ribosomal structure and biogenesis ;
XP_020461032.1	26S protease regulatory subunit 8 isoform X1	109963094	0.51	1e-129	NP_614161	COG1222	ATP-dependent 26S proteasome regulatory subunit	O	Posttranslational modification, protein turnover, chaperones ;
XP_020461049.1	coronin-1A-like	109963108	0.31	7e-16	YP_008680484	COG3064	Membrane protein involved in colicin uptake	M	Cell wall/membrane/envelope biogenesis ;
XP_020461093.1	ATP-dependent RNA helicase DDX42 isoform X1	109963133	0.41	2e-88	NP_355291	COG0513	Superfamily II DNA and RNA helicase	L	Replication, recombination and repair ;
XP_020461126.1	LOW QUALITY PROTEIN: ubiquitin-like modifier-activating enzyme ATG7	109963128	0.31	4e-10	NP_809561	COG0476	Molybdopterin or thiamine biosynthesis adenylyltransferase	H	Coenzyme transport and metabolism ;
XP_020461135.1	serine/threonine-protein phosphatase alpha-2 isoform-like isoform X1	109963159	0.34	8e-42	YP_008797523	COG0639	Diadenosine tetraphosphatase ApaH/serine/threonine protein phosphatase, PP2A family	T	Signal transduction mechanisms ;
XP_020461147.1	migration and invasion enhancer 1-like	109963166	0.32	1e-06	YP_003689885	COG3526	Predicted selenoprotein, Rdx family	S	Function unknown ;
XP_020461180.1	putative all-trans-retinol 13%2C14-reductase isoform X1	109963184	0.38	1e-123	YP_003267411	COG1233	Phytoene dehydrogenase-related protein	Q	Secondary metabolites biosynthesis, transport and catabolism ;
XP_020461193.1	60S ribosomal protein L3	109963192	0.35	5e-65	NP_275147	COG0087	Ribosomal protein L3	J	Translation, ribosomal structure and biogenesis ;
XP_020461198.1	branched-chain-amino-acid aminotransferase%2C cytosolic-like	109963195	0.46	2e-98	YP_004626199	COG0115	Branched-chain amino acid aminotransferase/4-amino-4-deoxychorismate lyase	EH	Amino acid transport and metabolism ; Coenzyme transport and metabolism ;
XP_020461218.1	ribosome maturation protein SBDS	109963214	0.27	2e-25	YP_003726304	COG1500	Ribosome maturation protein Sdo1	J	Translation, ribosomal structure and biogenesis ;
XP_020461240.1	putative polypeptide N-acetylgalactosaminyltransferase-like protein 3	109963230	0.26	9e-17	YP_004643005	COG1216	Glycosyltransferase, GT2 family	G	Carbohydrate transport and metabolism ;
XP_020461280.1	flavin reductase (NADPH)	109963258	0.35	3e-28	YP_007134986	COG0702	Uncharacterized conserved protein YbjT, contains NAD(P)-binding and DUF2867 domains	R	General function prediction only ;
XP_020461284.1	haptoglobin-like	109963260	0.3	1e-20	YP_005441014	COG5640	Secreted trypsin-like serine protease	O	Posttranslational modification, protein turnover, chaperones ;
XP_020461285.1	echinoderm microtubule-associated protein-like 2 isoform X1	109963264	0.24	6e-28	YP_008680480	COG2319	WD40 repeat	R	General function prediction only ;
XP_020461296.1	periaxin isoform X1	109963273	0.17	6e-12	YP_002497814	COG3209	Uncharacterized conserved protein RhaS, contains 28 RHS repeats	R	General function prediction only ;
XP_020461304.1	2-oxoisovalerate dehydrogenase subunit alpha%2C mitochondrial isoform X1	109963278	0.52	1e-135	YP_006918057	COG1071	TPP-dependent pyruvate or acetoin dehydrogenase subunit alpha	C	Energy production and conversion ;
XP_020461314.1	SAFB-like transcription modulator	109963282	0.37	5e-11	YP_004254405	COG0724	RNA recognition motif (RRM) domain	J	Translation, ribosomal structure and biogenesis ;
XP_020461334.1	integrin alpha-11 isoform X1	109963296	0.26	2e-07	YP_862899	COG4932	Uncharacterized surface anchored protein	S	Function unknown ;
XP_020461354.1	Bardet-Biedl syndrome 4 protein isoform X1	109963302	0.27	9e-24	YP_722042	COG0457	Tetratricopeptide (TPR) repeat	R	General function prediction only ;
XP_020461366.1	acidic leucine-rich nuclear phosphoprotein 32 family member A isoform X1	109963306	0.37	1e-05	YP_007146276	COG4886	Leucine-rich repeat (LRR) protein	K	Transcription ;
XP_020461380.1	NAD(P) transhydrogenase%2C mitochondrial-like	109963315	0.54	1e-165	YP_007163232	COG3288	NAD/NADP transhydrogenase alpha subunit	C	Energy production and conversion ;
XP_020461460.1	ubiquitin carboxyl-terminal hydrolase 8	109963351	0.31	2e-10	YP_006705230	COG5533	Ubiquitin C-terminal hydrolase	O	Posttranslational modification, protein turnover, chaperones ;
XP_020461476.1	tropomodulin-3	109963356	0.32	7e-05	YP_007969	COG4886	Leucine-rich repeat (LRR) protein	K	Transcription ;
XP_020461513.1	myelin expression factor 2 isoform X1	109963374	0.37	3e-07	YP_003283841	COG0724	RNA recognition motif (RRM) domain	J	Translation, ribosomal structure and biogenesis ;
XP_020461587.1	eosinophil peroxidase-like	109963422	0.34	1e-84	NP_864006	COG2373	Uncharacterized conserved protein YfaS, alpha-2-macroglobulin family	R	General function prediction only ;
XP_020461599.1	NAD(P) transhydrogenase%2C mitochondrial-like	109963428	0.51	1e-164	YP_866026	COG3288	NAD/NADP transhydrogenase alpha subunit	C	Energy production and conversion ;
XP_020461608.1	GTP:AMP phosphotransferase AK3%2C mitochondrial	109963435	0.49	2e-59	YP_008682376	COG0563	Adenylate kinase or related kinase	F	Nucleotide transport and metabolism ;
XP_020461611.1	prenylcysteine oxidase 1	109963438	0.36	1e-06	YP_004652575	COG1231	Monoamine oxidase	E	Amino acid transport and metabolism ;
XP_020461643.1	sarcosine dehydrogenase%2C mitochondrial	109963453	0.4	0.0	YP_765701	COG0665	Glycine/D-amino acid oxidase (deaminating)	E	Amino acid transport and metabolism ;
XP_020461653.1	developmentally-regulated GTP-binding protein 1	109963459	0.45	1e-113	NP_619214	COG1163	Ribosome-interacting GTPase 1	J	Translation, ribosomal structure and biogenesis ;
XP_020461655.1	probable inactive glycosyltransferase 25 family member 3 isoform X1	109963460	0.26	3e-36	NP_102356	COG3306	Glycosyltransferase involved in LPS biosynthesis, GR25 family	M	Cell wall/membrane/envelope biogenesis ;
XP_020461684.1	protein AMBP-like	109963478	0.26	1e-06	YP_008490074	COG3040	Bacterial lipocalin	M	Cell wall/membrane/envelope biogenesis ;
XP_020461715.1	S-adenosylmethionine synthase-like	109963497	0.59	1e-160	NP_814529	COG0192	S-adenosylmethionine synthetase	H	Coenzyme transport and metabolism ;
XP_020461720.1	annexin A4	109963500	0.31	9e-05	YP_005369270	COG3170	Tfp pilus assembly protein FimV	NW	Cell motility ; Extracellular structures ;
XP_020461855.1	alanyl-tRNA editing protein Aarsd1	109963571	0.31	9e-41	YP_006420424	COG2872	Ser-tRNA(Ala) deacylase AlaX (editing enzyme)	J	Translation, ribosomal structure and biogenesis ;
XP_020461875.1	3-phosphoinositide-dependent protein kinase 1 isoform X1	109963581	0.28	1e-31	YP_003645020	COG2815	PASTA domain, binds beta-lactams	M	Cell wall/membrane/envelope biogenesis ;
XP_020461966.1	DNA topoisomerase 2-alpha-like	109963627	0.26	6e-39	YP_003291976	COG0187	DNA gyrase/topoisomerase IV, subunit B	L	Replication, recombination and repair ;
XP_020461978.1	RNA polymerase-associated protein CTR9 homolog	109963634	0.23	2e-14	YP_002249256	COG0457	Tetratricopeptide (TPR) repeat	R	General function prediction only ;
XP_020462010.1	cAMP-dependent protein kinase type I-alpha regulatory subunit isoform X2	109963654	0.27	9e-18	YP_003956796	COG2905	Signal-transduction protein containing cAMP-binding, CBS, and nucleotidyltransferase domains	T	Signal transduction mechanisms ;
XP_020462019.1	uncharacterized protein LOC109963662	109963662	0.37	1e-27	YP_007683976	COG2374	Predicted extracellular nuclease	R	General function prediction only ;
XP_020462022.1	LOW QUALITY PROTEIN: angiotensin-converting enzyme-like	109963664	0.46	1e-165	YP_008152568	COG1164	Oligoendopeptidase F	E	Amino acid transport and metabolism ;
XP_020462036.1	ubiquitin-conjugating enzyme E2 E1 isoform X1	109963674	0.35	6e-18	YP_008797956	COG5078	Ubiquitin-protein ligase	O	Posttranslational modification, protein turnover, chaperones ;
XP_020462043.1	60S ribosomal protein L15	109963675	0.52	1e-50	NP_578605	COG1632	Ribosomal protein L15E	J	Translation, ribosomal structure and biogenesis ;
XP_020462072.1	CTP synthase 1 isoform X1	109963688	0.52	0.0	YP_183606	COG0504	CTP synthase (UTP-ammonia lyase)	F	Nucleotide transport and metabolism ;
XP_020462125.1	thiamin pyrophosphokinase 1 isoform X1	109963719	0.32	2e-15	YP_005441488	COG1564	Thiamine pyrophosphokinase	H	Coenzyme transport and metabolism ;
XP_020462144.1	macrophage receptor MARCO	109963736	0.36	5e-18	YP_002769792	COG5295	Autotransporter adhesin	UW	Intracellular trafficking, secretion, and vesicular transport ; Extracellular structures ;
XP_020462197.1	serine/threonine-protein kinase 17B	109963752	0.3	3e-26	YP_003323412	COG3266	Cell division protein DamX, binds to the septal ring, contains C-terminal SPOR domain	D	Cell cycle control, cell division, chromosome partitioning ;
XP_020462201.1	ATP-dependent RNA helicase DDX18	109963756	0.36	3e-68	YP_003205346	COG0513	Superfamily II DNA and RNA helicase	L	Replication, recombination and repair ;
XP_020462231.1	symplekin	109963763	0.28	2e-05	YP_007151153	COG3827	Cell pole-organizing protein PopZ	D	Cell cycle control, cell division, chromosome partitioning ;
XP_020462274.1	LOW QUALITY PROTEIN: integrin beta-2-like	109963778	0.32	9e-32	YP_721619	COG2304	Secreted protein containing bacterial Ig-like domain and vWFA domain	R	General function prediction only ;
XP_020462301.1	MKI67 FHA domain-interacting nucleolar phosphoprotein isoform X1	109963798	0.48	8e-08	YP_005091202	COG0724	RNA recognition motif (RRM) domain	J	Translation, ribosomal structure and biogenesis ;
XP_020462308.1	quinone oxidoreductase-like protein 1 isoform X1	109963803	0.32	1e-20	YP_007131252	COG0604	NADPH:quinone reductase or related Zn-dependent oxidoreductase	CR	Energy production and conversion ; General function prediction only ;
XP_020462365.1	carbonyl reductase [NADPH] 1 isoform X1	109963832	0.43	9e-67	YP_008149897	COG1028	NAD(P)-dependent dehydrogenase, short-chain alcohol dehydrogenase family	IQR	Lipid transport and metabolism ; Secondary metabolites biosynthesis, transport and catabolism ; General function prediction only ;
XP_020462416.1	ectonucleotide pyrophosphatase/phosphodiesterase family member 2	109963861	0.34	5e-72	YP_003572616	COG1524	Predicted pyrophosphatase or phosphodiesterase, AlkP superfamily	R	General function prediction only ;
XP_020462420.1	polyadenylate-binding protein 1	109963864	0.48	4e-16	YP_008872203	COG0724	RNA recognition motif (RRM) domain	J	Translation, ribosomal structure and biogenesis ;
XP_020462423.1	nucleoporin SEH1 isoform X1	109963867	0.25	6e-13	YP_001864889	COG2319	WD40 repeat	R	General function prediction only ;
XP_020462426.1	dolichyl-diphosphooligosaccharide--protein glycosyltransferase subunit STT3B	109963868	0.27	1e-62	YP_008797149	COG1287	Asparagine N-glycosylation enzyme, membrane subunit Stt3	O	Posttranslational modification, protein turnover, chaperones ;
XP_020462503.1	protein NDRG1-like	109963917	0.21	5e-06	YP_003799163	COG0596	Pimeloyl-ACP methyl ester carboxylesterase	HR	Coenzyme transport and metabolism ; General function prediction only ;
XP_020462542.1	tubulointerstitial nephritis antigen-like	109963938	0.28	2e-15	YP_005006029	COG4870	Cysteine protease, C1A family	O	Posttranslational modification, protein turnover, chaperones ;
XP_020462551.1	ras-related protein Rab-5A	109963944	0.34	8e-27	YP_008431664	COG1100	GTPase SAR1 family domain	R	General function prediction only ;
XP_020462555.1	ferritin%2C heavy subunit	109963945	0.34	2e-22	YP_003197389	COG1528	Ferritin	P	Inorganic ion transport and metabolism ;
XP_020462566.1	methylmalonyl-CoA epimerase%2C mitochondrial	109963952	0.69	5e-59	YP_421938	COG0346	Catechol 2,3-dioxygenase or other lactoylglutathione lyase family enzyme	Q	Secondary metabolites biosynthesis, transport and catabolism ;
XP_020462599.1	CTD small phosphatase-like protein 2	109963971	0.27	1e-07	YP_005367473	COG5190	TFIIF-interacting CTD phosphatase, includes NLI-interacting factor	K	Transcription ;
XP_020462618.1	peptidyl-prolyl cis-trans isomerase FKBP9-like	109963987	0.29	5e-36	YP_003249831	COG0545	FKBP-type peptidyl-prolyl cis-trans isomerase	O	Posttranslational modification, protein turnover, chaperones ;
XP_020462739.1	scaffold attachment factor B2-like	109964055	0.33	4e-11	YP_004254405	COG0724	RNA recognition motif (RRM) domain	J	Translation, ribosomal structure and biogenesis ;
XP_020462741.1	fumarate hydratase%2C mitochondrial	109964056	0.72	0.0	YP_006369504	COG0114	Fumarate hydratase class II	C	Energy production and conversion ;
XP_020462783.1	ras-related protein Rab-13	109964084	0.36	1e-31	YP_008431664	COG1100	GTPase SAR1 family domain	R	General function prediction only ;
XP_020462785.1	40S ribosomal protein S27	109964085	0.51	2e-10	YP_004892321	COG2051	Ribosomal protein S27E	J	Translation, ribosomal structure and biogenesis ;
XP_020462798.1	endoplasmic reticulum resident protein 44 isoform X2	109964091	0.38	5e-14	YP_876895	COG3118	Negative regulator of GroEL, contains thioredoxin-like and TPR-like domains	O	Posttranslational modification, protein turnover, chaperones ;
XP_020462845.1	double-stranded RNA-specific adenosine deaminase	109964118	0.28	7e-05	YP_759604	COG0571	dsRNA-specific ribonuclease	K	Transcription ;
XP_020462850.1	fibronectin-like isoform X1	109964120	0.22	2e-22	YP_007204627	COG4733	Phage-related protein, tail component	X	Mobilome: prophages, transposons;
XP_020462884.1	serum amyloid P-component-like	109964140	0.34	4e-09	NP_864533	COG2911	Autotransporter translocation and assembly factor TamB	U	Intracellular trafficking, secretion, and vesicular transport ;
XP_020462915.1	FAD synthase isoform X1	109964163	0.35	1e-36	YP_008154052	COG1058	Predicted nucleotide-utilizing enzyme related to molybdopterin-biosynthesis enzyme MoeA	R	General function prediction only ;
XP_020462919.1	acyl-CoA-binding domain-containing protein 7	109964165	0.5	6e-25	YP_005442970	COG4281	Acyl-CoA-binding protein	I	Lipid transport and metabolism ;
XP_020462977.1	dnaJ homolog subfamily C member 7	109964200	0.26	5e-24	YP_005595887	COG0457	Tetratricopeptide (TPR) repeat	R	General function prediction only ;
XP_020462991.1	P43 5S RNA-binding protein-like isoform X1	109964207	0.27	1e-13	YP_004117314	COG5048	FOG: Zn-finger	R	General function prediction only ;
XP_020463004.1	tubulin gamma-1 chain isoform X1	109964212	0.34	2e-05	YP_003758487	COG0206	Cell division GTPase FtsZ	D	Cell cycle control, cell division, chromosome partitioning ;
XP_020463018.1	ADP-ribosylation factor 1-like	109964219	0.41	4e-37	YP_001737337	COG1100	GTPase SAR1 family domain	R	General function prediction only ;
XP_020463044.1	ATP-citrate synthase isoform X1	109964230	0.56	0.0	YP_002731478	COG0372	Citrate synthase	C	Energy production and conversion ;
XP_020463051.1	C-type mannose receptor 2	109964233	0.3	3e-18	YP_003886356	COG2931	Ca2+-binding protein, RTX toxin-related	Q	Secondary metabolites biosynthesis, transport and catabolism ;
XP_020463062.1	estradiol 17-beta-dehydrogenase 1 isoform X1	109964241	0.38	2e-54	YP_004737023	COG4221	NADP-dependent 3-hydroxy acid dehydrogenase YdfG	C	Energy production and conversion ;
XP_020463081.1	ras-related protein Rab-5C	109964250	0.32	1e-24	YP_008431664	COG1100	GTPase SAR1 family domain	R	General function prediction only ;
XP_020463083.1	40S ribosomal protein S11 isoform X1	109964252	0.52	3e-33	YP_002428859	COG0186	Ribosomal protein S17	J	Translation, ribosomal structure and biogenesis ;
XP_020463098.1	integrin beta-3-like	109964262	0.27	9e-22	YP_721619	COG2304	Secreted protein containing bacterial Ig-like domain and vWFA domain	R	General function prediction only ;
XP_020463121.1	tripeptidyl-peptidase 2 isoform X1	109964275	0.37	0.0	YP_004270520	COG1404	Serine protease, subtilisin family	O	Posttranslational modification, protein turnover, chaperones ;
XP_020463134.1	heterogeneous nuclear ribonucleoprotein A0-like	109964283	0.33	5e-12	YP_005005813	COG0724	RNA recognition motif (RRM) domain	J	Translation, ribosomal structure and biogenesis ;
XP_020463135.1	heterogeneous nuclear ribonucleoprotein A0-like	109964284	0.42	1e-11	YP_004510471	COG0724	RNA recognition motif (RRM) domain	J	Translation, ribosomal structure and biogenesis ;
XP_020463157.1	alcohol dehydrogenase class-3-like	109964300	0.52	1e-136	YP_003147226	COG1062	Zn-dependent alcohol dehydrogenase	R	General function prediction only ;
XP_020463173.1	alcohol dehydrogenase class-3	109964312	0.7	0.0	YP_003147226	COG1062	Zn-dependent alcohol dehydrogenase	R	General function prediction only ;
XP_020463209.1	adenine phosphoribosyltransferase	109964332	0.47	2e-51	YP_006774348	COG0503	Adenine/guanine phosphoribosyltransferase or related PRPP-binding protein	F	Nucleotide transport and metabolism ;
XP_020463210.1	LOW QUALITY PROTEIN: V-type proton ATPase subunit B%2C brain isoform-like	109964333	0.54	0.0	NP_127436	COG1156	Archaeal/vacuolar-type H+-ATPase subunit B/Vma2	C	Energy production and conversion ;
XP_020463232.1	Golgi-specific brefeldin A-resistance guanine nucleotide exchange factor 1 isoform X1	109964345	0.35	7e-27	YP_007567780	COG5307	Guanine-nucleotide exchange factor, contains Sec7 domain	R	General function prediction only ;
XP_020463239.1	core histone macro-H2A.2 isoform X1	109964346	0.3	5e-22	YP_003308952	COG2110	O-acetyl-ADP-ribose deacetylase (regulator of RNase III), contains Macro domain	J	Translation, ribosomal structure and biogenesis ;
XP_020463254.1	cyclin-dependent kinase 1 isoform X1	109964351	0.33	4e-28	YP_003114023	COG0515	Serine/threonine protein kinase	T	Signal transduction mechanisms ;
XP_020463257.1	ras-related protein ORAB-1-like	109964354	0.36	2e-30	YP_008431664	COG1100	GTPase SAR1 family domain	R	General function prediction only ;
XP_020463265.1	DNA-directed RNA polymerases I and III subunit RPAC1 isoform X1	109964360	0.32	5e-31	YP_003423651	COG0202	DNA-directed RNA polymerase, alpha subunit/40 kD subunit	K	Transcription ;
XP_020463354.1	immunoglobulin superfamily member 10-like isoform X1	109964407	0.29	8e-09	YP_005322129	COG4886	Leucine-rich repeat (LRR) protein	K	Transcription ;
XP_020463360.1	uridine 5-monophosphate synthase isoform X1	109964409	0.39	1e-120	YP_006426679	COG0461	Orotate phosphoribosyltransferase	F	Nucleotide transport and metabolism ;
XP_020463380.1	ATPase family AAA domain-containing protein 3A	109964424	0.27	3e-15	YP_004291629	COG1223	Predicted ATPase, AAA+ superfamily	R	General function prediction only ;
XP_020463395.1	glutathione peroxidase 1-like	109964440	0.4	3e-33	YP_004988109	COG0386	Glutathione peroxidase, house-cleaning role in reducing lipid peroxides	VI	Defense mechanisms ; Lipid transport and metabolism ;
XP_020463397.1	LOW QUALITY PROTEIN: poly [ADP-ribose] polymerase 3	109964443	0.24	4e-20	YP_001547522	COG3831	WGR domain, predicted DNA-binding domain in MolR	K	Transcription ;
XP_020463408.1	transmembrane protein 43	109964455	0.27	1e-29	YP_001359310	COG0628	Predicted PurR-regulated permease PerM	R	General function prediction only ;
XP_020463432.1	ruvB-like 1	109964469	0.49	1e-135	YP_183612	COG1224	DNA helicase TIP49, TBP-interacting protein	K	Transcription ;
XP_020463438.1	AMP deaminase 2-like isoform X1	109964474	0.29	3e-07	YP_001536644	COG1816	Adenosine deaminase	F	Nucleotide transport and metabolism ;
XP_020463459.1	peptidyl-prolyl cis-trans isomerase FKBP11	109964484	0.43	6e-20	YP_002492290	COG0545	FKBP-type peptidyl-prolyl cis-trans isomerase	O	Posttranslational modification, protein turnover, chaperones ;
XP_020463491.1	ras-related protein rab7-like	109964503	0.33	4e-29	YP_008431664	COG1100	GTPase SAR1 family domain	R	General function prediction only ;
XP_020463498.1	THUMP domain-containing protein 3	109964507	0.31	1e-24	YP_002462377	COG0116	23S rRNA G2445 N2-methylase RlmL	J	Translation, ribosomal structure and biogenesis ;
XP_020463499.1	succinate dehydrogenase [ubiquinone] iron-sulfur subunit%2C mitochondrial	109964508	0.66	1e-122	YP_006372698	COG0479	Succinate dehydrogenase/fumarate reductase, Fe-S protein subunit	C	Energy production and conversion ;
XP_020463532.1	GTP-binding protein Rheb-like	109964520	0.32	1e-12	YP_007057145	COG1100	GTPase SAR1 family domain	R	General function prediction only ;
XP_020463533.1	40S ribosomal protein S26	109964522	0.38	9e-15	YP_001737625	COG4830	Ribosomal protein S26	J	Translation, ribosomal structure and biogenesis ;
XP_020463547.1	solute carrier family 2%2C facilitated glucose transporter member 1-like	109964510	0.33	7e-72	YP_004290515	COG2814	Predicted arabinose efflux permease, MFS family	G	Carbohydrate transport and metabolism ;
XP_020463553.1	methylosome protein 50	109964528	0.27	7e-09	YP_007082138	COG2319	WD40 repeat	R	General function prediction only ;
XP_020463565.1	WD repeat%2C SAM and U-box domain-containing protein 1-like	109964533	0.3	4e-42	YP_003887875	COG2319	WD40 repeat	R	General function prediction only ;
XP_020463568.1	proliferation-associated protein 2G4	109964537	0.28	3e-29	YP_001013079	COG0024	Methionine aminopeptidase	J	Translation, ribosomal structure and biogenesis ;
XP_020463572.1	MAP kinase-activated protein kinase 2-like	109964541	0.33	4e-25	YP_004584214	COG3391	DNA-binding beta-propeller fold protein YncE	R	General function prediction only ;
XP_020463594.1	syntaxin-binding protein 5-like isoform X1	109964562	0.25	2e-08	YP_001658758	COG2319	WD40 repeat	R	General function prediction only ;
XP_020463654.1	trifunctional enzyme subunit alpha%2C mitochondrial	109964597	0.44	0.0	YP_742943	COG1250	3-hydroxyacyl-CoA dehydrogenase	I	Lipid transport and metabolism ;
XP_020463732.1	60S ribosomal protein L32	109964633	0.41	3e-25	YP_004004430	COG1717	Ribosomal protein L32E	J	Translation, ribosomal structure and biogenesis ;
XP_020463747.1	mimecan-like	109964640	0.32	2e-08	YP_723316	COG4886	Leucine-rich repeat (LRR) protein	K	Transcription ;
XP_020463757.1	embryonic polyadenylate-binding protein-like isoform X1	109964645	0.42	9e-14	YP_005005813	COG0724	RNA recognition motif (RRM) domain	J	Translation, ribosomal structure and biogenesis ;
XP_020463760.1	RNA-binding protein 39-like	109964646	0.38	1e-17	NP_869435	COG0724	RNA recognition motif (RRM) domain	J	Translation, ribosomal structure and biogenesis ;
XP_020463798.1	pre-mRNA-processing factor 6	109964667	0.24	2e-07	YP_003798040	COG1729	Periplasmic TolA-binding protein (function unknown)	R	General function prediction only ;
XP_020463851.1	serine-threonine kinase receptor-associated protein	109964696	0.29	2e-35	YP_001864889	COG2319	WD40 repeat	R	General function prediction only ;
XP_020463878.1	splicing factor%2C arginine/serine-rich 19-like	109964713	0.38	3e-11	YP_004346183	COG0724	RNA recognition motif (RRM) domain	J	Translation, ribosomal structure and biogenesis ;
XP_020463879.1	pyridoxal-dependent decarboxylase domain-containing protein 1	109964714	0.39	2e-08	YP_829120	COG0076	Glutamate or tyrosine decarboxylase or a related PLP-dependent protein	E	Amino acid transport and metabolism ;
XP_020463907.1	ATP-dependent Clp protease proteolytic subunit%2C mitochondrial isoform X1	109964729	0.72	1e-95	YP_002727046	COG0740	ATP-dependent protease ClpP, protease subunit	O	Posttranslational modification, protein turnover, chaperones ;
XP_020463937.1	eukaryotic peptide chain release factor GTP-binding subunit ERF3A-like	109964747	0.4	1e-112	YP_004891771	COG5256	Translation elongation factor EF-1alpha (GTPase)	J	Translation, ribosomal structure and biogenesis ;
XP_020463942.1	protein arginine N-methyltransferase 1 isoform X1	109964749	0.27	1e-32	YP_632583	COG4076	Predicted RNA methylase	R	General function prediction only ;
XP_020463949.1	serine/threonine-protein phosphatase 4 catalytic subunit	109964755	0.34	6e-40	YP_001541554	COG0639	Diadenosine tetraphosphatase ApaH/serine/threonine protein phosphatase, PP2A family	T	Signal transduction mechanisms ;
XP_020463950.1	NEDD8-activating enzyme E1 regulatory subunit isoform X1	109964753	0.28	2e-11	YP_008431539	COG0476	Molybdopterin or thiamine biosynthesis adenylyltransferase	H	Coenzyme transport and metabolism ;
XP_020463957.1	tryptase-2-like	109964759	0.36	2e-37	YP_005442656	COG5640	Secreted trypsin-like serine protease	O	Posttranslational modification, protein turnover, chaperones ;
XP_020463960.1	L-lactate dehydrogenase B chain	109964760	0.43	3e-96	YP_007108930	COG0039	Malate/lactate dehydrogenase	C	Energy production and conversion ;
XP_020463986.1	aldehyde dehydrogenase family 3 member B1-like	109964777	0.48	1e-148	YP_007172498	COG1012	Acyl-CoA reductase or other NAD-dependent aldehyde dehydrogenase	C	Energy production and conversion ;
XP_020463999.1	cytosolic endo-beta-N-acetylglucosaminidase	109964786	0.27	6e-45	YP_001535982	COG4724	Endo-beta-N-acetylglucosaminidase D	G	Carbohydrate transport and metabolism ;
XP_020464004.1	retinoid-inducible serine carboxypeptidase	109964790	0.24	2e-29	YP_002430787	COG2939	Carboxypeptidase C (cathepsin A)	E	Amino acid transport and metabolism ;
XP_020464006.1	ras-related protein R-Ras	109964791	0.3	2e-17	YP_008431664	COG1100	GTPase SAR1 family domain	R	General function prediction only ;
XP_020464020.1	reticulocalbin-3	109964798	0.25	2e-06	YP_002794229	COG5126	Ca2+-binding protein, EF-hand superfamily	T	Signal transduction mechanisms ;
XP_020464052.1	focal adhesion kinase 1-like isoform X1	109964850	0.3	6e-19	YP_001511353	COG3391	DNA-binding beta-propeller fold protein YncE	R	General function prediction only ;
XP_020464087.1	trypsin-3-like	109964861	0.45	8e-58	YP_001543293	COG5640	Secreted trypsin-like serine protease	O	Posttranslational modification, protein turnover, chaperones ;
XP_020464150.1	collagen alpha-1(XIV) chain isoform X1	109964896	0.37	7e-27	YP_004320956	COG3266	Cell division protein DamX, binds to the septal ring, contains C-terminal SPOR domain	D	Cell cycle control, cell division, chromosome partitioning ;
XP_020464194.1	regulator of chromosome condensation	109964923	0.28	6e-34	YP_743517	COG5184	Alpha-tubulin suppressor and related RCC1 domain-containing proteins	DZ	Cell cycle control, cell division, chromosome partitioning ; Cytoskeleton ;
XP_020464200.1	polyadenylate-binding protein 4-like isoform X1	109964928	0.5	1e-14	YP_547481	COG0724	RNA recognition motif (RRM) domain	J	Translation, ribosomal structure and biogenesis ;
XP_020464207.1	peptidyl-prolyl cis-trans isomerase E	109964931	0.7	4e-78	YP_007203529	COG0652	Peptidyl-prolyl cis-trans isomerase (rotamase) - cyclophilin family	O	Posttranslational modification, protein turnover, chaperones ;
XP_020464212.1	elastase-1-like	109964907	0.37	6e-38	YP_001543293	COG5640	Secreted trypsin-like serine protease	O	Posttranslational modification, protein turnover, chaperones ;
XP_020464240.1	methionine aminopeptidase 1 isoform X1	109964956	0.54	1e-101	YP_635197	COG0024	Methionine aminopeptidase	J	Translation, ribosomal structure and biogenesis ;
XP_020464272.1	bolA-like protein 3 isoform X1	109964963	0.39	2e-07	YP_003694066	COG0271	Stress-induced morphogen (activity unknown)	T	Signal transduction mechanisms ;
XP_020464280.1	isoleucine--tRNA ligase%2C mitochondrial isoform X1	109964969	0.43	0.0	YP_007101189	COG0060	Isoleucyl-tRNA synthetase	J	Translation, ribosomal structure and biogenesis ;
XP_020464289.1	hydroxymethylglutaryl-CoA lyase%2C mitochondrial	109964975	0.67	1e-146	YP_005027230	COG0119	Isopropylmalate/homocitrate/citramalate synthases	E	Amino acid transport and metabolism ;
XP_020464293.1	collagen alpha-1(XII) chain-like	109964979	0.36	1e-28	YP_004320956	COG3266	Cell division protein DamX, binds to the septal ring, contains C-terminal SPOR domain	D	Cell cycle control, cell division, chromosome partitioning ;
XP_020464296.1	single-stranded DNA-binding protein%2C mitochondrial	109964982	0.4	7e-21	YP_004358347	COG0629	Single-stranded DNA-binding protein	L	Replication, recombination and repair ;
XP_020464300.1	alcohol dehydrogenase 1-like	109964984	0.55	1e-147	YP_003147226	COG1062	Zn-dependent alcohol dehydrogenase	R	General function prediction only ;
XP_020464309.1	UDP-glucose 4-epimerase isoform X1	109964991	0.62	1e-155	YP_526208	COG1087	UDP-glucose 4-epimerase	M	Cell wall/membrane/envelope biogenesis ;
XP_020464315.1	laminin subunit beta-1-like	109964993	0.22	3e-07	YP_005373237	COG0840	Methyl-accepting chemotaxis protein	NT	Cell motility ; Signal transduction mechanisms ;
XP_020464341.1	N-acetylglucosamine-6-sulfatase isoform X1	109965006	0.37	1e-96	YP_003684653	COG3119	Arylsulfatase A or related enzyme	P	Inorganic ion transport and metabolism ;
XP_020464349.1	UPF0317 protein C14orf159 homolog%2C mitochondrial	109965009	0.47	1e-71	YP_006366026	COG4336	Uncharacterized protein YcsI, UPF0317 family	S	Function unknown ;
XP_020464359.1	chloride intracellular channel protein 4	109965016	0.26	9e-10	YP_001520660	COG0625	Glutathione S-transferase	O	Posttranslational modification, protein turnover, chaperones ;
XP_020464396.1	probable histone deacetylase 1-B isoform X1	109965029	0.33	4e-63	YP_008089142	COG0123	Acetoin utilization deacetylase AcuC or a related deacetylase	BQ	Chromatin structure and dynamics ; Secondary metabolites biosynthesis, transport and catabolism ;
XP_020464429.1	trafficking protein particle complex subunit 12 isoform X1	109965046	0.3	1e-07	YP_001546782	COG0457	Tetratricopeptide (TPR) repeat	R	General function prediction only ;
XP_020464436.1	1%2C2-dihydroxy-3-keto-5-methylthiopentene dioxygenase	109965048	0.3	1e-20	YP_003268639	COG1791	Acireductone dioxygenase (methionine salvage), cupin superfamily	E	Amino acid transport and metabolism ;
XP_020464459.1	transaldolase	109965067	0.61	1e-135	YP_006216013	COG0176	Transaldolase	G	Carbohydrate transport and metabolism ;
XP_020464476.1	programmed cell death protein 5	109965077	0.46	1e-17	NP_393531	COG2118	DNA-binding TFAR19-related protein, PDSD5 family	R	General function prediction only ;
XP_020464485.1	methylthioribulose-1-phosphate dehydratase	109965089	0.57	5e-79	YP_003268638	COG0235	Ribulose-5-phosphate 4-epimerase/Fuculose-1-phosphate aldolase	G	Carbohydrate transport and metabolism ;
XP_020464488.1	very-long-chain 3-oxoacyl-CoA reductase-B-like	109965090	0.37	2e-35	YP_005056258	COG0300	Short-chain dehydrogenase	R	General function prediction only ;
XP_020464512.1	copine-3-like isoform X1	109965106	0.35	3e-12	YP_006807093	COG5038	Ca2+-dependent lipid-binding protein, contains C2 domain	R	General function prediction only ;
XP_020464521.1	copine-3 isoform X1	109965107	0.31	6e-12	YP_006807093	COG5038	Ca2+-dependent lipid-binding protein, contains C2 domain	R	General function prediction only ;
XP_020464524.1	regulator of microtubule dynamics protein 1	109965108	0.3	4e-21	YP_001996938	COG0457	Tetratricopeptide (TPR) repeat	R	General function prediction only ;
XP_020464540.1	fatty acid synthase isoform X1	109965115	0.31	1e-125	YP_001983652	COG3321	Acyl transferase domain in polyketide synthase (PKS) enzymes	Q	Secondary metabolites biosynthesis, transport and catabolism ;
XP_020464546.1	leukocyte elastase inhibitor-like isoform X1	109965117	0.4	6e-87	YP_008149930	COG4826	Serine protease inhibitor	O	Posttranslational modification, protein turnover, chaperones ;
XP_020464561.1	ATP-dependent 6-phosphofructokinase%2C platelet type-like isoform X1	109965124	0.48	0.0	YP_003165523	COG0205	6-phosphofructokinase	G	Carbohydrate transport and metabolism ;
XP_020464589.1	NACHT%2C LRR and PYD domains-containing protein 12-like	109965140	0.29	2e-09	YP_008340	COG4886	Leucine-rich repeat (LRR) protein	K	Transcription ;
XP_020464609.1	40S ribosomal protein S20	109965153	0.44	5e-24	YP_006860896	COG0051	Ribosomal protein S10	J	Translation, ribosomal structure and biogenesis ;
XP_020464632.1	nucleoside diphosphate kinase B-like isoform X1	109965170	0.59	6e-66	NP_923656	COG0105	Nucleoside diphosphate kinase	F	Nucleotide transport and metabolism ;
XP_020464706.1	thimet oligopeptidase	109965204	0.41	1e-144	YP_001876420	COG0339	Zn-dependent oligopeptidase	E	Amino acid transport and metabolism ;
XP_020464708.1	LOW QUALITY PROTEIN: small glutamine-rich tetratricopeptide repeat-containing protein alpha-like	109965206	0.37	2e-17	NP_925988	COG5549	Predicted Zn-dependent protease	O	Posttranslational modification, protein turnover, chaperones ;
XP_020464722.1	WD repeat-containing protein 18	109965217	0.27	5e-24	YP_003887875	COG2319	WD40 repeat	R	General function prediction only ;
XP_020464725.1	laminin subunit alpha-5	109965221	0.2	7e-11	YP_004484530	COG1196	Chromosome segregation ATPase	D	Cell cycle control, cell division, chromosome partitioning ;
XP_020464780.1	UPF0160 protein MYG1%2C mitochondrial	109965232	0.31	2e-40	YP_007544043	COG4286	Uncharacterized protein, UPF0160 family	S	Function unknown ;
XP_020464798.1	nardilysin	109965264	0.3	1e-115	YP_129176	COG1025	Secreted/periplasmic Zn-dependent peptidases, insulinase-like	O	Posttranslational modification, protein turnover, chaperones ;
XP_020464800.1	lipoamide acyltransferase component of branched-chain alpha-keto acid dehydrogenase complex%2C mitochondrial isoform X1	109965268	0.43	1e-119	YP_003913632	COG0508	Pyruvate/2-oxoglutarate dehydrogenase complex, dihydrolipoamide acyltransferase (E2) component	C	Energy production and conversion ;
XP_020464817.1	antithrombin-III	109965280	0.36	5e-79	YP_006544641	COG4826	Serine protease inhibitor	O	Posttranslational modification, protein turnover, chaperones ;
XP_020464884.1	RNA 3-terminal phosphate cyclase	109965312	0.37	1e-76	NP_560847	COG0430	RNA 3'-terminal phosphate cyclase	A	RNA processing and modification ;
XP_020464913.1	ES1 protein homolog%2C mitochondrial-like	109965330	0.51	1e-71	YP_002801826	COG3155	Enhancing lycopene biosynthesis protein 2	Q	Secondary metabolites biosynthesis, transport and catabolism ;
XP_020464945.1	collagen alpha-2(IV) chain-like	109965356	0.36	5e-68	YP_002769792	COG5295	Autotransporter adhesin	UW	Intracellular trafficking, secretion, and vesicular transport ; Extracellular structures ;
XP_020464987.1	collagen alpha-1(IV) chain-like	109965383	0.36	8e-80	YP_002769792	COG5295	Autotransporter adhesin	UW	Intracellular trafficking, secretion, and vesicular transport ; Extracellular structures ;
XP_020464990.1	ATP-dependent (S)-NAD(P)H-hydrate dehydratase isoform X1	109965384	0.32	1e-27	YP_004004759	COG0063	NAD(P)H-hydrate repair enzyme Nnr, NAD(P)H-hydrate dehydratase domain	F	Nucleotide transport and metabolism ;
XP_020465009.1	NADP-dependent malic enzyme-like	109965391	0.55	0.0	YP_005607828	COG0281	Malic enzyme	C	Energy production and conversion ;
XP_020465021.1	retinal dehydrogenase 2	109965394	0.62	0.0	YP_003890169	COG1012	Acyl-CoA reductase or other NAD-dependent aldehyde dehydrogenase	C	Energy production and conversion ;
XP_020465058.1	methenyltetrahydrofolate synthase domain-containing protein isoform X1	109965405	0.43	1e-56	YP_004781057	COG0212	5-formyltetrahydrofolate cyclo-ligase	H	Coenzyme transport and metabolism ;
XP_020465077.1	LOW QUALITY PROTEIN: E3 ubiquitin-protein ligase MYCBP2	109965418	0.28	3e-10	YP_003589725	COG5184	Alpha-tubulin suppressor and related RCC1 domain-containing proteins	DZ	Cell cycle control, cell division, chromosome partitioning ; Cytoskeleton ;
XP_020465095.1	citrate lyase subunit beta-like protein%2C mitochondrial isoform X1	109965428	0.39	4e-65	YP_005441566	COG2301	Citrate lyase beta subunit	G	Carbohydrate transport and metabolism ;
XP_020465179.1	60S ribosomal protein L24	109965485	0.45	9e-11	NP_248196	COG2075	Ribosomal protein L24E	J	Translation, ribosomal structure and biogenesis ;
XP_020465207.1	60S ribosomal protein L8	109965504	0.5	5e-73	NP_988666	COG0090	Ribosomal protein L2	J	Translation, ribosomal structure and biogenesis ;
XP_020465238.1	LOW QUALITY PROTEIN: 5-oxoprolinase	109965522	0.55	0.0	YP_007467122	COG0146	N-methylhydantoinase B/oxoprolinase/acetone carboxylase, alpha subunit	EQ	Amino acid transport and metabolism ; Secondary metabolites biosynthesis, transport and catabolism ;
XP_020465255.1	T-complex protein 1 subunit epsilon	109965526	0.41	1e-136	YP_008796628	COG0459	Chaperonin GroEL (HSP60 family)	O	Posttranslational modification, protein turnover, chaperones ;
XP_020465277.1	lanC-like protein 2	109965538	0.32	3e-20	YP_008146664	COG4403	Lantibiotic modifying enzyme	V	Defense mechanisms ;
XP_020465315.1	protein disulfide-isomerase A4	109965562	0.32	3e-25	NP_622856	COG3118	Negative regulator of GroEL, contains thioredoxin-like and TPR-like domains	O	Posttranslational modification, protein turnover, chaperones ;
XP_020465317.1	RNA-binding protein 8A	109965564	0.38	2e-13	YP_721592	COG0724	RNA recognition motif (RRM) domain	J	Translation, ribosomal structure and biogenesis ;
XP_020465371.1	bolA-like protein 1 isoform X1	109965587	0.55	1e-31	YP_007218576	COG0271	Stress-induced morphogen (activity unknown)	T	Signal transduction mechanisms ;
XP_020465387.1	ras-related protein Rab-5A-like	109965590	0.39	2e-27	YP_002463522	COG1100	GTPase SAR1 family domain	R	General function prediction only ;
XP_020465431.1	low-density lipoprotein receptor-related protein 2-like	109965615	0.24	1e-09	YP_007080705	COG2133	Glucose/arabinose dehydrogenase, beta-propeller fold	G	Carbohydrate transport and metabolism ;
XP_020465442.1	patatin-like phospholipase domain-containing protein 7 isoform X1	109965623	0.28	9e-85	YP_002431256	COG1752	Predicted acylesterase/phospholipase RssA, containd patatin domain	R	General function prediction only ;
XP_020465461.1	sarcoplasmic/endoplasmic reticulum calcium ATPase 2	109965628	0.38	0.0	YP_002509936	COG0474	Magnesium-transporting ATPase (P-type)	P	Inorganic ion transport and metabolism ;
XP_020465476.1	very low-density lipoprotein receptor-like	109965634	0.22	3e-07	YP_007080705	COG2133	Glucose/arabinose dehydrogenase, beta-propeller fold	G	Carbohydrate transport and metabolism ;
XP_020465484.1	calcium/calmodulin-dependent protein kinase kinase 2-like	109965640	0.27	6e-26	YP_593532	COG0515	Serine/threonine protein kinase	T	Signal transduction mechanisms ;
XP_020465578.1	selenocysteine lyase	109965689	0.4	7e-85	YP_007314540	COG1104	Cysteine sulfinate desulfinase/cysteine desulfurase or related enzyme	E	Amino acid transport and metabolism ;
XP_020465595.1	ras-related protein R-Ras2	109965701	0.28	5e-14	YP_007065966	COG1100	GTPase SAR1 family domain	R	General function prediction only ;
XP_020465602.1	aldehyde dehydrogenase family 9 member A1-like	109965704	0.56	4e-69	YP_432168	COG1012	Acyl-CoA reductase or other NAD-dependent aldehyde dehydrogenase	C	Energy production and conversion ;
XP_020465651.1	ras-related protein Rab-6B isoform X1	109965725	0.33	6e-20	YP_007376943	COG1100	GTPase SAR1 family domain	R	General function prediction only ;
XP_020465666.1	nucleoside diphosphate kinase 7 isoform X2	109965732	0.45	5e-32	YP_003473318	COG0105	Nucleoside diphosphate kinase	F	Nucleotide transport and metabolism ;
XP_020465697.1	60S ribosomal protein L5	109965749	0.33	3e-34	YP_001539854	COG0256	Ribosomal protein L18	J	Translation, ribosomal structure and biogenesis ;
XP_020465715.1	thymidylate kinase isoform X1	109965758	0.35	2e-34	YP_006863213	COG0125	Thymidylate kinase	F	Nucleotide transport and metabolism ;
XP_020465738.1	kynurenine--oxoglutarate transaminase 3 isoform X1	109965770	0.44	1e-115	YP_005443410	COG0436	Aspartate/methionine/tyrosine aminotransferase	E	Amino acid transport and metabolism ;
XP_020465761.1	alcohol dehydrogenase [NADP(+)]	109965784	0.49	2e-98	YP_006408189	COG0656	Aldo/keto reductase, related to diketogulonate reductase	Q	Secondary metabolites biosynthesis, transport and catabolism ;
XP_020465762.1	non-specific lipid-transfer protein-like	109965786	0.41	1e-17	YP_002492031	COG3255	Putative sterol carrier protein	I	Lipid transport and metabolism ;
XP_020465776.1	T-complex protein 1 subunit eta	109965796	0.39	1e-127	YP_003815752	COG0459	Chaperonin GroEL (HSP60 family)	O	Posttranslational modification, protein turnover, chaperones ;
XP_020465788.1	N-acetyl-D-glucosamine kinase	109965804	0.28	6e-23	YP_002523994	COG2971	BadF-type ATPase, related to human N-acetylglucosamine kinase	G	Carbohydrate transport and metabolism ;
XP_020465799.1	pyruvate carboxylase%2C mitochondrial	109965818	0.52	0.0	NP_243491	COG1038	Pyruvate carboxylase	C	Energy production and conversion ;
XP_020465819.1	uncharacterized protein LOC109965829	109965829	0.44	9e-80	YP_004646266	COG0656	Aldo/keto reductase, related to diketogulonate reductase	Q	Secondary metabolites biosynthesis, transport and catabolism ;
XP_020465828.1	4F2 cell-surface antigen heavy chain isoform X1	109965833	0.23	6e-12	YP_003684720	COG0366	Glycosidase	G	Carbohydrate transport and metabolism ;
XP_020465860.1	aspartate aminotransferase%2C mitochondrial	109965843	0.46	1e-128	YP_001352937	COG1448	Aspartate/tyrosine/aromatic aminotransferase	E	Amino acid transport and metabolism ;
XP_020465880.1	pirin isoform X1	109965859	0.49	6e-83	YP_007118956	COG1741	Redox-sensitive bicupin YhaK, pirin superfamily	R	General function prediction only ;
XP_020465911.1	inositol monophosphatase 1-like	109965883	0.42	2e-57	YP_003322949	COG0483	Archaeal fructose-1,6-bisphosphatase or related enzyme of inositol monophosphatase family	G	Carbohydrate transport and metabolism ;
XP_020465934.1	procollagen galactosyltransferase 1-like	109965897	0.25	1e-35	NP_102356	COG3306	Glycosyltransferase involved in LPS biosynthesis, GR25 family	M	Cell wall/membrane/envelope biogenesis ;
XP_020465948.1	6-phosphogluconolactonase	109965906	0.39	9e-48	YP_001321257	COG0363	6-phosphogluconolactonase/Glucosamine-6-phosphate isomerase/deaminase	G	Carbohydrate transport and metabolism ;
XP_020465951.1	heme-binding protein 2-like	109965907	0.3	2e-11	NP_662010	COG3449	DNA gyrase inhibitor GyrI	L	Replication, recombination and repair ;
XP_020466003.1	lysine--tRNA ligase isoform X1	109965924	0.43	1e-138	YP_003824578	COG1190	Lysyl-tRNA synthetase (class II)	J	Translation, ribosomal structure and biogenesis ;
XP_020466012.1	cAMP-dependent protein kinase catalytic subunit alpha	109965931	0.32	1e-31	YP_001511011	COG2319	WD40 repeat	R	General function prediction only ;
XP_020466023.1	poly(U)-binding-splicing factor PUF60-like isoform X1	109965937	0.41	1e-11	YP_001839261	COG0724	RNA recognition motif (RRM) domain	J	Translation, ribosomal structure and biogenesis ;
XP_020466040.1	AFG3-like protein 2 isoform X1	109965942	0.51	0.0	YP_004316297	COG0465	ATP-dependent Zn proteases	O	Posttranslational modification, protein turnover, chaperones ;
XP_020466056.1	eukaryotic translation initiation factor 3 subunit G isoform X1	109965947	0.36	2e-09	YP_004252422	COG0724	RNA recognition motif (RRM) domain	J	Translation, ribosomal structure and biogenesis ;
XP_020466058.1	KN motif and ankyrin repeat domain-containing protein 2-like	109965949	0.37	9e-18	YP_847545	COG0666	Ankyrin repeat	T	Signal transduction mechanisms ;
XP_020466089.1	ketosamine-3-kinase-like isoform X1	109965958	0.34	5e-48	YP_001003845	COG3001	Fructosamine-3-kinase	G	Carbohydrate transport and metabolism ;
XP_020466150.1	polyadenylate-binding protein 2 isoform X1	109965981	0.46	5e-13	YP_004346183	COG0724	RNA recognition motif (RRM) domain	J	Translation, ribosomal structure and biogenesis ;
XP_020466209.1	collagen alpha-1(XI) chain-like isoform X1	109966009	0.38	3e-77	YP_002769792	COG5295	Autotransporter adhesin	UW	Intracellular trafficking, secretion, and vesicular transport ; Extracellular structures ;
XP_020466233.1	39S ribosomal protein L12%2C mitochondrial isoform X1	109966025	0.39	5e-17	YP_001975327	COG0222	Ribosomal protein L7/L12	J	Translation, ribosomal structure and biogenesis ;
XP_020466244.1	aladin isoform X1	109966032	0.32	3e-10	YP_007206260	COG2319	WD40 repeat	R	General function prediction only ;
XP_020466250.1	ammonium transporter Rh type C 2	109966033	0.37	6e-55	YP_004695661	COG0004	Ammonia channel protein AmtB	P	Inorganic ion transport and metabolism ;
XP_020466251.1	DNA primase small subunit	109966036	0.23	2e-13	YP_008142451	COG1467	Eukaryotic-type DNA primase, catalytic (small) subunit	L	Replication, recombination and repair ;
XP_020466265.1	adenylate cyclase type 6	109966043	0.42	8e-45	YP_007069500	COG5000	Signal transduction histidine kinase involved in nitrogen fixation and metabolism regulation	T	Signal transduction mechanisms ;
XP_020466266.1	glucose-6-phosphate 1-dehydrogenase isoform X1	109966044	0.4	1e-117	YP_002464484	COG0364	Glucose-6-phosphate 1-dehydrogenase	G	Carbohydrate transport and metabolism ;
XP_020466305.1	probable ATP-dependent RNA helicase DDX23	109966069	0.41	3e-93	YP_004618138	COG0513	Superfamily II DNA and RNA helicase	L	Replication, recombination and repair ;
XP_020466316.1	plexin-D1	109966074	0.31	8e-17	YP_007513441	COG3468	Type V secretory pathway, adhesin AidA	MU	Cell wall/membrane/envelope biogenesis ; Intracellular trafficking, secretion, and vesicular transport ;
XP_020466381.1	glycine cleavage system H protein%2C mitochondrial-like	109966110	0.55	4e-45	YP_075750	COG0509	Glycine cleavage system H protein (lipoate-binding)	E	Amino acid transport and metabolism ;
XP_020466408.1	glycerol-3-phosphate dehydrogenase [NAD(+)]%2C cytoplasmic	109966126	0.3	2e-43	YP_002248424	COG0240	Glycerol-3-phosphate dehydrogenase	C	Energy production and conversion ;
XP_020466425.1	synapsin-2-like	109966137	0.31	3e-06	YP_005367723	COG0189	Glutathione synthase/RimK-type ligase, ATP-grasp superfamily	HJ	Coenzyme transport and metabolism ; Translation, ribosomal structure and biogenesis ;
XP_020466432.1	mannan-binding lectin serine protease 2-like	109966146	0.35	1e-29	YP_001543293	COG5640	Secreted trypsin-like serine protease	O	Posttranslational modification, protein turnover, chaperones ;
XP_020466434.1	gamma-enolase	109966147	0.54	1e-159	YP_004055145	COG0148	Enolase	G	Carbohydrate transport and metabolism ;
XP_020466436.1	glutathione S-transferase kappa 1	109966149	0.29	2e-25	YP_004618022	COG3917	2-hydroxychromene-2-carboxylate isomerase	Q	Secondary metabolites biosynthesis, transport and catabolism ;
XP_020466458.1	glycogen synthase kinase-3 alpha	109966159	0.3	3e-22	YP_003372407	COG0515	Serine/threonine protein kinase	T	Signal transduction mechanisms ;
XP_020466465.1	flotillin-1-like	109966161	0.43	1e-105	YP_001818916	COG2268	Uncharacterized membrane protein YqiK, contains Band7/PHB/SPFH domain	S	Function unknown ;
XP_020466488.1	uncharacterized protein LOC109966174 isoform X1	109966174	0.32	2e-17	YP_002463148	COG2909	ATP-, maltotriose- and DNA-dependent transcriptional regulator MalT	K	Transcription ;
XP_020466500.1	complement C1r-A subcomponent-like	109966183	0.35	1e-37	YP_005441014	COG5640	Secreted trypsin-like serine protease	O	Posttranslational modification, protein turnover, chaperones ;
XP_020466512.1	cell division control protein 42 homolog	109966191	0.3	4e-09	YP_003319433	COG1100	GTPase SAR1 family domain	R	General function prediction only ;
XP_020466527.1	valine--tRNA ligase	109966200	0.42	0.0	YP_008374921	COG0525	Valyl-tRNA synthetase	J	Translation, ribosomal structure and biogenesis ;
XP_020466528.1	protein ABHD16A	109966201	0.23	9e-07	NP_489422	COG1073	Fermentation-respiration switch protein FrsA, has esterase activity, DUF1100 family	T	Signal transduction mechanisms ;
XP_020466530.1	LOW QUALITY PROTEIN: perlucin-like protein	109966203	0.27	5e-07	YP_003886356	COG2931	Ca2+-binding protein, RTX toxin-related	Q	Secondary metabolites biosynthesis, transport and catabolism ;
XP_020466549.1	probable 28S rRNA (cytosine(4447)-C(5))-methyltransferase	109966211	0.4	8e-68	NP_070863	COG0144	16S rRNA C967 or C1407 C5-methylase, RsmB/RsmF family	J	Translation, ribosomal structure and biogenesis ;
XP_020466577.1	peroxisomal biogenesis factor 5	109966225	0.26	2e-14	YP_001660819	COG0457	Tetratricopeptide (TPR) repeat	R	General function prediction only ;
XP_020466583.1	glyceraldehyde-3-phosphate dehydrogenase	109966231	0.69	1e-172	YP_003074113	COG0057	Glyceraldehyde-3-phosphate dehydrogenase/erythrose-4-phosphate dehydrogenase	G	Carbohydrate transport and metabolism ;
XP_020466584.1	sodium/potassium-transporting ATPase subunit alpha-3 isoform X1	109966232	0.4	0.0	NP_619240	COG0474	Magnesium-transporting ATPase (P-type)	P	Inorganic ion transport and metabolism ;
XP_020466592.1	tyrosine-protein phosphatase non-receptor type 6	109966237	0.31	5e-28	YP_004651960	COG5599	Protein tyrosine phosphatase	T	Signal transduction mechanisms ;
NP_443648.1			0.47	5e-70	YP_006372236	COG1622	Heme/copper-type cytochrome/quinol oxidase, subunit 2	C	Energy production and conversion ;
NP_443657.1			0.53	1e-133	YP_006373745	COG1290	Cytochrome b subunit of the bc complex	C	Energy production and conversion ;
XP_020440945.1	procollagen-lysine%2C2-oxoglutarate 5-dioxygenase 1 isoform X1	109951041	0.27	3e-12	NP_102356	COG3306	Glycosyltransferase involved in LPS biosynthesis, GR25 family	M	Cell wall/membrane/envelope biogenesis ;
XP_020440975.1	acyl-coenzyme A thioesterase 9%2C mitochondrial isoform X1	109951057	0.29	6e-28	YP_002493548	COG1607	Acyl-CoA hydrolase	I	Lipid transport and metabolism ;
XP_020440979.1	ribosomal protein S6 kinase alpha-3 isoform X3	109951058	0.24	2e-38	YP_001542803	COG3087	Cell division protein FtsN	D	Cell cycle control, cell division, chromosome partitioning ;
XP_020440993.1	LOW QUALITY PROTEIN: traf2 and NCK-interacting protein kinase-like	109951063	0.28	2e-23	YP_003338583	COG0515	Serine/threonine protein kinase	T	Signal transduction mechanisms ;
XP_020440996.1	eukaryotic translation initiation factor 5A-1-like isoform X1	109951065	0.36	4e-16	YP_003650404	COG0231	Translation elongation factor P (EF-P)/translation initiation factor 5A (eIF-5A)	J	Translation, ribosomal structure and biogenesis ;
XP_020441027.1	eukaryotic translation initiation factor 1A%2C X-chromosomal	109951087	0.42	5e-18	NP_343736	COG0361	Translation initiation factor IF-1	J	Translation, ribosomal structure and biogenesis ;
XP_020441028.1	eukaryotic translation initiation factor 2 subunit 3	109951088	0.49	1e-139	YP_004484975	COG5257	Translation initiation factor 2, gamma subunit (eIF-2gamma; GTPase)	J	Translation, ribosomal structure and biogenesis ;
XP_020441049.1	collagen alpha-1(I) chain-like	109951101	0.41	3e-84	YP_002769792	COG5295	Autotransporter adhesin	UW	Intracellular trafficking, secretion, and vesicular transport ; Extracellular structures ;
XP_020441058.1	DNA-directed RNA polymerase II subunit RPB2	109951109	0.42	0.0	YP_003901647	COG0085	DNA-directed RNA polymerase, beta subunit/140 kD subunit	K	Transcription ;
XP_020441089.1	glutamine--tRNA ligase	109951131	0.49	1e-161	YP_005846745	COG0008	Glutamyl- or glutaminyl-tRNA synthetase	J	Translation, ribosomal structure and biogenesis ;
XP_020441097.1	eukaryotic translation initiation factor 2D	109951137	0.27	7e-10	YP_003541952	COG2016	Predicted ribosome-associated RNA-binding protein Tma20, contains PUA domain	J	Translation, ribosomal structure and biogenesis ;
XP_020441106.1	mitogen-activated protein kinase 1	109951143	0.28	8e-24	YP_004967790	COG1520	Outer membrane protein assembly factor BamB, contains PQQ-like beta-propeller repeat	M	Cell wall/membrane/envelope biogenesis ;
XP_020441143.1	carbonic anhydrase-like	109951169	0.37	5e-45	YP_002728532	COG3338	Carbonic anhydrase	P	Inorganic ion transport and metabolism ;
XP_020441188.1	LOW QUALITY PROTEIN: versican core protein-like	109951195	0.38	4e-13	YP_008156170	COG5337	Spore coat protein CotH	M	Cell wall/membrane/envelope biogenesis ;
XP_020441204.1	eukaryotic peptide chain release factor subunit 1 isoform X1	109951203	0.33	6e-77	YP_003483448	COG1503	Peptide chain release factor 1 (eRF1)	J	Translation, ribosomal structure and biogenesis ;
XP_020441225.1	ATP-dependent RNA helicase DDX19A-like	109951216	0.36	1e-70	YP_001680935	COG0513	Superfamily II DNA and RNA helicase	L	Replication, recombination and repair ;
XP_020441231.1	agmatinase%2C mitochondrial	109951221	0.6	1e-133	YP_008158479	COG0010	Arginase family enzyme	E	Amino acid transport and metabolism ;
XP_020441236.1	proteasome subunit alpha type-6-like isoform X1	109951222	0.34	2e-37	YP_003669599	COG0638	20S proteasome, alpha and beta subunits	O	Posttranslational modification, protein turnover, chaperones ;
XP_020441241.1	basement membrane-specific heparan sulfate proteoglycan core protein isoform X1	109951229	0.21	6e-26	YP_004385106	COG1520	Outer membrane protein assembly factor BamB, contains PQQ-like beta-propeller repeat	M	Cell wall/membrane/envelope biogenesis ;
XP_020441258.1	cysteine--tRNA ligase%2C cytoplasmic isoform X1	109951236	0.36	1e-72	YP_182857	COG0215	Cysteinyl-tRNA synthetase	J	Translation, ribosomal structure and biogenesis ;
XP_020441278.1	ras-related protein Rab-11A	109951244	0.34	3e-30	YP_008431664	COG1100	GTPase SAR1 family domain	R	General function prediction only ;
XP_020441286.1	60S ribosomal protein L12	109951251	0.35	7e-24	NP_069374	COG0080	Ribosomal protein L11	J	Translation, ribosomal structure and biogenesis ;
XP_020441342.1	ubiquinone biosynthesis protein COQ9%2C mitochondrial	109951272	0.31	2e-23	YP_002298271	COG5590	Ubiquinone biosynthesis protein COQ9	H	Coenzyme transport and metabolism ;
XP_020441348.1	DNA-directed RNA polymerase II subunit RPB3 isoform X1	109951274	0.33	2e-37	YP_004290031	COG0202	DNA-directed RNA polymerase, alpha subunit/40 kD subunit	K	Transcription ;
XP_020441364.1	phenylalanine--tRNA ligase beta subunit isoform X2	109951276	0.31	5e-68	YP_687295	COG0072	Phenylalanyl-tRNA synthetase beta subunit	J	Translation, ribosomal structure and biogenesis ;
XP_020441388.1	LOW QUALITY PROTEIN: lysine-specific demethylase 2B-like	109951304	0.27	2e-09	YP_008494	COG4886	Leucine-rich repeat (LRR) protein	K	Transcription ;
XP_020441420.1	gamma-glutamyltransferase 5 isoform X1	109951319	0.28	9e-69	NP_389723	COG0405	Gamma-glutamyltranspeptidase	E	Amino acid transport and metabolism ;
XP_020441478.1	60 kDa SS-A/Ro ribonucleoprotein isoform X1	109951355	0.32	7e-86	YP_008153114	COG2304	Secreted protein containing bacterial Ig-like domain and vWFA domain	R	General function prediction only ;
XP_020441486.1	ribulose-phosphate 3-epimerase isoform X1	109951363	0.45	3e-63	YP_004371884	COG0036	Pentose-5-phosphate-3-epimerase	G	Carbohydrate transport and metabolism ;
XP_020441496.1	LOW QUALITY PROTEIN: ribosyldihydronicotinamide dehydrogenase [quinone]-like	109951369	0.37	6e-49	YP_003114836	COG2249	Putative NADPH-quinone reductase (modulator of drug activity B)	R	General function prediction only ;
XP_020441522.1	LOW QUALITY PROTEIN: DNA-directed RNA polymerase II subunit RPB1-like	109951387	0.42	0.0	YP_003901648	COG0086	DNA-directed RNA polymerase, beta' subunit/160 kD subunit	K	Transcription ;
XP_020441527.1	eukaryotic translation initiation factor 5A-1	109951389	0.35	3e-15	YP_003482377	COG0231	Translation elongation factor P (EF-P)/translation initiation factor 5A (eIF-5A)	J	Translation, ribosomal structure and biogenesis ;
XP_020441528.1	Y-box-binding protein 2	109951390	0.46	2e-11	YP_002730810	COG1278	Cold shock protein, CspA family	K	Transcription ;
XP_020441537.1	complement factor B-like isoform X1	109951393	0.26	1e-09	YP_001543293	COG5640	Secreted trypsin-like serine protease	O	Posttranslational modification, protein turnover, chaperones ;
XP_020441569.1	fructose-1%2C6-bisphosphatase 1-like	109951415	0.51	1e-109	YP_001997162	COG0158	Fructose-1,6-bisphosphatase	G	Carbohydrate transport and metabolism ;
XP_020441578.1	fructose-1%2C6-bisphosphatase isozyme 2-like	109951422	0.51	1e-111	YP_005847608	COG0158	Fructose-1,6-bisphosphatase	G	Carbohydrate transport and metabolism ;
XP_020441581.1	cathepsin L1-like isoform X1	109951423	0.33	1e-31	YP_504536	COG4870	Cysteine protease, C1A family	O	Posttranslational modification, protein turnover, chaperones ;
XP_020441600.1	TRPM8 channel-associated factor homolog	109951433	0.29	8e-31	YP_001878116	COG3064	Membrane protein involved in colicin uptake	M	Cell wall/membrane/envelope biogenesis ;
XP_020441609.1	ferritin%2C liver middle subunit-like	109951442	0.33	2e-20	YP_003197389	COG1528	Ferritin	P	Inorganic ion transport and metabolism ;
XP_020441610.1	ferritin%2C liver middle subunit-like isoform X1	109951443	0.34	3e-22	YP_002465080	COG1528	Ferritin	P	Inorganic ion transport and metabolism ;
XP_020441639.1	retinol dehydrogenase 3-like	109951465	0.34	1e-44	YP_007128351	COG1028	NAD(P)-dependent dehydrogenase, short-chain alcohol dehydrogenase family	IQR	Lipid transport and metabolism ; Secondary metabolites biosynthesis, transport and catabolism ; General function prediction only ;
XP_020441647.1	ATP synthase subunit beta%2C mitochondrial	109951471	0.82	0.0	YP_004357703	COG0055	FoF1-type ATP synthase, beta subunit	C	Energy production and conversion ;
XP_020441652.1	ARF GTPase-activating protein GIT1 isoform X1	109951477	0.36	5e-09	YP_001958273	COG0790	TPR repeat	T	Signal transduction mechanisms ;
XP_020441734.1	serine/threonine-protein kinase 24-like isoform X1	109951522	0.31	1e-31	YP_005583842	COG0515	Serine/threonine protein kinase	T	Signal transduction mechanisms ;
XP_020441751.1	nucleolar protein 58	109951527	0.42	4e-55	YP_001191801	COG1498	RNA processing factor Prp31, contains Nop domain	J	Translation, ribosomal structure and biogenesis ;
XP_020441762.1	ribosome biogenesis protein WDR12	109951537	0.31	2e-34	YP_001865069	COG2319	WD40 repeat	R	General function prediction only ;
XP_020441782.1	telomerase protein component 1-like isoform X1	109951556	0.53	2e-17	YP_006720178	COG2319	WD40 repeat	R	General function prediction only ;
XP_020441805.1	epimerase family protein SDR39U1	109951575	0.38	2e-58	YP_003654895	COG1090	NAD dependent epimerase/dehydratase family enzyme	R	General function prediction only ;
XP_020441806.1	coatomer subunit alpha	109951576	0.3	9e-36	YP_003890644	COG5635	Predicted NTPase, NACHT family domain	T	Signal transduction mechanisms ;
XP_020441850.1	ubiquitin-40S ribosomal protein S27a	109951596	0.88	7e-40	YP_004089966	COG5272	Ubiquitin	O	Posttranslational modification, protein turnover, chaperones ;
XP_020441865.1	3-mercaptopyruvate sulfurtransferase	109951607	0.46	7e-87	YP_001414253	COG2897	3-mercaptopyruvate sulfurtransferase SseA, contains two rhodanese domains	P	Inorganic ion transport and metabolism ;
XP_020441900.1	actin%2C alpha cardiac-like	109951638	0.36	6e-94	YP_003266114	COG5277	Actin-related protein	Z	Cytoskeleton ;
XP_020441913.1	3 beta-hydroxysteroid dehydrogenase/Delta 5-->4-isomerase-like	109951646	0.32	5e-30	YP_004272239	COG0451	Nucleoside-diphosphate-sugar epimerase	M	Cell wall/membrane/envelope biogenesis ;
XP_020441934.1	tryptophan--tRNA ligase%2C mitochondrial	109951662	0.48	1e-101	YP_001414863	COG0180	Tryptophanyl-tRNA synthetase	J	Translation, ribosomal structure and biogenesis ;
XP_020441949.1	60S ribosomal protein L14	109951672	0.37	4e-08	YP_002428841	COG2163	Ribosomal protein L14E/L6E/L27E	J	Translation, ribosomal structure and biogenesis ;
XP_020441950.1	glutathione S-transferase A-like isoform X1	109951675	0.3	5e-24	YP_160763	COG0625	Glutathione S-transferase	O	Posttranslational modification, protein turnover, chaperones ;
XP_020441952.1	glia-derived nexin	109951674	0.33	2e-56	YP_003110900	COG4826	Serine protease inhibitor	O	Posttranslational modification, protein turnover, chaperones ;
XP_020441986.1	digestive cysteine proteinase 1-like	109951696	0.36	1e-21	YP_504536	COG4870	Cysteine protease, C1A family	O	Posttranslational modification, protein turnover, chaperones ;
XP_020441989.1	tyrosine--tRNA ligase%2C cytoplasmic-like	109951700	0.47	3e-20	YP_002265286	COG0073	tRNA-binding EMAP/Myf domain	J	Translation, ribosomal structure and biogenesis ;
XP_020442011.1	proteasome subunit alpha type-3 isoform X1	109951709	0.4	7e-44	YP_564956	COG0638	20S proteasome, alpha and beta subunits	O	Posttranslational modification, protein turnover, chaperones ;
XP_020442141.1	endothelin-converting enzyme 2 isoform X1	109951798	0.37	1e-145	YP_008148169	COG3590	Predicted metalloendopeptidase	O	Posttranslational modification, protein turnover, chaperones ;
XP_020442201.1	gamma-adducin-like isoform X1	109951831	0.43	9e-44	YP_002296489	COG0235	Ribulose-5-phosphate 4-epimerase/Fuculose-1-phosphate aldolase	G	Carbohydrate transport and metabolism ;
XP_020442206.1	structural maintenance of chromosomes protein 3	109951833	0.24	3e-46	YP_004384714	COG1196	Chromosome segregation ATPase	D	Cell cycle control, cell division, chromosome partitioning ;
XP_020442239.1	vacuolar protein sorting-associated protein 4A isoform X1	109951860	0.38	8e-62	YP_001012997	COG0464	AAA+-type ATPase, SpoVK/Ycf46/Vps4 family	MDT	Cell wall/membrane/envelope biogenesis ; Cell cycle control, cell division, chromosome partitioning ; Signal transduction mechanisms ;
XP_020466606.1	triosephosphate isomerase	109966244	0.49	2e-69	YP_004431335	COG0149	Triosephosphate isomerase	G	Carbohydrate transport and metabolism ;
XP_020466619.1	peroxisomal acyl-coenzyme A oxidase 1	109966252	0.34	7e-86	YP_004491616	COG1960	Acyl-CoA dehydrogenase related to the alkylation response protein AidB	I	Lipid transport and metabolism ;
XP_020466637.1	myosin-9-like isoform X1	109966264	0.28	1e-07	YP_002565199	COG1196	Chromosome segregation ATPase	D	Cell cycle control, cell division, chromosome partitioning ;
XP_020466654.1	LOW QUALITY PROTEIN: N-acetylgalactosamine-6-sulfatase	109966269	0.39	1e-103	YP_007226233	COG3119	Arylsulfatase A or related enzyme	P	Inorganic ion transport and metabolism ;
XP_020466657.1	serine/threonine-protein kinase N1-like isoform X1	109966273	0.3	2e-25	YP_004571825	COG0515	Serine/threonine protein kinase	T	Signal transduction mechanisms ;
XP_020466665.1	26S proteasome non-ATPase regulatory subunit 14	109966277	0.36	8e-18	YP_008797954	COG1310	Proteasome lid subunit RPN8/RPN11, contains Jab1/MPN domain metalloenzyme (JAMM) motif	O	Posttranslational modification, protein turnover, chaperones ;
XP_020466669.1	probable ATP-dependent RNA helicase DDX5	109966282	0.4	1e-87	YP_004686412	COG0513	Superfamily II DNA and RNA helicase	L	Replication, recombination and repair ;
XP_020466684.1	lysozyme g-like	109966291	0.45	1e-36	YP_003954375	COG3409	Peptidoglycan-binding (PGRP) domain of peptidoglycan hydrolases	M	Cell wall/membrane/envelope biogenesis ;
XP_020466686.1	ATP-dependent RNA helicase DDX39A-like isoform X1	109966292	0.39	1e-78	YP_004320808	COG0513	Superfamily II DNA and RNA helicase	L	Replication, recombination and repair ;
XP_020466698.1	phosphoribosyl pyrophosphate synthase-associated protein 1-like	109966297	0.39	3e-67	YP_004626356	COG0462	Phosphoribosylpyrophosphate synthetase	FE	Nucleotide transport and metabolism ; Amino acid transport and metabolism ;
XP_020466733.1	arylsulfatase A isoform X1	109966319	0.4	1e-111	YP_004775596	COG3119	Arylsulfatase A or related enzyme	P	Inorganic ion transport and metabolism ;
XP_020466743.1	poly [ADP-ribose] polymerase 14-like	109966330	0.31	4e-18	YP_007976854	COG2256	Replication-associated recombination protein RarA (DNA-dependent ATPase)	L	Replication, recombination and repair ;
XP_020466756.1	complement C1q subcomponent subunit C-like	109966341	0.37	2e-07	YP_001865285	COG3468	Type V secretory pathway, adhesin AidA	MU	Cell wall/membrane/envelope biogenesis ; Intracellular trafficking, secretion, and vesicular transport ;
XP_020466798.1	pyruvate dehydrogenase E1 component subunit beta%2C mitochondrial	109966361	0.64	1e-150	YP_421680	COG0508	Pyruvate/2-oxoglutarate dehydrogenase complex, dihydrolipoamide acyltransferase (E2) component	C	Energy production and conversion ;
XP_020466831.1	stabilin-1	109966377	0.28	5e-20	YP_003726662	COG2335	Uncaracterized surface protein containing fasciclin (FAS1) repeats	R	General function prediction only ;
XP_020466833.1	LOW QUALITY PROTEIN: RNA-binding protein 12-like	109966379	0.33	1e-08	YP_006807093	COG5038	Ca2+-dependent lipid-binding protein, contains C2 domain	R	General function prediction only ;
XP_020466854.1	mimecan	109966391	0.29	2e-07	YP_008871147	COG4886	Leucine-rich repeat (LRR) protein	K	Transcription ;
XP_020466861.1	choline/ethanolaminephosphotransferase 1	109966394	0.28	8e-10	YP_006526406	COG0558	Phosphatidylglycerophosphate synthase	I	Lipid transport and metabolism ;
XP_020466864.1	plasma membrane calcium-transporting ATPase 1-like isoform X1	109966397	0.34	1e-147	YP_004971639	COG0474	Magnesium-transporting ATPase (P-type)	P	Inorganic ion transport and metabolism ;
XP_020466871.1	filamin-B isoform X1	109966400	0.23	9e-09	YP_004317319	COG4932	Uncharacterized surface anchored protein	S	Function unknown ;
XP_020466874.1	cysteine desulfurase%2C mitochondrial	109966401	0.67	0.0	YP_004679283	COG1104	Cysteine sulfinate desulfinase/cysteine desulfurase or related enzyme	E	Amino acid transport and metabolism ;
XP_020466880.1	protein SSUH2 homolog isoform X1	109966406	0.24	2e-09	YP_001276926	COG0515	Serine/threonine protein kinase	T	Signal transduction mechanisms ;
XP_020466903.1	stress-70 protein%2C mitochondrial	109966420	0.69	0.0	NP_384288	COG0443	Molecular chaperone DnaK (HSP70)	O	Posttranslational modification, protein turnover, chaperones ;
XP_020466916.1	histidine--tRNA ligase%2C cytoplasmic isoform X1	109966432	0.38	2e-94	YP_003318736	COG0124	Histidyl-tRNA synthetase	J	Translation, ribosomal structure and biogenesis ;
XP_020466922.1	N-alpha-acetyltransferase 15%2C NatA auxiliary subunit-like	109966437	0.23	2e-09	YP_503827	COG0457	Tetratricopeptide (TPR) repeat	R	General function prediction only ;
XP_020466977.1	epididymis-specific alpha-mannosidase	109966470	0.27	1e-09	YP_002509186	COG0383	Alpha-mannosidase	G	Carbohydrate transport and metabolism ;
XP_020466985.1	very long-chain specific acyl-CoA dehydrogenase%2C mitochondrial	109966474	0.42	1e-136	YP_005035114	COG1960	Acyl-CoA dehydrogenase related to the alkylation response protein AidB	I	Lipid transport and metabolism ;
XP_020467084.1	ELAV-like protein 2 isoform X1	109966533	0.47	1e-13	YP_004339647	COG0724	RNA recognition motif (RRM) domain	J	Translation, ribosomal structure and biogenesis ;
XP_020467117.1	cytosolic beta-glucosidase-like	109966553	0.45	1e-127	YP_004449345	COG2723	Beta-glucosidase/6-phospho-beta-glucosidase/beta-galactosidase	G	Carbohydrate transport and metabolism ;
XP_020467182.1	EH domain-containing protein 4-like	109966591	0.31	3e-26	YP_007468115	COG0699	Replication fork clamp-binding protein CrfC (dynamin-like GTPase family)	L	Replication, recombination and repair ;
XP_020467230.1	tropomyosin alpha-1 chain isoform X4	109966604	0.23	1e-06	YP_005069503	COG3551	Uncharacterized protein	S	Function unknown ;
XP_020467249.1	xylose isomerase-like isoform X1	109966630	0.56	1e-173	YP_002509695	COG2115	Xylose isomerase	G	Carbohydrate transport and metabolism ;
XP_020467252.1	tropomyosin alpha-1 chain isoform X7	109966604	0.25	3e-06	YP_005069503	COG3551	Uncharacterized protein	S	Function unknown ;
XP_020467316.1	dihydropyrimidinase	109966650	0.48	1e-114	YP_004468966	COG0044	Dihydroorotase or related cyclic amidohydrolase	F	Nucleotide transport and metabolism ;
XP_020467317.1	cytosolic non-specific dipeptidase-like	109966651	0.35	2e-84	YP_004179810	COG0624	Acetylornithine deacetylase/Succinyl-diaminopimelate desuccinylase or related deacylase	E	Amino acid transport and metabolism ;
XP_020467331.1	TGF-beta receptor type-2-like isoform X1	109966655	0.25	1e-15	YP_001545806	COG0515	Serine/threonine protein kinase	T	Signal transduction mechanisms ;
XP_020467354.1	L-xylulose reductase	109966667	0.5	8e-77	YP_766244	COG1028	NAD(P)-dependent dehydrogenase, short-chain alcohol dehydrogenase family	IQR	Lipid transport and metabolism ; Secondary metabolites biosynthesis, transport and catabolism ; General function prediction only ;
XP_020467392.1	V-type proton ATPase 116 kDa subunit a-like	109966684	0.28	3e-11	YP_004933317	COG1269	Archaeal/vacuolar-type H+-ATPase subunit I/STV1	C	Energy production and conversion ;
XP_020467403.1	methionine synthase isoform X1	109966693	0.58	0.0	YP_006257396	COG1410	Methionine synthase I, cobalamin-binding domain	E	Amino acid transport and metabolism ;
XP_020467432.1	alpha-N-acetylglucosaminidase	109966704	0.32	4e-95	YP_005009197	COG3669	Alpha-L-fucosidase	G	Carbohydrate transport and metabolism ;
XP_020467437.1	peptidyl-prolyl cis-trans isomerase FKBP1A-like	109966707	0.62	5e-46	YP_004585346	COG0545	FKBP-type peptidyl-prolyl cis-trans isomerase	O	Posttranslational modification, protein turnover, chaperones ;
XP_020467495.1	cell division control protein 42 homolog isoform X1	109966735	0.3	4e-10	YP_003319433	COG1100	GTPase SAR1 family domain	R	General function prediction only ;
XP_020467496.1	cell division control protein 42 homolog isoform X2	109966735	0.3	4e-10	YP_003319433	COG1100	GTPase SAR1 family domain	R	General function prediction only ;
XP_020467595.1	dnaJ homolog subfamily C member 11 isoform X1	109966790	0.56	1e-17	YP_004627084	COG0484	DnaJ-class molecular chaperone with C-terminal Zn finger domain	O	Posttranslational modification, protein turnover, chaperones ;
XP_020467600.1	core histone macro-H2A.1 isoform X1	109966794	0.33	7e-25	YP_003308952	COG2110	O-acetyl-ADP-ribose deacetylase (regulator of RNase III), contains Macro domain	J	Translation, ribosomal structure and biogenesis ;
XP_020467608.1	probable ATP-dependent RNA helicase DDX46	109966798	0.41	2e-87	YP_007121799	COG0513	Superfamily II DNA and RNA helicase	L	Replication, recombination and repair ;
XP_020467614.1	GTP-binding protein SAR1b	109966800	0.29	3e-17	YP_001737337	COG1100	GTPase SAR1 family domain	R	General function prediction only ;
XP_020467637.1	serine/threonine-protein phosphatase 2A catalytic subunit alpha isoform	109966816	0.32	4e-39	YP_001541554	COG0639	Diadenosine tetraphosphatase ApaH/serine/threonine protein phosphatase, PP2A family	T	Signal transduction mechanisms ;
XP_020467666.1	guanidinoacetate N-methyltransferase	109966838	0.3	8e-24	YP_003797795	COG4122	Predicted O-methyltransferase YrrM	R	General function prediction only ;
XP_020467667.1	NADH dehydrogenase [ubiquinone] iron-sulfur protein 7%2C mitochondrial	109966839	0.82	3e-93	YP_506317	COG0377	NADH:ubiquinone oxidoreductase 20 kD subunit (chhain B) or related Fe-S oxidoreductase	C	Energy production and conversion ;
XP_020467680.1	U6 snRNA-associated Sm-like protein LSm4	109966843	0.44	5e-07	YP_255462	COG1958	Small nuclear ribonucleoprotein (snRNP) homolog	K	Transcription ;
XP_020467737.1	dipeptidyl peptidase 9-like	109966873	0.29	7e-96	YP_757336	COG1506	Dipeptidyl aminopeptidase/acylaminoacyl peptidase	E	Amino acid transport and metabolism ;
XP_020467778.1	small nuclear ribonucleoprotein-associated protein B	109966897	0.35	7e-05	YP_002775203	COG4932	Uncharacterized surface anchored protein	S	Function unknown ;
XP_020467779.1	eukaryotic translation initiation factor 6 isoform X1	109966898	0.33	1e-34	YP_008376312	COG1976	Translation initiation factor 6 (eIF-6)	J	Translation, ribosomal structure and biogenesis ;
XP_020467841.1	ubiquitin-conjugating enzyme E2 C isoform X1	109966936	0.36	1e-10	YP_008797956	COG5078	Ubiquitin-protein ligase	O	Posttranslational modification, protein turnover, chaperones ;
XP_020467848.1	delta-1-pyrroline-5-carboxylate dehydrogenase%2C mitochondrial	109966937	0.51	0.0	YP_003290509	COG1012	Acyl-CoA reductase or other NAD-dependent aldehyde dehydrogenase	C	Energy production and conversion ;
XP_020467876.1	lysosomal protective protein	109966949	0.26	4e-35	NP_902682	COG2939	Carboxypeptidase C (cathepsin A)	E	Amino acid transport and metabolism ;
XP_020467880.1	ATP synthase subunit delta%2C mitochondrial isoform X1	109966954	0.35	2e-18	YP_001416983	COG0355	FoF1-type ATP synthase, epsilon subunit	C	Energy production and conversion ;
XP_020467890.1	electron transfer flavoprotein subunit alpha%2C mitochondrial	109966959	0.6	1e-132	YP_003146692	COG2025	Electron transfer flavoprotein, alpha subunit	C	Energy production and conversion ;
XP_020467947.1	phospholipid hydroperoxide glutathione peroxidase%2C mitochondrial isoform X2	109966994	0.52	3e-51	YP_003654553	COG0386	Glutathione peroxidase, house-cleaning role in reducing lipid peroxides	VI	Defense mechanisms ; Lipid transport and metabolism ;
XP_020467958.1	granzyme E-like	109966997	0.3	6e-18	NP_969430	COG5640	Secreted trypsin-like serine protease	O	Posttranslational modification, protein turnover, chaperones ;
XP_020467968.1	UDP-N-acetylhexosamine pyrophosphorylase isoform X1	109967003	0.37	1e-111	YP_004645413	COG4284	UDP-N-acetylglucosamine pyrophosphorylase	G	Carbohydrate transport and metabolism ;
XP_020467984.1	oxidoreductase HTATIP2	109967016	0.34	2e-30	YP_007222407	COG0702	Uncharacterized conserved protein YbjT, contains NAD(P)-binding and DUF2867 domains	R	General function prediction only ;
XP_020467985.1	protein arginine N-methyltransferase 3	109967017	0.3	2e-27	YP_007057479	COG4076	Predicted RNA methylase	R	General function prediction only ;
XP_020468002.1	heat shock protein beta-1	109967032	0.34	6e-07	YP_005470600	COG0071	Molecular chaperone IbpA, HSP20 family	O	Posttranslational modification, protein turnover, chaperones ;
XP_020468007.1	peptidyl-tRNA hydrolase 2%2C mitochondrial isoform X1	109967036	0.5	3e-34	NP_341731	COG1990	Peptidyl-tRNA hydrolase	J	Translation, ribosomal structure and biogenesis ;
XP_020468027.1	sarcoplasmic/endoplasmic reticulum calcium ATPase 1-like isoform X1	109967046	0.38	0.0	YP_002509936	COG0474	Magnesium-transporting ATPase (P-type)	P	Inorganic ion transport and metabolism ;
XP_020468040.1	ubiquitin-conjugating enzyme E2 G1 isoform X1	109967052	0.3	1e-11	YP_008797956	COG5078	Ubiquitin-protein ligase	O	Posttranslational modification, protein turnover, chaperones ;
XP_020468043.1	coxsackievirus and adenovirus receptor isoform X1	109967053	0.32	2e-07	YP_001678768	COG5492	Uncharacterized conserved protein YjdB, contains Ig-like domain	R	General function prediction only ;
XP_020468057.1	rabankyrin-5	109967061	0.26	1e-53	YP_001958455	COG1196	Chromosome segregation ATPase	D	Cell cycle control, cell division, chromosome partitioning ;
XP_020468058.1	peptidyl-prolyl cis-trans isomerase FKBP4	109967051	0.58	2e-30	YP_008150972	COG0545	FKBP-type peptidyl-prolyl cis-trans isomerase	O	Posttranslational modification, protein turnover, chaperones ;
XP_020468068.1	ruvB-like 2	109967068	0.47	1e-138	YP_003435611	COG1224	DNA helicase TIP49, TBP-interacting protein	K	Transcription ;
XP_020468080.1	integrin beta-1-like	109967079	0.3	4e-26	YP_721619	COG2304	Secreted protein containing bacterial Ig-like domain and vWFA domain	R	General function prediction only ;
XP_020468092.1	selenide%2C water dikinase 1	109967084	0.35	3e-56	YP_003895223	COG0709	Selenophosphate synthase	E	Amino acid transport and metabolism ;
XP_020468111.1	presequence protease%2C mitochondrial	109967099	0.35	0.0	YP_006763229	COG1026	Zn-dependent peptidase, M16 (insulinase) family	O	Posttranslational modification, protein turnover, chaperones ;
XP_020468112.1	ATP-dependent 6-phosphofructokinase%2C platelet type-like	109967100	0.49	0.0	YP_003165523	COG0205	6-phosphofructokinase	G	Carbohydrate transport and metabolism ;
XP_020468113.1	endoribonuclease LACTB2 isoform X1	109967101	0.34	8e-43	NP_419739	COG0491	Glyoxylase or a related metal-dependent hydrolase, beta-lactamase superfamily II	R	General function prediction only ;
XP_020468174.1	leucine-rich repeat-containing protein 47	109967158	0.34	6e-21	YP_007072521	COG4886	Leucine-rich repeat (LRR) protein	K	Transcription ;
XP_020468240.1	isocitrate dehydrogenase [NADP]%2C mitochondrial	109967183	0.7	0.0	YP_004864698	COG0538	Isocitrate dehydrogenase	C	Energy production and conversion ;
XP_020468278.1	ephrin type-A receptor 2 isoform X1	109967212	0.28	2e-21	YP_001958461	COG0666	Ankyrin repeat	T	Signal transduction mechanisms ;
XP_020468297.1	von Willebrand factor A domain-containing protein 1-like	109967221	0.27	9e-05	YP_008869811	COG1520	Outer membrane protein assembly factor BamB, contains PQQ-like beta-propeller repeat	M	Cell wall/membrane/envelope biogenesis ;
XP_020468307.1	Golgi-associated plant pathogenesis-related protein 1	109967228	0.46	3e-36	YP_007122400	COG2340	Uncharacterized conserved protein YkwD, contains CAP (CSP/antigen 5/PR1) domain	S	Function unknown ;
XP_020468314.1	2-hydroxyacyl-CoA lyase 1 isoform X1	109967232	0.4	1e-136	YP_552586	COG0028	Acetolactate synthase large subunit or other thiamine pyrophosphate-requiring enzyme	EH	Amino acid transport and metabolism ; Coenzyme transport and metabolism ;
XP_020468316.1	gigaxonin	109967233	0.29	7e-24	YP_003684082	COG3055	N-acetylneuraminic acid mutarotase	M	Cell wall/membrane/envelope biogenesis ;
XP_020468358.1	probable serine carboxypeptidase CPVL	109967262	0.3	8e-52	YP_002430787	COG2939	Carboxypeptidase C (cathepsin A)	E	Amino acid transport and metabolism ;
XP_020468367.1	low-density lipoprotein receptor-related protein 5	109967264	0.33	1e-32	YP_007080705	COG2133	Glucose/arabinose dehydrogenase, beta-propeller fold	G	Carbohydrate transport and metabolism ;
XP_020468490.1	pachytene checkpoint protein 2 homolog	109967331	0.31	2e-28	YP_551923	COG0464	AAA+-type ATPase, SpoVK/Ycf46/Vps4 family	MDT	Cell wall/membrane/envelope biogenesis ; Cell cycle control, cell division, chromosome partitioning ; Signal transduction mechanisms ;
XP_020468500.1	3-hydroxyisobutyrate dehydrogenase%2C mitochondrial-like	109967339	0.5	5e-98	YP_006380261	COG2084	3-hydroxyisobutyrate dehydrogenase or related beta-hydroxyacid dehydrogenase	I	Lipid transport and metabolism ;
XP_020468536.1	methionine--tRNA ligase%2C cytoplasmic isoform X1	109967344	0.5	0.0	YP_003804586	COG0143	Methionyl-tRNA synthetase	J	Translation, ribosomal structure and biogenesis ;
XP_020468583.1	mitochondrial import inner membrane translocase subunit TIM44-like isoform X1	109967400	0.26	1e-12	YP_005030075	COG4395	Predicted lipid-binding transport protein, Tim44 family	I	Lipid transport and metabolism ;
XP_020468611.1	acyl-CoA-binding domain-containing protein 6 isoform X1	109967417	0.44	4e-15	YP_005442970	COG4281	Acyl-CoA-binding protein	I	Lipid transport and metabolism ;
XP_020468613.1	tropomyosin alpha-4 chain isoform X1	109967418	0.23	3e-06	YP_005069503	COG3551	Uncharacterized protein	S	Function unknown ;
XP_020468615.1	tropomyosin alpha-4 chain isoform X3	109967418	0.26	5e-06	YP_003588315	COG1196	Chromosome segregation ATPase	D	Cell cycle control, cell division, chromosome partitioning ;
XP_020468636.1	nicalin isoform X1	109967430	0.32	2e-06	YP_006543708	COG2234	Zn-dependent amino- or carboxypeptidase, M28 family	O	Posttranslational modification, protein turnover, chaperones ;
XP_020468640.1	epidermal growth factor receptor substrate 15 isoform X1	109967432	0.26	2e-11	YP_004458895	COG4372	Uncharacterized conserved protein, contains DUF3084 domain	S	Function unknown ;
XP_020468691.1	U6 snRNA-associated Sm-like protein LSm7	109967458	0.37	9e-10	YP_684550	COG1958	Small nuclear ribonucleoprotein (snRNP) homolog	K	Transcription ;
XP_020468697.1	lipoprotein lipase-like	109967464	0.28	3e-11	YP_723389	COG2931	Ca2+-binding protein, RTX toxin-related	Q	Secondary metabolites biosynthesis, transport and catabolism ;
XP_020468698.1	heterogeneous nuclear ribonucleoprotein M-like isoform X1	109967465	0.36	8e-07	YP_007892	COG0724	RNA recognition motif (RRM) domain	J	Translation, ribosomal structure and biogenesis ;
XP_020468729.1	fibrillin-2-like	109967480	0.39	2e-05	YP_003953528	COG4932	Uncharacterized surface anchored protein	S	Function unknown ;
XP_020468775.1	periostin-like isoform X1	109967500	0.28	3e-54	YP_004175169	COG2335	Uncaracterized surface protein containing fasciclin (FAS1) repeats	R	General function prediction only ;
XP_020468806.1	1%2C4-alpha-glucan-branching enzyme	109967516	0.5	0.0	YP_677957	COG0296	1,4-alpha-glucan branching enzyme	G	Carbohydrate transport and metabolism ;
XP_020468828.1	heat shock 70 kDa protein 1-like	109967531	0.56	0.0	YP_673244	COG0443	Molecular chaperone DnaK (HSP70)	O	Posttranslational modification, protein turnover, chaperones ;
XP_020468830.1	LOW QUALITY PROTEIN: major vault protein	109967532	0.54	0.0	YP_007120859	COG2268	Uncharacterized membrane protein YqiK, contains Band7/PHB/SPFH domain	S	Function unknown ;
XP_020468841.1	matrix-remodeling-associated protein 7 isoform X1	109967539	0.29	5e-06	YP_001567468	COG3266	Cell division protein DamX, binds to the septal ring, contains C-terminal SPOR domain	D	Cell cycle control, cell division, chromosome partitioning ;
XP_020468889.1	LOW QUALITY PROTEIN: UV excision repair protein RAD23 homolog A	109967571	0.34	1e-07	YP_003395154	COG5272	Ubiquitin	O	Posttranslational modification, protein turnover, chaperones ;
XP_020468896.1	enoyl-CoA delta isomerase 1%2C mitochondrial isoform X1	109967576	0.31	6e-34	YP_007590900	COG1024	Enoyl-CoA hydratase/carnithine racemase	I	Lipid transport and metabolism ;
XP_020468900.1	CDP-diacylglycerol--inositol 3-phosphatidyltransferase	109967578	0.35	7e-40	YP_001958289	COG0558	Phosphatidylglycerophosphate synthase	I	Lipid transport and metabolism ;
XP_020468902.1	calcium-regulated heat-stable protein 1	109967580	0.53	5e-11	YP_004089128	COG1278	Cold shock protein, CspA family	K	Transcription ;
XP_020468914.1	phosphoribosyl pyrophosphate synthase-associated protein 2 isoform X1	109967585	0.4	9e-74	YP_004626356	COG0462	Phosphoribosylpyrophosphate synthetase	FE	Nucleotide transport and metabolism ; Amino acid transport and metabolism ;
XP_020468925.1	ATP synthase subunit gamma%2C mitochondrial isoform X1	109967590	0.41	6e-56	YP_002298442	COG0224	FoF1-type ATP synthase, gamma subunit	C	Energy production and conversion ;
XP_020468950.1	CWF19-like protein 1 isoform X1	109967595	0.27	6e-10	YP_005371388	COG2129	Predicted phosphoesterase, related to the Icc protein	R	General function prediction only ;
XP_020468965.1	LOW QUALITY PROTEIN: plexin-B2-like	109967600	0.23	4e-10	YP_005610054	COG3468	Type V secretory pathway, adhesin AidA	MU	Cell wall/membrane/envelope biogenesis ; Intracellular trafficking, secretion, and vesicular transport ;
XP_020468981.1	inter-alpha-trypsin inhibitor heavy chain H2	109967608	0.25	6e-40	YP_005443351	COG2304	Secreted protein containing bacterial Ig-like domain and vWFA domain	R	General function prediction only ;
XP_020469016.1	aspartate--tRNA ligase%2C mitochondrial-like	109967632	0.41	1e-144	YP_001819357	COG0173	Aspartyl-tRNA synthetase	J	Translation, ribosomal structure and biogenesis ;
XP_020469044.1	tRNA selenocysteine 1-associated protein 1-like	109967652	0.39	1e-10	YP_003267833	COG0724	RNA recognition motif (RRM) domain	J	Translation, ribosomal structure and biogenesis ;
XP_020469046.1	collagen alpha-1(XV) chain-like	109967654	0.27	6e-38	YP_002769792	COG5295	Autotransporter adhesin	UW	Intracellular trafficking, secretion, and vesicular transport ; Extracellular structures ;
XP_020469050.1	tRNA-splicing ligase RtcB homolog	109967659	0.52	0.0	YP_001434983	COG1690	RNA-splicing ligase RtcB, repairs tRNA damage	J	Translation, ribosomal structure and biogenesis ;
XP_020469062.1	serine/threonine-protein kinase TBK1 isoform X1	109967667	0.31	9e-24	YP_007162414	COG0515	Serine/threonine protein kinase	T	Signal transduction mechanisms ;
XP_020469137.1	LOW QUALITY PROTEIN: T-complex protein 1 subunit beta	109967712	0.35	1e-103	YP_003902281	COG0459	Chaperonin GroEL (HSP60 family)	O	Posttranslational modification, protein turnover, chaperones ;
XP_020469196.1	ras-related protein Rab-21	109967748	0.34	4e-26	YP_008431664	COG1100	GTPase SAR1 family domain	R	General function prediction only ;
XP_020469236.1	collagen alpha-1(XI) chain-like	109967770	0.36	3e-80	YP_002769792	COG5295	Autotransporter adhesin	UW	Intracellular trafficking, secretion, and vesicular transport ; Extracellular structures ;
XP_020469240.1	beta-hexosaminidase subunit beta isoform X1	109967774	0.37	9e-86	YP_005057870	COG3525	N-acetyl-beta-hexosaminidase	G	Carbohydrate transport and metabolism ;
XP_020469255.1	dnaJ homolog subfamily A member 2-like	109967778	0.39	5e-65	YP_673245	COG0484	DnaJ-class molecular chaperone with C-terminal Zn finger domain	O	Posttranslational modification, protein turnover, chaperones ;
XP_020469258.1	protein transport protein Sec31A isoform X1	109967782	0.27	3e-11	YP_003300732	COG5635	Predicted NTPase, NACHT family domain	T	Signal transduction mechanisms ;
XP_020469285.1	40S ribosomal protein S16 isoform X1	109967805	0.48	4e-37	YP_007284480	COG0103	Ribosomal protein S9	J	Translation, ribosomal structure and biogenesis ;
XP_020469289.1	methionine aminopeptidase 2	109967808	0.38	4e-54	NP_578270	COG0024	Methionine aminopeptidase	J	Translation, ribosomal structure and biogenesis ;
XP_020469291.1	protein phosphatase 1 regulatory subunit 12A isoform X1	109967812	0.32	2e-30	YP_001958455	COG1196	Chromosome segregation ATPase	D	Cell cycle control, cell division, chromosome partitioning ;
XP_020469299.1	NADH-cytochrome b5 reductase 3-like	109967814	0.29	2e-25	YP_004616824	COG1018	Ferredoxin-NADP reductase	C	Energy production and conversion ;
XP_020469301.1	alkaline phosphatase%2C tissue-nonspecific isozyme isoform X1	109967741	0.48	1e-138	YP_004011914	COG1785	Alkaline phosphatase	PR	Inorganic ion transport and metabolism ; General function prediction only ;
XP_020469307.1	nucleoporin Nup37	109967818	0.29	1e-09	YP_007059000	COG2319	WD40 repeat	R	General function prediction only ;
XP_020469322.1	NADH dehydrogenase [ubiquinone] 1 alpha subcomplex subunit 12	109967824	0.34	4e-14	YP_001532733	COG3761	NADH:ubiquinone oxidoreductase 17.2 kD subunit	C	Energy production and conversion ;
XP_020469331.1	zona pellucida sperm-binding protein 4-like	109967827	0.32	2e-08	YP_007420313	COG4932	Uncharacterized surface anchored protein	S	Function unknown ;
XP_020469355.1	LOW QUALITY PROTEIN: serine/threonine-protein kinase WNK1	109967841	0.29	6e-23	YP_002956195	COG2815	PASTA domain, binds beta-lactams	M	Cell wall/membrane/envelope biogenesis ;
XP_020469363.1	proprotein convertase subtilisin/kexin type 6 isoform X1	109967851	0.31	3e-51	YP_003168438	COG4935	Regulatory P domain of the subtilisin-like proprotein convertases and other proteases	O	Posttranslational modification, protein turnover, chaperones ;
XP_020469375.1	low choriolytic enzyme-like	109967858	0.36	2e-24	YP_002017043	COG3170	Tfp pilus assembly protein FimV	NW	Cell motility ; Extracellular structures ;
XP_020469379.1	low choriolytic enzyme-like	109967861	0.35	2e-22	YP_002017043	COG3170	Tfp pilus assembly protein FimV	NW	Cell motility ; Extracellular structures ;
XP_020469579.1	methionine adenosyltransferase 2 subunit beta isoform X1	109967971	0.44	2e-67	NP_719703	COG1091	dTDP-4-dehydrorhamnose reductase	M	Cell wall/membrane/envelope biogenesis ;
XP_020469590.1	thrombospondin-1	109967980	0.51	6e-23	YP_002432582	COG5184	Alpha-tubulin suppressor and related RCC1 domain-containing proteins	DZ	Cell cycle control, cell division, chromosome partitioning ; Cytoskeleton ;
XP_020469643.1	D-2-hydroxyglutarate dehydrogenase%2C mitochondrial isoform X1	109968014	0.39	1e-101	YP_001837992	COG0277	FAD/FMN-containing dehydrogenase	C	Energy production and conversion ;
XP_020469667.1	intron-binding protein aquarius	109968026	0.23	2e-14	NP_247068	COG1112	Superfamily I DNA and/or RNA helicase	L	Replication, recombination and repair ;
XP_020469723.1	obg-like ATPase 1	109968063	0.47	1e-116	YP_004508781	COG0012	Ribosome-binding ATPase YchF, GTP1/OBG family	J	Translation, ribosomal structure and biogenesis ;
XP_020469738.1	lamin-B receptor-like	109968075	0.4	2e-85	YP_004916595	COG2020	Protein-S-isoprenylcysteine O-methyltransferase Ste14	O	Posttranslational modification, protein turnover, chaperones ;
XP_020469768.1	katanin p60 ATPase-containing subunit A1	109968093	0.45	2e-71	NP_070126	COG1222	ATP-dependent 26S proteasome regulatory subunit	O	Posttranslational modification, protein turnover, chaperones ;
XP_020469785.1	biotinidase-like	109968104	0.33	2e-07	YP_003378143	COG0388	Predicted amidohydrolase	R	General function prediction only ;
XP_020469806.1	serine/threonine-protein phosphatase 6 regulatory ankyrin repeat subunit A-like isoform X1	109968112	0.28	1e-108	YP_001958455	COG1196	Chromosome segregation ATPase	D	Cell cycle control, cell division, chromosome partitioning ;
XP_020469879.1	probable acyl-CoA dehydrogenase 6	109968161	0.66	0.0	YP_005605886	COG1960	Acyl-CoA dehydrogenase related to the alkylation response protein AidB	I	Lipid transport and metabolism ;
XP_020469902.1	LOW QUALITY PROTEIN: collagen alpha-2(I) chain	109968174	0.4	2e-80	YP_002769792	COG5295	Autotransporter adhesin	UW	Intracellular trafficking, secretion, and vesicular transport ; Extracellular structures ;
XP_020469936.1	ADP-ribosylation factor 4-like	109968194	0.42	4e-36	YP_001737337	COG1100	GTPase SAR1 family domain	R	General function prediction only ;
XP_020469992.1	protein disulfide-isomerase-like	109968230	0.38	6e-16	YP_003847585	COG3118	Negative regulator of GroEL, contains thioredoxin-like and TPR-like domains	O	Posttranslational modification, protein turnover, chaperones ;
XP_020470023.1	hypoxanthine-guanine phosphoribosyltransferase-like isoform X1	109968243	0.4	6e-38	YP_001916267	COG0634	Hypoxanthine-guanine phosphoribosyltransferase	F	Nucleotide transport and metabolism ;
XP_020470063.1	aldose reductase-like isoform X1	109968263	0.46	5e-89	YP_004193516	COG0656	Aldo/keto reductase, related to diketogulonate reductase	Q	Secondary metabolites biosynthesis, transport and catabolism ;
XP_020470121.1	RANBP2-like and GRIP domain-containing protein 8	109968299	0.57	9e-56	YP_007203529	COG0652	Peptidyl-prolyl cis-trans isomerase (rotamase) - cyclophilin family	O	Posttranslational modification, protein turnover, chaperones ;
XP_020470167.1	protein archease isoform X1	109968331	0.42	7e-28	YP_007312242	COG1371	SHS2 domain protein implicated in nucleic acid metabolism	R	General function prediction only ;
XP_020470236.1	C-1-tetrahydrofolate synthase%2C cytoplasmic-like	109968362	0.66	0.0	YP_005442361	COG2759	Formyltetrahydrofolate synthetase	F	Nucleotide transport and metabolism ;
XP_020470258.1	rho-related GTP-binding protein RhoG-like	109968378	0.31	1e-11	YP_003319433	COG1100	GTPase SAR1 family domain	R	General function prediction only ;
XP_020470259.1	UDP-N-acetylglucosamine--peptide N-acetylglucosaminyltransferase 110 kDa subunit isoform X1	109968379	0.3	1e-82	YP_003846893	COG3914	Predicted O-linked N-acetylglucosamine transferase, SPINDLY family	O	Posttranslational modification, protein turnover, chaperones ;
XP_020470291.1	proteoglycan 4-like	109968393	0.37	6e-07	YP_001545585	COG3266	Cell division protein DamX, binds to the septal ring, contains C-terminal SPOR domain	D	Cell cycle control, cell division, chromosome partitioning ;
XP_020470306.1	sterol-4-alpha-carboxylate 3-dehydrogenase%2C decarboxylating	109968402	0.38	3e-67	YP_007469176	COG0451	Nucleoside-diphosphate-sugar epimerase	M	Cell wall/membrane/envelope biogenesis ;
XP_020470313.1	ribose-phosphate pyrophosphokinase 1 isoform X1	109968405	0.51	1e-111	YP_004626356	COG0462	Phosphoribosylpyrophosphate synthetase	FE	Nucleotide transport and metabolism ; Amino acid transport and metabolism ;
XP_020470326.1	protein NDRG4 isoform X1	109968413	0.27	6e-06	YP_006912748	COG0596	Pimeloyl-ACP methyl ester carboxylesterase	HR	Coenzyme transport and metabolism ; General function prediction only ;
XP_020470349.1	probable D-lactate dehydrogenase%2C mitochondrial	109968426	0.57	0.0	YP_005032375	COG0277	FAD/FMN-containing dehydrogenase	C	Energy production and conversion ;
XP_020470395.1	trehalase	109968453	0.36	2e-90	YP_005012320	COG1626	Neutral trehalase	G	Carbohydrate transport and metabolism ;
XP_020470400.1	probable ATP-dependent RNA helicase DDX6	109968454	0.36	7e-72	YP_003640197	COG0513	Superfamily II DNA and RNA helicase	L	Replication, recombination and repair ;
XP_020470452.1	EH domain-containing protein 2 isoform X1	109968487	0.26	2e-21	YP_007468115	COG0699	Replication fork clamp-binding protein CrfC (dynamin-like GTPase family)	L	Replication, recombination and repair ;
XP_020470468.1	catechol O-methyltransferase-like	109968504	0.39	2e-32	NP_216219	COG4122	Predicted O-methyltransferase YrrM	R	General function prediction only ;
XP_020470479.1	neural cell adhesion molecule 1 isoform X1	109968513	0.3	1e-07	YP_008736348	COG4733	Phage-related protein, tail component	X	Mobilome: prophages, transposons;
XP_020470502.1	thymocyte nuclear protein 1	109968523	0.5	1e-51	YP_003147649	COG2947	Predicted RNA-binding protein, contains PUA-like domain	R	General function prediction only ;
XP_020470520.1	alpha-2-antiplasmin	109968533	0.29	1e-44	YP_007115441	COG4826	Serine protease inhibitor	O	Posttranslational modification, protein turnover, chaperones ;
XP_020470538.1	replication protein A 70 kDa DNA-binding subunit	109968543	0.25	8e-08	YP_004003746	COG1599	ssDNA-binding replication factor A, large subunit	L	Replication, recombination and repair ;
XP_020470550.1	LOW QUALITY PROTEIN: fibronectin-like	109968550	0.22	7e-20	YP_007204627	COG4733	Phage-related protein, tail component	X	Mobilome: prophages, transposons;
XP_020470661.1	protein NDRG3-like isoform X1	109968621	0.35	2e-08	YP_004990268	COG0596	Pimeloyl-ACP methyl ester carboxylesterase	HR	Coenzyme transport and metabolism ; General function prediction only ;
XP_020470664.1	replication factor C subunit 2	109968622	0.42	2e-85	NP_070884	COG0470	DNA polymerase III, delta prime subunit	L	Replication, recombination and repair ;
XP_020470689.1	peptidase inhibitor 16-like	109968635	0.4	1e-27	YP_635221	COG2340	Uncharacterized conserved protein YkwD, contains CAP (CSP/antigen 5/PR1) domain	S	Function unknown ;
XP_020470786.1	delta-aminolevulinic acid dehydratase	109968680	0.49	1e-103	YP_003639903	COG0113	Delta-aminolevulinic acid dehydratase, porphobilinogen synthase	H	Coenzyme transport and metabolism ;
XP_020470837.1	glucokinase-like isoform X1	109968706	0.31	2e-55	YP_005433315	COG5026	Hexokinase	G	Carbohydrate transport and metabolism ;
XP_020470854.1	arginine--tRNA ligase%2C cytoplasmic	109968719	0.45	1e-177	YP_004672571	COG0018	Arginyl-tRNA synthetase	J	Translation, ribosomal structure and biogenesis ;
XP_020470876.1	liver carboxylesterase 2-like	109968738	0.33	4e-73	YP_003297898	COG2272	Carboxylesterase type B	I	Lipid transport and metabolism ;
XP_020470895.1	protein unc-45 homolog A	109968747	0.32	5e-08	YP_004437955	COG0457	Tetratricopeptide (TPR) repeat	R	General function prediction only ;
XP_020470901.1	acylamino-acid-releasing enzyme-like	109968751	0.25	1e-34	YP_002772161	COG1506	Dipeptidyl aminopeptidase/acylaminoacyl peptidase	E	Amino acid transport and metabolism ;
XP_020470903.1	long-chain specific acyl-CoA dehydrogenase%2C mitochondrial	109968757	0.54	1e-152	NP_253125	COG1960	Acyl-CoA dehydrogenase related to the alkylation response protein AidB	I	Lipid transport and metabolism ;
XP_020470920.1	lanC-like protein 1 isoform X1	109968766	0.29	7e-18	YP_008146664	COG4403	Lantibiotic modifying enzyme	V	Defense mechanisms ;
XP_020470952.1	flap endonuclease 1	109968785	0.42	6e-86	NP_126423	COG0258	5'-3' exonuclease	L	Replication, recombination and repair ;
XP_020470962.1	ras suppressor protein 1	109968789	0.45	5e-31	YP_007055001	COG4886	Leucine-rich repeat (LRR) protein	K	Transcription ;
XP_020470977.1	transmembrane protein 14C-like isoform X1	109968795	0.35	2e-05	YP_003709435	COG5548	Uncharacterized membrane protein, UPF0136 family	S	Function unknown ;
XP_020470984.1	thioredoxin domain-containing protein 5 isoform X1	109968799	0.28	1e-19	NP_622856	COG3118	Negative regulator of GroEL, contains thioredoxin-like and TPR-like domains	O	Posttranslational modification, protein turnover, chaperones ;
XP_020471014.1	myosin light polypeptide 6-like	109968819	0.29	2e-09	YP_001866396	COG5126	Ca2+-binding protein, EF-hand superfamily	T	Signal transduction mechanisms ;
XP_020471021.1	dihydroxyacetone phosphate acyltransferase isoform X1	109968826	0.28	8e-59	YP_631487	COG2937	Glycerol-3-phosphate O-acyltransferase	I	Lipid transport and metabolism ;
XP_020471036.1	neural cell adhesion molecule L1	109968836	0.3	4e-07	YP_008735915	COG4733	Phage-related protein, tail component	X	Mobilome: prophages, transposons;
XP_020471061.1	triosephosphate isomerase	109968857	0.46	2e-70	YP_004431335	COG0149	Triosephosphate isomerase	G	Carbohydrate transport and metabolism ;
XP_020471093.1	polypeptide N-acetylgalactosaminyltransferase 6-like	109968876	0.3	3e-19	YP_361401	COG1216	Glycosyltransferase, GT2 family	G	Carbohydrate transport and metabolism ;
XP_020471127.1	ankyrin repeat and MYND domain-containing protein 2	109968903	0.39	3e-16	YP_003089927	COG0666	Ankyrin repeat	T	Signal transduction mechanisms ;
XP_020471163.1	tyrosine-protein phosphatase non-receptor type 23	109968925	0.3	2e-17	YP_004651960	COG5599	Protein tyrosine phosphatase	T	Signal transduction mechanisms ;
XP_020471219.1	cathepsin S-like	109968960	0.35	2e-28	YP_504536	COG4870	Cysteine protease, C1A family	O	Posttranslational modification, protein turnover, chaperones ;
XP_020471255.1	LOW QUALITY PROTEIN: ATP-dependent RNA helicase DHX36	109968984	0.31	1e-85	YP_008153931	COG1643	HrpA-like RNA helicase	J	Translation, ribosomal structure and biogenesis ;
XP_020471312.1	LOW QUALITY PROTEIN: CUB and sushi domain-containing protein 1-like	109969021	0.34	3e-08	YP_004344058	COG3023	N-acetyl-anhydromuramyl-L-alanine amidase AmpD	M	Cell wall/membrane/envelope biogenesis ;
XP_020471362.1	SRA stem-loop-interacting RNA-binding protein%2C mitochondrial-like isoform X2	109969051	0.35	3e-10	YP_007079165	COG0724	RNA recognition motif (RRM) domain	J	Translation, ribosomal structure and biogenesis ;
XP_020471383.1	uncharacterized protein LOC109969065	109969065	0.43	8e-33	YP_003513714	COG0673	Predicted dehydrogenase	R	General function prediction only ;
XP_020471437.1	mitochondrial inner membrane protease subunit 2 isoform X1	109969105	0.35	1e-12	YP_005472840	COG0681	Signal peptidase I	U	Intracellular trafficking, secretion, and vesicular transport ;
XP_020471476.1	L-fucose kinase isoform X1	109969135	0.28	5e-68	YP_821860	COG2605	Predicted kinase related to galactokinase and mevalonate kinase	R	General function prediction only ;
XP_020471481.1	40S ribosomal protein S17 isoform X1	109969138	0.5	3e-15	NP_247216	COG1383	Ribosomal protein S17E	J	Translation, ribosomal structure and biogenesis ;
XP_020471497.1	glucose-6-phosphate isomerase-like	109969149	0.68	0.0	YP_677101	COG0166	Glucose-6-phosphate isomerase	G	Carbohydrate transport and metabolism ;
XP_020471511.1	structural maintenance of chromosomes protein 1A	109969155	0.26	3e-85	NP_126050	COG1196	Chromosome segregation ATPase	D	Cell cycle control, cell division, chromosome partitioning ;
XP_020471551.1	NHP2-like protein 1	109969181	0.45	5e-25	YP_001737446	COG1358	Ribosomal protein L7Ae or related RNA K-turn-binding protein	J	Translation, ribosomal structure and biogenesis ;
XP_020471575.1	parvalbumin alpha-like	109969196	0.37	2e-05	YP_001866396	COG5126	Ca2+-binding protein, EF-hand superfamily	T	Signal transduction mechanisms ;
XP_020471576.1	cytochrome b-c1 complex subunit 2%2C mitochondrial-like	109969197	0.25	2e-38	YP_003188187	COG0612	Predicted Zn-dependent peptidase	R	General function prediction only ;
XP_020471611.1	phospholipid hydroperoxide glutathione peroxidase%2C mitochondrial-like	109969232	0.54	7e-55	YP_003654553	COG0386	Glutathione peroxidase, house-cleaning role in reducing lipid peroxides	VI	Defense mechanisms ; Lipid transport and metabolism ;
XP_020471638.1	regulator of nonsense transcripts 1-like	109969255	0.31	5e-68	YP_003122103	COG1112	Superfamily I DNA and/or RNA helicase	L	Replication, recombination and repair ;
XP_020471650.1	serine/threonine-protein kinase N2 isoform X1	109969264	0.3	8e-27	YP_004571825	COG0515	Serine/threonine protein kinase	T	Signal transduction mechanisms ;
XP_020471656.1	40S ribosomal protein S28	109969267	0.57	2e-14	NP_614728	COG2053	Ribosomal protein S28E/S33	J	Translation, ribosomal structure and biogenesis ;
XP_020471743.1	cold-inducible RNA-binding protein isoform X1	109969310	0.45	2e-19	YP_003503685	COG0724	RNA recognition motif (RRM) domain	J	Translation, ribosomal structure and biogenesis ;
XP_020471794.1	40S ribosomal protein S15	109969324	0.57	1e-47	YP_003650076	COG0185	Ribosomal protein S19	J	Translation, ribosomal structure and biogenesis ;
XP_020471795.1	LOW QUALITY PROTEIN: dipeptidyl peptidase 9-like	109969325	0.32	4e-98	YP_007205802	COG1506	Dipeptidyl aminopeptidase/acylaminoacyl peptidase	E	Amino acid transport and metabolism ;
XP_020471858.1	elongation factor 2	109969369	0.33	1e-147	YP_007175577	COG0480	Translation elongation factor EF-G, a GTPase	J	Translation, ribosomal structure and biogenesis ;
XP_020471875.1	coatomer subunit beta	109969380	0.3	9e-35	YP_007163236	COG2319	WD40 repeat	R	General function prediction only ;
XP_020471879.1	choline-phosphate cytidylyltransferase A	109969384	0.37	1e-19	YP_004672440	COG0615	Glycerol-3-phosphate cytidylyltransferase, cytidylyltransferase family	M	Cell wall/membrane/envelope biogenesis ;
XP_020471882.1	ubiquitin-like modifier-activating enzyme 1	109969378	0.31	3e-22	YP_008797957	COG5272	Ubiquitin	O	Posttranslational modification, protein turnover, chaperones ;
XP_020471898.1	ras-related protein Rab-11B	109969393	0.36	1e-30	YP_008431664	COG1100	GTPase SAR1 family domain	R	General function prediction only ;
XP_020471911.1	60S ribosomal protein L5-like	109969401	0.33	2e-32	YP_001539854	COG0256	Ribosomal protein L18	J	Translation, ribosomal structure and biogenesis ;
XP_020471914.1	NADH dehydrogenase [ubiquinone] iron-sulfur protein 2%2C mitochondrial	109969407	0.69	0.0	YP_007020059	COG0649	NADH:ubiquinone oxidoreductase 49 kD subunit (chain D)	C	Energy production and conversion ;
XP_020471952.1	LOW QUALITY PROTEIN: RNA-binding protein 4.1-like	109969422	0.42	6e-10	YP_004658434	COG0724	RNA recognition motif (RRM) domain	J	Translation, ribosomal structure and biogenesis ;
XP_020471977.1	serine/threonine-protein phosphatase PP1-beta catalytic subunit-like	109969433	0.36	2e-42	YP_008797523	COG0639	Diadenosine tetraphosphatase ApaH/serine/threonine protein phosphatase, PP2A family	T	Signal transduction mechanisms ;
XP_020471983.1	RNA-binding protein 4-like	109969438	0.37	1e-09	YP_003370041	COG0724	RNA recognition motif (RRM) domain	J	Translation, ribosomal structure and biogenesis ;
XP_020472043.1	transketolase-like	109969472	0.54	0.0	YP_003798170	COG0021	Transketolase	G	Carbohydrate transport and metabolism ;
XP_020472058.1	mitochondrial Rho GTPase 1-A isoform X1	109969484	0.29	1e-05	YP_007467962	COG0486	tRNA U34 5-carboxymethylaminomethyl modifying GTPase MnmE/TrmE	J	Translation, ribosomal structure and biogenesis ;
XP_020472080.1	28S ribosomal protein S7%2C mitochondrial	109969502	0.42	1e-33	NP_102116	COG0049	Ribosomal protein S7	J	Translation, ribosomal structure and biogenesis ;
XP_020472086.1	40S ribosomal protein S2	109969504	0.46	6e-55	YP_001013495	COG0098	Ribosomal protein S5	J	Translation, ribosomal structure and biogenesis ;
XP_020472129.1	hydroxyacylglutathione hydrolase%2C mitochondrial	109969532	0.42	2e-67	YP_007116385	COG0491	Glyoxylase or a related metal-dependent hydrolase, beta-lactamase superfamily II	R	General function prediction only ;
XP_020472136.1	deoxyhypusine synthase isoform X1	109969539	0.47	1e-97	YP_004577245	COG1899	Deoxyhypusine synthase	OJ	Posttranslational modification, protein turnover, chaperones ; Translation, ribosomal structure and biogenesis ;
XP_020472172.1	FK506-binding protein-like isoform X1	109969557	0.27	7e-07	YP_003846865	COG2227	2-polyprenyl-3-methyl-5-hydroxy-6-metoxy-1,4-benzoquinol methylase	H	Coenzyme transport and metabolism ;
XP_020472210.1	LOW QUALITY PROTEIN: protein TANC2-like	109969575	0.32	5e-42	YP_001957498	COG1672	Predicted ATPase, archaeal AAA+ ATPase superfamily	R	General function prediction only ;
XP_020472242.1	long-chain-fatty-acid--CoA ligase 5	109969593	0.31	2e-93	YP_005846047	COG1022	Long-chain acyl-CoA synthetase (AMP-forming)	I	Lipid transport and metabolism ;
XP_020472270.1	glycogenin-1-like isoform X1	109969607	0.32	2e-22	YP_004620372	COG1442	Lipopolysaccharide biosynthesis protein, LPS:glycosyltransferase	M	Cell wall/membrane/envelope biogenesis ;
XP_020472318.1	propionyl-CoA carboxylase beta chain%2C mitochondrial	109969632	0.71	0.0	YP_006372022	COG4799	Acetyl-CoA carboxylase, carboxyltransferase component	I	Lipid transport and metabolism ;
XP_020472319.1	rho-related GTP-binding protein RhoA-D	109969633	0.28	9e-14	YP_003319433	COG1100	GTPase SAR1 family domain	R	General function prediction only ;
XP_020472327.1	actin%2C alpha skeletal muscle B-like	109969639	0.36	4e-93	YP_003266114	COG5277	Actin-related protein	Z	Cytoskeleton ;
XP_020472366.1	leukocyte cell-derived chemotaxin-2-like	109969670	0.35	6e-15	YP_003585194	COG0739	Murein DD-endopeptidase MepM and murein hydrolase activator NlpD, contain LysM domain	M	Cell wall/membrane/envelope biogenesis ;
XP_020472448.1	myotrophin	109969711	0.41	2e-17	YP_001975093	COG5635	Predicted NTPase, NACHT family domain	T	Signal transduction mechanisms ;
XP_020472456.1	diphosphoinositol polyphosphate phosphohydrolase 1 isoform X1	109969695	0.36	5e-12	YP_003505646	COG0494	8-oxo-dGTP pyrophosphatase MutT and related house-cleaning NTP pyrophosphohydrolases, NUDIX family	V	Defense mechanisms ;
XP_020472507.1	integrin-linked protein kinase	109969746	0.24	9e-26	YP_001958461	COG0666	Ankyrin repeat	T	Signal transduction mechanisms ;
XP_020472548.1	heterogeneous nuclear ribonucleoprotein D0-like	109969760	0.46	2e-11	YP_008870278	COG0724	RNA recognition motif (RRM) domain	J	Translation, ribosomal structure and biogenesis ;
XP_020472549.1	enolase-phosphatase E1 isoform X1	109969761	0.4	6e-60	NP_214355	COG4229	Enolase-phosphatase E1 involved in merthionine salvage	E	Amino acid transport and metabolism ;
XP_020472553.1	phosphatidylinositol 3-kinase regulatory subunit alpha isoform X1	109969763	0.28	6e-05	NP_614055	COG1196	Chromosome segregation ATPase	D	Cell cycle control, cell division, chromosome partitioning ;
XP_020472570.1	serine/arginine-rich splicing factor 6-like isoform X1	109969771	0.39	1e-10	YP_001516937	COG0724	RNA recognition motif (RRM) domain	J	Translation, ribosomal structure and biogenesis ;
XP_020472592.1	eukaryotic translation initiation factor 2 subunit 2	109969784	0.41	3e-25	NP_127116	COG1601	Translation initiation factor 2, beta subunit (eIF-2beta)/eIF-5 N-terminal domain	J	Translation, ribosomal structure and biogenesis ;
XP_020472602.1	serine/threonine-protein kinase MRCK alpha-like isoform X1	109969792	0.31	8e-25	YP_645024	COG0515	Serine/threonine protein kinase	T	Signal transduction mechanisms ;
XP_020472605.1	alpha-1-antiproteinase 2-like	109969793	0.37	2e-22	YP_004265766	COG4826	Serine protease inhibitor	O	Posttranslational modification, protein turnover, chaperones ;
XP_020472623.1	26S protease regulatory subunit 4	109969799	0.53	1e-131	NP_070800	COG1222	ATP-dependent 26S proteasome regulatory subunit	O	Posttranslational modification, protein turnover, chaperones ;
XP_020472633.1	alpha-1-antitrypsin homolog	109969803	0.34	4e-59	YP_004645021	COG4826	Serine protease inhibitor	O	Posttranslational modification, protein turnover, chaperones ;
XP_020472653.1	N-alpha-acetyltransferase 10	109969819	0.42	9e-29	YP_004781726	COG0456	Ribosomal protein S18 acetylase RimI and related acetyltransferases	J	Translation, ribosomal structure and biogenesis ;
XP_020472657.1	EMILIN-1-like isoform X1	109969824	0.53	2e-09	YP_002500074	COG3468	Type V secretory pathway, adhesin AidA	MU	Cell wall/membrane/envelope biogenesis ; Intracellular trafficking, secretion, and vesicular transport ;
XP_020472677.1	DNA replication licensing factor MCM3	109969834	0.39	1e-111	YP_003900969	COG1241	DNA replicative helicase MCM subunit Mcm2, Cdc46/Mcm family	L	Replication, recombination and repair ;
XP_020472679.1	proteasome subunit alpha type-6	109969836	0.38	4e-52	YP_003669599	COG0638	20S proteasome, alpha and beta subunits	O	Posttranslational modification, protein turnover, chaperones ;
XP_020472732.1	ceruloplasmin-like	109969877	0.43	5e-89	YP_003207778	COG2132	Multicopper oxidase with three cupredoxin domains (includes cell division protein FtsP and spore coat protein CotA)	DPM	Cell cycle control, cell division, chromosome partitioning ; Inorganic ion transport and metabolism ; Cell wall/membrane/envelope biogenesis ;
XP_020472736.1	calcium-binding mitochondrial carrier protein SCaMC-1	109969880	0.28	3e-06	YP_006811020	COG5126	Ca2+-binding protein, EF-hand superfamily	T	Signal transduction mechanisms ;
XP_020472738.1	methylcrotonoyl-CoA carboxylase subunit alpha%2C mitochondrial	109969882	0.51	0.0	YP_005884694	COG4770	Acetyl/propionyl-CoA carboxylase, alpha subunit	I	Lipid transport and metabolism ;
XP_020472772.1	NADH dehydrogenase [ubiquinone] 1 alpha subcomplex subunit 10%2C mitochondrial	109969898	0.22	3e-10	YP_005473729	COG1428	Deoxyadenosine/deoxycytidine kinase	F	Nucleotide transport and metabolism ;
XP_020472787.1	aminopeptidase N-like isoform X1	109969906	0.31	1e-123	YP_006765576	COG0308	Aminopeptidase N	E	Amino acid transport and metabolism ;
XP_020472793.1	LOW QUALITY PROTEIN: phosphorylase b kinase regulatory subunit beta-like	109969908	0.37	0.0	YP_007067036	COG3387	Glucoamylase (glucan-1,4-alpha-glucosidase), GH15 family	G	Carbohydrate transport and metabolism ;
XP_020472824.1	dnaJ homolog subfamily A member 2	109969938	0.38	3e-65	YP_003093466	COG0484	DnaJ-class molecular chaperone with C-terminal Zn finger domain	O	Posttranslational modification, protein turnover, chaperones ;
XP_020472837.1	disco-interacting protein 2 homolog B-A isoform X1	109969946	0.29	1e-56	YP_005369901	COG3319	Thioesterase domain of type I polyketide synthase or non-ribosomal peptide synthetase	Q	Secondary metabolites biosynthesis, transport and catabolism ;
XP_020472838.1	insulin-like growth factor 1 receptor isoform X1	109969948	0.28	1e-22	YP_001958461	COG0666	Ankyrin repeat	T	Signal transduction mechanisms ;
XP_020472849.1	60S ribosomal protein L10	109969956	0.48	5e-47	NP_613538	COG0197	Ribosomal protein L16/L10AE	J	Translation, ribosomal structure and biogenesis ;
XP_020472868.1	small nuclear ribonucleoprotein G	109969963	0.38	1e-09	YP_007712900	COG1958	Small nuclear ribonucleoprotein (snRNP) homolog	K	Transcription ;
XP_020472870.1	filamin-A-like isoform X1	109969966	0.22	2e-08	YP_004317319	COG4932	Uncharacterized surface anchored protein	S	Function unknown ;
XP_020472982.1	translation initiation factor eIF-2B subunit delta isoform X2	109970031	0.3	2e-34	NP_577851	COG1184	Translation initiation factor 2B subunit, eIF-2B alpha/beta/delta family	J	Translation, ribosomal structure and biogenesis ;
XP_020473028.1	succinate-semialdehyde dehydrogenase%2C mitochondrial	109970061	0.57	0.0	YP_006215852	COG1012	Acyl-CoA reductase or other NAD-dependent aldehyde dehydrogenase	C	Energy production and conversion ;
XP_020473048.1	collagen alpha-6(VI) chain-like	109970071	0.36	5e-28	YP_004320956	COG3266	Cell division protein DamX, binds to the septal ring, contains C-terminal SPOR domain	D	Cell cycle control, cell division, chromosome partitioning ;
XP_020473049.1	LOW QUALITY PROTEIN: collagen alpha-6(VI) chain-like	109970073	0.44	1e-25	YP_001865285	COG3468	Type V secretory pathway, adhesin AidA	MU	Cell wall/membrane/envelope biogenesis ; Intracellular trafficking, secretion, and vesicular transport ;
XP_020473089.1	nicotinamide/nicotinic acid mononucleotide adenylyltransferase 1-like isoform X1	109970088	0.27	2e-13	YP_001696474	COG1057	Nicotinic acid mononucleotide adenylyltransferase	H	Coenzyme transport and metabolism ;
XP_020473115.1	28S ribosomal protein S12%2C mitochondrial	109970112	0.56	4e-34	YP_003826773	COG0048	Ribosomal protein S12	J	Translation, ribosomal structure and biogenesis ;
XP_020473120.1	dnaJ homolog subfamily C member 13 isoform X1	109970123	0.48	1e-07	YP_575136	COG0484	DnaJ-class molecular chaperone with C-terminal Zn finger domain	O	Posttranslational modification, protein turnover, chaperones ;
XP_020473145.1	poly(U)-binding-splicing factor PUF60-like isoform X1	109970130	0.42	3e-12	YP_003262921	COG0724	RNA recognition motif (RRM) domain	J	Translation, ribosomal structure and biogenesis ;
XP_020473164.1	protein disulfide-isomerase TMX3	109970140	0.41	3e-12	YP_944477	COG3118	Negative regulator of GroEL, contains thioredoxin-like and TPR-like domains	O	Posttranslational modification, protein turnover, chaperones ;
XP_020473196.1	40S ribosomal protein S9	109970162	0.47	6e-36	YP_001434772	COG0522	Ribosomal protein S4 or related protein	J	Translation, ribosomal structure and biogenesis ;
XP_020473202.1	threonine--tRNA ligase%2C cytoplasmic-like	109970167	0.41	1e-180	YP_007977091	COG0441	Threonyl-tRNA synthetase	J	Translation, ribosomal structure and biogenesis ;
XP_020473203.1	myosin-10-like isoform X1	109970169	0.23	1e-05	YP_003481617	COG1196	Chromosome segregation ATPase	D	Cell cycle control, cell division, chromosome partitioning ;
XP_020473214.1	isochorismatase domain-containing protein 2	109970172	0.42	3e-37	YP_007202606	COG1335	Nicotinamidase-related amidase	HR	Coenzyme transport and metabolism ; General function prediction only ;
XP_020473233.1	60S ribosomal protein L18	109970181	0.26	8e-08	YP_183915	COG1727	Ribosomal protein L18E	J	Translation, ribosomal structure and biogenesis ;
XP_020473250.1	nuclease-sensitive element-binding protein 1 isoform X1	109970194	0.53	1e-14	YP_002761698	COG1278	Cold shock protein, CspA family	K	Transcription ;
XP_020473274.1	splicing factor U2AF 65 kDa subunit isoform X1	109970212	0.34	8e-09	YP_003709088	COG0724	RNA recognition motif (RRM) domain	J	Translation, ribosomal structure and biogenesis ;
XP_020473286.1	glutamate-rich WD repeat-containing protein 1	109970214	0.29	3e-17	YP_007065160	COG3903	Predicted ATPase	R	General function prediction only ;
XP_020473321.1	pyruvate kinase PKM-like	109970239	0.46	1e-100	YP_074667	COG3848	Phosphohistidine swiveling domain of PEP-utilizing enzymes	T	Signal transduction mechanisms ;
XP_020473451.1	integrin alpha-5-like	109970313	0.29	1e-11	YP_008148437	COG5555	Cytolysin, a secreted calcineurin-like phosphatase	U	Intracellular trafficking, secretion, and vesicular transport ;
XP_020473467.1	citrate synthase%2C mitochondrial	109970324	0.56	0.0	YP_004990689	COG0372	Citrate synthase	C	Energy production and conversion ;
XP_020473478.1	tyrosine-protein phosphatase non-receptor type 1-like	109970329	0.28	2e-22	YP_004651960	COG5599	Protein tyrosine phosphatase	T	Signal transduction mechanisms ;
XP_020473482.1	diacylglycerol kinase beta-like	109970336	0.25	1e-11	YP_003251160	COG1597	Diacylglycerol kinase family enzyme	IR	Lipid transport and metabolism ; General function prediction only ;
XP_020473484.1	6-phosphogluconate dehydrogenase%2C decarboxylating isoform X1	109970334	0.67	0.0	YP_006528576	COG0362	6-phosphogluconate dehydrogenase	G	Carbohydrate transport and metabolism ;
XP_020473504.1	lysosomal alpha-mannosidase	109970346	0.21	6e-20	YP_004004108	COG0383	Alpha-mannosidase	G	Carbohydrate transport and metabolism ;
XP_020473521.1	venom factor-like	109970359	0.24	7e-22	YP_566350	COG2373	Uncharacterized conserved protein YfaS, alpha-2-macroglobulin family	R	General function prediction only ;
XP_020473548.1	serine hydroxymethyltransferase%2C mitochondrial	109970355	0.47	1e-126	YP_007273081	COG0112	Glycine/serine hydroxymethyltransferase	E	Amino acid transport and metabolism ;
XP_020473569.1	U8 snoRNA-decapping enzyme-like	109970390	0.29	1e-08	YP_004060510	COG1051	ADP-ribose pyrophosphatase YjhB, NUDIX family	F	Nucleotide transport and metabolism ;
XP_020473590.1	LOW QUALITY PROTEIN: laminin subunit beta-2-like	109970401	0.25	1e-09	YP_003902427	COG1196	Chromosome segregation ATPase	D	Cell cycle control, cell division, chromosome partitioning ;
XP_020473594.1	serine--tRNA ligase%2C cytoplasmic	109970404	0.45	1e-115	YP_448297	COG0172	Seryl-tRNA synthetase	J	Translation, ribosomal structure and biogenesis ;
XP_020473596.1	laminin subunit beta-2 isoform X1	109970407	0.22	4e-09	NP_559312	COG0419	DNA repair exonuclease SbcCD ATPase subunit	L	Replication, recombination and repair ;
XP_020473603.1	acylamino-acid-releasing enzyme-like	109970409	0.26	1e-37	NP_391103	COG4946	Uncharacterized N-terminal domain of tricorn protease	S	Function unknown ;
XP_020473628.1	myosin light chain kinase%2C smooth muscle	109970425	0.35	8e-29	YP_003269683	COG0515	Serine/threonine protein kinase	T	Signal transduction mechanisms ;
XP_020473644.1	aminomethyltransferase%2C mitochondrial	109970433	0.49	1e-107	YP_001411968	COG0404	Glycine cleavage system T protein (aminomethyltransferase)	E	Amino acid transport and metabolism ;
XP_020473658.1	fatty aldehyde dehydrogenase-like	109970445	0.49	1e-152	YP_007068020	COG1012	Acyl-CoA reductase or other NAD-dependent aldehyde dehydrogenase	C	Energy production and conversion ;
XP_020473662.1	Williams-Beuren syndrome chromosomal region 27 protein-like isoform X1	109970449	0.26	4e-15	NP_106043	COG4976	Predicted methyltransferase, contains TPR repeat	R	General function prediction only ;
XP_020473677.1	sulfatase-modifying factor 2 isoform X1	109970458	0.48	2e-84	YP_004218037	COG1262	Formylglycine-generating enzyme, required for sulfatase activity, contains SUMF1/FGE domain	O	Posttranslational modification, protein turnover, chaperones ;
XP_020473680.1	lissencephaly-1 homolog B	109970459	0.36	6e-68	NP_487506	COG5635	Predicted NTPase, NACHT family domain	T	Signal transduction mechanisms ;
XP_020473692.1	transcription elongation factor SPT6	109970469	0.22	6e-28	YP_629648	COG2183	Transcriptional accessory protein Tex/SPT6	K	Transcription ;
XP_020473704.1	carbonic anhydrase 6 isoform X1	109970482	0.34	6e-30	YP_004645315	COG3338	Carbonic anhydrase	P	Inorganic ion transport and metabolism ;
XP_020473723.1	alpha-enolase	109970496	0.55	1e-159	YP_004626982	COG0148	Enolase	G	Carbohydrate transport and metabolism ;
XP_020473747.1	T-complex protein 1 subunit zeta	109970514	0.39	1e-110	NP_579703	COG0459	Chaperonin GroEL (HSP60 family)	O	Posttranslational modification, protein turnover, chaperones ;
XP_020473748.1	glutathione S-transferase Mu 3-like	109970511	0.26	2e-14	YP_003270465	COG0625	Glutathione S-transferase	O	Posttranslational modification, protein turnover, chaperones ;
XP_020473754.1	eukaryotic translation initiation factor 3 subunit I	109970520	0.25	1e-26	YP_003167824	COG5635	Predicted NTPase, NACHT family domain	T	Signal transduction mechanisms ;
XP_020473845.1	CAD protein	109970556	0.56	0.0	YP_004041656	COG0505	Carbamoylphosphate synthase small subunit	EF	Amino acid transport and metabolism ; Nucleotide transport and metabolism ;
XP_020473856.1	RNA-binding protein FUS-like isoform X1	109970563	0.32	4e-05	YP_005005813	COG0724	RNA recognition motif (RRM) domain	J	Translation, ribosomal structure and biogenesis ;
XP_020473875.1	NADPH--cytochrome P450 reductase isoform X1	109970573	0.34	1e-100	YP_001938875	COG0369	Sulfite reductase, alpha subunit (flavoprotein)	P	Inorganic ion transport and metabolism ;
XP_020473915.1	cytosolic 10-formyltetrahydrofolate dehydrogenase-like	109970592	0.51	1e-174	YP_003890169	COG1012	Acyl-CoA reductase or other NAD-dependent aldehyde dehydrogenase	C	Energy production and conversion ;
XP_020473947.1	acyl-CoA dehydrogenase family member 9%2C mitochondrial-like	109970609	0.41	1e-07	YP_002494655	COG1960	Acyl-CoA dehydrogenase related to the alkylation response protein AidB	I	Lipid transport and metabolism ;
XP_020473949.1	cleavage stimulation factor subunit 1	109970610	0.29	2e-33	YP_003887875	COG2319	WD40 repeat	R	General function prediction only ;
XP_020474002.1	peroxiredoxin-6-like	109970640	0.56	2e-82	YP_007225166	COG0450	Alkyl hydroperoxide reductase subunit AhpC (peroxiredoxin)	V	Defense mechanisms ;
XP_020474006.1	non-specific lipid-transfer protein isoform X1	109970643	0.69	0.0	YP_004495235	COG0183	Acetyl-CoA acetyltransferase	I	Lipid transport and metabolism ;
XP_020474030.1	nuclear autoantigenic sperm protein-like	109970653	0.3	3e-05	YP_003270590	COG0515	Serine/threonine protein kinase	T	Signal transduction mechanisms ;
XP_020474031.1	peroxiredoxin-1	109970654	0.58	4e-82	NP_868257	COG0450	Alkyl hydroperoxide reductase subunit AhpC (peroxiredoxin)	V	Defense mechanisms ;
XP_020474051.1	microsomal glutathione S-transferase 3	109970671	0.37	3e-07	YP_004178139	COG3788	Uncharacterized membrane protein YecN, MAPEG domain	S	Function unknown ;
XP_020474070.1	neuropathy target esterase	109970683	0.28	3e-83	YP_002431256	COG1752	Predicted acylesterase/phospholipase RssA, containd patatin domain	R	General function prediction only ;
XP_020474112.1	bifunctional UDP-N-acetylglucosamine 2-epimerase/N-acetylmannosamine kinase	109970705	0.35	1e-72	YP_007468620	COG0381	UDP-N-acetylglucosamine 2-epimerase	M	Cell wall/membrane/envelope biogenesis ;
XP_020474113.1	tropomodulin-1	109970706	0.26	8e-07	YP_007263	COG4886	Leucine-rich repeat (LRR) protein	K	Transcription ;
XP_020474125.1	60S ribosomal protein L11	109970714	0.49	1e-49	YP_183941	COG0094	Ribosomal protein L5	J	Translation, ribosomal structure and biogenesis ;
XP_020474153.1	splicing factor%2C proline- and glutamine-rich-like isoform X1	109970729	0.41	8e-10	YP_006545918	COG0724	RNA recognition motif (RRM) domain	J	Translation, ribosomal structure and biogenesis ;
XP_020474155.1	acyl-protein thioesterase 2 isoform X1	109970730	0.4	4e-50	YP_008753328	COG0400	Predicted esterase	R	General function prediction only ;
XP_020474166.1	LOW QUALITY PROTEIN: microtubule-actin cross-linking factor 1-like	109970737	0.23	8e-05	YP_004781659	COG0419	DNA repair exonuclease SbcCD ATPase subunit	L	Replication, recombination and repair ;
XP_020474178.1	LOW QUALITY PROTEIN: adenylate kinase 2%2C mitochondrial	109970746	0.47	3e-62	YP_008157916	COG0563	Adenylate kinase or related kinase	F	Nucleotide transport and metabolism ;
XP_020474203.1	GTPase KRas isoform X2	109970760	0.31	1e-14	YP_003795980	COG1100	GTPase SAR1 family domain	R	General function prediction only ;
XP_020474204.1	heterogeneous nuclear ribonucleoprotein A1-like	109970759	0.43	7e-11	YP_003267833	COG0724	RNA recognition motif (RRM) domain	J	Translation, ribosomal structure and biogenesis ;
XP_020474214.1	ubiquitin-conjugating enzyme E2 N isoform X1	109970765	0.35	3e-19	YP_008797956	COG5078	Ubiquitin-protein ligase	O	Posttranslational modification, protein turnover, chaperones ;
XP_020474230.1	GTPase HRas	109970774	0.29	9e-15	YP_008431664	COG1100	GTPase SAR1 family domain	R	General function prediction only ;
XP_020474244.1	sushi domain-containing protein 2	109970788	0.29	3e-09	YP_003954555	COG1520	Outer membrane protein assembly factor BamB, contains PQQ-like beta-propeller repeat	M	Cell wall/membrane/envelope biogenesis ;
XP_020474263.1	serine/arginine-rich splicing factor 9-like	109970796	0.33	2e-08	YP_007108685	COG0724	RNA recognition motif (RRM) domain	J	Translation, ribosomal structure and biogenesis ;
XP_020474322.1	UDP-N-acetylhexosamine pyrophosphorylase-like protein 1	109970827	0.37	3e-98	YP_004645413	COG4284	UDP-N-acetylglucosamine pyrophosphorylase	G	Carbohydrate transport and metabolism ;
XP_020474323.1	selenium-binding protein 1 isoform X1	109970829	0.56	0.0	YP_007092268	COG3391	DNA-binding beta-propeller fold protein YncE	R	General function prediction only ;
XP_020474328.1	LOW QUALITY PROTEIN: threonine synthase-like 2	109970831	0.34	6e-84	YP_526684	COG0498	Threonine synthase	E	Amino acid transport and metabolism ;
XP_020474410.1	methylglutaconyl-CoA hydratase%2C mitochondrial	109970878	0.52	4e-84	YP_002602275	COG1024	Enoyl-CoA hydratase/carnithine racemase	I	Lipid transport and metabolism ;
XP_020474428.1	protein prune homolog isoform X1	109970887	0.3	2e-30	YP_007467799	COG1227	Inorganic pyrophosphatase/exopolyphosphatase	CP	Energy production and conversion ; Inorganic ion transport and metabolism ;
XP_020474433.1	tyrosine-protein kinase SYK isoform X1	109970889	0.31	2e-26	YP_001958461	COG0666	Ankyrin repeat	T	Signal transduction mechanisms ;
XP_020474460.1	sepiapterin reductase	109970899	0.33	2e-16	YP_008837619	COG0300	Short-chain dehydrogenase	R	General function prediction only ;
XP_020474492.1	acidic leucine-rich nuclear phosphoprotein 32 family member E-like	109970919	0.32	1e-04	YP_001740310	COG4886	Leucine-rich repeat (LRR) protein	K	Transcription ;
XP_020474552.1	lambda-crystallin homolog isoform X1	109970945	0.41	2e-75	YP_004415547	COG1250	3-hydroxyacyl-CoA dehydrogenase	I	Lipid transport and metabolism ;
XP_020474557.1	26S protease regulatory subunit 10B isoform X1	109970949	0.5	1e-125	NP_614161	COG1222	ATP-dependent 26S proteasome regulatory subunit	O	Posttranslational modification, protein turnover, chaperones ;
XP_020474731.1	spermidine synthase	109971053	0.51	1e-106	YP_006760780	COG0421	Spermidine synthase	E	Amino acid transport and metabolism ;
XP_020474738.1	mth938 domain-containing protein	109971066	0.44	2e-19	YP_003968436	COG1504	Uncharacterized protein	S	Function unknown ;
XP_020474758.1	NACHT%2C LRR and PYD domains-containing protein 12-like	109971074	0.29	8e-18	YP_007263	COG4886	Leucine-rich repeat (LRR) protein	K	Transcription ;
XP_020474763.1	protein CREG1	109971078	0.23	4e-05	YP_003799964	COG0748	Putative heme iron utilization protein	P	Inorganic ion transport and metabolism ;
XP_020474807.1	coagulation factor VII-like	109971098	0.39	8e-61	YP_001543293	COG5640	Secreted trypsin-like serine protease	O	Posttranslational modification, protein turnover, chaperones ;
XP_020474809.1	prothrombin	109971101	0.35	5e-40	YP_001543293	COG5640	Secreted trypsin-like serine protease	O	Posttranslational modification, protein turnover, chaperones ;
XP_020474811.1	uncharacterized protein LOC109971103	109971103	0.35	1e-40	YP_001543293	COG5640	Secreted trypsin-like serine protease	O	Posttranslational modification, protein turnover, chaperones ;
XP_020474824.1	ADP-ribosylation factor-like protein 1	109971118	0.43	9e-38	YP_001737337	COG1100	GTPase SAR1 family domain	R	General function prediction only ;
XP_020474831.1	proliferation-associated protein 2G4-like	109971120	0.27	4e-29	YP_001013079	COG0024	Methionine aminopeptidase	J	Translation, ribosomal structure and biogenesis ;
XP_020474846.1	adenosylhomocysteinase 3 isoform X1	109971129	0.59	0.0	YP_003526094	COG0499	S-adenosylhomocysteine hydrolase	H	Coenzyme transport and metabolism ;
XP_020474853.1	RNA polymerase II-associated protein 3 isoform X1	109971133	0.3	2e-26	NP_602587	COG0457	Tetratricopeptide (TPR) repeat	R	General function prediction only ;
XP_020474888.1	protein sidekick-1-like isoform X1	109971150	0.31	2e-06	YP_876184	COG4733	Phage-related protein, tail component	X	Mobilome: prophages, transposons;
XP_020474912.1	glucosamine-6-phosphate isomerase 1-like	109971169	0.61	1e-122	YP_001304888	COG0363	6-phosphogluconolactonase/Glucosamine-6-phosphate isomerase/deaminase	G	Carbohydrate transport and metabolism ;
XP_020474921.1	ATP synthase subunit O%2C mitochondrial	109971174	0.38	2e-33	YP_002287600	COG0712	FoF1-type ATP synthase, delta subunit	C	Energy production and conversion ;
XP_020474924.1	heat shock 70 kDa protein 4-like isoform X1	109971176	0.34	2e-80	YP_007984946	COG0443	Molecular chaperone DnaK (HSP70)	O	Posttranslational modification, protein turnover, chaperones ;
XP_020474929.1	chymotrypsin-like elastase family member 2A	109971177	0.36	2e-39	YP_005443107	COG5640	Secreted trypsin-like serine protease	O	Posttranslational modification, protein turnover, chaperones ;
XP_020474934.1	ATP-binding cassette sub-family B member 7%2C mitochondrial	109971180	0.51	0.0	YP_004985359	COG5265	ABC-type transport system involved in Fe-S cluster assembly, permease and ATPase components	O	Posttranslational modification, protein turnover, chaperones ;
XP_020474976.1	dual specificity mitogen-activated protein kinase kinase 1	109971216	0.31	2e-25	YP_593309	COG0515	Serine/threonine protein kinase	T	Signal transduction mechanisms ;
XP_020474981.1	chymotrypsin-C-like	109971218	0.37	3e-42	YP_005443107	COG5640	Secreted trypsin-like serine protease	O	Posttranslational modification, protein turnover, chaperones ;
XP_020474990.1	LOW QUALITY PROTEIN: alpha-mannosidase 2C1	109971224	0.35	0.0	YP_008088579	COG0383	Alpha-mannosidase	G	Carbohydrate transport and metabolism ;
XP_020475022.1	chitinase domain-containing protein 1	109971238	0.26	1e-18	YP_002509908	COG3858	Spore germination protein YaaH	D	Cell cycle control, cell division, chromosome partitioning ;
XP_020475031.1	60S ribosomal protein L4	109971246	0.36	5e-46	NP_275148	COG0088	Ribosomal protein L4	J	Translation, ribosomal structure and biogenesis ;
XP_020475038.1	cholesterol side-chain cleavage enzyme%2C mitochondrial isoform X1	109971254	0.25	8e-27	YP_003884486	COG2124	Cytochrome P450	QV	Secondary metabolites biosynthesis, transport and catabolism ; Defense mechanisms ;
XP_020475055.1	dnaJ homolog subfamily A member 4-like	109971267	0.34	1e-57	YP_003093466	COG0484	DnaJ-class molecular chaperone with C-terminal Zn finger domain	O	Posttranslational modification, protein turnover, chaperones ;
XP_020475068.1	ras suppressor protein 1	109971274	0.47	3e-32	YP_007055001	COG4886	Leucine-rich repeat (LRR) protein	K	Transcription ;
XP_020475079.1	collagen alpha-1(XXI) chain-like	109971283	0.39	4e-17	YP_001865285	COG3468	Type V secretory pathway, adhesin AidA	MU	Cell wall/membrane/envelope biogenesis ; Intracellular trafficking, secretion, and vesicular transport ;
XP_020475108.1	LOW QUALITY PROTEIN: crooked neck-like protein 1	109971304	0.23	2e-05	NP_618145	COG0457	Tetratricopeptide (TPR) repeat	R	General function prediction only ;
XP_020475118.1	collagen alpha-1(XII) chain-like	109971311	0.41	6e-28	YP_004266328	COG5164	Transcription elongation factor	K	Transcription ;
XP_020475124.1	5-nucleotidase	109971316	0.4	1e-126	YP_005080317	COG0737	2',3'-cyclic-nucleotide 2'-phosphodiesterase/5'- or 3'-nucleotidase, 5'-nucleotidase family	FV	Nucleotide transport and metabolism ; Defense mechanisms ;
XP_020475130.1	1-acyl-sn-glycerol-3-phosphate acyltransferase alpha-like	109971322	0.33	4e-39	YP_005887136	COG0204	1-acyl-sn-glycerol-3-phosphate acyltransferase	I	Lipid transport and metabolism ;
XP_020475134.1	60S ribosomal protein L7a	109971325	0.43	1e-13	YP_001541653	COG1358	Ribosomal protein L7Ae or related RNA K-turn-binding protein	J	Translation, ribosomal structure and biogenesis ;
XP_020475150.1	5-AMP-activated protein kinase catalytic subunit alpha-1	109971334	0.35	2e-34	YP_005372884	COG0515	Serine/threonine protein kinase	T	Signal transduction mechanisms ;
XP_020475194.1	phosphorylase b kinase regulatory subunit alpha%2C skeletal muscle isoform-like isoform X1	109971355	0.5	0.0	NP_485826	COG3387	Glucoamylase (glucan-1,4-alpha-glucosidase), GH15 family	G	Carbohydrate transport and metabolism ;
XP_020475254.1	acyl-coenzyme A thioesterase 11-like	109971383	0.38	1e-26	YP_001995237	COG1607	Acyl-CoA hydrolase	I	Lipid transport and metabolism ;
XP_020475261.1	epidermal retinol dehydrogenase 2 isoform X1	109971387	0.45	9e-79	YP_002433849	COG0300	Short-chain dehydrogenase	R	General function prediction only ;
XP_020475283.1	biliverdin reductase A	109971399	0.25	6e-14	YP_007071229	COG0673	Predicted dehydrogenase	R	General function prediction only ;
XP_020475323.1	non-lysosomal glucosylceramidase	109971425	0.35	1e-152	YP_590763	COG4354	Uncharacterized protein, contains GBA2_N and DUF608 domains	S	Function unknown ;
XP_020475330.1	fatty-acid amide hydrolase 2	109971428	0.45	1e-129	YP_008150895	COG0154	Asp-tRNAAsn/Glu-tRNAGln amidotransferase A subunit or related amidase	J	Translation, ribosomal structure and biogenesis ;
XP_020475332.1	copper chaperone for superoxide dismutase isoform X1	109971431	0.45	9e-27	YP_003290884	COG2032	Cu/Zn superoxide dismutase	P	Inorganic ion transport and metabolism ;
XP_020475381.1	calpain-1 catalytic subunit-like	109971454	0.24	3e-09	YP_001546212	COG4842	Uncharacterized conserved protein YukE	S	Function unknown ;
XP_020475395.1	nitrilase homolog 1 isoform X1	109971466	0.45	1e-75	YP_004178520	COG0388	Predicted amidohydrolase	R	General function prediction only ;
XP_020475397.1	prefoldin subunit 2	109971467	0.29	2e-06	YP_006362980	COG1382	Prefoldin, chaperonin cofactor	O	Posttranslational modification, protein turnover, chaperones ;
XP_020475406.1	uncharacterized protein LOC109971480	109971480	0.35	3e-25	YP_007887	COG4886	Leucine-rich repeat (LRR) protein	K	Transcription ;
XP_020475419.1	myosin regulatory light chain 2%2C smooth muscle minor isoform-like	109971487	0.29	5e-12	YP_001866396	COG5126	Ca2+-binding protein, EF-hand superfamily	T	Signal transduction mechanisms ;
XP_020475456.1	elongation factor 1-alpha-like	109971503	0.52	1e-173	YP_001013747	COG5256	Translation elongation factor EF-1alpha (GTPase)	J	Translation, ribosomal structure and biogenesis ;
XP_020475463.1	LOW QUALITY PROTEIN: 39S ribosomal protein L15%2C mitochondrial	109971508	0.38	2e-20	YP_004086796	COG0200	Ribosomal protein L15	J	Translation, ribosomal structure and biogenesis ;
XP_020475471.1	ATP-binding cassette sub-family F member 2	109971512	0.37	1e-119	YP_004984756	COG0488	ATPase components of ABC transporters with duplicated ATPase domains	R	General function prediction only ;
XP_020475505.1	protein kinase C alpha type isoform X1	109971535	0.34	2e-31	YP_645024	COG0515	Serine/threonine protein kinase	T	Signal transduction mechanisms ;
XP_020475520.1	coagulation factor X-like	109971544	0.29	2e-16	YP_001543293	COG5640	Secreted trypsin-like serine protease	O	Posttranslational modification, protein turnover, chaperones ;
XP_020475521.1	cytochrome b-c1 complex subunit 2%2C mitochondrial-like	109971545	0.27	3e-36	NP_353810	COG0612	Predicted Zn-dependent peptidase	R	General function prediction only ;
XP_020475534.1	ras-related C3 botulinum toxin substrate 1-like	109971550	0.3	1e-12	YP_003319433	COG1100	GTPase SAR1 family domain	R	General function prediction only ;
XP_020475595.1	heat shock 70 kDa protein-like	109971588	0.56	0.0	YP_673244	COG0443	Molecular chaperone DnaK (HSP70)	O	Posttranslational modification, protein turnover, chaperones ;
XP_020475630.1	putative N-acetylated-alpha-linked acidic dipeptidase	109971604	0.36	1e-123	YP_004862551	COG2234	Zn-dependent amino- or carboxypeptidase, M28 family	O	Posttranslational modification, protein turnover, chaperones ;
XP_020475632.1	dipeptidyl peptidase 1	109971607	0.37	3e-33	YP_005006029	COG4870	Cysteine protease, C1A family	O	Posttranslational modification, protein turnover, chaperones ;
XP_020475667.1	isocitrate dehydrogenase [NADP] cytoplasmic	109971637	0.7	0.0	YP_004042178	COG0538	Isocitrate dehydrogenase	C	Energy production and conversion ;
XP_020475711.1	dnaJ homolog subfamily B member 11	109971661	0.34	8e-53	YP_003270078	COG0484	DnaJ-class molecular chaperone with C-terminal Zn finger domain	O	Posttranslational modification, protein turnover, chaperones ;
XP_020475739.1	serum paraoxonase/arylesterase 2-like	109971685	0.33	2e-41	YP_006871872	COG3386	Sugar lactone lactonase YvrE	G	Carbohydrate transport and metabolism ;
XP_020475743.1	chymotrypsin-like protease CTRL-1 isoform X1	109971687	0.43	2e-49	NP_969430	COG5640	Secreted trypsin-like serine protease	O	Posttranslational modification, protein turnover, chaperones ;
XP_020475748.1	complement C4-A-like	109971691	0.23	4e-72	YP_006923556	COG2373	Uncharacterized conserved protein YfaS, alpha-2-macroglobulin family	R	General function prediction only ;
XP_020475770.1	IgGFc-binding protein	109971702	0.25	2e-09	YP_003954555	COG1520	Outer membrane protein assembly factor BamB, contains PQQ-like beta-propeller repeat	M	Cell wall/membrane/envelope biogenesis ;
XP_020475771.1	uncharacterized protein LOC109971703	109971703	0.23	6e-05	YP_944121	COG3064	Membrane protein involved in colicin uptake	M	Cell wall/membrane/envelope biogenesis ;
XP_020475807.1	tRNA (cytosine(34)-C(5))-methyltransferase	109971722	0.3	1e-38	YP_007179179	COG0144	16S rRNA C967 or C1407 C5-methylase, RsmB/RsmF family	J	Translation, ribosomal structure and biogenesis ;
XP_020475823.1	collagen alpha-3(VI) chain-like	109971731	0.36	2e-28	YP_004320956	COG3266	Cell division protein DamX, binds to the septal ring, contains C-terminal SPOR domain	D	Cell cycle control, cell division, chromosome partitioning ;
XP_020475839.1	actin-related protein 3-like	109971743	0.23	3e-31	YP_003266114	COG5277	Actin-related protein	Z	Cytoskeleton ;
XP_020475915.1	3-ketoacyl-CoA thiolase%2C peroxisomal	109971785	0.48	1e-111	YP_633289	COG0183	Acetyl-CoA acetyltransferase	I	Lipid transport and metabolism ;
XP_020475923.1	LOW QUALITY PROTEIN: calpain-2 catalytic subunit-like	109971792	0.24	5e-07	YP_001546212	COG4842	Uncharacterized conserved protein YukE	S	Function unknown ;
XP_020475932.1	translation initiation factor IF-2%2C mitochondrial isoform X2	109971794	0.43	1e-149	YP_004901295	COG0532	Translation initiation factor IF-2, a GTPase	J	Translation, ribosomal structure and biogenesis ;
XP_020475949.1	arginine-hydroxylase NDUFAF5%2C mitochondrial	109971808	0.41	1e-63	YP_420968	COG2226	Ubiquinone/menaquinone biosynthesis C-methylase UbiE	H	Coenzyme transport and metabolism ;
XP_020475953.1	nidogen-1-like	109971812	0.27	3e-16	YP_007080705	COG2133	Glucose/arabinose dehydrogenase, beta-propeller fold	G	Carbohydrate transport and metabolism ;
XP_020475961.1	ras-related protein ORAB-1	109971819	0.35	4e-30	YP_008431664	COG1100	GTPase SAR1 family domain	R	General function prediction only ;
XP_020475973.1	calpain-2 catalytic subunit-like	109971826	0.24	4e-09	YP_001546212	COG4842	Uncharacterized conserved protein YukE	S	Function unknown ;
XP_020475986.1	sodium/calcium exchanger 1-like isoform X1	109971832	0.33	2e-16	YP_005068632	COG2931	Ca2+-binding protein, RTX toxin-related	Q	Secondary metabolites biosynthesis, transport and catabolism ;
XP_020475998.1	ribosomal L1 domain-containing protein 1	109971835	0.28	4e-06	YP_001031012	COG0081	Ribosomal protein L1	J	Translation, ribosomal structure and biogenesis ;
XP_020475999.1	aconitate hydratase%2C mitochondrial-like	109971836	0.65	0.0	YP_005847843	COG1048	Aconitase A	C	Energy production and conversion ;
XP_020476017.1	LOW QUALITY PROTEIN: serine/threonine-protein phosphatase CPPED1	109971843	0.4	8e-71	NP_866599	COG1409	3',5'-cyclic AMP phosphodiesterase CpdA	T	Signal transduction mechanisms ;
XP_020476024.1	eukaryotic peptide chain release factor GTP-binding subunit ERF3A	109971848	0.4	1e-117	YP_003816619	COG5256	Translation elongation factor EF-1alpha (GTPase)	J	Translation, ribosomal structure and biogenesis ;
XP_020476087.1	replication factor C subunit 3	109971879	0.29	1e-39	YP_003902659	COG0470	DNA polymerase III, delta prime subunit	L	Replication, recombination and repair ;
XP_020476115.1	periostin	109971895	0.28	9e-49	YP_004175169	COG2335	Uncaracterized surface protein containing fasciclin (FAS1) repeats	R	General function prediction only ;
XP_020476116.1	UDP-glucuronosyltransferase 2C1-like	109971896	0.24	3e-15	YP_003887515	COG1819	UDP:flavonoid glycosyltransferase YjiC, YdhE family	G	Carbohydrate transport and metabolism ;
XP_020476123.1	dolichyl-phosphate beta-glucosyltransferase	109971901	0.36	4e-46	YP_006719204	COG1215	Glycosyltransferase, catalytic subunit of cellulose synthase and poly-beta-1,6-N-acetylglucosamine synthase	N	Cell motility ;
XP_020476143.1	serpin H1-like	109971921	0.26	2e-30	YP_004627840	COG4826	Serine protease inhibitor	O	Posttranslational modification, protein turnover, chaperones ;
XP_020476161.1	LOW QUALITY PROTEIN: titin-like	109971935	0.22	1e-165	YP_007204627	COG4733	Phage-related protein, tail component	X	Mobilome: prophages, transposons;
XP_020476170.1	laccase domain-containing protein 1	109971939	0.41	4e-52	YP_003264711	COG1496	Copper oxidase (laccase) domain	P	Inorganic ion transport and metabolism ;
XP_020476173.1	integrin alpha-V isoform X1	109971942	0.3	1e-10	YP_008148437	COG5555	Cytolysin, a secreted calcineurin-like phosphatase	U	Intracellular trafficking, secretion, and vesicular transport ;
XP_020476182.1	sodium/potassium-transporting ATPase subunit alpha-1 isoform X1	109971953	0.39	0.0	NP_619240	COG0474	Magnesium-transporting ATPase (P-type)	P	Inorganic ion transport and metabolism ;
XP_020476198.1	sodium/potassium-transporting ATPase subunit alpha-1	109971968	0.39	0.0	NP_619240	COG0474	Magnesium-transporting ATPase (P-type)	P	Inorganic ion transport and metabolism ;
XP_020476228.1	von Willebrand factor A domain-containing protein 7-like	109971992	0.32	5e-07	YP_003900105	COG2931	Ca2+-binding protein, RTX toxin-related	Q	Secondary metabolites biosynthesis, transport and catabolism ;
XP_020476269.1	hypoxia up-regulated protein 1	109972022	0.33	2e-54	YP_003839109	COG0443	Molecular chaperone DnaK (HSP70)	O	Posttranslational modification, protein turnover, chaperones ;
XP_020476275.1	heat shock cognate 70 kDa protein	109972024	0.51	0.0	YP_001369341	COG0443	Molecular chaperone DnaK (HSP70)	O	Posttranslational modification, protein turnover, chaperones ;
XP_020476285.1	cathepsin Z-like	109972033	0.3	2e-23	YP_504536	COG4870	Cysteine protease, C1A family	O	Posttranslational modification, protein turnover, chaperones ;
XP_020476305.1	probable ATP-dependent RNA helicase DDX20	109972046	0.37	4e-65	YP_004980670	COG0513	Superfamily II DNA and RNA helicase	L	Replication, recombination and repair ;
XP_020476306.1	glutathione reductase%2C mitochondrial isoform X1	109972048	0.54	1e-168	YP_002889495	COG1249	Pyruvate/2-oxoglutarate dehydrogenase complex, dihydrolipoamide dehydrogenase (E3) component or related enzyme	C	Energy production and conversion ;
XP_020476317.1	matrix metalloproteinase-9	109972052	0.38	3e-28	YP_005436659	COG5549	Predicted Zn-dependent protease	O	Posttranslational modification, protein turnover, chaperones ;
XP_020476323.1	aldehyde dehydrogenase%2C mitochondrial	109972058	0.66	0.0	YP_722268	COG1012	Acyl-CoA reductase or other NAD-dependent aldehyde dehydrogenase	C	Energy production and conversion ;
XP_020476329.1	rRNA 2-O-methyltransferase fibrillarin isoform X1	109972062	0.47	2e-67	YP_001012254	COG1889	Fibrillarin-like rRNA methylase	J	Translation, ribosomal structure and biogenesis ;
XP_020476358.1	ubiquitin-associated and SH3 domain-containing protein B-like isoform X1	109972068	0.24	4e-09	YP_007125247	COG0406	Broad specificity phosphatase PhoE	G	Carbohydrate transport and metabolism ;
XP_020476363.1	nucleoredoxin	109972071	0.36	3e-16	YP_003548553	COG0526	Thiol-disulfide isomerase or thioredoxin	O	Posttranslational modification, protein turnover, chaperones ;
XP_020476364.1	glyoxalase domain-containing protein 4	109972072	0.36	3e-16	YP_003674986	COG0346	Catechol 2,3-dioxygenase or other lactoylglutathione lyase family enzyme	Q	Secondary metabolites biosynthesis, transport and catabolism ;
XP_020476369.1	LOW QUALITY PROTEIN: serine/arginine-rich splicing factor 1-like	109972077	0.37	5e-09	YP_008869813	COG0724	RNA recognition motif (RRM) domain	J	Translation, ribosomal structure and biogenesis ;
XP_020476381.1	alpha-2-macroglobulin-like	109972088	0.27	1e-118	YP_566350	COG2373	Uncharacterized conserved protein YfaS, alpha-2-macroglobulin family	R	General function prediction only ;
XP_020476382.1	60S ribosomal protein L10a	109972085	0.3	3e-24	YP_007247996	COG0081	Ribosomal protein L1	J	Translation, ribosomal structure and biogenesis ;
XP_020476399.1	porphobilinogen deaminase isoform X1	109972103	0.51	1e-113	YP_007159484	COG0181	Porphobilinogen deaminase	H	Coenzyme transport and metabolism ;
XP_020476434.1	acid ceramidase	109972118	0.25	6e-12	YP_004671307	COG4927	Predicted choloylglycine hydrolase	R	General function prediction only ;
XP_020476437.1	LOW QUALITY PROTEIN: cytosol aminopeptidase	109972124	0.37	2e-82	YP_002795413	COG0260	Leucyl aminopeptidase	E	Amino acid transport and metabolism ;
XP_020476441.1	tolloid-like protein 1 isoform X1	109972125	0.41	1e-27	YP_002017043	COG3170	Tfp pilus assembly protein FimV	NW	Cell motility ; Extracellular structures ;
XP_020476465.1	glutamate receptor U1-like	109972137	0.23	1e-14	YP_008977652	COG0834	ABC-type amino acid transport/signal transduction system, periplasmic component/domain	ET	Amino acid transport and metabolism ; Signal transduction mechanisms ;
XP_020476492.1	DNA topoisomerase 2-beta isoform X1	109972156	0.27	1e-39	YP_003291976	COG0187	DNA gyrase/topoisomerase IV, subunit B	L	Replication, recombination and repair ;
XP_020476502.1	leucine-rich repeat-containing protein 40 isoform X1	109972163	0.33	1e-58	YP_001869272	COG4886	Leucine-rich repeat (LRR) protein	K	Transcription ;
XP_020476507.1	putative hydroxypyruvate isomerase isoform X1	109972167	0.5	4e-81	YP_521726	COG3622	Hydroxypyruvate isomerase	G	Carbohydrate transport and metabolism ;
XP_020476509.1	peptidyl-prolyl cis-trans isomerase H	109972166	0.59	4e-64	YP_007069501	COG0652	Peptidyl-prolyl cis-trans isomerase (rotamase) - cyclophilin family	O	Posttranslational modification, protein turnover, chaperones ;
XP_020476530.1	lon protease homolog%2C mitochondrial-like	109972174	0.52	0.0	YP_004672422	COG0466	ATP-dependent Lon protease, bacterial type	O	Posttranslational modification, protein turnover, chaperones ;
XP_020476536.1	isocitrate dehydrogenase [NAD] subunit gamma%2C mitochondrial	109972176	0.48	1e-103	YP_001997059	COG0473	Isocitrate/isopropylmalate dehydrogenase	CE	Energy production and conversion ; Amino acid transport and metabolism ;
XP_020476546.1	deoxyhypusine hydroxylase	109972181	0.3	3e-13	YP_007122110	COG1413	HEAT repeat	R	General function prediction only ;
XP_020476560.1	UV excision repair protein RAD23 homolog B-like	109972195	0.32	4e-06	YP_003395154	COG5272	Ubiquitin	O	Posttranslational modification, protein turnover, chaperones ;
XP_020476595.1	proteasome subunit alpha type-4-like	109972222	0.43	1e-57	YP_004576039	COG0638	20S proteasome, alpha and beta subunits	O	Posttranslational modification, protein turnover, chaperones ;
XP_020476607.1	guanine nucleotide-binding protein subunit beta-5	109972228	0.33	1e-43	YP_001275252	COG2319	WD40 repeat	R	General function prediction only ;
XP_020476626.1	pyrroline-5-carboxylate reductase 1%2C mitochondrial-like	109972243	0.46	2e-73	YP_003269101	COG0345	Pyrroline-5-carboxylate reductase	E	Amino acid transport and metabolism ;
XP_020476637.1	LOW QUALITY PROTEIN: iron-responsive element-binding protein 2	109972251	0.5	0.0	YP_003703832	COG1048	Aconitase A	C	Energy production and conversion ;
XP_020476645.1	dual specificity mitogen-activated protein kinase kinase 6-like	109972262	0.32	5e-23	YP_004180735	COG0515	Serine/threonine protein kinase	T	Signal transduction mechanisms ;
XP_020476654.1	structural maintenance of chromosomes protein 3	109972265	0.29	4e-32	YP_183430	COG1196	Chromosome segregation ATPase	D	Cell cycle control, cell division, chromosome partitioning ;
XP_020476656.1	basement membrane-specific heparan sulfate proteoglycan core protein-like	109972266	0.24	5e-14	YP_004385106	COG1520	Outer membrane protein assembly factor BamB, contains PQQ-like beta-propeller repeat	M	Cell wall/membrane/envelope biogenesis ;
XP_020476682.1	LOW QUALITY PROTEIN: xaa-Pro aminopeptidase 1	109972289	0.4	1e-125	YP_004042468	COG0006	Xaa-Pro aminopeptidase	E	Amino acid transport and metabolism ;
XP_020476728.1	superkiller viralicidic activity 2-like 2	109972309	0.29	2e-98	YP_003319162	COG4942	Septal ring factor EnvC, activator of murein hydrolases AmiA and AmiB	D	Cell cycle control, cell division, chromosome partitioning ;
XP_020476735.1	WD repeat-containing protein 61	109972313	0.37	2e-52	NP_927302	COG2319	WD40 repeat	R	General function prediction only ;
XP_020476751.1	LOW QUALITY PROTEIN: alpha-methylacyl-CoA racemase	109972327	0.48	1e-125	YP_003299470	COG1804	Crotonobetainyl-CoA:carnitine CoA-transferase CaiB and related acyl-CoA transferases	I	Lipid transport and metabolism ;
XP_020476752.1	28S ribosomal protein S2%2C mitochondrial	109972328	0.35	9e-34	NP_359749	COG0052	Ribosomal protein S2	J	Translation, ribosomal structure and biogenesis ;
XP_020476809.1	integrin alpha-1	109972359	0.3	1e-07	YP_001868654	COG2931	Ca2+-binding protein, RTX toxin-related	Q	Secondary metabolites biosynthesis, transport and catabolism ;
XP_020476841.1	1-acyl-sn-glycerol-3-phosphate acyltransferase gamma-like	109972375	0.25	9e-11	YP_007681727	COG0204	1-acyl-sn-glycerol-3-phosphate acyltransferase	I	Lipid transport and metabolism ;
XP_020476847.1	LOW QUALITY PROTEIN: aspartate--tRNA ligase%2C cytoplasmic	109972379	0.4	1e-119	YP_006705440	COG0017	Aspartyl/asparaginyl-tRNA synthetase	J	Translation, ribosomal structure and biogenesis ;
XP_020476853.1	pyridoxal kinase-like	109972383	0.38	7e-55	NP_950686	COG2240	Pyridoxal/pyridoxine/pyridoxamine kinase	H	Coenzyme transport and metabolism ;
XP_020476854.1	LOW QUALITY PROTEIN: mannose-1-phosphate guanyltransferase alpha	109972384	0.26	2e-30	YP_177951	COG1208	NDP-sugar pyrophosphorylase, includes eIF-2Bgamma, eIF-2Bepsilon, and LPS biosynthesis proteins	JM	Translation, ribosomal structure and biogenesis ; Cell wall/membrane/envelope biogenesis ;
XP_020476860.1	uncharacterized protein LOC109972387	109972387	0.29	3e-13	YP_007298718	COG2176	DNA polymerase III, alpha subunit (gram-positive type)	L	Replication, recombination and repair ;
XP_020476883.1	U6 snRNA-associated Sm-like protein LSm3	109972402	0.3	6e-10	YP_448199	COG1958	Small nuclear ribonucleoprotein (snRNP) homolog	K	Transcription ;
XP_020476886.1	mitochondrial import receptor subunit TOM34	109972405	0.27	1e-19	YP_001868058	COG0457	Tetratricopeptide (TPR) repeat	R	General function prediction only ;
XP_020476901.1	3-mercaptopyruvate sulfurtransferase-like	109972416	0.48	2e-84	YP_002297378	COG2897	3-mercaptopyruvate sulfurtransferase SseA, contains two rhodanese domains	P	Inorganic ion transport and metabolism ;
XP_020476902.1	SUMO-conjugating enzyme UBC9-like	109972417	0.28	9e-09	YP_008797956	COG5078	Ubiquitin-protein ligase	O	Posttranslational modification, protein turnover, chaperones ;
XP_020476910.1	WD repeat domain phosphoinositide-interacting protein 2 isoform X1	109972424	0.22	5e-09	YP_007129156	COG2319	WD40 repeat	R	General function prediction only ;
XP_020476922.1	LOW QUALITY PROTEIN: adenylosuccinate lyase	109972434	0.59	0.0	YP_003504104	COG0015	Adenylosuccinate lyase	F	Nucleotide transport and metabolism ;
XP_020476993.1	integrin beta-1-like isoform X1	109972471	0.27	7e-23	YP_721619	COG2304	Secreted protein containing bacterial Ig-like domain and vWFA domain	R	General function prediction only ;
XP_020477019.1	H/ACA ribonucleoprotein complex subunit 4 isoform X1	109972479	0.45	4e-87	YP_004004442	COG2016	Predicted ribosome-associated RNA-binding protein Tma20, contains PUA domain	J	Translation, ribosomal structure and biogenesis ;
XP_020477026.1	signal recognition particle 54 kDa protein	109972481	0.44	1e-128	NP_579460	COG0541	Signal recognition particle GTPase	U	Intracellular trafficking, secretion, and vesicular transport ;
XP_020477036.1	LOW QUALITY PROTEIN: leukocyte elastase inhibitor-like	109972485	0.44	9e-96	YP_002251376	COG4826	Serine protease inhibitor	O	Posttranslational modification, protein turnover, chaperones ;
XP_020477045.1	leucine-rich repeat-containing protein 57 isoform X1	109972492	0.39	2e-30	YP_007055001	COG4886	Leucine-rich repeat (LRR) protein	K	Transcription ;
XP_020477085.1	glutathione S-transferase theta-3-like	109972515	0.31	7e-27	YP_006218079	COG0625	Glutathione S-transferase	O	Posttranslational modification, protein turnover, chaperones ;
XP_020477092.1	mannose-binding protein C-like	109972518	0.51	2e-08	YP_004415352	COG3468	Type V secretory pathway, adhesin AidA	MU	Cell wall/membrane/envelope biogenesis ; Intracellular trafficking, secretion, and vesicular transport ;
XP_020477100.1	LOW QUALITY PROTEIN: atrial natriuretic peptide receptor 1-like	109972521	0.48	3e-59	YP_007072136	COG5000	Signal transduction histidine kinase involved in nitrogen fixation and metabolism regulation	T	Signal transduction mechanisms ;
XP_020477129.1	T-complex protein 1 subunit gamma	109972538	0.41	1e-141	NP_070280	COG0459	Chaperonin GroEL (HSP60 family)	O	Posttranslational modification, protein turnover, chaperones ;
XP_020477154.1	proteasome subunit beta type-4	109972551	0.27	8e-15	YP_003860596	COG0638	20S proteasome, alpha and beta subunits	O	Posttranslational modification, protein turnover, chaperones ;
XP_020477204.1	D-dopachrome decarboxylase-like	109972590	0.28	2e-10	YP_001017772	COG1942	Phenylpyruvate tautomerase PptA, 4-oxalocrotonate tautomerase family	Q	Secondary metabolites biosynthesis, transport and catabolism ;
XP_020477221.1	succinate--CoA ligase [ADP-forming] subunit beta%2C mitochondrial	109972596	0.51	1e-133	YP_001878312	COG0045	Succinyl-CoA synthetase, beta subunit	C	Energy production and conversion ;
XP_020477228.1	S-formylglutathione hydrolase isoform X1	109972603	0.58	1e-118	YP_007142548	COG0627	S-formylglutathione hydrolase FrmB	V	Defense mechanisms ;
XP_020477230.1	NADP-dependent malic enzyme	109972605	0.55	0.0	YP_005607828	COG0281	Malic enzyme	C	Energy production and conversion ;
XP_020477239.1	thiosulfate sulfurtransferase/rhodanese-like domain-containing protein 3 isoform X1	109972609	0.32	3e-11	YP_004050740	COG0607	Rhodanese-related sulfurtransferase	P	Inorganic ion transport and metabolism ;
XP_020477257.1	collagen alpha-2(V) chain	109972620	0.39	1e-80	YP_002769792	COG5295	Autotransporter adhesin	UW	Intracellular trafficking, secretion, and vesicular transport ; Extracellular structures ;
XP_020477317.1	LOW QUALITY PROTEIN: activating signal cointegrator 1 complex subunit 3	109972651	0.32	5e-81	YP_003405139	COG1204	Replicative superfamily II helicase	L	Replication, recombination and repair ;
XP_020477324.1	galactose-specific lectin nattectin-like	109972659	0.39	2e-16	YP_008156170	COG5337	Spore coat protein CotH	M	Cell wall/membrane/envelope biogenesis ;
XP_020477359.1	10 kDa heat shock protein%2C mitochondrial isoform X2	109972684	0.48	4e-25	YP_006915844	COG0234	Co-chaperonin GroES (HSP10)	O	Posttranslational modification, protein turnover, chaperones ;
XP_020477363.1	sulfide:quinone oxidoreductase%2C mitochondrial-like	109972685	0.49	1e-142	YP_002772312	COG0446	NADPH-dependent 2,4-dienoyl-CoA reductase, sulfur reductase, or a related oxidoreductase	I	Lipid transport and metabolism ;
XP_020477384.1	60 kDa heat shock protein%2C mitochondrial	109972694	0.57	0.0	YP_005606896	COG0459	Chaperonin GroEL (HSP60 family)	O	Posttranslational modification, protein turnover, chaperones ;
XP_020477389.1	oligoribonuclease%2C mitochondrial	109972697	0.52	8e-67	YP_003269562	COG1949	Oligoribonuclease (3'-5' exoribonuclease)	A	RNA processing and modification ;
XP_020477449.1	autophagy-related protein 16-1 isoform X3	109972720	0.32	8e-34	YP_005066864	COG2319	WD40 repeat	R	General function prediction only ;
XP_020477500.1	leucine-rich repeat and calponin homology domain-containing protein 3	109972741	0.35	6e-24	YP_007121991	COG4886	Leucine-rich repeat (LRR) protein	K	Transcription ;
XP_020477506.1	60S ribosomal protein L35a	109972747	0.27	1e-07	NP_613442	COG2451	Ribosomal protein L35AE/L33A	J	Translation, ribosomal structure and biogenesis ;
XP_020477523.1	aspartyl/asparaginyl beta-hydroxylase-like isoform X1	109972756	0.39	3e-35	YP_003101398	COG3555	Aspartyl/asparaginyl beta-hydroxylase, cupin superfamily	O	Posttranslational modification, protein turnover, chaperones ;
XP_020477542.1	cytochrome b5-like	109972766	0.35	8e-07	YP_168356	COG5274	Cytochrome b involved in lipid metabolism	CI	Energy production and conversion ; Lipid transport and metabolism ;
XP_020477553.1	contactin-1a-like	109972771	0.23	6e-15	YP_001817742	COG3291	PKD repeat	S	Function unknown ;
XP_020477598.1	rho-associated protein kinase 2 isoform X1	109972800	0.28	3e-26	YP_003797670	COG3170	Tfp pilus assembly protein FimV	NW	Cell motility ; Extracellular structures ;
XP_020477621.1	N-acetylgalactosamine kinase	109972807	0.35	8e-52	YP_008089700	COG0153	Galactokinase	G	Carbohydrate transport and metabolism ;
XP_020477624.1	calmodulin	109972810	0.51	5e-38	YP_001866396	COG5126	Ca2+-binding protein, EF-hand superfamily	T	Signal transduction mechanisms ;
XP_020477652.1	hexosaminidase D	109972834	0.28	4e-16	YP_007226511	COG3525	N-acetyl-beta-hexosaminidase	G	Carbohydrate transport and metabolism ;
XP_020477694.1	spermatogenesis-associated protein 20	109972851	0.45	0.0	YP_001996309	COG1331	Uncharacterized conserved protein YyaL, SSP411 family, contains thoiredoxin and six-hairpin glycosidase-like domains	R	General function prediction only ;
XP_020477742.1	CUGBP Elav-like family member 2 isoform X1	109972874	0.44	1e-13	YP_004620943	COG0724	RNA recognition motif (RRM) domain	J	Translation, ribosomal structure and biogenesis ;
XP_020477749.1	dolichyl-diphosphooligosaccharide--protein glycosyltransferase subunit STT3A	109972881	0.29	4e-71	YP_008797149	COG1287	Asparagine N-glycosylation enzyme, membrane subunit Stt3	O	Posttranslational modification, protein turnover, chaperones ;
XP_020477771.1	acetyl-CoA acetyltransferase%2C mitochondrial	109972891	0.58	1e-157	YP_006723682	COG0183	Acetyl-CoA acetyltransferase	I	Lipid transport and metabolism ;
XP_020477772.1	macrophage metalloelastase-like	109972892	0.43	8e-41	YP_005436659	COG5549	Predicted Zn-dependent protease	O	Posttranslational modification, protein turnover, chaperones ;
XP_020477788.1	LOW QUALITY PROTEIN: heat shock protein 75 kDa%2C mitochondrial	109972904	0.44	0.0	YP_001210660	COG0326	Molecular chaperone, HSP90 family	O	Posttranslational modification, protein turnover, chaperones ;
XP_020477799.1	cAMP-dependent protein kinase type I-beta regulatory subunit isoform X1	109972909	0.29	3e-19	YP_003956796	COG2905	Signal-transduction protein containing cAMP-binding, CBS, and nucleotidyltransferase domains	T	Signal transduction mechanisms ;
XP_020477804.1	coronin-7-like isoform X3	109972910	0.25	7e-21	NP_486840	COG3903	Predicted ATPase	R	General function prediction only ;
XP_020477822.1	uncharacterized protein LOC109972925	109972925	0.36	9e-76	YP_004179609	COG3185	4-hydroxyphenylpyruvate dioxygenase and related hemolysins	ER	Amino acid transport and metabolism ; General function prediction only ;
XP_020477827.1	complement factor I isoform X1	109972927	0.38	3e-36	NP_969430	COG5640	Secreted trypsin-like serine protease	O	Posttranslational modification, protein turnover, chaperones ;
XP_020477881.1	LOW QUALITY PROTEIN: NACHT%2C LRR and PYD domains-containing protein 12-like	109972959	0.26	1e-06	YP_003572975	COG5238	Ran GTPase-activating protein (RanGAP) involved in mRNA processing and transport	TA	Signal transduction mechanisms ; RNA processing and modification ;
XP_020477927.1	echinoderm microtubule-associated protein-like 4 isoform X1	109972992	0.22	5e-17	YP_001520266	COG2319	WD40 repeat	R	General function prediction only ;
XP_020477951.1	acetyl-coenzyme A synthetase 2-like%2C mitochondrial	109973009	0.54	0.0	NP_253421	COG0365	Acyl-coenzyme A synthetase/AMP-(fatty) acid ligase	I	Lipid transport and metabolism ;
XP_020477954.1	adipocyte plasma membrane-associated protein	109973012	0.34	2e-55	YP_005883954	COG3386	Sugar lactone lactonase YvrE	G	Carbohydrate transport and metabolism ;
XP_020477969.1	glutamate dehydrogenase%2C mitochondrial-like	109973022	0.47	1e-157	YP_003291396	COG0334	Glutamate dehydrogenase/leucine dehydrogenase	E	Amino acid transport and metabolism ;
XP_020477974.1	glycogen phosphorylase%2C brain form	109973027	0.57	0.0	YP_008546943	COG0058	Glucan phosphorylase	G	Carbohydrate transport and metabolism ;
XP_020478003.1	alpha-N-acetylgalactosaminidase-like	109973040	0.38	3e-81	YP_004960350	COG3345	Alpha-galactosidase	G	Carbohydrate transport and metabolism ;
XP_020478014.1	N-acetylneuraminate lyase	109973049	0.42	2e-69	YP_007202137	COG0329	Dihydrodipicolinate synthase/N-acetylneuraminate lyase	EM	Amino acid transport and metabolism ; Cell wall/membrane/envelope biogenesis ;
XP_020478045.1	peptidyl-prolyl cis-trans isomerase FKBP8 isoform X1	109973071	0.41	9e-11	NP_923787	COG0545	FKBP-type peptidyl-prolyl cis-trans isomerase	O	Posttranslational modification, protein turnover, chaperones ;
XP_020478075.1	heat shock cognate 71 kDa protein-like	109973094	0.52	0.0	YP_031785	COG0443	Molecular chaperone DnaK (HSP70)	O	Posttranslational modification, protein turnover, chaperones ;
XP_020478120.1	hydroxysteroid dehydrogenase-like protein 2 isoform X1	109973119	0.67	1e-128	YP_635423	COG1028	NAD(P)-dependent dehydrogenase, short-chain alcohol dehydrogenase family	IQR	Lipid transport and metabolism ; Secondary metabolites biosynthesis, transport and catabolism ; General function prediction only ;
XP_020478142.1	U4/U6 small nuclear ribonucleoprotein Prp4 isoform X1	109973132	0.37	8e-59	YP_001864889	COG2319	WD40 repeat	R	General function prediction only ;
XP_020478213.1	5-phosphohydroxy-L-lysine phospho-lyase	109973167	0.55	1e-156	YP_005442291	COG2334	Ser/Thr protein kinase RdoA involved in Cpx stress response, MazF antagonist	T	Signal transduction mechanisms ;
XP_020478214.1	heterogeneous nuclear ribonucleoprotein A/B-like	109973168	0.44	2e-13	YP_003267833	COG0724	RNA recognition motif (RRM) domain	J	Translation, ribosomal structure and biogenesis ;
XP_020478225.1	glutamine--fructose-6-phosphate aminotransferase [isomerizing] 2-like	109973173	0.42	0.0	YP_007324086	COG0449	Glucosamine 6-phosphate synthetase, contains amidotransferase and phosphosugar isomerase domains	M	Cell wall/membrane/envelope biogenesis ;
XP_020478242.1	receptor of activated protein C kinase 1	109973184	0.36	6e-49	YP_004050921	COG4249	Uncharacterized protein, contains caspase domain	R	General function prediction only ;
XP_020478248.1	F-actin-uncapping protein LRRC16A-like	109973189	0.25	1e-21	YP_008340	COG4886	Leucine-rich repeat (LRR) protein	K	Transcription ;
XP_020478261.1	ectonucleotide pyrophosphatase/phosphodiesterase family member 2-like isoform X2	109973198	0.34	4e-71	YP_001194192	COG1524	Predicted pyrophosphatase or phosphodiesterase, AlkP superfamily	R	General function prediction only ;
XP_020478345.1	WD repeat-containing protein 74	109973255	0.24	1e-10	YP_007067477	COG3903	Predicted ATPase	R	General function prediction only ;
XP_020478359.1	transcription elongation factor SPT5 isoform X1	109973261	0.28	2e-06	NP_125694	COG0250	Transcription antitermination factor NusG	K	Transcription ;
XP_020478403.1	actin%2C cytoplasmic 2	109973284	0.37	3e-96	YP_003266114	COG5277	Actin-related protein	Z	Cytoskeleton ;
XP_020478413.1	peptidyl-prolyl cis-trans isomerase NIMA-interacting 1 isoform X1	109973288	0.45	3e-20	YP_421837	COG0760	Parvulin-like peptidyl-prolyl isomerase	O	Posttranslational modification, protein turnover, chaperones ;
XP_020478427.1	actin-related protein 2/3 complex subunit 1B-like	109973294	0.25	1e-07	YP_005070497	COG5635	Predicted NTPase, NACHT family domain	T	Signal transduction mechanisms ;
XP_020478435.1	actin-related protein 2/3 complex subunit 1A	109973297	0.27	1e-05	YP_008147530	COG2319	WD40 repeat	R	General function prediction only ;
XP_020478479.1	LOW QUALITY PROTEIN: electron transfer flavoprotein-ubiquinone oxidoreductase%2C mitochondrial	109973329	0.62	0.0	YP_003551989	COG2440	Ferredoxin-like protein FixX	C	Energy production and conversion ;
XP_020478480.1	peptidyl-prolyl cis-trans isomerase D	109973330	0.65	4e-75	YP_007069501	COG0652	Peptidyl-prolyl cis-trans isomerase (rotamase) - cyclophilin family	O	Posttranslational modification, protein turnover, chaperones ;
XP_020478521.1	endoplasmin	109973348	0.39	1e-156	YP_003956340	COG0326	Molecular chaperone, HSP90 family	O	Posttranslational modification, protein turnover, chaperones ;
XP_020478546.1	plasma alpha-L-fucosidase	109973366	0.43	1e-126	YP_007320842	COG3669	Alpha-L-fucosidase	G	Carbohydrate transport and metabolism ;
XP_020478548.1	putative deoxyribonuclease TATDN3 isoform X1	109973367	0.39	2e-62	YP_008796503	COG0084	Tat protein secretion system quality control protein TatD (DNase activity)	N	Cell motility ;
XP_020478568.1	thioredoxin-related transmembrane protein 1	109973377	0.35	7e-12	YP_005268192	COG3118	Negative regulator of GroEL, contains thioredoxin-like and TPR-like domains	O	Posttranslational modification, protein turnover, chaperones ;
XP_020478571.1	LOW QUALITY PROTEIN: son of sevenless homolog 2	109973380	0.24	2e-05	YP_003709368	COG1328	Anaerobic ribonucleoside-triphosphate reductase	F	Nucleotide transport and metabolism ;
XP_020478600.1	L-2-hydroxyglutarate dehydrogenase%2C mitochondrial	109973393	0.51	1e-147	YP_003324086	COG0579	L-2-hydroxyglutarate oxidase LhgO	G	Carbohydrate transport and metabolism ;
XP_020478601.1	legumain	109973394	0.28	8e-31	YP_004254713	COG5206	Glycosylphosphatidylinositol transamidase (GPIT), subunit GPI8	O	Posttranslational modification, protein turnover, chaperones ;
XP_020478607.1	galectin-3-like	109973397	0.32	1e-08	YP_007155629	COG3831	WGR domain, predicted DNA-binding domain in MolR	K	Transcription ;
XP_020478623.1	ATP synthase subunit s%2C mitochondrial	109973407	0.34	9e-06	YP_008955	COG4886	Leucine-rich repeat (LRR) protein	K	Transcription ;
XP_020478634.1	LOW QUALITY PROTEIN: glycogen phosphorylase%2C liver form	109973417	0.56	0.0	YP_008546943	COG0058	Glucan phosphorylase	G	Carbohydrate transport and metabolism ;
XP_020478668.1	ras-related protein Rab-3D-like isoform X1	109973430	0.32	2e-21	YP_008431664	COG1100	GTPase SAR1 family domain	R	General function prediction only ;
XP_020478698.1	NEDD8-conjugating enzyme Ubc12	109973439	0.35	7e-15	YP_008797956	COG5078	Ubiquitin-protein ligase	O	Posttranslational modification, protein turnover, chaperones ;
XP_020478732.1	glutaryl-CoA dehydrogenase%2C mitochondrial	109973457	0.71	0.0	YP_004985508	COG1960	Acyl-CoA dehydrogenase related to the alkylation response protein AidB	I	Lipid transport and metabolism ;
XP_020478736.1	volume-regulated anion channel subunit LRRC8D-like	109973462	0.3	2e-28	YP_723316	COG4886	Leucine-rich repeat (LRR) protein	K	Transcription ;
XP_020478773.1	DNA replication licensing factor MCM5	109973483	0.36	1e-133	YP_001435880	COG1241	DNA replicative helicase MCM subunit Mcm2, Cdc46/Mcm family	L	Replication, recombination and repair ;
XP_020478786.1	2-amino-3-ketobutyrate coenzyme A ligase%2C mitochondrial	109973489	0.59	1e-169	YP_003088774	COG0156	7-keto-8-aminopelargonate synthetase or related enzyme	H	Coenzyme transport and metabolism ;
XP_020442257.1	3-hydroxyacyl-CoA dehydrogenase type-2 isoform X1	109951871	0.64	1e-106	YP_003388787	COG1028	NAD(P)-dependent dehydrogenase, short-chain alcohol dehydrogenase family	IQR	Lipid transport and metabolism ; Secondary metabolites biosynthesis, transport and catabolism ; General function prediction only ;
XP_020442314.1	ATP-binding cassette sub-family E member 1	109951900	0.47	0.0	YP_001736513	COG1245	Translation initiation factor RLI1, contains Fe-S and AAA+ ATPase domains	J	Translation, ribosomal structure and biogenesis ;
XP_020442388.1	UMP-CMP kinase	109951943	0.39	8e-38	YP_004043462	COG0563	Adenylate kinase or related kinase	F	Nucleotide transport and metabolism ;
XP_020442394.1	carboxypeptidase N subunit 2-like	109951948	0.34	3e-22	YP_723316	COG4886	Leucine-rich repeat (LRR) protein	K	Transcription ;
XP_020442424.1	eukaryotic initiation factor 4A-II	109951968	0.45	1e-100	YP_004776640	COG0513	Superfamily II DNA and RNA helicase	L	Replication, recombination and repair ;
XP_020442504.1	FACT complex subunit SPT16 isoform X1	109952020	0.27	5e-09	YP_008431829	COG0006	Xaa-Pro aminopeptidase	E	Amino acid transport and metabolism ;
XP_020442523.1	solute carrier family 12 member 6 isoform X1	109952026	0.36	6e-78	YP_847725	COG0531	Amino acid transporter	E	Amino acid transport and metabolism ;
XP_020442554.1	ELAV-like protein 1 isoform X1	109952055	0.48	5e-16	YP_001996504	COG0724	RNA recognition motif (RRM) domain	J	Translation, ribosomal structure and biogenesis ;
XP_020442606.1	chloride intracellular channel protein 2	109952061	0.23	2e-07	YP_001520660	COG0625	Glutathione S-transferase	O	Posttranslational modification, protein turnover, chaperones ;
XP_020442618.1	FUN14 domain-containing protein 1-like	109952095	0.43	4e-11	YP_004367498	COG2383	Uncharacterized membrane protein, Fun14 family	S	Function unknown ;
XP_020442619.1	amine oxidase [flavin-containing]-like	109952096	0.5	1e-20	YP_007323948	COG1231	Monoamine oxidase	E	Amino acid transport and metabolism ;
XP_020442622.1	von Willebrand factor A domain-containing protein 8	109952100	0.22	2e-27	YP_004615290	COG5271	Midasin, AAA ATPase with vWA domain, involved in ribosome maturation	J	Translation, ribosomal structure and biogenesis ;
XP_020442672.1	6-pyruvoyl tetrahydrobiopterin synthase	109952126	0.47	6e-40	YP_006528229	COG0720	6-pyruvoyl-tetrahydropterin synthase	H	Coenzyme transport and metabolism ;
XP_020442677.1	uncharacterized protein LOC109952134 isoform X1	109952134	0.24	4e-66	YP_005441349	COG3170	Tfp pilus assembly protein FimV	NW	Cell motility ; Extracellular structures ;
XP_020442713.1	gem-associated protein 5 isoform X1	109952157	0.24	8e-32	YP_003300732	COG5635	Predicted NTPase, NACHT family domain	T	Signal transduction mechanisms ;
XP_020442728.1	creatine kinase M-type	109952164	0.46	5e-99	YP_004167783	COG3869	Protein-arginine kinase	O	Posttranslational modification, protein turnover, chaperones ;
XP_020442778.1	ubiquitin-conjugating enzyme E2 L3-like	109952186	0.32	5e-16	YP_008797956	COG5078	Ubiquitin-protein ligase	O	Posttranslational modification, protein turnover, chaperones ;
XP_020442806.1	26S protease regulatory subunit 6B isoform X1	109952199	0.51	1e-125	NP_070800	COG1222	ATP-dependent 26S proteasome regulatory subunit	O	Posttranslational modification, protein turnover, chaperones ;
XP_020442839.1	bleomycin hydrolase isoform X1	109952217	0.44	1e-135	YP_008090220	COG3579	Aminopeptidase C	E	Amino acid transport and metabolism ;
XP_020442840.1	HD domain-containing protein 2	109952220	0.37	1e-32	YP_006773779	COG1896	5'-deoxynucleotidase YfbR and related HD superfamily hydrolases	FR	Nucleotide transport and metabolism ; General function prediction only ;
XP_020442866.1	methylcrotonoyl-CoA carboxylase beta chain%2C mitochondrial-like isoform X1	109952234	0.5	1e-174	YP_005035771	COG4799	Acetyl-CoA carboxylase, carboxyltransferase component	I	Lipid transport and metabolism ;
XP_020442873.1	alpha-2-antiplasmin-like	109952239	0.28	3e-41	YP_004447726	COG4826	Serine protease inhibitor	O	Posttranslational modification, protein turnover, chaperones ;
XP_020442890.1	pigment epithelium-derived factor	109952250	0.26	2e-30	YP_007115441	COG4826	Serine protease inhibitor	O	Posttranslational modification, protein turnover, chaperones ;
XP_020442914.1	serine--tRNA ligase%2C mitochondrial	109952267	0.39	8e-95	YP_004179809	COG0172	Seryl-tRNA synthetase	J	Translation, ribosomal structure and biogenesis ;
XP_020442928.1	cytochrome c	109952284	0.51	1e-32	YP_006374439	COG3474	Cytochrome c2	C	Energy production and conversion ;
XP_020442944.1	UTP--glucose-1-phosphate uridylyltransferase-like	109952289	0.41	2e-83	YP_001964482	COG4284	UDP-N-acetylglucosamine pyrophosphorylase	G	Carbohydrate transport and metabolism ;
XP_020442958.1	malate dehydrogenase%2C cytoplasmic	109952294	0.58	1e-128	YP_692968	COG0039	Malate/lactate dehydrogenase	C	Energy production and conversion ;
XP_020443047.1	LOW QUALITY PROTEIN: lysosomal alpha-glucosidase-like	109952354	0.31	1e-104	YP_002316531	COG1501	Alpha-glucosidase, glycosyl hydrolase family GH31	G	Carbohydrate transport and metabolism ;
XP_020443056.1	peptidyl-prolyl cis-trans isomerase-like isoform X1	109952361	0.7	4e-84	YP_007069501	COG0652	Peptidyl-prolyl cis-trans isomerase (rotamase) - cyclophilin family	O	Posttranslational modification, protein turnover, chaperones ;
XP_020443069.1	N-acetylglucosamine-6-sulfatase-like	109952366	0.36	2e-93	YP_003684653	COG3119	Arylsulfatase A or related enzyme	P	Inorganic ion transport and metabolism ;
XP_020443087.1	protein ABHD14A-like isoform X1	109952384	0.4	1e-35	YP_005069155	COG1073	Fermentation-respiration switch protein FrsA, has esterase activity, DUF1100 family	T	Signal transduction mechanisms ;
XP_020443093.1	myosin heavy chain%2C fast skeletal muscle-like	109952387	0.19	3e-06	NP_374549	COG4372	Uncharacterized conserved protein, contains DUF3084 domain	S	Function unknown ;
XP_020443114.1	complement C3	109952399	0.23	1e-61	YP_566350	COG2373	Uncharacterized conserved protein YfaS, alpha-2-macroglobulin family	R	General function prediction only ;
XP_020443135.1	complement C3-like	109952412	0.24	2e-21	YP_006923556	COG2373	Uncharacterized conserved protein YfaS, alpha-2-macroglobulin family	R	General function prediction only ;
XP_020443145.1	dnaJ homolog subfamily B member 1	109952418	0.32	2e-43	YP_004625000	COG0484	DnaJ-class molecular chaperone with C-terminal Zn finger domain	O	Posttranslational modification, protein turnover, chaperones ;
XP_020443150.1	peroxiredoxin-6-like	109952422	0.55	1e-78	YP_006869009	COG0450	Alkyl hydroperoxide reductase subunit AhpC (peroxiredoxin)	V	Defense mechanisms ;
XP_020443187.1	beta-enolase isoform X1	109952449	0.55	1e-161	YP_004774589	COG0148	Enolase	G	Carbohydrate transport and metabolism ;
XP_020443194.1	procollagen-lysine%2C2-oxoglutarate 5-dioxygenase 3	109952454	0.25	2e-08	NP_102356	COG3306	Glycosyltransferase involved in LPS biosynthesis, GR25 family	M	Cell wall/membrane/envelope biogenesis ;
XP_020443209.1	LOW QUALITY PROTEIN: proteasome subunit beta type-6	109952460	0.31	1e-20	YP_003435354	COG0638	20S proteasome, alpha and beta subunits	O	Posttranslational modification, protein turnover, chaperones ;
XP_020443228.1	40S ribosomal protein S18	109952475	0.47	2e-40	NP_126218	COG0099	Ribosomal protein S13	J	Translation, ribosomal structure and biogenesis ;
XP_020443256.1	dihydrolipoyllysine-residue acetyltransferase component of pyruvate dehydrogenase complex%2C mitochondrial	109952496	0.44	1e-123	YP_003550534	COG0508	Pyruvate/2-oxoglutarate dehydrogenase complex, dihydrolipoamide acyltransferase (E2) component	C	Energy production and conversion ;
XP_020443265.1	glycogen phosphorylase%2C muscle form-like	109952499	0.54	0.0	YP_008546943	COG0058	Glucan phosphorylase	G	Carbohydrate transport and metabolism ;
XP_020443283.1	estradiol 17-beta-dehydrogenase 8	109952509	0.47	2e-69	YP_002333979	COG1028	NAD(P)-dependent dehydrogenase, short-chain alcohol dehydrogenase family	IQR	Lipid transport and metabolism ; Secondary metabolites biosynthesis, transport and catabolism ; General function prediction only ;
XP_020443284.1	antigen peptide transporter 2-like	109952510	0.37	1e-123	YP_629357	COG1132	ABC-type multidrug transport system, ATPase and permease component	V	Defense mechanisms ;
XP_020443296.1	protein NDRG2	109952518	0.28	4e-07	YP_005535868	COG2267	Lysophospholipase, alpha-beta hydrolase superfamily	I	Lipid transport and metabolism ;
XP_020443325.1	von Willebrand factor A domain-containing protein 5A-like	109952534	0.28	4e-10	YP_003957063	COG2304	Secreted protein containing bacterial Ig-like domain and vWFA domain	R	General function prediction only ;
XP_020443336.1	atypical kinase COQ8B%2C mitochondrial	109952543	0.38	1e-95	YP_003855582	COG0661	Predicted unusual protein kinase regulating ubiquinone biosynthesis, AarF/ABC1/UbiB family	HT	Coenzyme transport and metabolism ; Signal transduction mechanisms ;
XP_020443337.1	adenosine deaminase	109952547	0.35	1e-66	YP_003826913	COG1816	Adenosine deaminase	F	Nucleotide transport and metabolism ;
XP_020443356.1	NAD-dependent protein deacetylase sirtuin-2	109952557	0.48	3e-53	YP_003803932	COG0846	NAD-dependent protein deacetylase, SIR2 family	O	Posttranslational modification, protein turnover, chaperones ;
XP_020443368.1	60S ribosomal protein L17	109952565	0.41	6e-31	YP_004004417	COG0091	Ribosomal protein L22	J	Translation, ribosomal structure and biogenesis ;
XP_020443377.1	replication factor C subunit 4	109952570	0.48	1e-88	YP_006362646	COG0470	DNA polymerase III, delta prime subunit	L	Replication, recombination and repair ;
XP_020443405.1	bax inhibitor 1	109952590	0.3	6e-15	YP_008848623	COG0670	Integral membrane protein, interacts with FtsH	R	General function prediction only ;
XP_020443426.1	trifunctional purine biosynthetic protein adenosine-3 isoform X1	109952606	0.52	1e-149	YP_005432482	COG0151	Phosphoribosylamine-glycine ligase	F	Nucleotide transport and metabolism ;
XP_020443439.1	DNA replication licensing factor MCM2	109952616	0.38	1e-136	YP_001435880	COG1241	DNA replicative helicase MCM subunit Mcm2, Cdc46/Mcm family	L	Replication, recombination and repair ;
XP_020443451.1	LOW QUALITY PROTEIN: serine/threonine-protein kinase 4-like	109952625	0.32	5e-26	YP_007162414	COG0515	Serine/threonine protein kinase	T	Signal transduction mechanisms ;
XP_020443452.1	protein SEC13 homolog	109952626	0.29	4e-19	YP_003887875	COG2319	WD40 repeat	R	General function prediction only ;
XP_020478800.1	serine/threonine-protein kinase N1-like isoform X1	109973499	0.31	1e-25	YP_004571825	COG0515	Serine/threonine protein kinase	T	Signal transduction mechanisms ;
XP_020478815.1	LOW QUALITY PROTEIN: phenylalanine--tRNA ligase alpha subunit	109973506	0.37	4e-93	NP_613558	COG4742	Predicted transcriptional regulator, contains HTH domain	K	Transcription ;
XP_020478830.1	N-acetylmuramoyl-L-alanine amidase-like	109973515	0.36	2e-17	YP_003652530	COG5632	N-acetylmuramoyl-L-alanine amidase CwlA	M	Cell wall/membrane/envelope biogenesis ;
XP_020478838.1	40S ribosomal protein SA	109973519	0.46	9e-54	YP_004004453	COG0052	Ribosomal protein S2	J	Translation, ribosomal structure and biogenesis ;
XP_020478844.1	very-long-chain 3-oxoacyl-CoA reductase	109973524	0.39	2e-39	YP_005056258	COG0300	Short-chain dehydrogenase	R	General function prediction only ;
XP_020478846.1	4F2 cell-surface antigen heavy chain-like	109973526	0.35	1e-12	YP_005434450	COG0366	Glycosidase	G	Carbohydrate transport and metabolism ;
XP_020478872.1	SUMO-activating enzyme subunit 1	109973544	0.37	2e-15	YP_003882553	COG0476	Molybdopterin or thiamine biosynthesis adenylyltransferase	H	Coenzyme transport and metabolism ;
XP_020478913.1	L-lactate dehydrogenase A chain	109973568	0.49	2e-98	NP_926270	COG0039	Malate/lactate dehydrogenase	C	Energy production and conversion ;
XP_020478918.1	ubiquitin-conjugating enzyme E2 variant 3-like	109973571	0.33	6e-45	YP_007166952	COG0039	Malate/lactate dehydrogenase	C	Energy production and conversion ;
XP_020478971.1	serine/threonine-protein kinase TAO2-like isoform X1	109973600	0.31	2e-22	YP_283665	COG0515	Serine/threonine protein kinase	T	Signal transduction mechanisms ;
XP_020478986.1	serine/threonine-protein phosphatase alpha-2 isoform-like	109973606	0.36	2e-42	YP_008797523	COG0639	Diadenosine tetraphosphatase ApaH/serine/threonine protein phosphatase, PP2A family	T	Signal transduction mechanisms ;
XP_020478995.1	NIF3-like protein 1 isoform X1	109973610	0.36	1e-64	YP_003269648	COG3323	Uncharacterized protein	S	Function unknown ;
XP_020479078.1	propionyl-CoA carboxylase alpha chain%2C mitochondrial	109973666	0.56	0.0	YP_917447	COG4770	Acetyl/propionyl-CoA carboxylase, alpha subunit	I	Lipid transport and metabolism ;
XP_020479086.1	steroid 17-alpha-hydroxylase/17%2C20 lyase	109973668	0.28	6e-36	YP_007204762	COG2124	Cytochrome P450	QV	Secondary metabolites biosynthesis, transport and catabolism ; Defense mechanisms ;
XP_020479103.1	apoptosis-stimulating of p53 protein 1-like isoform X1	109973678	0.37	1e-10	YP_005372693	COG0666	Ankyrin repeat	T	Signal transduction mechanisms ;
XP_020479131.1	60S ribosomal protein L23	109973691	0.59	1e-46	NP_394717	COG0093	Ribosomal protein L14	J	Translation, ribosomal structure and biogenesis ;
XP_020479156.1	primary amine oxidase%2C liver isozyme-like isoform X1	109973709	0.28	3e-38	YP_003776918	COG3733	Cu2+-containing amine oxidase	Q	Secondary metabolites biosynthesis, transport and catabolism ;
XP_020479194.1	delta(3%2C5)-Delta(2%2C4)-dienoyl-CoA isomerase%2C mitochondrial isoform X1	109973743	0.47	1e-82	NP_250512	COG1024	Enoyl-CoA hydratase/carnithine racemase	I	Lipid transport and metabolism ;
XP_020479200.1	flotillin-2 isoform X1	109973748	0.42	1e-107	YP_001818916	COG2268	Uncharacterized membrane protein YqiK, contains Band7/PHB/SPFH domain	S	Function unknown ;
XP_020479204.1	serine/arginine-rich splicing factor 7	109973752	0.36	1e-07	YP_008869813	COG0724	RNA recognition motif (RRM) domain	J	Translation, ribosomal structure and biogenesis ;
XP_020479232.1	inosine-5-monophosphate dehydrogenase 2	109973771	0.57	0.0	YP_001838659	COG0517	CBS domain	T	Signal transduction mechanisms ;
XP_020479261.1	cAMP-dependent protein kinase type II-alpha regulatory subunit	109973790	0.27	4e-17	YP_003950396	COG0664	cAMP-binding domain of CRP or a regulatory subunit of cAMP-dependent protein kinases	T	Signal transduction mechanisms ;
XP_020479288.1	U2 small nuclear ribonucleoprotein A	109973813	0.3	2e-05	YP_001254283	COG4886	Leucine-rich repeat (LRR) protein	K	Transcription ;
XP_020479296.1	alpha-N-acetylgalactosaminidase-like	109973819	0.39	8e-76	YP_527067	COG3345	Alpha-galactosidase	G	Carbohydrate transport and metabolism ;
XP_020479301.1	phosphoacetylglucosamine mutase	109973822	0.2	2e-10	NP_241133	COG1109	Phosphomannomutase	G	Carbohydrate transport and metabolism ;
XP_020479307.1	ATP-dependent RNA helicase DDX1	109973825	0.33	9e-54	YP_004432205	COG0513	Superfamily II DNA and RNA helicase	L	Replication, recombination and repair ;
XP_020479308.1	translocation protein SEC63 homolog isoform X1	109973826	0.45	1e-08	YP_684744	COG0484	DnaJ-class molecular chaperone with C-terminal Zn finger domain	O	Posttranslational modification, protein turnover, chaperones ;
XP_020479351.1	40S ribosomal protein S4 isoform X2	109973857	0.39	4e-54	YP_004781778	COG1471	Ribosomal protein S4E	J	Translation, ribosomal structure and biogenesis ;
XP_020479356.1	collagen alpha-6(IV) chain isoform X1	109973861	0.34	1e-72	YP_002769792	COG5295	Autotransporter adhesin	UW	Intracellular trafficking, secretion, and vesicular transport ; Extracellular structures ;
XP_020479418.1	aspartate aminotransferase%2C cytoplasmic-like	109973893	0.43	1e-108	YP_001631391	COG1448	Aspartate/tyrosine/aromatic aminotransferase	E	Amino acid transport and metabolism ;
XP_020479419.1	phospholipase A-2-activating protein isoform X1	109973894	0.3	3e-31	YP_007129139	COG3903	Predicted ATPase	R	General function prediction only ;
XP_020479470.1	NADH dehydrogenase [ubiquinone] flavoprotein 1%2C mitochondrial	109973919	0.71	0.0	YP_745118	COG1894	NADH:ubiquinone oxidoreductase, NADH-binding 51 kD subunit (chain F)	C	Energy production and conversion ;
XP_020479490.1	peripheral plasma membrane protein CASK	109973930	0.35	7e-26	YP_003391829	COG0515	Serine/threonine protein kinase	T	Signal transduction mechanisms ;
XP_020479491.1	amine oxidase [flavin-containing]-like	109973931	0.41	5e-74	YP_007323948	COG1231	Monoamine oxidase	E	Amino acid transport and metabolism ;
XP_020479503.1	dnaJ homolog subfamily C member 10	109973942	0.57	1e-19	YP_004167483	COG0484	DnaJ-class molecular chaperone with C-terminal Zn finger domain	O	Posttranslational modification, protein turnover, chaperones ;
XP_020479530.1	tissue alpha-L-fucosidase isoform X1	109973960	0.42	1e-117	YP_007320842	COG3669	Alpha-L-fucosidase	G	Carbohydrate transport and metabolism ;
XP_020479558.1	deoxyribose-phosphate aldolase isoform X1	109973972	0.62	1e-140	YP_003704512	COG0274	Deoxyribose-phosphate aldolase	F	Nucleotide transport and metabolism ;
XP_020479562.1	prohibitin-2	109973977	0.34	1e-32	YP_002770974	COG0330	Regulator of protease activity HflC, stomatin/prohibitin superfamily	O	Posttranslational modification, protein turnover, chaperones ;
XP_020479578.1	laminin subunit gamma-1	109973981	0.29	6e-07	YP_003402616	COG3540	Phosphodiesterase/alkaline phosphatase D	P	Inorganic ion transport and metabolism ;
XP_020479593.1	2-methoxy-6-polyprenyl-1%2C4-benzoquinol methylase%2C mitochondrial	109973992	0.52	8e-97	YP_002527099	COG2226	Ubiquinone/menaquinone biosynthesis C-methylase UbiE	H	Coenzyme transport and metabolism ;
XP_020479662.1	LOW QUALITY PROTEIN: solute carrier family 15 member 2-like	109974031	0.38	2e-75	YP_002494545	COG3104	Dipeptide/tripeptide permease	E	Amino acid transport and metabolism ;
XP_020479752.1	protein SGT1 homolog	109974085	0.33	2e-05	YP_003886276	COG0457	Tetratricopeptide (TPR) repeat	R	General function prediction only ;
XP_020479756.1	ras-related protein Rab-18-B-like	109974088	0.35	6e-27	YP_008431664	COG1100	GTPase SAR1 family domain	R	General function prediction only ;
XP_020479764.1	DNA replication licensing factor MCM6	109974092	0.38	1e-121	YP_008432137	COG1241	DNA replicative helicase MCM subunit Mcm2, Cdc46/Mcm family	L	Replication, recombination and repair ;
XP_020479803.1	peptidyl-prolyl cis-trans isomerase FKBP1A-like isoform X1	109974123	0.6	3e-44	YP_004585346	COG0545	FKBP-type peptidyl-prolyl cis-trans isomerase	O	Posttranslational modification, protein turnover, chaperones ;
XP_020479805.1	brefeldin A-inhibited guanine nucleotide-exchange protein 2	109974124	0.36	1e-33	YP_007567780	COG5307	Guanine-nucleotide exchange factor, contains Sec7 domain	R	General function prediction only ;
XP_020479814.1	syntenin-1	109974127	0.4	7e-06	YP_005445592	COG0793	C-terminal processing protease CtpA/Prc, contains a PDZ domain	O	Posttranslational modification, protein turnover, chaperones ;
XP_020479815.1	dolichol-phosphate mannosyltransferase subunit 1	109974128	0.42	3e-48	YP_002509243	COG1216	Glycosyltransferase, GT2 family	G	Carbohydrate transport and metabolism ;
XP_020479846.1	LOW QUALITY PROTEIN: phosphoglucomutase-2	109974151	0.32	1e-97	YP_005372147	COG1109	Phosphomannomutase	G	Carbohydrate transport and metabolism ;
XP_020479871.1	ubiquitin-like modifier-activating enzyme 6	109974162	0.31	7e-19	YP_008797957	COG5272	Ubiquitin	O	Posttranslational modification, protein turnover, chaperones ;
XP_020479903.1	dual specificity mitogen-activated protein kinase kinase 2	109974179	0.3	6e-24	YP_593309	COG0515	Serine/threonine protein kinase	T	Signal transduction mechanisms ;
XP_020479904.1	elongation factor 2-like	109974180	0.34	1e-99	YP_001736560	COG0480	Translation elongation factor EF-G, a GTPase	J	Translation, ribosomal structure and biogenesis ;
XP_020479928.1	triokinase/FMN cyclase	109974193	0.43	1e-124	YP_007203770	COG2376	Dihydroxyacetone kinase	G	Carbohydrate transport and metabolism ;
XP_020479940.1	N-acylneuraminate cytidylyltransferase-like	109974197	0.38	2e-16	YP_001516523	COG1778	3-deoxy-D-manno-octulosonate 8-phosphate phosphatase KdsC and related HAD superfamily phosphatases	MR	Cell wall/membrane/envelope biogenesis ; General function prediction only ;
XP_020479942.1	LOW QUALITY PROTEIN: N-acylneuraminate cytidylyltransferase-like	109974198	0.32	1e-52	NP_618639	COG1778	3-deoxy-D-manno-octulosonate 8-phosphate phosphatase KdsC and related HAD superfamily phosphatases	MR	Cell wall/membrane/envelope biogenesis ; General function prediction only ;
XP_020479951.1	chondroitin sulfate proteoglycan 4	109974203	0.22	5e-15	YP_002299977	COG3898	Uncharacterized membrane-anchored protein	S	Function unknown ;
XP_020479956.1	rho-related GTP-binding protein RhoG-like	109974212	0.31	9e-13	YP_003319433	COG1100	GTPase SAR1 family domain	R	General function prediction only ;
XP_020480020.1	60S ribosomal protein L34	109974254	0.39	1e-08	YP_004484113	COG2174	Ribosomal protein L34E	J	Translation, ribosomal structure and biogenesis ;
XP_020480049.1	O-phosphoseryl-tRNA(Sec) selenium transferase	109974271	0.34	1e-80	NP_247592	COG0076	Glutamate or tyrosine decarboxylase or a related PLP-dependent protein	E	Amino acid transport and metabolism ;
XP_020480057.1	carboxypeptidase Z-like isoform X1	109974277	0.35	6e-57	YP_001741849	COG4412	Bacillopeptidase F, M6 metalloprotease family	O	Posttranslational modification, protein turnover, chaperones ;
XP_020480069.1	la-related protein 7	109974280	0.43	8e-07	YP_721592	COG0724	RNA recognition motif (RRM) domain	J	Translation, ribosomal structure and biogenesis ;
XP_020480096.1	fructose-bisphosphate aldolase B-like	109974303	0.53	1e-116	YP_001998036	COG3588	Fructose-bisphosphate aldolase class 1	G	Carbohydrate transport and metabolism ;
XP_020480097.1	39S ribosomal protein L18%2C mitochondrial	109974304	0.33	1e-07	YP_006296755	COG0256	Ribosomal protein L18	J	Translation, ribosomal structure and biogenesis ;
XP_020480112.1	LOW QUALITY PROTEIN: glyoxylate reductase/hydroxypyruvate reductase-like	109974314	0.45	2e-94	YP_003322094	COG1052	Lactate dehydrogenase or related 2-hydroxyacid dehydrogenase	CHR	Energy production and conversion ; Coenzyme transport and metabolism ; General function prediction only ;
XP_020480169.1	leiomodin-1	109974324	0.35	2e-05	YP_007263	COG4886	Leucine-rich repeat (LRR) protein	K	Transcription ;
XP_020480188.1	ribonucleoside-diphosphate reductase large subunit	109974364	0.66	0.0	YP_003998211	COG0209	Ribonucleotide reductase alpha subunit	F	Nucleotide transport and metabolism ;
XP_020480215.1	LOW QUALITY PROTEIN: myosin-7-like	109974384	0.22	5e-08	NP_147796	COG1196	Chromosome segregation ATPase	D	Cell cycle control, cell division, chromosome partitioning ;
XP_020480216.1	myosin-7-like	109974385	0.22	7e-08	NP_147796	COG1196	Chromosome segregation ATPase	D	Cell cycle control, cell division, chromosome partitioning ;
XP_020480249.1	RNA cytidine acetyltransferase	109974409	0.25	2e-69	YP_183167	COG1444	tRNA(Met) C34 N-acetyltransferase TmcA	J	Translation, ribosomal structure and biogenesis ;
XP_020480256.1	GMP reductase 2-like	109974416	0.71	0.0	YP_007670360	COG0516	IMP dehydrogenase/GMP reductase	F	Nucleotide transport and metabolism ;
XP_020480257.1	NEDD8	109974417	0.54	4e-23	YP_004089966	COG5272	Ubiquitin	O	Posttranslational modification, protein turnover, chaperones ;
XP_020480264.1	dehydrogenase/reductase SDR family member 4-like	109974421	0.45	9e-75	YP_006408283	COG1028	NAD(P)-dependent dehydrogenase, short-chain alcohol dehydrogenase family	IQR	Lipid transport and metabolism ; Secondary metabolites biosynthesis, transport and catabolism ; General function prediction only ;
XP_020480269.1	prostaglandin reductase 1	109974424	0.45	3e-85	YP_132830	COG2130	NADPH-dependent curcumin reductase CurA	QR	Secondary metabolites biosynthesis, transport and catabolism ; General function prediction only ;
XP_020480280.1	thioredoxin-like	109974432	0.42	7e-18	YP_002607911	COG3118	Negative regulator of GroEL, contains thioredoxin-like and TPR-like domains	O	Posttranslational modification, protein turnover, chaperones ;
XP_020480292.1	creatine kinase B-type	109974438	0.47	1e-103	YP_004167783	COG3869	Protein-arginine kinase	O	Posttranslational modification, protein turnover, chaperones ;
XP_020480299.1	serine/threonine-protein kinase MRCK beta	109974446	0.33	4e-25	YP_645024	COG0515	Serine/threonine protein kinase	T	Signal transduction mechanisms ;
XP_020480330.1	cingulin-like protein 1	109974469	0.27	8e-05	NP_614055	COG1196	Chromosome segregation ATPase	D	Cell cycle control, cell division, chromosome partitioning ;
XP_020480351.1	creatine kinase U-type%2C mitochondrial-like	109974488	0.45	2e-97	YP_001359116	COG3869	Protein-arginine kinase	O	Posttranslational modification, protein turnover, chaperones ;
XP_020480362.1	acyl-coenzyme A thioesterase 1-like isoform X3	109974498	0.29	2e-38	YP_824423	COG1073	Fermentation-respiration switch protein FrsA, has esterase activity, DUF1100 family	T	Signal transduction mechanisms ;
XP_020480363.1	DNA ligase 1	109974500	0.35	1e-116	YP_008432382	COG1793	ATP-dependent DNA ligase	L	Replication, recombination and repair ;
XP_020480377.1	succinate dehydrogenase cytochrome b560 subunit%2C mitochondrial isoform X1	109974510	0.42	5e-22	YP_001001643	COG2009	Succinate dehydrogenase/fumarate reductase, cytochrome b subunit	C	Energy production and conversion ;
XP_020480415.1	DNA replication licensing factor MCM7 isoform X1	109974536	0.38	1e-120	YP_006362644	COG1241	DNA replicative helicase MCM subunit Mcm2, Cdc46/Mcm family	L	Replication, recombination and repair ;
XP_020480432.1	histone-binding protein RBBP7	109974549	0.31	3e-21	YP_001865069	COG2319	WD40 repeat	R	General function prediction only ;
XP_020480468.1	ATP-binding cassette sub-family F member 1	109974569	0.4	1e-117	YP_004984756	COG0488	ATPase components of ABC transporters with duplicated ATPase domains	R	General function prediction only ;
XP_020480555.1	ras-related protein Rap-1b isoform X1	109974612	0.33	1e-17	YP_007057145	COG1100	GTPase SAR1 family domain	R	General function prediction only ;
XP_020480559.1	LSM8 homolog%2C U6 small nuclear RNA associated isoform X1	109974614	0.35	5e-07	YP_023499	COG1958	Small nuclear ribonucleoprotein (snRNP) homolog	K	Transcription ;
XP_020480576.1	RNA binding protein fox-1 homolog 2-like isoform X1	109974624	0.43	3e-13	YP_001938945	COG0724	RNA recognition motif (RRM) domain	J	Translation, ribosomal structure and biogenesis ;
XP_020480613.1	pseudouridylate synthase 7 homolog isoform X1	109974644	0.29	5e-37	NP_070505	COG0585	tRNA(Glu) U13 pseudouridine synthase TruD	J	Translation, ribosomal structure and biogenesis ;
XP_020480641.1	catalase	109974662	0.57	0.0	NP_388762	COG0753	Catalase	P	Inorganic ion transport and metabolism ;
XP_020480699.1	probable 2-oxoglutarate dehydrogenase E1 component DHKTD1%2C mitochondrial	109974702	0.43	0.0	NP_355572	COG0567	2-oxoglutarate dehydrogenase complex, dehydrogenase (E1) component, and related enzymes	C	Energy production and conversion ;
XP_020480701.1	LOW QUALITY PROTEIN: large proline-rich protein BAG6	109974706	0.43	7e-08	YP_003395154	COG5272	Ubiquitin	O	Posttranslational modification, protein turnover, chaperones ;
XP_020480702.1	glutaredoxin-3	109974707	0.53	2e-35	YP_003226394	COG0278	Glutaredoxin-related protein	O	Posttranslational modification, protein turnover, chaperones ;
XP_020480735.1	nucleoprotein TPR-like	109974728	0.28	3e-08	YP_007117590	COG1196	Chromosome segregation ATPase	D	Cell cycle control, cell division, chromosome partitioning ;
XP_020480739.1	carbonic anhydrase-related protein isoform X2	109974730	0.31	4e-31	YP_004152175	COG3338	Carbonic anhydrase	P	Inorganic ion transport and metabolism ;
XP_020480741.1	ras-related protein Rab-2A	109974733	0.35	8e-28	YP_008431664	COG1100	GTPase SAR1 family domain	R	General function prediction only ;
XP_020480751.1	dihydropyrimidine dehydrogenase [NADP(+)] isoform X1	109974739	0.34	2e-70	YP_005519389	COG1146	NAD-dependent dihydropyrimidine dehydrogenase, PreA subunit	F	Nucleotide transport and metabolism ;
XP_020480766.1	adipocyte enhancer-binding protein 1-like	109974749	0.3	6e-43	YP_001741849	COG4412	Bacillopeptidase F, M6 metalloprotease family	O	Posttranslational modification, protein turnover, chaperones ;
XP_020480767.1	beta-adrenergic receptor kinase 2	109974750	0.28	4e-23	NP_868885	COG0515	Serine/threonine protein kinase	T	Signal transduction mechanisms ;
XP_020480791.1	short-chain specific acyl-CoA dehydrogenase%2C mitochondrial	109974764	0.56	1e-155	YP_003268171	COG1960	Acyl-CoA dehydrogenase related to the alkylation response protein AidB	I	Lipid transport and metabolism ;
XP_020480804.1	adenosylhomocysteinase	109974771	0.74	0.0	YP_003370538	COG0499	S-adenosylhomocysteine hydrolase	H	Coenzyme transport and metabolism ;
XP_020480813.1	cytochrome c1%2C heme protein%2C mitochondrial isoform X1	109974777	0.48	5e-79	NP_359997	COG2857	Cytochrome c1	C	Energy production and conversion ;
XP_020480819.1	filamin-C-like	109974778	0.21	2e-06	YP_002934366	COG2911	Autotransporter translocation and assembly factor TamB	U	Intracellular trafficking, secretion, and vesicular transport ;
XP_020480858.1	putative tRNA pseudouridine synthase Pus10 isoform X2	109974800	0.38	2e-46	YP_008431947	COG1258	tRNA U54 and U55 pseudouridine synthase Pus10	J	Translation, ribosomal structure and biogenesis ;
XP_020480861.1	T-complex protein 1 subunit delta	109974802	0.42	1e-139	YP_566766	COG0459	Chaperonin GroEL (HSP60 family)	O	Posttranslational modification, protein turnover, chaperones ;
XP_020480863.1	actin%2C alpha cardiac-like	109974803	0.36	3e-93	YP_003266114	COG5277	Actin-related protein	Z	Cytoskeleton ;
XP_020480928.1	25-hydroxycholesterol 7-alpha-hydroxylase-like	109974849	0.25	5e-18	YP_004989511	COG2124	Cytochrome P450	QV	Secondary metabolites biosynthesis, transport and catabolism ; Defense mechanisms ;
XP_020480949.1	ADP-ribosylation factor 4	109974860	0.41	9e-37	YP_001737337	COG1100	GTPase SAR1 family domain	R	General function prediction only ;
XP_020480954.1	enoyl-CoA hydratase domain-containing protein 2%2C mitochondrial	109974867	0.45	1e-72	YP_007422571	COG1024	Enoyl-CoA hydratase/carnithine racemase	I	Lipid transport and metabolism ;
XP_020480962.1	phosphoribosylformylglycinamidine synthase	109974874	0.51	0.0	YP_002248472	COG0047	Phosphoribosylformylglycinamidine (FGAM) synthase, glutamine amidotransferase domain	F	Nucleotide transport and metabolism ;
XP_020480987.1	collagen alpha-1(I) chain-like isoform X1	109974887	0.41	1e-81	YP_002769792	COG5295	Autotransporter adhesin	UW	Intracellular trafficking, secretion, and vesicular transport ; Extracellular structures ;
XP_020480994.1	histone deacetylase 10	109974889	0.39	6e-71	YP_462208	COG0123	Acetoin utilization deacetylase AcuC or a related deacetylase	BQ	Chromatin structure and dynamics ; Secondary metabolites biosynthesis, transport and catabolism ;
XP_020481006.1	protein disulfide-isomerase A3	109974895	0.4	2e-18	YP_004269648	COG3118	Negative regulator of GroEL, contains thioredoxin-like and TPR-like domains	O	Posttranslational modification, protein turnover, chaperones ;
XP_020481009.1	integrin beta-4	109974900	0.29	3e-21	YP_721619	COG2304	Secreted protein containing bacterial Ig-like domain and vWFA domain	R	General function prediction only ;
XP_020481024.1	NADPH:adrenodoxin oxidoreductase%2C mitochondrial	109974910	0.38	1e-108	YP_003270957	COG0493	NADPH-dependent glutamate synthase beta chain or related oxidoreductase	ER	Amino acid transport and metabolism ; General function prediction only ;
XP_020481029.1	peptidyl-prolyl cis-trans isomerase B	109974912	0.6	4e-68	YP_007069501	COG0652	Peptidyl-prolyl cis-trans isomerase (rotamase) - cyclophilin family	O	Posttranslational modification, protein turnover, chaperones ;
XP_020481060.1	WD repeat-containing protein 37 isoform X1	109974935	0.29	6e-30	NP_488874	COG4942	Septal ring factor EnvC, activator of murein hydrolases AmiA and AmiB	D	Cell cycle control, cell division, chromosome partitioning ;
XP_020481104.1	ADP-dependent glucokinase isoform X1	109974965	0.27	4e-16	NP_127129	COG4809	Archaeal ADP-dependent phosphofructokinase/glucokinase	G	Carbohydrate transport and metabolism ;
XP_020481120.1	enoyl-CoA delta isomerase 2%2C mitochondrial isoform X1	109974975	0.37	6e-46	YP_001411919	COG1024	Enoyl-CoA hydratase/carnithine racemase	I	Lipid transport and metabolism ;
XP_020481167.1	LOW QUALITY PROTEIN: sarcoplasmic/endoplasmic reticulum calcium ATPase 2-like	109975007	0.37	0.0	YP_002509936	COG0474	Magnesium-transporting ATPase (P-type)	P	Inorganic ion transport and metabolism ;
XP_020481220.1	protein CutA	109975046	0.43	9e-32	YP_003911769	COG1324	Uncharacterized protein involved in tolerance to divalent cations	P	Inorganic ion transport and metabolism ;
XP_020481245.1	protein RCC2	109975070	0.31	2e-30	YP_001535972	COG5184	Alpha-tubulin suppressor and related RCC1 domain-containing proteins	DZ	Cell cycle control, cell division, chromosome partitioning ; Cytoskeleton ;
XP_020441007.1	LOW QUALITY PROTEIN: myoneurin-like	109951072	0.31	6e-12	YP_004117948	COG5048	FOG: Zn-finger	R	General function prediction only ;
XP_020441102.1	LOW QUALITY PROTEIN: peptidyl-prolyl cis-trans isomerase-like 2	109951141	0.54	4e-52	YP_005845634	COG0652	Peptidyl-prolyl cis-trans isomerase (rotamase) - cyclophilin family	O	Posttranslational modification, protein turnover, chaperones ;
XP_020441103.1	STAM-binding protein isoform X1	109951142	0.3	7e-08	YP_008797954	COG1310	Proteasome lid subunit RPN8/RPN11, contains Jab1/MPN domain metalloenzyme (JAMM) motif	O	Posttranslational modification, protein turnover, chaperones ;
XP_020441157.1	V-type proton ATPase subunit B%2C brain isoform	109951178	0.6	0.0	NP_127436	COG1156	Archaeal/vacuolar-type H+-ATPase subunit B/Vma2	C	Energy production and conversion ;
XP_020441163.1	serine/threonine-protein phosphatase 2B catalytic subunit gamma isoform-like isoform X1	109951184	0.31	2e-29	YP_003542340	COG0639	Diadenosine tetraphosphatase ApaH/serine/threonine protein phosphatase, PP2A family	T	Signal transduction mechanisms ;
XP_020441242.1	basement membrane-specific heparan sulfate proteoglycan core protein isoform X2	109951229	0.21	7e-26	YP_004385106	COG1520	Outer membrane protein assembly factor BamB, contains PQQ-like beta-propeller repeat	M	Cell wall/membrane/envelope biogenesis ;
XP_020441255.1	NAD(P)H dehydrogenase [quinone] 1-like	109951234	0.43	9e-57	YP_004316217	COG2249	Putative NADPH-quinone reductase (modulator of drug activity B)	R	General function prediction only ;
XP_020441356.1	phenylalanine--tRNA ligase beta subunit isoform X1	109951276	0.31	3e-74	YP_687295	COG0072	Phenylalanyl-tRNA synthetase beta subunit	J	Translation, ribosomal structure and biogenesis ;
XP_020441372.1	dehydrogenase/reductase SDR family member 12-like	109951291	0.42	6e-68	YP_007542865	COG3832	Uncharacterized conserved protein YndB, AHSA1/START domain	S	Function unknown ;
XP_020441424.1	golgin subfamily A member 6-like protein 22	109951321	0.35	7e-12	YP_002603062	COG3064	Membrane protein involved in colicin uptake	M	Cell wall/membrane/envelope biogenesis ;
XP_020441464.1	WD repeat and FYVE domain-containing protein 1	109951343	0.22	6e-20	NP_484327	COG4249	Uncharacterized protein, contains caspase domain	R	General function prediction only ;
XP_020441768.1	NACHT%2C LRR and PYD domains-containing protein 14-like	109951544	0.31	2e-27	YP_007263	COG4886	Leucine-rich repeat (LRR) protein	K	Transcription ;
XP_020441798.1	poly [ADP-ribose] polymerase 2 isoform X2	109951572	0.27	2e-23	YP_001547522	COG3831	WGR domain, predicted DNA-binding domain in MolR	K	Transcription ;
XP_020441809.1	purine nucleoside phosphorylase-like	109951579	0.51	1e-95	YP_005440838	COG0005	Purine nucleoside phosphorylase	F	Nucleotide transport and metabolism ;
XP_020441823.1	putative helicase MOV-10 isoform X1	109951560	0.29	3e-46	YP_003122103	COG1112	Superfamily I DNA and/or RNA helicase	L	Replication, recombination and repair ;
XP_020442018.1	E3 ubiquitin-protein ligase HECTD1	109951712	0.36	9e-13	YP_002730163	COG0666	Ankyrin repeat	T	Signal transduction mechanisms ;
XP_020442050.1	collagen alpha-1(XVI) chain-like	109951734	0.32	3e-52	YP_002769792	COG5295	Autotransporter adhesin	UW	Intracellular trafficking, secretion, and vesicular transport ; Extracellular structures ;
XP_020442099.1	plexin domain-containing protein 2	109951767	0.33	2e-06	YP_001277148	COG1404	Serine protease, subtilisin family	O	Posttranslational modification, protein turnover, chaperones ;
XP_020442100.1	mitochondrial enolase superfamily member 1	109951768	0.61	0.0	YP_556547	COG4948	L-alanine-DL-glutamate epimerase or related enzyme of enolase superfamily	MR	Cell wall/membrane/envelope biogenesis ; General function prediction only ;
XP_020442138.1	eukaryotic translation initiation factor 4H isoform X1	109951797	0.43	1e-10	YP_004111582	COG0724	RNA recognition motif (RRM) domain	J	Translation, ribosomal structure and biogenesis ;
XP_020442215.1	hexokinase-1-like	109951840	0.34	2e-60	YP_007945726	COG5026	Hexokinase	G	Carbohydrate transport and metabolism ;
XP_020442259.1	3-hydroxyacyl-CoA dehydrogenase type-2 isoform X3	109951871	0.64	1e-106	YP_003388787	COG1028	NAD(P)-dependent dehydrogenase, short-chain alcohol dehydrogenase family	IQR	Lipid transport and metabolism ; Secondary metabolites biosynthesis, transport and catabolism ; General function prediction only ;
XP_020442329.1	nuclear receptor coactivator 5-like	109951885	0.39	7e-08	YP_003804039	COG0724	RNA recognition motif (RRM) domain	J	Translation, ribosomal structure and biogenesis ;
XP_020442390.1	U3 small nucleolar ribonucleoprotein protein IMP3	109951945	0.29	7e-14	YP_007174758	COG0522	Ribosomal protein S4 or related protein	J	Translation, ribosomal structure and biogenesis ;
XP_020442419.1	nucleolin-like isoform X1	109951965	0.41	5e-10	YP_008872203	COG0724	RNA recognition motif (RRM) domain	J	Translation, ribosomal structure and biogenesis ;
XP_020442478.1	4-hydroxy-2-oxoglutarate aldolase%2C mitochondrial	109952000	0.41	2e-78	YP_003318748	COG0329	Dihydrodipicolinate synthase/N-acetylneuraminate lyase	EM	Amino acid transport and metabolism ; Cell wall/membrane/envelope biogenesis ;
XP_020442555.1	ELAV-like protein 1 isoform X2	109952055	0.48	5e-16	YP_001996504	COG0724	RNA recognition motif (RRM) domain	J	Translation, ribosomal structure and biogenesis ;
XP_020442574.1	inositol-3-phosphate synthase 1 isoform X1	109952066	0.31	4e-60	YP_005366428	COG1260	Myo-inositol-1-phosphate synthase	I	Lipid transport and metabolism ;
XP_020442633.1	coagulation factor V	109952104	0.35	1e-56	YP_003207778	COG2132	Multicopper oxidase with three cupredoxin domains (includes cell division protein FtsP and spore coat protein CotA)	DPM	Cell cycle control, cell division, chromosome partitioning ; Inorganic ion transport and metabolism ; Cell wall/membrane/envelope biogenesis ;
XP_020442650.1	phosphomannomutase 2	109952116	0.27	4e-11	YP_003546753	COG0561	Hydroxymethylpyrimidine pyrophosphatase and other HAD family phosphatases	HR	Coenzyme transport and metabolism ; General function prediction only ;
XP_020442903.1	prolactin regulatory element-binding protein isoform X1	109952265	0.3	1e-09	YP_001516827	COG2319	WD40 repeat	R	General function prediction only ;
XP_020442972.1	LOW QUALITY PROTEIN: canalicular multispecific organic anion transporter 2-like	109952300	0.35	1e-106	NP_969385	COG1132	ABC-type multidrug transport system, ATPase and permease component	V	Defense mechanisms ;
XP_020443042.1	disks large homolog 3 isoform X1	109952324	0.33	8e-17	YP_005594298	COG0194	Guanylate kinase	F	Nucleotide transport and metabolism ;
XP_020443086.1	aminoacylase-1	109952383	0.24	1e-27	YP_002433592	COG0624	Acetylornithine deacetylase/Succinyl-diaminopimelate desuccinylase or related deacylase	E	Amino acid transport and metabolism ;
XP_020443144.1	transitional endoplasmic reticulum ATPase-like	109952417	0.48	0.0	YP_004483987	COG1222	ATP-dependent 26S proteasome regulatory subunit	O	Posttranslational modification, protein turnover, chaperones ;
XP_020443229.1	tenascin-like	109952480	0.27	8e-05	YP_007215038	COG4733	Phage-related protein, tail component	X	Mobilome: prophages, transposons;
XP_020443494.1	zinc finger CCCH domain-containing protein 7B-like isoform X1	109952656	0.28	4e-06	YP_004004376	COG0457	Tetratricopeptide (TPR) repeat	R	General function prediction only ;
XP_020443555.1	putative transferase CAF17%2C mitochondrial	109952697	0.32	1e-40	YP_745807	COG0354	Folate-binding Fe-S cluster repair protein YgfZ, possible role in tRNA modification	O	Posttranslational modification, protein turnover, chaperones ;
XP_020443570.1	ras-related protein Rab-35-like	109952708	0.32	4e-22	YP_007376943	COG1100	GTPase SAR1 family domain	R	General function prediction only ;
XP_020443577.1	RNA-binding protein FUS	109952712	0.36	2e-06	YP_007094644	COG0724	RNA recognition motif (RRM) domain	J	Translation, ribosomal structure and biogenesis ;
XP_020443629.1	protein-glutamate O-methyltransferase	109952747	0.32	1e-55	YP_007121396	COG1578	Uncharacterized conserved protein, contains ATP-grasp and redox domains	S	Function unknown ;
XP_020443631.1	probable cysteine--tRNA ligase%2C mitochondrial isoform X1	109952751	0.38	1e-108	NP_127080	COG0215	Cysteinyl-tRNA synthetase	J	Translation, ribosomal structure and biogenesis ;
XP_020443653.1	LOW QUALITY PROTEIN: tubby-related protein 4	109952764	0.23	4e-07	YP_001997876	COG2319	WD40 repeat	R	General function prediction only ;
XP_020443682.1	mixed lineage kinase domain-like protein	109952780	0.25	1e-06	YP_001958461	COG0666	Ankyrin repeat	T	Signal transduction mechanisms ;
XP_020443831.1	splicing factor 3B subunit 6	109952871	0.31	7e-09	YP_001940222	COG0724	RNA recognition motif (RRM) domain	J	Translation, ribosomal structure and biogenesis ;
XP_020443843.1	vasorin-like	109952878	0.34	3e-15	YP_723316	COG4886	Leucine-rich repeat (LRR) protein	K	Transcription ;
XP_020443884.1	acyl-coenzyme A thioesterase 13	109952908	0.46	2e-30	YP_003953140	COG2050	Acyl-coenzyme A thioesterase PaaI, contains HGG motif	Q	Secondary metabolites biosynthesis, transport and catabolism ;
XP_020443893.1	vacuolar protein sorting-associated protein 29 isoform X1	109952916	0.33	2e-30	YP_004781585	COG0622	Predicted phosphodiesterase	R	General function prediction only ;
XP_020443896.1	creatine kinase%2C testis isozyme isoform X1	109952917	0.45	3e-98	YP_004167783	COG3869	Protein-arginine kinase	O	Posttranslational modification, protein turnover, chaperones ;
XP_020443903.1	tRNA (adenine(58)-N(1))-methyltransferase catalytic subunit TRMT61A	109952920	0.28	3e-18	YP_007687323	COG2519	tRNA A58 N-methylase Trm61	J	Translation, ribosomal structure and biogenesis ;
XP_020443999.1	arylsulfatase B	109953005	0.33	1e-47	YP_007205544	COG3119	Arylsulfatase A or related enzyme	P	Inorganic ion transport and metabolism ;
XP_020444020.1	pseudouridine-5-phosphatase	109953020	0.46	3e-66	YP_720590	COG0637	Beta-phosphoglucomutase or related phosphatase, HAD superfamily	GR	Carbohydrate transport and metabolism ; General function prediction only ;
XP_020444063.1	poly [ADP-ribose] polymerase 4 isoform X1	109953045	0.27	4e-46	YP_005366666	COG2304	Secreted protein containing bacterial Ig-like domain and vWFA domain	R	General function prediction only ;
XP_020444219.1	UDP-glucuronosyltransferase 2A1-like	109953148	0.41	3e-06	YP_007108849	COG1819	UDP:flavonoid glycosyltransferase YjiC, YdhE family	G	Carbohydrate transport and metabolism ;
XP_020444275.1	peroxidasin homolog	109953195	0.35	4e-88	YP_004271427	COG2931	Ca2+-binding protein, RTX toxin-related	Q	Secondary metabolites biosynthesis, transport and catabolism ;
XP_020444341.1	putative deoxyribonuclease TATDN1 isoform X1	109953259	0.37	9e-45	YP_003269078	COG0084	Tat protein secretion system quality control protein TatD (DNase activity)	N	Cell motility ;
XP_020444406.1	metal transporter CNNM3 isoform X1	109953308	0.27	2e-27	YP_007984945	COG1253	Hemolysin or related protein, contains CBS domains	R	General function prediction only ;
XP_020444609.1	solute carrier family 22 member 16	109953458	0.29	9e-36	YP_771554	COG2814	Predicted arabinose efflux permease, MFS family	G	Carbohydrate transport and metabolism ;
XP_020444730.1	deoxynucleoside triphosphate triphosphohydrolase SAMHD1-like	109953598	0.27	6e-11	YP_005096972	COG1078	HD superfamily phosphohydrolase	R	General function prediction only ;
XP_020444865.1	acyl-CoA dehydrogenase family member 9%2C mitochondrial-like	109953743	0.51	5e-27	YP_008155167	COG1960	Acyl-CoA dehydrogenase related to the alkylation response protein AidB	I	Lipid transport and metabolism ;
XP_020445056.1	histone deacetylase 6-like	109953964	0.4	2e-06	YP_007045489	COG0123	Acetoin utilization deacetylase AcuC or a related deacetylase	BQ	Chromatin structure and dynamics ; Secondary metabolites biosynthesis, transport and catabolism ;
XP_020445098.1	mixed lineage kinase domain-like protein	109954009	0.28	2e-09	YP_001958461	COG0666	Ankyrin repeat	T	Signal transduction mechanisms ;
XP_020445189.1	up-regulator of cell proliferation-like	109954128	0.26	3e-26	YP_007072815	COG0699	Replication fork clamp-binding protein CrfC (dynamin-like GTPase family)	L	Replication, recombination and repair ;
XP_020445309.1	cytochrome P450 3A30-like	109954275	0.33	4e-11	YP_005321321	COG2124	Cytochrome P450	QV	Secondary metabolites biosynthesis, transport and catabolism ; Defense mechanisms ;
XP_020445483.1	phenazine biosynthesis-like domain-containing protein	109954476	0.4	4e-62	YP_004933223	COG0384	Predicted epimerase YddE/YHI9, PhzF superfamily	R	General function prediction only ;
XP_020445556.1	tropomyosin alpha-1 chain-like isoform X3	109954522	0.23	5e-06	YP_003588315	COG1196	Chromosome segregation ATPase	D	Cell cycle control, cell division, chromosome partitioning ;
XP_020445605.1	EF-hand calcium-binding domain-containing protein 2	109954545	0.28	1e-10	YP_007118813	COG5126	Ca2+-binding protein, EF-hand superfamily	T	Signal transduction mechanisms ;
XP_020445610.1	phosphatidylglycerophosphatase and protein-tyrosine phosphatase 1	109954551	0.37	2e-29	NP_865112	COG2453	Protein-tyrosine phosphatase	T	Signal transduction mechanisms ;
XP_020445693.1	F-box only protein 22	109954589	0.42	8e-07	YP_284380	COG4398	Small ligand-binding sensory domain FIST	T	Signal transduction mechanisms ;
XP_020445822.1	trans-2-enoyl-CoA reductase%2C mitochondrial isoform X1	109954672	0.39	1e-63	YP_003549135	COG0604	NADPH:quinone reductase or related Zn-dependent oxidoreductase	CR	Energy production and conversion ; General function prediction only ;
XP_020445832.1	39S ribosomal protein L17%2C mitochondrial	109954680	0.45	3e-20	YP_004968507	COG0203	Ribosomal protein L17	J	Translation, ribosomal structure and biogenesis ;
XP_020445859.1	trypsin-2-like	109954698	0.44	8e-52	YP_001543293	COG5640	Secreted trypsin-like serine protease	O	Posttranslational modification, protein turnover, chaperones ;
XP_020445860.1	trypsin-1-like	109954699	0.43	1e-52	NP_969430	COG5640	Secreted trypsin-like serine protease	O	Posttranslational modification, protein turnover, chaperones ;
XP_020445907.1	NADH dehydrogenase [ubiquinone] iron-sulfur protein 8%2C mitochondrial	109954725	0.79	7e-90	YP_002297457	COG1143	Formate hydrogenlyase subunit 6/NADH:ubiquinone oxidoreductase 23 kD subunit (chain I)	C	Energy production and conversion ;
XP_020445927.1	NFU1 iron-sulfur cluster scaffold homolog%2C mitochondrial-like	109954747	0.58	1e-72	YP_007701961	COG0694	Fe-S cluster biogenesis protein NfuA, 4Fe-4S-binding domain	O	Posttranslational modification, protein turnover, chaperones ;
XP_020445937.1	erlin-2-like	109954753	0.24	9e-05	YP_004445411	COG0330	Regulator of protease activity HflC, stomatin/prohibitin superfamily	O	Posttranslational modification, protein turnover, chaperones ;
XP_020445968.1	titin homolog	109954768	0.31	9e-10	YP_006287565	COG3468	Type V secretory pathway, adhesin AidA	MU	Cell wall/membrane/envelope biogenesis ; Intracellular trafficking, secretion, and vesicular transport ;
XP_020446001.1	beta-adducin isoform X1	109954786	0.44	3e-43	YP_002296489	COG0235	Ribulose-5-phosphate 4-epimerase/Fuculose-1-phosphate aldolase	G	Carbohydrate transport and metabolism ;
XP_020446076.1	LOW QUALITY PROTEIN: E1A-binding protein p400	109954819	0.36	2e-43	YP_633501	COG4715	Uncharacterized conserved protein, contains Zn finger domain	S	Function unknown ;
XP_020446114.1	probable cytosolic iron-sulfur protein assembly protein CIAO1	109954838	0.31	2e-39	YP_007064635	COG2319	WD40 repeat	R	General function prediction only ;
XP_020446402.1	RNA pseudouridylate synthase domain-containing protein 2	109955001	0.33	7e-31	YP_003689483	COG0564	Pseudouridylate synthase, 23S rRNA- or tRNA-specific	J	Translation, ribosomal structure and biogenesis ;
XP_020446429.1	cleavage and polyadenylation specificity factor subunit 3	109955017	0.34	4e-65	NP_247130	COG1236	RNA processing exonuclease, beta-lactamase fold, Cft2 family	J	Translation, ribosomal structure and biogenesis ;
XP_020446431.1	isoamyl acetate-hydrolyzing esterase 1 homolog isoform X1	109955019	0.31	3e-12	YP_006181901	COG2755	Lysophospholipase L1 or related esterase	E	Amino acid transport and metabolism ;
XP_020446447.1	iron-sulfur cluster assembly 2 homolog%2C mitochondrial	109955028	0.51	5e-22	NP_948197	COG0316	Fe-S cluster assembly iron-binding protein IscA	O	Posttranslational modification, protein turnover, chaperones ;
XP_020446572.1	ubiquinone biosynthesis monooxygenase COQ6%2C mitochondrial	109955088	0.36	1e-75	YP_006415378	COG0654	2-polyprenyl-6-methoxyphenol hydroxylase and related FAD-dependent oxidoreductases	HC	Coenzyme transport and metabolism ; Energy production and conversion ;
XP_020446708.1	maleylacetoacetate isomerase isoform X1	109955161	0.46	7e-68	YP_634472	COG0625	Glutathione S-transferase	O	Posttranslational modification, protein turnover, chaperones ;
XP_020446716.1	acylphosphatase-1 isoform X1	109955165	0.41	1e-14	YP_007223882	COG1254	Acylphosphatase	C	Energy production and conversion ;
XP_020446773.1	tRNA (guanine(37)-N1)-methyltransferase	109955197	0.31	5e-31	NP_579144	COG2520	tRNA G37 N-methylase Trm5	J	Translation, ribosomal structure and biogenesis ;
XP_020446863.1	protein TMED8 isoform X4	109955247	0.3	3e-10	YP_007778428	COG0345	Pyrroline-5-carboxylate reductase	E	Amino acid transport and metabolism ;
XP_020447014.1	leucine-rich repeat and coiled-coil domain-containing protein 1	109955321	0.4	2e-13	YP_004508864	COG4886	Leucine-rich repeat (LRR) protein	K	Transcription ;
XP_020447038.1	death-associated protein kinase 3 isoform X1	109955329	0.28	6e-28	YP_002759750	COG0515	Serine/threonine protein kinase	T	Signal transduction mechanisms ;
XP_020447071.1	venom prothrombin activator nigrarin-D-like	109955339	0.39	2e-51	YP_001543293	COG5640	Secreted trypsin-like serine protease	O	Posttranslational modification, protein turnover, chaperones ;
XP_020447122.1	myosin regulatory light polypeptide 9	109955362	0.3	4e-12	YP_001866396	COG5126	Ca2+-binding protein, EF-hand superfamily	T	Signal transduction mechanisms ;
XP_020447171.1	Niemann-Pick C1 protein	109955388	0.21	2e-08	YP_503390	COG1033	Predicted exporter protein, RND superfamily	R	General function prediction only ;
XP_020447236.1	LOW QUALITY PROTEIN: GPI-anchor transamidase	109955432	0.28	7e-23	YP_004254713	COG5206	Glycosylphosphatidylinositol transamidase (GPIT), subunit GPI8	O	Posttranslational modification, protein turnover, chaperones ;
XP_020447297.1	V-type proton ATPase 21 kDa proteolipid subunit	109955462	0.42	2e-05	YP_007312608	COG0636	FoF1-type ATP synthase, membrane subunit c/Archaeal/vacuolar-type H+-ATPase, subunit K	C	Energy production and conversion ;
XP_020447307.1	geranylgeranyl transferase type-2 subunit beta isoform X1	109955470	0.27	4e-09	YP_004903591	COG5029	Prenyltransferase, beta subunit	OI	Posttranslational modification, protein turnover, chaperones ; Lipid transport and metabolism ;
XP_020447445.1	LOW QUALITY PROTEIN: ankyrin repeat domain-containing protein 13D	109955539	0.35	3e-07	YP_001976103	COG0666	Ankyrin repeat	T	Signal transduction mechanisms ;
XP_020447490.1	bifunctional 3-phosphoadenosine 5-phosphosulfate synthase 1	109955556	0.32	2e-80	YP_008153207	COG2046	ATP sulfurylase (sulfate adenylyltransferase)	P	Inorganic ion transport and metabolism ;
XP_020447524.1	methylmalonic aciduria type A protein%2C mitochondrial isoform X1	109955581	0.54	1e-118	YP_001412981	COG1703	Putative periplasmic protein kinase ArgK or related GTPase of G3E family	O	Posttranslational modification, protein turnover, chaperones ;
XP_020447549.1	adrenodoxin%2C mitochondrial	109955591	0.52	5e-36	NP_359898	COG0633	Ferredoxin	C	Energy production and conversion ;
XP_020447597.1	phospholipid-transporting ATPase IG isoform X1	109955614	0.21	1e-16	YP_002316143	COG0474	Magnesium-transporting ATPase (P-type)	P	Inorganic ion transport and metabolism ;
XP_020447651.1	nidogen-2 isoform X5	109955636	0.32	3e-19	YP_007080705	COG2133	Glucose/arabinose dehydrogenase, beta-propeller fold	G	Carbohydrate transport and metabolism ;
XP_020447683.1	cytochrome b-245 heavy chain	109955650	0.3	6e-73	YP_007146260	COG5126	Ca2+-binding protein, EF-hand superfamily	T	Signal transduction mechanisms ;
XP_020447688.1	formimidoyltransferase-cyclodeaminase	109955652	0.53	0.0	YP_006760008	COG3643	Glutamate formiminotransferase	E	Amino acid transport and metabolism ;
XP_020447739.1	cytidine and dCMP deaminase domain-containing protein 1	109955679	0.37	7e-15	YP_003306261	COG2131	Deoxycytidylate deaminase	F	Nucleotide transport and metabolism ;
XP_020447812.1	metalloreductase STEAP3	109955738	0.29	6e-20	YP_008873104	COG2085	Predicted dinucleotide-binding enzyme	R	General function prediction only ;
XP_020447910.1	transmembrane protein 163	109955776	0.23	1e-06	YP_003378010	COG0053	Divalent metal cation (Fe/Co/Zn/Cd) transporter	P	Inorganic ion transport and metabolism ;
XP_020447949.1	protein NLRC3-like isoform X1	109955801	0.29	4e-06	YP_007263	COG4886	Leucine-rich repeat (LRR) protein	K	Transcription ;
XP_020447954.1	bifunctional epoxide hydrolase 2 isoform X1	109955803	0.39	6e-66	YP_629896	COG0596	Pimeloyl-ACP methyl ester carboxylesterase	HR	Coenzyme transport and metabolism ; General function prediction only ;
XP_020448166.1	NEDD8-activating enzyme E1 catalytic subunit isoform X1	109955907	0.25	1e-29	YP_008797957	COG5272	Ubiquitin	O	Posttranslational modification, protein turnover, chaperones ;
XP_020448189.1	ubiquitin-conjugating enzyme E2 R2	109955917	0.31	4e-09	YP_008797956	COG5078	Ubiquitin-protein ligase	O	Posttranslational modification, protein turnover, chaperones ;
XP_020448197.1	tRNA (guanine-N(7)-)-methyltransferase	109955923	0.28	1e-18	YP_007115740	COG0220	tRNA G46 methylase TrmB	J	Translation, ribosomal structure and biogenesis ;
XP_020448384.1	LOW QUALITY PROTEIN: membrane-associated guanylate kinase%2C WW and PDZ domain-containing protein 1	109956003	0.44	4e-11	YP_006379453	COG0194	Guanylate kinase	F	Nucleotide transport and metabolism ;
XP_020448463.1	6-phosphofructo-2-kinase/fructose-2%2C6-bisphosphatase 4-like isoform X1	109956030	0.48	1e-135	YP_008146510	COG0703	Shikimate kinase	E	Amino acid transport and metabolism ;
XP_020448481.1	guanine nucleotide-binding protein-like 3	109956039	0.31	1e-27	YP_008432484	COG1161	Ribosome biogenesis GTPase A	J	Translation, ribosomal structure and biogenesis ;
XP_020448512.1	mRNA export factor isoform X1	109956054	0.25	9e-17	YP_724070	COG4249	Uncharacterized protein, contains caspase domain	R	General function prediction only ;
XP_020448514.1	RNA-binding protein 38-like	109956055	0.53	4e-19	YP_003267833	COG0724	RNA recognition motif (RRM) domain	J	Translation, ribosomal structure and biogenesis ;
XP_020448543.1	receptor-type tyrosine-protein phosphatase alpha	109956066	0.36	1e-30	YP_004651960	COG5599	Protein tyrosine phosphatase	T	Signal transduction mechanisms ;
XP_020448643.1	CCA tRNA nucleotidyltransferase 1%2C mitochondrial isoform X1	109956118	0.36	5e-68	YP_004679871	COG0617	tRNA nucleotidyltransferase/poly(A) polymerase	J	Translation, ribosomal structure and biogenesis ;
XP_020448646.1	LOW QUALITY PROTEIN: tyrosine-protein kinase BTK	109956117	0.31	2e-20	YP_001680705	COG2815	PASTA domain, binds beta-lactams	M	Cell wall/membrane/envelope biogenesis ;
XP_020448716.1	SRSF protein kinase 1-like isoform X1	109956158	0.31	3e-10	YP_008801352	COG2815	PASTA domain, binds beta-lactams	M	Cell wall/membrane/envelope biogenesis ;
XP_020448752.1	calcium/calmodulin-dependent protein kinase type 1-like isoform X1	109956173	0.31	5e-32	YP_003372407	COG0515	Serine/threonine protein kinase	T	Signal transduction mechanisms ;
XP_020448760.1	ADP-ribosylation factor-like protein 8B	109956177	0.33	4e-21	YP_001737337	COG1100	GTPase SAR1 family domain	R	General function prediction only ;
XP_020448820.1	cyclin-dependent kinase 2	109956212	0.32	5e-33	YP_003523895	COG0515	Serine/threonine protein kinase	T	Signal transduction mechanisms ;
XP_020448826.1	methyltransferase-like protein 7A	109956216	0.38	4e-42	YP_007135067	COG2226	Ubiquinone/menaquinone biosynthesis C-methylase UbiE	H	Coenzyme transport and metabolism ;
XP_020448908.1	sulfite oxidase%2C mitochondrial isoform X1	109956275	0.33	3e-61	YP_001545630	COG2041	Periplasmic DMSO/TMAO reductase YedYZ, molybdopterin-dependent catalytic subunit	C	Energy production and conversion ;
XP_020449098.1	structural maintenance of chromosomes protein 1B isoform X2	109956383	0.23	1e-36	YP_183430	COG1196	Chromosome segregation ATPase	D	Cell cycle control, cell division, chromosome partitioning ;
XP_020449208.1	plasma membrane calcium-transporting ATPase 1-like isoform X1	109956438	0.32	1e-149	YP_004971639	COG0474	Magnesium-transporting ATPase (P-type)	P	Inorganic ion transport and metabolism ;
XP_020449323.1	betaine--homocysteine S-methyltransferase 1-like	109956508	0.36	8e-55	YP_003323856	COG0646	Methionine synthase I (cobalamin-dependent), methyltransferase domain	E	Amino acid transport and metabolism ;
XP_020449418.1	ADP-ribosylation factor-like protein 15 isoform X1	109956547	0.33	6e-12	YP_001737337	COG1100	GTPase SAR1 family domain	R	General function prediction only ;
XP_020449531.1	DNA mismatch repair protein Msh3 isoform X1	109956610	0.3	1e-113	YP_003640243	COG0249	DNA mismatch repair ATPase MutS	L	Replication, recombination and repair ;
XP_020449618.1	dmX-like protein 1 isoform X1	109956663	0.23	1e-10	YP_006446599	COG2319	WD40 repeat	R	General function prediction only ;
XP_020449649.1	iron-sulfur cluster assembly 1 homolog%2C mitochondrial	109956681	0.52	4e-35	YP_422389	COG0316	Fe-S cluster assembly iron-binding protein IscA	O	Posttranslational modification, protein turnover, chaperones ;
XP_020449667.1	elongator complex protein 1 isoform X1	109956693	0.26	5e-05	YP_007053303	COG2319	WD40 repeat	R	General function prediction only ;
XP_020449746.1	LOW QUALITY PROTEIN: nuclear factor NF-kappa-B p105 subunit	109956744	0.35	5e-21	YP_006450041	COG0666	Ankyrin repeat	T	Signal transduction mechanisms ;
XP_020449759.1	matrin-3-like isoform X1	109956751	0.21	2e-13	YP_003309101	COG5183	E3 ubiquitin-protein ligase DOA10	O	Posttranslational modification, protein turnover, chaperones ;
XP_020449848.1	D-tyrosyl-tRNA(Tyr) deacylase 1	109956824	0.48	4e-36	YP_001997995	COG1490	D-Tyr-tRNAtyr deacylase	J	Translation, ribosomal structure and biogenesis ;
XP_020449869.1	elongation factor 1-alpha 1-like	109956834	0.56	0.0	YP_004780353	COG5256	Translation elongation factor EF-1alpha (GTPase)	J	Translation, ribosomal structure and biogenesis ;
XP_020449916.1	LOW QUALITY PROTEIN: serine/threonine-protein kinase 10-like	109956845	0.26	7e-26	YP_007468874	COG0515	Serine/threonine protein kinase	T	Signal transduction mechanisms ;
XP_020449925.1	acyl-CoA dehydrogenase family member 11-like	109956855	0.48	1e-149	YP_001278600	COG1960	Acyl-CoA dehydrogenase related to the alkylation response protein AidB	I	Lipid transport and metabolism ;
XP_020450014.1	clustered mitochondria protein homolog	109956902	0.32	1e-11	YP_002461739	COG4995	Uncharacterized conserved protein, contains CHAT domain	S	Function unknown ;
XP_020450093.1	LOW QUALITY PROTEIN: transmembrane protein 2	109956940	0.33	5e-41	YP_004692138	COG4990	Uncharacterized protein YvpB	S	Function unknown ;
XP_020450145.1	MORC family CW-type zinc finger protein 2	109956968	0.34	7e-06	YP_006461370	COG0323	DNA mismatch repair ATPase MutL	L	Replication, recombination and repair ;
XP_020450242.1	cyclin-dependent kinase 7	109957017	0.31	2e-26	YP_002763346	COG0515	Serine/threonine protein kinase	T	Signal transduction mechanisms ;
XP_020450321.1	formin-like protein 2	109957075	0.25	7e-06	YP_007062704	COG3170	Tfp pilus assembly protein FimV	NW	Cell motility ; Extracellular structures ;
XP_020450328.1	thiosulfate sulfurtransferase/rhodanese-like domain-containing protein 1 isoform X1	109957077	0.34	8e-15	YP_003961679	COG0607	Rhodanese-related sulfurtransferase	P	Inorganic ion transport and metabolism ;
XP_020450393.1	dehydrogenase/reductase SDR family member 9 isoform X1	109957112	0.38	2e-44	YP_007128351	COG1028	NAD(P)-dependent dehydrogenase, short-chain alcohol dehydrogenase family	IQR	Lipid transport and metabolism ; Secondary metabolites biosynthesis, transport and catabolism ; General function prediction only ;
XP_020450441.1	transformer-2 protein homolog beta isoform X1	109957135	0.49	2e-13	YP_001996504	COG0724	RNA recognition motif (RRM) domain	J	Translation, ribosomal structure and biogenesis ;
XP_020450476.1	LOW QUALITY PROTEIN: tetratricopeptide repeat protein 21B	109957164	0.2	2e-08	YP_722369	COG1216	Glycosyltransferase, GT2 family	G	Carbohydrate transport and metabolism ;
XP_020450477.1	polypeptide N-acetylgalactosaminyltransferase 3	109957165	0.3	6e-19	YP_007201310	COG3209	Uncharacterized conserved protein RhaS, contains 28 RHS repeats	R	General function prediction only ;
XP_020450513.1	leucine-rich repeat and calponin homology domain-containing protein 4	109957188	0.41	1e-29	YP_007055001	COG4886	Leucine-rich repeat (LRR) protein	K	Transcription ;
XP_020450548.1	grpE protein homolog 1%2C mitochondrial	109957202	0.43	9e-37	YP_001527202	COG0576	Molecular chaperone GrpE (heat shock protein)	O	Posttranslational modification, protein turnover, chaperones ;
XP_020450569.1	SH3 domain and tetratricopeptide repeat-containing protein 1 isoform X1	109957212	0.23	2e-20	YP_722460	COG0457	Tetratricopeptide (TPR) repeat	R	General function prediction only ;
XP_020450574.1	echinoderm microtubule-associated protein-like 3 isoform X1	109957215	0.21	1e-17	YP_003887875	COG2319	WD40 repeat	R	General function prediction only ;
XP_020450682.1	macrophage migration inhibitory factor	109957277	0.35	4e-20	YP_115190	COG1942	Phenylpyruvate tautomerase PptA, 4-oxalocrotonate tautomerase family	Q	Secondary metabolites biosynthesis, transport and catabolism ;
XP_020450766.1	prostaglandin E synthase 2	109957323	0.31	1e-33	YP_003263165	COG0625	Glutathione S-transferase	O	Posttranslational modification, protein turnover, chaperones ;
XP_020450784.1	39S ribosomal protein L1%2C mitochondrial	109957332	0.29	3e-14	NP_214328	COG0081	Ribosomal protein L1	J	Translation, ribosomal structure and biogenesis ;
XP_020450850.1	serine/threonine-protein phosphatase 2A catalytic subunit beta isoform	109957364	0.32	5e-39	YP_001541554	COG0639	Diadenosine tetraphosphatase ApaH/serine/threonine protein phosphatase, PP2A family	T	Signal transduction mechanisms ;
XP_020450864.1	bile salt-activated lipase-like isoform X1	109957370	0.32	2e-58	YP_003297898	COG2272	Carboxylesterase type B	I	Lipid transport and metabolism ;
XP_020450984.1	DNA excision repair protein ERCC-6-like	109957437	0.33	5e-73	YP_003955642	COG4715	Uncharacterized conserved protein, contains Zn finger domain	S	Function unknown ;
XP_020451400.1	dipeptidyl aminopeptidase-like protein 6 isoform X1	109957670	0.26	1e-82	YP_004448173	COG1506	Dipeptidyl aminopeptidase/acylaminoacyl peptidase	E	Amino acid transport and metabolism ;
XP_020451411.1	PAS domain-containing serine/threonine-protein kinase	109957673	0.3	1e-24	YP_290417	COG0515	Serine/threonine protein kinase	T	Signal transduction mechanisms ;
XP_020451437.1	phosphoribosyltransferase domain-containing protein 1-like	109957686	0.39	2e-27	YP_004281735	COG0634	Hypoxanthine-guanine phosphoribosyltransferase	F	Nucleotide transport and metabolism ;
XP_020451442.1	exosome complex component RRP41	109957689	0.44	4e-58	NP_613666	COG0689	Ribonuclease PH	J	Translation, ribosomal structure and biogenesis ;
XP_020451455.1	long-chain-fatty-acid--CoA ligase 3-like	109957698	0.29	4e-76	YP_005846047	COG1022	Long-chain acyl-CoA synthetase (AMP-forming)	I	Lipid transport and metabolism ;
XP_020451495.1	NAD-dependent protein deacylase sirtuin-5%2C mitochondrial-like isoform X1	109957715	0.44	5e-71	YP_008147283	COG0846	NAD-dependent protein deacetylase, SIR2 family	O	Posttranslational modification, protein turnover, chaperones ;
XP_020451504.1	desmoglein-2-like isoform X1	109957720	0.26	1e-25	YP_001340533	COG3210	Large exoprotein involved in heme utilization or adhesion	U	Intracellular trafficking, secretion, and vesicular transport ;
XP_020451545.1	5-AMP-activated protein kinase subunit gamma-1-like isoform X1	109957758	0.31	5e-10	YP_003483678	COG0517	CBS domain	T	Signal transduction mechanisms ;
XP_020451584.1	protein-L-isoaspartate O-methyltransferase domain-containing protein 1	109957779	0.28	1e-18	YP_001435466	COG2518	Protein-L-isoaspartate O-methyltransferase	O	Posttranslational modification, protein turnover, chaperones ;
XP_020451608.1	THAP domain-containing protein 4	109957791	0.28	2e-10	YP_003515014	COG4044	Uncharacterized protein	S	Function unknown ;
XP_020451750.1	diacylglycerol kinase epsilon	109957870	0.26	4e-08	YP_001322512	COG1597	Diacylglycerol kinase family enzyme	IR	Lipid transport and metabolism ; General function prediction only ;
XP_020451976.1	putative bifunctional UDP-N-acetylglucosamine transferase and deubiquitinase ALG13 isoform X1	109958013	0.34	2e-10	YP_004772690	COG5017	UDP-N-acetylglucosamine transferase subunit ALG13	G	Carbohydrate transport and metabolism ;
XP_020452049.1	pyruvate dehydrogenase (acetyl-transferring) kinase isozyme 1%2C mitochondrial	109958057	0.28	9e-07	YP_004988162	COG2205	K+-sensing histidine kinase KdpD	T	Signal transduction mechanisms ;
XP_020452243.1	LOW QUALITY PROTEIN: neuronal growth regulator 1	109958160	0.26	4e-08	YP_001819945	COG5276	Uncharacterized conserved protein	S	Function unknown ;
XP_020452323.1	actin-like protein 6A isoform X1	109958203	0.26	1e-41	YP_003266114	COG5277	Actin-related protein	Z	Cytoskeleton ;
XP_020452412.1	threonylcarbamoyladenosine tRNA methylthiotransferase isoform X1	109958246	0.36	2e-87	NP_579641	COG0621	tRNA A37 methylthiotransferase MiaB	J	Translation, ribosomal structure and biogenesis ;
XP_020452418.1	mitofusin-1	109958251	0.25	8e-14	YP_003369997	COG0699	Replication fork clamp-binding protein CrfC (dynamin-like GTPase family)	L	Replication, recombination and repair ;
XP_020452476.1	PEX5-related protein isoform X1	109958286	0.26	6e-16	YP_001655194	COG0457	Tetratricopeptide (TPR) repeat	R	General function prediction only ;
XP_020452523.1	spastin	109958322	0.45	1e-63	YP_003816389	COG0464	AAA+-type ATPase, SpoVK/Ycf46/Vps4 family	MDT	Cell wall/membrane/envelope biogenesis ; Cell cycle control, cell division, chromosome partitioning ; Signal transduction mechanisms ;
XP_020452676.1	dynactin subunit 6	109958411	0.28	3e-07	YP_007835078	COG0663	Carbonic anhydrase or acetyltransferase, isoleucine patch superfamily	R	General function prediction only ;
XP_020452720.1	cyclin-dependent kinase 4 inhibitor D	109958429	0.42	8e-18	YP_002730164	COG0666	Ankyrin repeat	T	Signal transduction mechanisms ;
XP_020452731.1	ribonuclease H2 subunit A	109958434	0.39	1e-37	YP_003902056	COG0164	Ribonuclease HII	L	Replication, recombination and repair ;
XP_020452761.1	glyoxylate reductase/hydroxypyruvate reductase-like	109958456	0.48	2e-98	YP_517906	COG1052	Lactate dehydrogenase or related 2-hydroxyacid dehydrogenase	CHR	Energy production and conversion ; Coenzyme transport and metabolism ; General function prediction only ;
XP_020452789.1	structural maintenance of chromosomes protein 2	109958462	0.25	2e-80	NP_126050	COG1196	Chromosome segregation ATPase	D	Cell cycle control, cell division, chromosome partitioning ;
XP_020452941.1	uncharacterized protein LOC109958561	109958561	0.31	8e-41	YP_004972319	COG0823	Periplasmic component of the Tol biopolymer transport system	U	Intracellular trafficking, secretion, and vesicular transport ;
XP_020452999.1	ribonucleoside-diphosphate reductase subunit M2 B	109958595	0.66	1e-160	YP_006255029	COG0208	Ribonucleotide reductase beta subunit, ferritin-like domain	F	Nucleotide transport and metabolism ;
XP_020453017.1	LOW QUALITY PROTEIN: zinc transporter 8	109958603	0.26	5e-37	YP_004981061	COG1230	Co/Zn/Cd efflux system component	P	Inorganic ion transport and metabolism ;
XP_020453058.1	proteasome assembly chaperone 2	109958617	0.32	6e-05	YP_003178641	COG1938	Predicted ATP-dependent carboligase, ATP-grasp superfamily	R	General function prediction only ;
XP_020453063.1	neurocalcin-delta B	109958619	0.27	2e-09	YP_007146260	COG5126	Ca2+-binding protein, EF-hand superfamily	T	Signal transduction mechanisms ;
XP_020453096.1	RNA-binding motif%2C single-stranded-interacting protein 3 isoform X1	109958633	0.5	6e-11	YP_006434195	COG0724	RNA recognition motif (RRM) domain	J	Translation, ribosomal structure and biogenesis ;
XP_020453153.1	A-kinase anchor protein 9	109958658	0.2	5e-05	YP_003152523	COG1196	Chromosome segregation ATPase	D	Cell cycle control, cell division, chromosome partitioning ;
XP_020453250.1	splicing factor 3B subunit 4	109958720	0.4	3e-11	YP_003166278	COG0724	RNA recognition motif (RRM) domain	J	Translation, ribosomal structure and biogenesis ;
XP_020453290.1	N(G)%2CN(G)-dimethylarginine dimethylaminohydrolase 2-like	109958743	0.3	1e-13	YP_004097833	COG1834	N-Dimethylarginine dimethylaminohydrolase	E	Amino acid transport and metabolism ;
XP_020453378.1	tRNA-dihydrouridine(47) synthase [NAD(P)(+)]-like isoform X1	109958801	0.38	4e-45	YP_001179406	COG0042	tRNA-dihydrouridine synthase	J	Translation, ribosomal structure and biogenesis ;
XP_020453441.1	protein kinase C beta type isoform X1	109958847	0.34	2e-30	YP_645024	COG0515	Serine/threonine protein kinase	T	Signal transduction mechanisms ;
XP_020453448.1	GTPase IMAP family member 4-like isoform X1	109958852	0.29	5e-05	YP_007159213	COG3596	Predicted GTPase	R	General function prediction only ;
XP_020453563.1	V-type proton ATPase 16 kDa proteolipid subunit	109958927	0.28	4e-11	NP_815215	COG0636	FoF1-type ATP synthase, membrane subunit c/Archaeal/vacuolar-type H+-ATPase, subunit K	C	Energy production and conversion ;
XP_020453612.1	U3 small nucleolar RNA-interacting protein 2	109958956	0.28	6e-31	YP_001278320	COG2319	WD40 repeat	R	General function prediction only ;
XP_020453664.1	peptidyl-prolyl cis-trans isomerase FKBP5-like	109958988	0.46	4e-25	YP_007072000	COG0545	FKBP-type peptidyl-prolyl cis-trans isomerase	O	Posttranslational modification, protein turnover, chaperones ;
XP_020453703.1	serine/arginine-rich splicing factor 3-like	109959009	0.38	7e-09	YP_005062876	COG0724	RNA recognition motif (RRM) domain	J	Translation, ribosomal structure and biogenesis ;
XP_020453726.1	hepatocyte growth factor-like protein	109959018	0.29	3e-21	YP_005369324	COG5640	Secreted trypsin-like serine protease	O	Posttranslational modification, protein turnover, chaperones ;
XP_020453741.1	TAR DNA-binding protein 43-like isoform X1	109959029	0.45	4e-09	YP_003709088	COG0724	RNA recognition motif (RRM) domain	J	Translation, ribosomal structure and biogenesis ;
XP_020453859.1	serine/threonine-protein kinase TAO3	109959094	0.3	5e-24	YP_007036961	COG0515	Serine/threonine protein kinase	T	Signal transduction mechanisms ;
XP_020453916.1	uncharacterized protein LOC109959124	109959124	0.63	5e-49	YP_007129755	COG0537	Diadenosine tetraphosphate (Ap4A) hydrolase or other HIT family hydrolase	FGR	Nucleotide transport and metabolism ; Carbohydrate transport and metabolism ; General function prediction only ;
XP_020453926.1	uncharacterized protein LOC109959134	109959134	0.44	2e-61	YP_004215995	COG1028	NAD(P)-dependent dehydrogenase, short-chain alcohol dehydrogenase family	IQR	Lipid transport and metabolism ; Secondary metabolites biosynthesis, transport and catabolism ; General function prediction only ;
XP_020453927.1	peptidyl-prolyl cis-trans isomerase-like 3	109959135	0.53	3e-58	YP_005845634	COG0652	Peptidyl-prolyl cis-trans isomerase (rotamase) - cyclophilin family	O	Posttranslational modification, protein turnover, chaperones ;
XP_020453962.1	replication factor C subunit 5	109959154	0.43	4e-90	NP_280914	COG0470	DNA polymerase III, delta prime subunit	L	Replication, recombination and repair ;
XP_020453969.1	neural cell adhesion molecule 1-like isoform X3	109959159	0.27	1e-06	YP_008736348	COG4733	Phage-related protein, tail component	X	Mobilome: prophages, transposons;
XP_020454254.1	FAD-dependent oxidoreductase domain-containing protein 1 isoform X1	109959337	0.41	1e-108	YP_524469	COG0665	Glycine/D-amino acid oxidase (deaminating)	E	Amino acid transport and metabolism ;
XP_020454273.1	GATS-like protein 2 isoform X1	109959344	0.32	6e-08	YP_645606	COG3603	Uncharacterized protein	S	Function unknown ;
XP_020454289.1	S1 RNA-binding domain-containing protein 1	109959352	0.37	1e-147	YP_007212160	COG2183	Transcriptional accessory protein Tex/SPT6	K	Transcription ;
XP_020454417.1	WD repeat-containing protein 44	109959418	0.25	9e-19	YP_001277689	COG2319	WD40 repeat	R	General function prediction only ;
XP_020454648.1	ras-related protein Rab-6A isoform X2	109959540	0.36	8e-23	YP_004465499	COG1100	GTPase SAR1 family domain	R	General function prediction only ;
XP_020454716.1	serine/threonine-protein kinase PAK 3 isoform X1	109959578	0.35	3e-31	YP_008737799	COG0515	Serine/threonine protein kinase	T	Signal transduction mechanisms ;
XP_020454769.1	spermine synthase	109959604	0.29	2e-23	YP_741181	COG0421	Spermidine synthase	E	Amino acid transport and metabolism ;
XP_020454809.1	stromal cell-derived factor 2-like protein 1	109959633	0.37	8e-16	YP_004454837	COG1928	Dolichyl-phosphate-mannose--protein O-mannosyl transferase	O	Posttranslational modification, protein turnover, chaperones ;
XP_020454834.1	anaphase-promoting complex subunit 7	109959653	0.25	5e-11	YP_723492	COG4976	Predicted methyltransferase, contains TPR repeat	R	General function prediction only ;
XP_020454919.1	serine/threonine-protein phosphatase PP1-gamma catalytic subunit	109959693	0.35	8e-42	YP_008797523	COG0639	Diadenosine tetraphosphatase ApaH/serine/threonine protein phosphatase, PP2A family	T	Signal transduction mechanisms ;
XP_020454931.1	protein-lysine N-methyltransferase METTL10 isoform X1	109959700	0.26	9e-10	YP_942784	COG0500	SAM-dependent methyltransferase	QR	Secondary metabolites biosynthesis, transport and catabolism ; General function prediction only ;
XP_020454988.1	ubiquitin-conjugating enzyme E2 L3	109959734	0.32	7e-18	YP_008797956	COG5078	Ubiquitin-protein ligase	O	Posttranslational modification, protein turnover, chaperones ;
XP_020454995.1	DNA topoisomerase 3-beta-1 isoform X1	109959739	0.32	1e-107	YP_003542001	COG0551	ssDNA-binding Zn-finger and Zn-ribbon domains of topoisomerase 1	L	Replication, recombination and repair ;
XP_020455050.1	glutamyl aminopeptidase isoform X1	109959769	0.31	1e-142	YP_006773912	COG0308	Aminopeptidase N	E	Amino acid transport and metabolism ;
XP_020455209.1	malonyl-CoA-acyl carrier protein transacylase%2C mitochondrial	109959846	0.41	4e-72	YP_003370260	COG0331	Malonyl CoA-acyl carrier protein transacylase	I	Lipid transport and metabolism ;
XP_020455347.1	dnaJ homolog subfamily C member 9	109959924	0.54	5e-16	YP_001878063	COG0484	DnaJ-class molecular chaperone with C-terminal Zn finger domain	O	Posttranslational modification, protein turnover, chaperones ;
XP_020455446.1	uncharacterized protein LOC109959990	109959990	0.4	2e-11	YP_003198615	COG0724	RNA recognition motif (RRM) domain	J	Translation, ribosomal structure and biogenesis ;
XP_020455462.1	Sjoegren syndrome/scleroderma autoantigen 1	109960000	0.29	1e-05	NP_280982	COG1645	Uncharacterized Zn-finger containing protein, UPF0148 family	R	General function prediction only ;
XP_020455577.1	N-alpha-acetyltransferase 50 isoform X1	109960075	0.35	5e-14	YP_003815714	COG0456	Ribosomal protein S18 acetylase RimI and related acetyltransferases	J	Translation, ribosomal structure and biogenesis ;
XP_020455579.1	brefeldin A-inhibited guanine nucleotide-exchange protein 1 isoform X1	109960076	0.4	9e-36	YP_007567780	COG5307	Guanine-nucleotide exchange factor, contains Sec7 domain	R	General function prediction only ;
XP_020455688.1	exosome complex exonuclease RRP44	109960138	0.34	4e-88	YP_006723212	COG0557	Exoribonuclease R	K	Transcription ;
XP_020455787.1	elastin-like	109960206	0.29	4e-06	YP_001423793	COG2948	Type IV secretory pathway, VirB10 components	U	Intracellular trafficking, secretion, and vesicular transport ;
XP_020455823.1	phosphoserine phosphatase isoform X1	109960228	0.39	2e-42	YP_004916320	COG0560	Phosphoserine phosphatase	E	Amino acid transport and metabolism ;
XP_020455834.1	complement C1q tumor necrosis factor-related protein 5	109960235	0.32	6e-08	YP_001865285	COG3468	Type V secretory pathway, adhesin AidA	MU	Cell wall/membrane/envelope biogenesis ; Intracellular trafficking, secretion, and vesicular transport ;
XP_020455883.1	tetratricopeptide repeat protein 12	109960259	0.28	3e-10	YP_007141410	COG0457	Tetratricopeptide (TPR) repeat	R	General function prediction only ;
XP_020455941.1	maltase-glucoamylase%2C intestinal-like	109960299	0.35	3e-40	YP_003705400	COG1501	Alpha-glucosidase, glycosyl hydrolase family GH31	G	Carbohydrate transport and metabolism ;
XP_020455958.1	heat shock 70 kDa protein 13	109960314	0.41	8e-84	YP_004102992	COG0443	Molecular chaperone DnaK (HSP70)	O	Posttranslational modification, protein turnover, chaperones ;
XP_020456118.1	mitochondrial intermediate peptidase	109960392	0.29	5e-74	YP_003956088	COG0339	Zn-dependent oligopeptidase	E	Amino acid transport and metabolism ;
XP_020456153.1	ribosomal protein S6 kinase alpha-4-like	109960410	0.31	9e-27	YP_827085	COG0823	Periplasmic component of the Tol biopolymer transport system	U	Intracellular trafficking, secretion, and vesicular transport ;
XP_020456252.1	dehydrogenase/reductase SDR family member 11	109960466	0.37	1e-49	YP_004339556	COG4221	NADP-dependent 3-hydroxy acid dehydrogenase YdfG	C	Energy production and conversion ;
XP_020456336.1	glycerol-3-phosphate dehydrogenase%2C mitochondrial-like isoform X1	109960524	0.5	0.0	YP_004058430	COG0578	Glycerol-3-phosphate dehydrogenase	C	Energy production and conversion ;
XP_020456345.1	protein boule-like	109960528	0.36	2e-11	YP_001424629	COG0724	RNA recognition motif (RRM) domain	J	Translation, ribosomal structure and biogenesis ;
XP_020456352.1	angio-associated migratory cell protein	109960534	0.26	7e-34	YP_004050921	COG4249	Uncharacterized protein, contains caspase domain	R	General function prediction only ;
XP_020456429.1	STE20-like serine/threonine-protein kinase isoform X1	109960572	0.32	3e-29	YP_005058198	COG1196	Chromosome segregation ATPase	D	Cell cycle control, cell division, chromosome partitioning ;
XP_020456439.1	endothelial differentiation-related factor 1	109960583	0.4	6e-06	YP_008055337	COG1813	Archaeal ribosome-binding protein aMBF1, putative translation factor, contains Zn-ribbon and HTH domains	J	Translation, ribosomal structure and biogenesis ;
XP_020456450.1	alanine--glyoxylate aminotransferase 2%2C mitochondrial	109960590	0.45	1e-143	YP_001817512	COG0160	4-aminobutyrate aminotransferase or related aminotransferase	E	Amino acid transport and metabolism ;
XP_020456455.1	surfeit locus protein 4 isoform X1	109960594	0.33	5e-07	YP_001019211	COG2259	Uncharacterized membrane protein YphA, DoxX/SURF4 family	S	Function unknown ;
XP_020456607.1	exosome complex component RRP4	109960681	0.33	7e-16	YP_686580	COG1097	Exosome complex RNA-binding protein Rrp4, contains S1 and KH domains	J	Translation, ribosomal structure and biogenesis ;
XP_020456705.1	hydroxymethylglutaryl-CoA synthase%2C cytoplasmic-like isoform X1	109960743	0.34	2e-56	YP_632442	COG3425	3-hydroxy-3-methylglutaryl CoA synthase	I	Lipid transport and metabolism ;
XP_020456708.1	peptidyl-glycine alpha-amidating monooxygenase isoform X1	109960744	0.26	1e-25	YP_008800719	COG3391	DNA-binding beta-propeller fold protein YncE	R	General function prediction only ;
XP_020456728.1	tropomyosin beta chain isoform X3	109960752	0.24	9e-06	YP_005069503	COG3551	Uncharacterized protein	S	Function unknown ;
XP_020456729.1	tropomyosin beta chain isoform X4	109960752	0.25	4e-07	YP_005069503	COG3551	Uncharacterized protein	S	Function unknown ;
XP_020456754.1	galactose-1-phosphate uridylyltransferase isoform X1	109960761	0.6	1e-151	NP_245973	COG1085	Galactose-1-phosphate uridylyltransferase	G	Carbohydrate transport and metabolism ;
XP_020456803.1	WD repeat-containing protein 91	109960791	0.23	5e-12	YP_001658758	COG2319	WD40 repeat	R	General function prediction only ;
XP_020456864.1	cyclin-dependent kinase 9	109960829	0.3	1e-21	YP_007203931	COG0515	Serine/threonine protein kinase	T	Signal transduction mechanisms ;
XP_020457155.1	serine racemase isoform X1	109960985	0.4	7e-51	YP_007838212	COG2061	Uncharacterized conserved protein, contains ACT domain	R	General function prediction only ;
XP_020457156.1	protein phosphatase 1B isoform X1	109960982	0.28	2e-17	YP_003709340	COG0631	Serine/threonine protein phosphatase PrpC	T	Signal transduction mechanisms ;
XP_020457265.1	fucose mutarotase	109961056	0.54	2e-42	YP_004643556	COG4154	L-fucose mutarotase/ribose pyranase, RbsD/FucU family	G	Carbohydrate transport and metabolism ;
XP_020457288.1	metaxin-2 isoform X2	109961068	0.29	7e-22	YP_001516929	COG0625	Glutathione S-transferase	O	Posttranslational modification, protein turnover, chaperones ;
XP_020457357.1	LOW QUALITY PROTEIN: phosphoglycerate mutase 1-like	109961103	0.58	2e-98	YP_001999091	COG0588	Phosphoglycerate mutase (BPG-dependent)	G	Carbohydrate transport and metabolism ;
XP_020457442.1	mitotic spindle-associated MMXD complex subunit MIP18	109961143	0.32	4e-07	YP_432697	COG2151	Metal-sulfur cluster biosynthetic enzyme	O	Posttranslational modification, protein turnover, chaperones ;
XP_020457509.1	adenosine kinase-like isoform X1	109961183	0.27	2e-23	YP_001837915	COG0524	Sugar or nucleoside kinase, ribokinase family	G	Carbohydrate transport and metabolism ;
XP_020457554.1	mitochondrial ribosome-associated GTPase 1	109961224	0.34	7e-40	YP_002773091	COG1161	Ribosome biogenesis GTPase A	J	Translation, ribosomal structure and biogenesis ;
XP_020457566.1	nicotinate phosphoribosyltransferase	109961233	0.37	3e-99	YP_003089277	COG1488	Nicotinic acid phosphoribosyltransferase	H	Coenzyme transport and metabolism ;
XP_020457569.1	pyrroline-5-carboxylate reductase 3	109961235	0.44	3e-65	YP_004626130	COG0345	Pyrroline-5-carboxylate reductase	E	Amino acid transport and metabolism ;
XP_020457617.1	collagen alpha-1(XVIII) chain-like	109961271	0.3	6e-43	YP_002769792	COG5295	Autotransporter adhesin	UW	Intracellular trafficking, secretion, and vesicular transport ; Extracellular structures ;
XP_020457633.1	ankyrin repeat domain-containing protein 49 isoform X1	109961288	0.34	7e-17	YP_002727174	COG0666	Ankyrin repeat	T	Signal transduction mechanisms ;
XP_020457642.1	succinate--CoA ligase [ADP/GDP-forming] subunit alpha%2C mitochondrial isoform X1	109961292	0.72	1e-152	YP_006372429	COG0074	Succinyl-CoA synthetase, alpha subunit	C	Energy production and conversion ;
XP_020457758.1	WD40 repeat-containing protein SMU1-like isoform X2	109961356	0.29	1e-34	NP_927302	COG2319	WD40 repeat	R	General function prediction only ;
XP_020457928.1	U2 snRNP-associated SURP motif-containing protein isoform X1	109961459	0.37	7e-10	YP_001840469	COG0724	RNA recognition motif (RRM) domain	J	Translation, ribosomal structure and biogenesis ;
XP_020457966.1	D-beta-hydroxybutyrate dehydrogenase%2C mitochondrial	109961476	0.37	5e-31	YP_007128351	COG1028	NAD(P)-dependent dehydrogenase, short-chain alcohol dehydrogenase family	IQR	Lipid transport and metabolism ; Secondary metabolites biosynthesis, transport and catabolism ; General function prediction only ;
XP_020458202.1	S-adenosylmethionine synthase	109961602	0.59	1e-162	NP_814529	COG0192	S-adenosylmethionine synthetase	H	Coenzyme transport and metabolism ;
XP_020458297.1	ras-related protein Rab-8B	109961644	0.37	7e-29	YP_008431664	COG1100	GTPase SAR1 family domain	R	General function prediction only ;
XP_020458300.1	integrin alpha-9	109961642	0.28	3e-12	YP_008148437	COG5555	Cytolysin, a secreted calcineurin-like phosphatase	U	Intracellular trafficking, secretion, and vesicular transport ;
XP_020458322.1	golgin subfamily B member 1-like	109961660	0.2	2e-05	YP_007284146	COG1196	Chromosome segregation ATPase	D	Cell cycle control, cell division, chromosome partitioning ;
XP_020458339.1	katanin p80 WD40 repeat-containing subunit B1	109961672	0.37	4e-51	YP_007054747	COG2319	WD40 repeat	R	General function prediction only ;
XP_020458359.1	hemicentin-1	109961693	0.21	8e-62	YP_004385106	COG1520	Outer membrane protein assembly factor BamB, contains PQQ-like beta-propeller repeat	M	Cell wall/membrane/envelope biogenesis ;
XP_020458366.1	receptor-type tyrosine-protein phosphatase C	109961699	0.3	1e-27	YP_004651960	COG5599	Protein tyrosine phosphatase	T	Signal transduction mechanisms ;
XP_020458384.1	tyrosine-protein kinase JAK1	109961706	0.27	5e-21	YP_002431860	COG0515	Serine/threonine protein kinase	T	Signal transduction mechanisms ;
XP_020458613.1	tyrosine-protein kinase Mer	109961806	0.27	2e-18	YP_001958461	COG0666	Ankyrin repeat	T	Signal transduction mechanisms ;
XP_020458620.1	NADH dehydrogenase [ubiquinone] 1 alpha subcomplex subunit 9%2C mitochondrial	109961814	0.38	6e-53	YP_006369606	COG0702	Uncharacterized conserved protein YbjT, contains NAD(P)-binding and DUF2867 domains	R	General function prediction only ;
XP_020458633.1	mitogen-activated protein kinase 12-like	109961826	0.3	6e-25	YP_643282	COG2815	PASTA domain, binds beta-lactams	M	Cell wall/membrane/envelope biogenesis ;
XP_020458788.1	DNA primase large subunit	109961913	0.33	3e-06	YP_003668410	COG2219	Eukaryotic-type DNA primase, large subunit	L	Replication, recombination and repair ;
XP_020458808.1	isoaspartyl peptidase/L-asparaginase-like	109961921	0.44	1e-75	YP_589629	COG1446	Isoaspartyl peptidase or L-asparaginase, Ntn-hydrolase superfamily	E	Amino acid transport and metabolism ;
XP_020458934.1	LOW QUALITY PROTEIN: DNA mismatch repair protein Msh6	109961974	0.28	4e-87	NP_622975	COG0249	DNA mismatch repair ATPase MutS	L	Replication, recombination and repair ;
XP_020459166.1	chymotrypsin-like elastase family member 3B	109962099	0.34	2e-35	YP_001543293	COG5640	Secreted trypsin-like serine protease	O	Posttranslational modification, protein turnover, chaperones ;
XP_020459223.1	chromodomain-helicase-DNA-binding protein 1-like	109962132	0.36	5e-74	YP_007222740	COG0553	Superfamily II DNA or RNA helicase, SNF2 family	KL	Transcription ; Replication, recombination and repair ;
XP_020459310.1	heat shock protein HSP 90-alpha 1-like	109962179	0.41	1e-109	YP_634186	COG0326	Molecular chaperone, HSP90 family	O	Posttranslational modification, protein turnover, chaperones ;
XP_020459414.1	ubiquitin-like protein fubi and ribosomal protein S30	109962231	0.48	3e-05	YP_001191800	COG4919	Ribosomal protein S30	J	Translation, ribosomal structure and biogenesis ;
XP_020459421.1	tRNA (adenine(58)-N(1))-methyltransferase non-catalytic subunit TRM6	109962236	0.3	9e-05	YP_003669578	COG2519	tRNA A58 N-methylase Trm61	J	Translation, ribosomal structure and biogenesis ;
XP_020459434.1	atypical kinase COQ8A%2C mitochondrial	109962246	0.38	2e-92	YP_457917	COG0661	Predicted unusual protein kinase regulating ubiquinone biosynthesis, AarF/ABC1/UbiB family	HT	Coenzyme transport and metabolism ; Signal transduction mechanisms ;
XP_020459530.1	protein farnesyltransferase subunit beta-like	109962295	0.29	3e-09	YP_004903591	COG5029	Prenyltransferase, beta subunit	OI	Posttranslational modification, protein turnover, chaperones ; Lipid transport and metabolism ;
XP_020459605.1	receptor-type tyrosine-protein phosphatase kappa isoform X1	109962328	0.29	1e-24	YP_004651960	COG5599	Protein tyrosine phosphatase	T	Signal transduction mechanisms ;
XP_020459664.1	dihydropyrimidinase-related protein 5-like	109962349	0.45	1e-142	YP_270711	COG0044	Dihydroorotase or related cyclic amidohydrolase	F	Nucleotide transport and metabolism ;
XP_020459683.1	nucleoporin Nup43	109962357	0.27	3e-07	YP_003341698	COG2319	WD40 repeat	R	General function prediction only ;
XP_020459807.1	probable carboxypeptidase X1	109962440	0.29	2e-47	YP_001741849	COG4412	Bacillopeptidase F, M6 metalloprotease family	O	Posttranslational modification, protein turnover, chaperones ;
XP_020459815.1	striatin isoform X1	109962445	0.26	8e-30	YP_003300732	COG5635	Predicted NTPase, NACHT family domain	T	Signal transduction mechanisms ;
XP_020459904.1	mitogen-activated protein kinase kinase kinase 15	109962489	0.33	9e-27	YP_004271969	COG1413	HEAT repeat	R	General function prediction only ;
XP_020459989.1	protein-arginine deiminase type-2 isoform X1	109962513	0.26	1e-32	YP_007113847	COG1193	dsDNA-specific endonuclease/ATPase MutS2	L	Replication, recombination and repair ;
XP_020460101.1	kelch domain-containing protein 4	109962588	0.3	5e-14	YP_008154472	COG3055	N-acetylneuraminic acid mutarotase	M	Cell wall/membrane/envelope biogenesis ;
XP_020460102.1	serine/threonine-protein kinase SRK2H-like	109962589	0.34	1e-33	YP_004223283	COG0515	Serine/threonine protein kinase	T	Signal transduction mechanisms ;
XP_020460218.1	zinc finger protein 665-like	109962665	0.3	2e-07	YP_004117948	COG5048	FOG: Zn-finger	R	General function prediction only ;
XP_020460238.1	Golgi reassembly-stacking protein 1	109962677	0.31	2e-06	YP_002522267	COG0750	Membrane-associated protease RseP, regulator of RpoE activity	OK	Posttranslational modification, protein turnover, chaperones ; Transcription ;
XP_020460299.1	LOW QUALITY PROTEIN: helicase SRCAP	109962708	0.39	2e-51	YP_007297659	COG4715	Uncharacterized conserved protein, contains Zn finger domain	S	Function unknown ;
XP_020460423.1	LOW QUALITY PROTEIN: ATP-dependent RNA helicase DHX8	109962770	0.39	1e-127	YP_003133216	COG1643	HrpA-like RNA helicase	J	Translation, ribosomal structure and biogenesis ;
XP_020460579.1	dual specificity mitogen-activated protein kinase kinase 4-like isoform X1	109962855	0.28	2e-21	YP_007204318	COG0515	Serine/threonine protein kinase	T	Signal transduction mechanisms ;
XP_020460596.1	peptidyl-prolyl cis-trans isomerase A-like isoform X1	109962869	0.72	9e-84	YP_007203529	COG0652	Peptidyl-prolyl cis-trans isomerase (rotamase) - cyclophilin family	O	Posttranslational modification, protein turnover, chaperones ;
XP_020460639.1	leucine-rich repeat-containing protein 20	109962890	0.33	5e-14	YP_003340216	COG4886	Leucine-rich repeat (LRR) protein	K	Transcription ;
XP_020460720.1	catechol O-methyltransferase domain-containing protein 1 isoform X1	109962915	0.59	1e-87	YP_007108508	COG4122	Predicted O-methyltransferase YrrM	R	General function prediction only ;
XP_020460763.1	DNA mismatch repair protein Msh2	109962934	0.35	5e-94	NP_622975	COG0249	DNA mismatch repair ATPase MutS	L	Replication, recombination and repair ;
XP_020460818.1	ectonucleoside triphosphate diphosphohydrolase 1-like isoform X1	109962955	0.26	8e-25	YP_007567828	COG5371	Golgi nucleoside diphosphatase	F	Nucleotide transport and metabolism ;
XP_020460855.1	uroporphyrinogen-III synthase	109962977	0.36	2e-40	YP_003571624	COG1587	Uroporphyrinogen-III synthase	H	Coenzyme transport and metabolism ;
XP_020460887.1	caspase-7	109963005	0.26	4e-08	NP_105895	COG4249	Uncharacterized protein, contains caspase domain	R	General function prediction only ;
XP_020461022.1	integrin beta-3-like	109963088	0.27	1e-22	YP_721619	COG2304	Secreted protein containing bacterial Ig-like domain and vWFA domain	R	General function prediction only ;
XP_020461155.1	DDB1- and CUL4-associated factor 7	109963170	0.25	2e-09	YP_007036119	COG4249	Uncharacterized protein, contains caspase domain	R	General function prediction only ;
XP_020461308.1	serine/threonine-protein phosphatase 5	109963280	0.34	5e-35	NP_618150	COG0639	Diadenosine tetraphosphatase ApaH/serine/threonine protein phosphatase, PP2A family	T	Signal transduction mechanisms ;
XP_020461381.1	uveal autoantigen with coiled-coil domains and ankyrin repeats	109963316	0.36	5e-22	YP_006450461	COG0666	Ankyrin repeat	T	Signal transduction mechanisms ;
XP_020461399.1	sorbitol dehydrogenase	109963324	0.49	1e-101	YP_003706536	COG1063	Threonine dehydrogenase or related Zn-dependent dehydrogenase	ER	Amino acid transport and metabolism ; General function prediction only ;
XP_020461520.1	proteasome subunit alpha type-4	109963380	0.43	3e-58	YP_004576039	COG0638	20S proteasome, alpha and beta subunits	O	Posttranslational modification, protein turnover, chaperones ;
XP_020461553.1	7-dehydrocholesterol reductase isoform X1	109963393	0.59	0.0	YP_003710187	COG2020	Protein-S-isoprenylcysteine O-methyltransferase Ste14	O	Posttranslational modification, protein turnover, chaperones ;
XP_020461644.1	dopamine beta-hydroxylase isoform X1	109963454	0.29	1e-14	YP_008148442	COG2010	Cytochrome c, mono- and diheme variants	C	Energy production and conversion ;
XP_020461659.1	LOW QUALITY PROTEIN: long-chain fatty acid transport protein 4	109963464	0.42	1e-152	YP_001412921	COG0318	Acyl-CoA synthetase (AMP-forming)/AMP-acid ligase II	IQ	Lipid transport and metabolism ; Secondary metabolites biosynthesis, transport and catabolism ;
XP_020461741.1	retinol dehydrogenase 13 isoform X1	109963510	0.42	2e-75	YP_006861965	COG1028	NAD(P)-dependent dehydrogenase, short-chain alcohol dehydrogenase family	IQR	Lipid transport and metabolism ; Secondary metabolites biosynthesis, transport and catabolism ; General function prediction only ;
XP_020461745.1	peroxisomal 2%2C4-dienoyl-CoA reductase isoform X1	109963511	0.51	8e-66	YP_007202403	COG1028	NAD(P)-dependent dehydrogenase, short-chain alcohol dehydrogenase family	IQR	Lipid transport and metabolism ; Secondary metabolites biosynthesis, transport and catabolism ; General function prediction only ;
XP_020461778.1	putative sodium-coupled neutral amino acid transporter 10 isoform X1	109963537	0.32	9e-08	YP_002152230	COG5563	Uncharacterized membrane protein	S	Function unknown ;
XP_020461841.1	SUMO-conjugating enzyme UBC9	109963560	0.25	5e-08	YP_008797956	COG5078	Ubiquitin-protein ligase	O	Posttranslational modification, protein turnover, chaperones ;
XP_020461929.1	E3 ubiquitin-protein ligase CHIP	109963607	0.33	6e-10	YP_001958461	COG0666	Ankyrin repeat	T	Signal transduction mechanisms ;
XP_020461946.1	mitochondrial Rho GTPase 2	109963615	0.27	2e-05	YP_007079232	COG1100	GTPase SAR1 family domain	R	General function prediction only ;
XP_020461953.1	LOW QUALITY PROTEIN: WD repeat-containing protein 24	109963619	0.27	9e-16	YP_004050921	COG4249	Uncharacterized protein, contains caspase domain	R	General function prediction only ;
XP_020461989.1	ferritin%2C heavy subunit-like	109963644	0.31	3e-11	YP_002465080	COG1528	Ferritin	P	Inorganic ion transport and metabolism ;
XP_020462190.1	formimidoyltransferase-cyclodeaminase-like isoform X1	109963751	0.3	2e-30	YP_005443084	COG3643	Glutamate formiminotransferase	E	Amino acid transport and metabolism ;
XP_020462291.1	tRNA wybutosine-synthesizing protein 5 isoform X1	109963791	0.32	4e-29	YP_632582	COG2850	Ribosomal protein L16 Arg81 hydroxylase, contains JmjC domain	J	Translation, ribosomal structure and biogenesis ;
XP_020462311.1	intersectin-1	109963804	0.38	3e-07	YP_001253224	COG3064	Membrane protein involved in colicin uptake	M	Cell wall/membrane/envelope biogenesis ;
XP_020462431.1	sperm-associated antigen 1	109963872	0.26	1e-15	YP_007144328	COG0457	Tetratricopeptide (TPR) repeat	R	General function prediction only ;
XP_020462590.1	LOW QUALITY PROTEIN: U5 small nuclear ribonucleoprotein 40 kDa protein	109963967	0.32	2e-46	YP_001864889	COG2319	WD40 repeat	R	General function prediction only ;
XP_020462727.1	ubiquitin-conjugating enzyme E2 R2-like isoform X2	109964048	0.3	8e-10	YP_008797956	COG5078	Ubiquitin-protein ligase	O	Posttranslational modification, protein turnover, chaperones ;
XP_020462840.1	glucosylceramidase	109964113	0.36	1e-92	YP_001181281	COG5520	O-Glycosyl hydrolase	M	Cell wall/membrane/envelope biogenesis ;
XP_020462869.1	fibronectin-like isoform X3	109964120	0.22	4e-17	YP_007204627	COG4733	Phage-related protein, tail component	X	Mobilome: prophages, transposons;
XP_020462909.1	alpha-1%2C3/1%2C6-mannosyltransferase ALG2	109964158	0.32	2e-20	YP_462316	COG0438	Glycosyltransferase involved in cell wall bisynthesis	M	Cell wall/membrane/envelope biogenesis ;
XP_020463067.1	V-type proton ATPase 116 kDa subunit a-like isoform X1	109964244	0.28	5e-11	YP_004933317	COG1269	Archaeal/vacuolar-type H+-ATPase subunit I/STV1	C	Energy production and conversion ;
XP_020463075.1	peptidyl-prolyl cis-trans isomerase FKBP10 isoform X1	109964247	0.4	4e-40	YP_003522687	COG0545	FKBP-type peptidyl-prolyl cis-trans isomerase	O	Posttranslational modification, protein turnover, chaperones ;
XP_020463085.1	myosin light chain kinase%2C smooth muscle-like	109964253	0.32	6e-27	YP_005369458	COG0515	Serine/threonine protein kinase	T	Signal transduction mechanisms ;
XP_020463091.1	probable ATP-dependent RNA helicase DHX58	109964256	0.27	7e-30	YP_003483474	COG1948	ERCC4-type nuclease	L	Replication, recombination and repair ;
XP_020463192.1	heat shock 70 kDa protein 12A isoform X1	109964324	0.25	1e-28	YP_721060	COG0443	Molecular chaperone DnaK (HSP70)	O	Posttranslational modification, protein turnover, chaperones ;
XP_020463197.1	zinc finger SWIM domain-containing protein 8 isoform X1	109964325	0.35	7e-09	NP_488784	COG4715	Uncharacterized conserved protein, contains Zn finger domain	S	Function unknown ;
XP_020463216.1	cytosolic purine 5-nucleotidase isoform X1	109964336	0.33	8e-77	YP_002492482	COG1196	Chromosome segregation ATPase	D	Cell cycle control, cell division, chromosome partitioning ;
XP_020463259.1	aldose 1-epimerase isoform X1	109964355	0.47	8e-97	YP_005056005	COG2017	Galactose mutarotase or related enzyme	G	Carbohydrate transport and metabolism ;
XP_020463369.1	arylsulfatase H-like	109964415	0.34	4e-79	YP_003195149	COG3119	Arylsulfatase A or related enzyme	P	Inorganic ion transport and metabolism ;
XP_020463409.1	TFIIH basal transcription factor complex helicase XPB subunit	109964453	0.31	1e-84	YP_004178961	COG1061	Superfamily II DNA or RNA helicase	KL	Transcription ; Replication, recombination and repair ;
XP_020463457.1	adenosylhomocysteinase 2-like isoform X2	109964482	0.58	0.0	YP_003526094	COG0499	S-adenosylhomocysteine hydrolase	H	Coenzyme transport and metabolism ;
XP_020463589.1	dihydropyrimidinase-related protein 5-like isoform X1	109964556	0.44	1e-140	YP_004900019	COG0044	Dihydroorotase or related cyclic amidohydrolase	F	Nucleotide transport and metabolism ;
XP_020463619.1	prostaglandin reductase 2	109964577	0.41	4e-82	YP_006258160	COG2130	NADPH-dependent curcumin reductase CurA	QR	Secondary metabolites biosynthesis, transport and catabolism ; General function prediction only ;
XP_020463759.1	embryonic polyadenylate-binding protein-like isoform X2	109964645	0.42	9e-14	YP_005005813	COG0724	RNA recognition motif (RRM) domain	J	Translation, ribosomal structure and biogenesis ;
XP_020463766.1	protein VPRBP	109964649	0.25	1e-06	YP_003887875	COG2319	WD40 repeat	R	General function prediction only ;
XP_020463777.1	uridine-cytidine kinase-like 1 isoform X1	109964659	0.43	1e-59	YP_007777673	COG0572	Uridine kinase	F	Nucleotide transport and metabolism ;
XP_020463790.1	transcriptional repressor CTCF isoform X1	109964652	0.28	1e-05	YP_004117314	COG5048	FOG: Zn-finger	R	General function prediction only ;
XP_020463866.1	serine/threonine-protein kinase B-raf isoform X1	109964703	0.3	4e-27	YP_004271969	COG1413	HEAT repeat	R	General function prediction only ;
XP_020463896.1	putative oxidoreductase GLYR1 isoform X1	109964725	0.47	2e-86	YP_001341401	COG2084	3-hydroxyisobutyrate dehydrogenase or related beta-hydroxyacid dehydrogenase	I	Lipid transport and metabolism ;
XP_020463901.1	histone-arginine methyltransferase CARM1	109964727	0.32	3e-28	YP_007057479	COG4076	Predicted RNA methylase	R	General function prediction only ;
XP_020464018.1	4-aminobutyrate aminotransferase%2C mitochondrial isoform X1	109964797	0.43	1e-132	YP_008156711	COG0160	4-aminobutyrate aminotransferase or related aminotransferase	E	Amino acid transport and metabolism ;
XP_020464097.1	F-actin-uncapping protein LRRC16A	109964870	0.25	4e-18	YP_007263	COG4886	Leucine-rich repeat (LRR) protein	K	Transcription ;
XP_020464122.1	DEP domain-containing mTOR-interacting protein isoform X1	109964878	0.42	1e-12	YP_007069475	COG3264	Small-conductance mechanosensitive channel	M	Cell wall/membrane/envelope biogenesis ;
XP_020464146.1	succinate dehydrogenase assembly factor 2%2C mitochondrial	109964890	0.35	1e-12	YP_003059964	COG2938	Succinate dehydrogenase flavin-adding protein, antitoxin component of the CptAB toxin-antitoxin module	O	Posttranslational modification, protein turnover, chaperones ;
XP_020464160.1	DNA-directed RNA polymerases I%2C II%2C and III subunit RPABC5 isoform X1	109964897	0.61	8e-23	NP_614761	COG1644	DNA-directed RNA polymerase, subunit N (RpoN/RPB10)	K	Transcription ;
XP_020464185.1	probable leucine--tRNA ligase%2C mitochondrial	109964917	0.43	0.0	YP_007107726	COG0495	Leucyl-tRNA synthetase	J	Translation, ribosomal structure and biogenesis ;
XP_020464301.1	alcohol dehydrogenase 1-like	109964985	0.57	1e-151	YP_003147226	COG1062	Zn-dependent alcohol dehydrogenase	R	General function prediction only ;
XP_020464317.1	glutathione peroxidase 1-like	109964995	0.43	5e-16	YP_003583317	COG0386	Glutathione peroxidase, house-cleaning role in reducing lipid peroxides	VI	Defense mechanisms ; Lipid transport and metabolism ;
XP_020464343.1	reticulon-4-interacting protein 1%2C mitochondrial isoform X1	109965007	0.37	5e-41	YP_001546656	COG0604	NADPH:quinone reductase or related Zn-dependent oxidoreductase	CR	Energy production and conversion ; General function prediction only ;
XP_020464401.1	nucleolar protein 10	109965031	0.23	4e-06	YP_007129139	COG3903	Predicted ATPase	R	General function prediction only ;
XP_020464452.1	diphosphomevalonate decarboxylase	109965059	0.4	3e-72	YP_004458671	COG3407	Mevalonate pyrophosphate decarboxylase	I	Lipid transport and metabolism ;
XP_020464595.1	WD repeat domain phosphoinositide-interacting protein 3 isoform X1	109965144	0.27	2e-06	YP_004583199	COG5635	Predicted NTPase, NACHT family domain	T	Signal transduction mechanisms ;
XP_020464598.1	galactokinase isoform X1	109965146	0.44	2e-87	YP_002509806	COG0153	Galactokinase	G	Carbohydrate transport and metabolism ;
XP_020464726.1	neural cell adhesion molecule L1-like isoform X1	109965222	0.22	1e-08	YP_007204627	COG4733	Phage-related protein, tail component	X	Mobilome: prophages, transposons;
XP_020464766.1	acetyl-coenzyme A synthetase%2C cytoplasmic-like isoform X1	109965250	0.54	0.0	YP_006705962	COG0365	Acyl-coenzyme A synthetase/AMP-(fatty) acid ligase	I	Lipid transport and metabolism ;
XP_020464813.1	mitofusin-2	109965274	0.22	2e-14	YP_003369997	COG0699	Replication fork clamp-binding protein CrfC (dynamin-like GTPase family)	L	Replication, recombination and repair ;
XP_020464829.1	ELAV-like protein 1 isoform X1	109965291	0.45	3e-16	YP_001996504	COG0724	RNA recognition motif (RRM) domain	J	Translation, ribosomal structure and biogenesis ;
XP_020464900.1	39S ribosomal protein L16%2C mitochondrial isoform X1	109965317	0.37	2e-15	YP_003503135	COG0197	Ribosomal protein L16/L10AE	J	Translation, ribosomal structure and biogenesis ;
XP_020465045.1	LIM domain only protein 7 isoform X1	109965404	0.28	1e-06	YP_001219507	COG3064	Membrane protein involved in colicin uptake	M	Cell wall/membrane/envelope biogenesis ;
XP_020465117.1	pre-mRNA-splicing factor ATP-dependent RNA helicase PRP16 isoform X1	109965435	0.38	1e-124	YP_113939	COG1643	HrpA-like RNA helicase	J	Translation, ribosomal structure and biogenesis ;
XP_020465150.1	cytochrome b5-like isoform X1	109965458	0.34	9e-11	YP_008870122	COG5274	Cytochrome b involved in lipid metabolism	CI	Energy production and conversion ; Lipid transport and metabolism ;
XP_020465155.1	protein CMSS1 isoform X1	109965465	0.32	3e-06	YP_007688233	COG0513	Superfamily II DNA and RNA helicase	L	Replication, recombination and repair ;
XP_020465201.1	ubiquitin-conjugating enzyme E2 A-like isoform X1	109965500	0.3	2e-13	YP_008797956	COG5078	Ubiquitin-protein ligase	O	Posttranslational modification, protein turnover, chaperones ;
XP_020465220.1	elastase-1-like	109965486	0.37	9e-39	YP_001543293	COG5640	Secreted trypsin-like serine protease	O	Posttranslational modification, protein turnover, chaperones ;
XP_020465228.1	sperm-associated antigen 6	109965516	0.22	1e-08	YP_003889472	COG5635	Predicted NTPase, NACHT family domain	T	Signal transduction mechanisms ;
XP_020465299.1	pyruvate dehydrogenase kinase%2C isozyme 3 isoform X1	109965553	0.26	4e-10	YP_630889	COG4191	Signal transduction histidine kinase regulating C4-dicarboxylate transport system	T	Signal transduction mechanisms ;
XP_020465338.1	antigen peptide transporter 1	109965574	0.35	1e-113	YP_629357	COG1132	ABC-type multidrug transport system, ATPase and permease component	V	Defense mechanisms ;
XP_020465441.1	ubiquitin-conjugating enzyme E2 G1-like	109965622	0.3	7e-15	YP_008797956	COG5078	Ubiquitin-protein ligase	O	Posttranslational modification, protein turnover, chaperones ;
XP_020465537.1	LOW QUALITY PROTEIN: neurofilament medium polypeptide-like	109965670	0.43	3e-08	YP_420978	COG3087	Cell division protein FtsN	D	Cell cycle control, cell division, chromosome partitioning ;
XP_020443478.1	leucine-rich alpha-2-glycoprotein-like	109952642	0.4	1e-18	YP_007055001	COG4886	Leucine-rich repeat (LRR) protein	K	Transcription ;
XP_020443482.1	serine hydroxymethyltransferase%2C cytosolic isoform X1	109952648	0.49	1e-131	YP_004340323	COG0112	Glycine/serine hydroxymethyltransferase	E	Amino acid transport and metabolism ;
XP_020443496.1	aconitate hydratase%2C mitochondrial-like	109952657	0.64	0.0	YP_005847843	COG1048	Aconitase A	C	Energy production and conversion ;
XP_020443501.1	hsc70-interacting protein	109952660	0.28	2e-11	NP_103609	COG0457	Tetratricopeptide (TPR) repeat	R	General function prediction only ;
XP_020443515.1	ran GTPase-activating protein 1 isoform X1	109952669	0.28	1e-19	YP_008340	COG4886	Leucine-rich repeat (LRR) protein	K	Transcription ;
XP_020443519.1	alcohol dehydrogenase 1-like isoform X1	109952670	0.56	1e-146	YP_003147226	COG1062	Zn-dependent alcohol dehydrogenase	R	General function prediction only ;
XP_020443521.1	alcohol dehydrogenase 1-like isoform X3	109952670	0.56	1e-129	YP_001983794	COG1062	Zn-dependent alcohol dehydrogenase	R	General function prediction only ;
XP_020443573.1	eukaryotic translation initiation factor 1b	109952709	0.37	4e-07	YP_008432128	COG0023	Translation initiation factor 1 (eIF-1/SUI1)	J	Translation, ribosomal structure and biogenesis ;
XP_020443581.1	N-acetylglucosamine-6-phosphate deacetylase	109952716	0.4	7e-74	YP_005443534	COG1820	N-acetylglucosamine-6-phosphate deacetylase	G	Carbohydrate transport and metabolism ;
XP_020443584.1	E3 ubiquitin-protein ligase CHIP-like	109952718	0.3	2e-10	YP_008142165	COG0457	Tetratricopeptide (TPR) repeat	R	General function prediction only ;
XP_020443603.1	dynactin subunit 1-like isoform X1	109952734	0.27	5e-05	YP_004037530	COG1196	Chromosome segregation ATPase	D	Cell cycle control, cell division, chromosome partitioning ;
XP_020443637.1	DDRGK domain-containing protein 1	109952753	0.29	2e-05	YP_002152230	COG5563	Uncharacterized membrane protein	S	Function unknown ;
XP_020443684.1	laminin subunit beta-1-like	109952782	0.24	7e-07	YP_004194009	COG3064	Membrane protein involved in colicin uptake	M	Cell wall/membrane/envelope biogenesis ;
XP_020443767.1	reticulon-4-interacting protein 1 homolog%2C mitochondrial-like	109952827	0.36	2e-60	NP_845838	COG0604	NADPH:quinone reductase or related Zn-dependent oxidoreductase	CR	Energy production and conversion ; General function prediction only ;
XP_020443781.1	tyrosine-protein phosphatase non-receptor type 11	109952842	0.35	4e-33	YP_004651960	COG5599	Protein tyrosine phosphatase	T	Signal transduction mechanisms ;
XP_020443836.1	GTP-binding protein 1 isoform X1	109952874	0.42	1e-127	YP_001737978	COG5258	GTPase	R	General function prediction only ;
XP_020443860.1	40S ribosomal protein S3 isoform X1	109952893	0.38	3e-37	YP_004004418	COG0092	Ribosomal protein S3	J	Translation, ribosomal structure and biogenesis ;
XP_020443866.1	puromycin-sensitive aminopeptidase	109952896	0.42	0.0	YP_006765576	COG0308	Aminopeptidase N	E	Amino acid transport and metabolism ;
XP_020443892.1	eukaryotic translation initiation factor 5	109952915	0.38	5e-14	NP_614250	COG1601	Translation initiation factor 2, beta subunit (eIF-2beta)/eIF-5 N-terminal domain	J	Translation, ribosomal structure and biogenesis ;
XP_020443897.1	creatine kinase B-type isoform X2	109952917	0.45	2e-97	YP_004167783	COG3869	Protein-arginine kinase	O	Posttranslational modification, protein turnover, chaperones ;
XP_020443910.1	uncharacterized protein LOC109952929	109952929	0.39	1e-49	YP_003572541	COG1028	NAD(P)-dependent dehydrogenase, short-chain alcohol dehydrogenase family	IQR	Lipid transport and metabolism ; Secondary metabolites biosynthesis, transport and catabolism ; General function prediction only ;
XP_020443942.1	prolyl endopeptidase	109952959	0.49	0.0	YP_003890475	COG1505	Prolyl oligopeptidase PreP, S9A serine peptidase family	E	Amino acid transport and metabolism ;
XP_020443988.1	LOW QUALITY PROTEIN: V-type proton ATPase subunit d 1-like	109952995	0.22	6e-05	YP_184013	COG1527	Archaeal/vacuolar-type H+-ATPase subunit C/Vma6	C	Energy production and conversion ;
XP_020443989.1	T-complex protein 1 subunit alpha	109952992	0.42	1e-133	YP_006362608	COG0459	Chaperonin GroEL (HSP60 family)	O	Posttranslational modification, protein turnover, chaperones ;
XP_020443995.1	betaine--homocysteine S-methyltransferase 1	109953000	0.36	2e-57	YP_003323856	COG0646	Methionine synthase I (cobalamin-dependent), methyltransferase domain	E	Amino acid transport and metabolism ;
XP_020444007.1	phosphoenolpyruvate carboxykinase%2C cytosolic [GTP]-like	109953010	0.5	0.0	YP_004672323	COG1274	Phosphoenolpyruvate carboxykinase, GTP-dependent	C	Energy production and conversion ;
XP_020444014.1	neutrophil cytosol factor 2 isoform X1	109953016	0.26	1e-06	YP_005593962	COG4783	Putative Zn-dependent protease, contains TPR repeats	R	General function prediction only ;
XP_020444017.1	2-(3-amino-3-carboxypropyl)histidine synthase subunit 2	109953017	0.25	3e-21	YP_003422910	COG1736	Diphthamide synthase subunit DPH2	J	Translation, ribosomal structure and biogenesis ;
XP_020444027.1	protein NLRC3-like isoform X1	109953025	0.23	3e-06	YP_007092467	COG5635	Predicted NTPase, NACHT family domain	T	Signal transduction mechanisms ;
XP_020444051.1	LOW QUALITY PROTEIN: glycogen debranching enzyme	109953042	0.24	7e-25	YP_002508612	COG3408	Glycogen debranching enzyme (alpha-1,6-glucosidase)	G	Carbohydrate transport and metabolism ;
XP_020444082.1	alpha-2-macroglobulin-like	109953056	0.27	1e-89	YP_006923556	COG2373	Uncharacterized conserved protein YfaS, alpha-2-macroglobulin family	R	General function prediction only ;
XP_020444096.1	histone deacetylase 6-like	109953070	0.45	1e-61	YP_462208	COG0123	Acetoin utilization deacetylase AcuC or a related deacetylase	BQ	Chromatin structure and dynamics ; Secondary metabolites biosynthesis, transport and catabolism ;
XP_020444108.1	acetyl-CoA acetyltransferase%2C cytosolic isoform X1	109953076	0.62	0.0	YP_002287123	COG0183	Acetyl-CoA acetyltransferase	I	Lipid transport and metabolism ;
XP_020444140.1	glucose 1%2C6-bisphosphate synthase	109953093	0.36	1e-108	YP_005372147	COG1109	Phosphomannomutase	G	Carbohydrate transport and metabolism ;
XP_020444154.1	fumarylacetoacetase	109953102	0.59	1e-177	YP_003572453	COG0179	2-keto-4-pentenoate hydratase/2-oxohepta-3-ene-1,7-dioic acid hydratase (catechol pathway)	Q	Secondary metabolites biosynthesis, transport and catabolism ;
XP_020444160.1	prolyl 3-hydroxylase 1-like	109953105	0.38	4e-08	YP_007061667	COG3128	Predicted 2-oxoglutarate- and Fe(II)-dependent dioxygenase YbiX	R	General function prediction only ;
XP_020444172.1	39S ribosomal protein L19%2C mitochondrial	109953112	0.37	4e-10	YP_004679535	COG0335	Ribosomal protein L19	J	Translation, ribosomal structure and biogenesis ;
XP_020444200.1	beta-centractin	109953135	0.32	2e-67	YP_003266114	COG5277	Actin-related protein	Z	Cytoskeleton ;
XP_020444201.1	superoxide dismutase [Mn]%2C mitochondrial	109953134	0.64	2e-95	YP_007269	COG0605	Superoxide dismutase	P	Inorganic ion transport and metabolism ;
XP_020444211.1	UDP-glucuronosyltransferase 2A2-like	109953145	0.23	5e-18	YP_001537177	COG1819	UDP:flavonoid glycosyltransferase YjiC, YdhE family	G	Carbohydrate transport and metabolism ;
XP_020444287.1	acyl-CoA dehydrogenase family member 9%2C mitochondrial	109953206	0.51	1e-138	YP_008155167	COG1960	Acyl-CoA dehydrogenase related to the alkylation response protein AidB	I	Lipid transport and metabolism ;
XP_020444350.1	plasminogen	109953266	0.38	2e-44	YP_001543293	COG5640	Secreted trypsin-like serine protease	O	Posttranslational modification, protein turnover, chaperones ;
XP_020444365.1	cathepsin B-like	109953279	0.3	1e-23	YP_504536	COG4870	Cysteine protease, C1A family	O	Posttranslational modification, protein turnover, chaperones ;
XP_020444421.1	LOW QUALITY PROTEIN: aldehyde dehydrogenase family 16 member A1	109953319	0.34	1e-145	YP_001546558	COG1012	Acyl-CoA reductase or other NAD-dependent aldehyde dehydrogenase	C	Energy production and conversion ;
XP_020444448.1	heterogeneous nuclear ribonucleoprotein Q-like	109953340	0.38	5e-08	YP_001424629	COG0724	RNA recognition motif (RRM) domain	J	Translation, ribosomal structure and biogenesis ;
XP_020444450.1	lactoylglutathione lyase-like	109953341	0.59	7e-67	YP_691815	COG0346	Catechol 2,3-dioxygenase or other lactoylglutathione lyase family enzyme	Q	Secondary metabolites biosynthesis, transport and catabolism ;
XP_020444455.1	LOW QUALITY PROTEIN: cytochrome P450 2K1-like	109953345	0.22	1e-26	YP_003270382	COG2124	Cytochrome P450	QV	Secondary metabolites biosynthesis, transport and catabolism ; Defense mechanisms ;
XP_020444478.1	serine/arginine-rich splicing factor 2-like isoform X1	109953359	0.48	7e-16	YP_003805711	COG0724	RNA recognition motif (RRM) domain	J	Translation, ribosomal structure and biogenesis ;
XP_020444488.1	nuclear receptor-binding protein-like	109953362	0.25	2e-11	NP_869400	COG0515	Serine/threonine protein kinase	T	Signal transduction mechanisms ;
XP_020444532.1	serine/threonine-protein kinase 38 isoform X1	109953396	0.29	3e-24	YP_007203500	COG0515	Serine/threonine protein kinase	T	Signal transduction mechanisms ;
XP_020444554.1	complement C3-like	109953417	0.3	1e-07	YP_566350	COG2373	Uncharacterized conserved protein YfaS, alpha-2-macroglobulin family	R	General function prediction only ;
XP_020444574.1	GTPase IMAP family member 7-like	109953427	0.34	3e-08	YP_003804901	COG1160	Predicted GTPases	R	General function prediction only ;
XP_020444579.1	elongation factor 1-alpha isoform X2	109953430	0.54	1e-177	YP_003669641	COG5256	Translation elongation factor EF-1alpha (GTPase)	J	Translation, ribosomal structure and biogenesis ;
XP_020444600.1	fructose-bisphosphate aldolase A	109953455	0.56	1e-119	YP_002015752	COG3588	Fructose-bisphosphate aldolase class 1	G	Carbohydrate transport and metabolism ;
XP_020444606.1	arachidonate 15-lipoxygenase B-like	109953467	0.26	4e-11	YP_001516910	COG0753	Catalase	P	Inorganic ion transport and metabolism ;
XP_020444620.1	complement C3-like	109953480	0.24	2e-12	YP_006923556	COG2373	Uncharacterized conserved protein YfaS, alpha-2-macroglobulin family	R	General function prediction only ;
XP_020444625.1	eukaryotic initiation factor 4A-III	109953486	0.43	1e-105	YP_004654843	COG0513	Superfamily II DNA and RNA helicase	L	Replication, recombination and repair ;
XP_020444684.1	nuclear GTPase SLIP-GC-like isoform X1	109953551	0.27	3e-09	YP_004046701	COG0699	Replication fork clamp-binding protein CrfC (dynamin-like GTPase family)	L	Replication, recombination and repair ;
XP_020444690.1	probable ATP-dependent RNA helicase DDX4	109953556	0.42	2e-32	YP_004316021	COG0513	Superfamily II DNA and RNA helicase	L	Replication, recombination and repair ;
XP_020444763.1	protein disulfide-isomerase A6	109953626	0.27	2e-24	NP_622856	COG3118	Negative regulator of GroEL, contains thioredoxin-like and TPR-like domains	O	Posttranslational modification, protein turnover, chaperones ;
XP_020444769.1	malignant T-cell-amplified sequence 1 isoform X1	109953606	0.33	1e-18	NP_248436	COG2016	Predicted ribosome-associated RNA-binding protein Tma20, contains PUA domain	J	Translation, ribosomal structure and biogenesis ;
XP_020444783.1	proteasome subunit beta type-7-like	109953656	0.4	4e-34	YP_006545459	COG0638	20S proteasome, alpha and beta subunits	O	Posttranslational modification, protein turnover, chaperones ;
XP_020444801.1	hippocalcin-like protein 1 isoform X1	109953634	0.29	7e-08	YP_007146260	COG5126	Ca2+-binding protein, EF-hand superfamily	T	Signal transduction mechanisms ;
XP_020444837.1	galactose-specific lectin nattectin-like isoform X1	109953709	0.4	3e-16	YP_008156170	COG5337	Spore coat protein CotH	M	Cell wall/membrane/envelope biogenesis ;
XP_020444853.1	rho-associated protein kinase 2-like isoform X1	109953729	0.3	5e-25	YP_007205062	COG0515	Serine/threonine protein kinase	T	Signal transduction mechanisms ;
XP_020444889.1	sialic acid synthase	109953770	0.38	1e-72	YP_002299926	COG2089	Sialic acid synthase SpsE, contains C-terminal SAF domain	M	Cell wall/membrane/envelope biogenesis ;
XP_020444906.1	complement C3-like	109953787	0.29	9e-06	YP_006923556	COG2373	Uncharacterized conserved protein YfaS, alpha-2-macroglobulin family	R	General function prediction only ;
XP_020444915.1	deoxynucleoside triphosphate triphosphohydrolase SAMHD1-like	109953799	0.52	3e-30	NP_579558	COG1078	HD superfamily phosphohydrolase	R	General function prediction only ;
XP_020444930.1	galactose-specific lectin nattectin-like	109953817	0.39	3e-12	YP_008156170	COG5337	Spore coat protein CotH	M	Cell wall/membrane/envelope biogenesis ;
XP_020444958.1	GTP-binding nuclear protein Ran	109953755	0.28	2e-18	YP_003319433	COG1100	GTPase SAR1 family domain	R	General function prediction only ;
XP_020444961.1	probable ATP-dependent RNA helicase DDX4	109953853	0.44	2e-95	YP_557740	COG0513	Superfamily II DNA and RNA helicase	L	Replication, recombination and repair ;
XP_020445011.1	trans-3-hydroxy-L-proline dehydratase	109953913	0.63	1e-151	YP_005079341	COG3938	Proline racemase	E	Amino acid transport and metabolism ;
XP_020445035.1	tyrosine--tRNA ligase%2C cytoplasmic	109953944	0.42	6e-96	YP_135267	COG0180	Tryptophanyl-tRNA synthetase	J	Translation, ribosomal structure and biogenesis ;
XP_020445095.1	aldehyde dehydrogenase family 9 member A1-like	109954006	0.59	1e-92	NP_540299	COG1012	Acyl-CoA reductase or other NAD-dependent aldehyde dehydrogenase	C	Energy production and conversion ;
XP_020465689.1	serine protease 57 isoform X1	109965743	0.33	5e-28	YP_005366115	COG5640	Secreted trypsin-like serine protease	O	Posttranslational modification, protein turnover, chaperones ;
XP_020465723.1	podocan isoform X1	109965761	0.28	2e-28	YP_008871147	COG4886	Leucine-rich repeat (LRR) protein	K	Transcription ;
XP_020465750.1	NACHT%2C LRR and PYD domains-containing protein 5-like	109965777	0.25	9e-07	YP_007263	COG4886	Leucine-rich repeat (LRR) protein	K	Transcription ;
XP_020465768.1	heat shock 70 kDa protein 12B	109965793	0.23	5e-22	YP_721060	COG0443	Molecular chaperone DnaK (HSP70)	O	Posttranslational modification, protein turnover, chaperones ;
XP_020465795.1	ADP-ribosylation factor-like protein 2	109965811	0.37	6e-29	YP_001737337	COG1100	GTPase SAR1 family domain	R	General function prediction only ;
XP_020465836.1	serine/threonine-protein kinase 26-like	109965836	0.32	7e-29	YP_005583842	COG0515	Serine/threonine protein kinase	T	Signal transduction mechanisms ;
XP_020465847.1	serine/threonine-protein kinase MARK2 isoform X1	109965842	0.37	3e-35	NP_389459	COG2815	PASTA domain, binds beta-lactams	M	Cell wall/membrane/envelope biogenesis ;
XP_020465926.1	pre-mRNA-splicing factor SYF1	109965890	0.2	2e-06	YP_723492	COG4976	Predicted methyltransferase, contains TPR repeat	R	General function prediction only ;
XP_020465959.1	manganese-transporting ATPase 13A1	109965913	0.27	1e-32	YP_006991012	COG0474	Magnesium-transporting ATPase (P-type)	P	Inorganic ion transport and metabolism ;
XP_020466010.1	LOW QUALITY PROTEIN: serine/threonine-protein kinase RIO1	109965930	0.42	4e-50	YP_001435264	COG1718	Serine/threonine-protein kinase RIO1	T	Signal transduction mechanisms ;
XP_020466190.1	insulin-like growth factor-binding protein complex acid labile subunit	109965996	0.31	3e-44	YP_008871147	COG4886	Leucine-rich repeat (LRR) protein	K	Transcription ;
XP_020466243.1	F-box/WD repeat-containing protein 12	109966031	0.27	3e-05	YP_007204050	COG2319	WD40 repeat	R	General function prediction only ;
XP_020466301.1	cap-specific mRNA (nucleoside-2-O-)-methyltransferase 2	109966039	0.29	2e-05	YP_003894479	COG0293	23S rRNA U2552 (ribose-2'-O)-methylase RlmE/FtsJ	J	Translation, ribosomal structure and biogenesis ;
XP_020466507.1	chromodomain-helicase-DNA-binding protein 4-like isoform X1	109966187	0.33	8e-70	YP_006181666	COG4715	Uncharacterized conserved protein, contains Zn finger domain	S	Function unknown ;
XP_020466580.1	guanine nucleotide-binding protein-like 1	109966228	0.39	1e-10	YP_002730324	COG1161	Ribosome biogenesis GTPase A	J	Translation, ribosomal structure and biogenesis ;
XP_020466737.1	collagen alpha-1(XVIII) chain-like	109966325	0.31	1e-51	YP_002769792	COG5295	Autotransporter adhesin	UW	Intracellular trafficking, secretion, and vesicular transport ; Extracellular structures ;
XP_020466787.1	mannose-1-phosphate guanyltransferase beta isoform X2	109966355	0.33	6e-56	YP_004962745	COG1208	NDP-sugar pyrophosphorylase, includes eIF-2Bgamma, eIF-2Bepsilon, and LPS biosynthesis proteins	JM	Translation, ribosomal structure and biogenesis ; Cell wall/membrane/envelope biogenesis ;
XP_020466807.1	40S ribosomal protein S23	109966365	0.62	2e-54	YP_004004208	COG0048	Ribosomal protein S12	J	Translation, ribosomal structure and biogenesis ;
XP_020466838.1	complement C1q subcomponent subunit B-like	109966384	0.48	9e-08	YP_001865285	COG3468	Type V secretory pathway, adhesin AidA	MU	Cell wall/membrane/envelope biogenesis ; Intracellular trafficking, secretion, and vesicular transport ;
XP_020466853.1	asporin	109966390	0.26	8e-19	YP_008871147	COG4886	Leucine-rich repeat (LRR) protein	K	Transcription ;
XP_020466890.1	casein kinase I isoform X1	109966414	0.25	6e-13	YP_001275862	COG0515	Serine/threonine protein kinase	T	Signal transduction mechanisms ;
XP_020466986.1	LOW QUALITY PROTEIN: segment polarity protein dishevelled homolog DVL-2	109966475	0.29	2e-05	YP_007110197	COG3264	Small-conductance mechanosensitive channel	M	Cell wall/membrane/envelope biogenesis ;
XP_020467218.1	tropomyosin alpha-1 chain isoform X2	109966604	0.25	2e-06	YP_005069503	COG3551	Uncharacterized protein	S	Function unknown ;
XP_020467295.1	DDB1- and CUL4-associated factor 13	109966639	0.25	4e-20	YP_007115634	COG2319	WD40 repeat	R	General function prediction only ;
XP_020467526.1	NEDD8-activating enzyme E1 catalytic subunit-like	109966755	0.25	6e-29	YP_008797957	COG5272	Ubiquitin	O	Posttranslational modification, protein turnover, chaperones ;
XP_020467682.1	regulator of nonsense transcripts 1	109966845	0.34	1e-67	YP_007226826	COG1112	Superfamily I DNA and/or RNA helicase	L	Replication, recombination and repair ;
XP_020467697.1	KN motif and ankyrin repeat domain-containing protein 3	109966855	0.4	2e-18	YP_003205663	COG0666	Ankyrin repeat	T	Signal transduction mechanisms ;
XP_020467704.1	DAZ-associated protein 1 isoform X1	109966857	0.37	2e-13	YP_003157337	COG0724	RNA recognition motif (RRM) domain	J	Translation, ribosomal structure and biogenesis ;
XP_020467715.1	serine/threonine-protein kinase Nek7 isoform X1	109966859	0.33	9e-36	YP_005517714	COG2815	PASTA domain, binds beta-lactams	M	Cell wall/membrane/envelope biogenesis ;
XP_020467792.1	dystroglycan-like	109966907	0.32	6e-08	YP_004237146	COG2931	Ca2+-binding protein, RTX toxin-related	Q	Secondary metabolites biosynthesis, transport and catabolism ;
XP_020467873.1	ubiquinol-cytochrome-c reductase complex assembly factor 1	109966946	0.28	3e-20	YP_004865328	COG5452	Uncharacterized protein	S	Function unknown ;
XP_020467905.1	DNA-directed RNA polymerases I%2C II%2C and III subunit RPABC1 isoform X1	109966967	0.48	5e-18	YP_003710351	COG2012	DNA-directed RNA polymerase, subunit H, RpoH/RPB5	K	Transcription ;
XP_020468073.1	neuropilin-1a-like isoform X1	109967076	0.28	8e-07	YP_004344058	COG3023	N-acetyl-anhydromuramyl-L-alanine amidase AmpD	M	Cell wall/membrane/envelope biogenesis ;
XP_020468162.1	glycine cleavage system H protein%2C mitochondrial-like	109967142	0.53	3e-45	YP_001411969	COG0509	Glycine cleavage system H protein (lipoate-binding)	E	Amino acid transport and metabolism ;
XP_020468182.1	cyclin-dependent kinase 11B-like isoform X1	109967162	0.33	2e-23	YP_003846973	COG0515	Serine/threonine protein kinase	T	Signal transduction mechanisms ;
XP_020468232.1	tyrosine-protein phosphatase non-receptor type 11-like	109967179	0.3	8e-25	YP_004651960	COG5599	Protein tyrosine phosphatase	T	Signal transduction mechanisms ;
XP_020468346.1	LOW QUALITY PROTEIN: protein NLRC3-like	109967249	0.28	1e-06	YP_007263	COG4886	Leucine-rich repeat (LRR) protein	K	Transcription ;
XP_020468384.1	pro-cathepsin H	109967274	0.33	2e-33	YP_504536	COG4870	Cysteine protease, C1A family	O	Posttranslational modification, protein turnover, chaperones ;
XP_020468445.1	metalloreductase STEAP4-like	109967308	0.31	5e-16	YP_001995124	COG2085	Predicted dinucleotide-binding enzyme	R	General function prediction only ;
XP_020468473.1	MAGUK p55 subfamily member 6-like isoform X1	109967321	0.3	2e-20	NP_389450	COG0194	Guanylate kinase	F	Nucleotide transport and metabolism ;
XP_020468487.1	probable assembly chaperone of rpl4 isoform X1	109967330	0.35	3e-05	YP_004462258	COG0457	Tetratricopeptide (TPR) repeat	R	General function prediction only ;
XP_020468524.1	integrin alpha-8	109967360	0.29	4e-10	YP_008148437	COG5555	Cytolysin, a secreted calcineurin-like phosphatase	U	Intracellular trafficking, secretion, and vesicular transport ;
XP_020468542.1	5-nucleotidase domain-containing protein 1 isoform X1	109967376	0.26	7e-29	YP_002492482	COG1196	Chromosome segregation ATPase	D	Cell cycle control, cell division, chromosome partitioning ;
XP_020468622.1	40S ribosomal protein S27-like	109967421	0.46	3e-09	YP_001737963	COG2051	Ribosomal protein S27E	J	Translation, ribosomal structure and biogenesis ;
XP_020468629.1	glutamate--cysteine ligase regulatory subunit	109967426	0.26	1e-05	YP_004165464	COG0656	Aldo/keto reductase, related to diketogulonate reductase	Q	Secondary metabolites biosynthesis, transport and catabolism ;
XP_020468672.1	sulfhydryl oxidase 1	109967450	0.33	2e-10	YP_002121286	COG3118	Negative regulator of GroEL, contains thioredoxin-like and TPR-like domains	O	Posttranslational modification, protein turnover, chaperones ;
XP_020468709.1	LOW QUALITY PROTEIN: insulin receptor-like	109967473	0.29	2e-24	YP_001958461	COG0666	Ankyrin repeat	T	Signal transduction mechanisms ;
XP_020468750.1	FRAS1-related extracellular matrix protein 2-like	109967491	0.25	1e-41	YP_002299977	COG3898	Uncharacterized membrane-anchored protein	S	Function unknown ;
XP_020468776.1	periostin-like isoform X2	109967500	0.28	2e-54	YP_004175169	COG2335	Uncaracterized surface protein containing fasciclin (FAS1) repeats	R	General function prediction only ;
XP_020468857.1	nucleoside diphosphate kinase B-like isoform X1	109967545	0.54	1e-59	YP_007100190	COG0105	Nucleoside diphosphate kinase	F	Nucleotide transport and metabolism ;
XP_020468996.1	enoyl-CoA hydratase domain-containing protein 3%2C mitochondrial	109967621	0.47	2e-77	YP_420215	COG1024	Enoyl-CoA hydratase/carnithine racemase	I	Lipid transport and metabolism ;
XP_020469176.1	V-type proton ATPase subunit F	109967738	0.35	3e-07	NP_276091	COG1436	Archaeal/vacuolar-type H+-ATPase subunit F/Vma7	C	Energy production and conversion ;
XP_020469293.1	protein phosphatase 1 regulatory subunit 12A isoform X2	109967812	0.32	2e-30	YP_001958455	COG1196	Chromosome segregation ATPase	D	Cell cycle control, cell division, chromosome partitioning ;
XP_020469347.1	acyl-CoA synthetase short-chain family member 3%2C mitochondrial isoform X1	109967839	0.54	0.0	YP_006415080	COG0365	Acyl-coenzyme A synthetase/AMP-(fatty) acid ligase	I	Lipid transport and metabolism ;
XP_020469541.1	leucine-rich repeat-containing protein 59	109967953	0.44	3e-15	YP_007123032	COG4886	Leucine-rich repeat (LRR) protein	K	Transcription ;
XP_020469653.1	nardilysin-like	109968018	0.29	1e-121	NP_231704	COG1025	Secreted/periplasmic Zn-dependent peptidases, insulinase-like	O	Posttranslational modification, protein turnover, chaperones ;
XP_020469730.1	transformer-2 protein homolog alpha-like isoform X1	109968068	0.47	2e-13	YP_001996504	COG0724	RNA recognition motif (RRM) domain	J	Translation, ribosomal structure and biogenesis ;
XP_020469757.1	tyrosine-protein kinase Fyn isoform X1	109968087	0.34	8e-25	YP_003266171	COG0515	Serine/threonine protein kinase	T	Signal transduction mechanisms ;
XP_020469764.1	peptidyl-prolyl cis-trans isomerase-like 4 isoform X1	109968089	0.39	4e-31	YP_005845634	COG0652	Peptidyl-prolyl cis-trans isomerase (rotamase) - cyclophilin family	O	Posttranslational modification, protein turnover, chaperones ;
XP_020469847.1	3-hydroxyisobutyrate dehydrogenase%2C mitochondrial-like isoform X1	109968132	0.5	2e-97	YP_006380261	COG2084	3-hydroxyisobutyrate dehydrogenase or related beta-hydroxyacid dehydrogenase	I	Lipid transport and metabolism ;
XP_020469884.1	choline/ethanolamine kinase-like isoform X1	109968163	0.25	1e-08	YP_002527202	COG0510	Thiamine kinase and related kinases	H	Coenzyme transport and metabolism ;
XP_020469945.1	protein kinase C beta type-like isoform X1	109968203	0.33	3e-30	YP_645024	COG0515	Serine/threonine protein kinase	T	Signal transduction mechanisms ;
XP_020469971.1	pleiotropic regulator 1	109968213	0.37	2e-52	YP_003889651	COG2319	WD40 repeat	R	General function prediction only ;
XP_020470164.1	histone-binding protein RBBP4	109968327	0.31	4e-21	YP_001865069	COG2319	WD40 repeat	R	General function prediction only ;
XP_020470177.1	ribokinase isoform X1	109968336	0.5	1e-96	YP_002430786	COG0524	Sugar or nucleoside kinase, ribokinase family	G	Carbohydrate transport and metabolism ;
XP_020470211.1	RAC-alpha serine/threonine-protein kinase	109968350	0.32	3e-28	YP_645024	COG0515	Serine/threonine protein kinase	T	Signal transduction mechanisms ;
XP_020470275.1	ras-related protein Rab-9B-like	109968385	0.28	2e-21	YP_008431664	COG1100	GTPase SAR1 family domain	R	General function prediction only ;
XP_020470471.1	biglycan	109968503	0.31	9e-20	YP_001864880	COG4886	Leucine-rich repeat (LRR) protein	K	Transcription ;
XP_020470503.1	isobutyryl-CoA dehydrogenase%2C mitochondrial	109968524	0.65	0.0	YP_006370795	COG1960	Acyl-CoA dehydrogenase related to the alkylation response protein AidB	I	Lipid transport and metabolism ;
XP_020470508.1	serine/threonine-protein kinase TAO1-like	109968528	0.31	5e-25	YP_001019266	COG0515	Serine/threonine protein kinase	T	Signal transduction mechanisms ;
XP_020470565.1	NEDD8-conjugating enzyme UBE2F	109968559	0.32	3e-15	YP_008797956	COG5078	Ubiquitin-protein ligase	O	Posttranslational modification, protein turnover, chaperones ;
XP_020470879.1	pyruvate dehydrogenase protein X component%2C mitochondrial isoform X1	109968740	0.39	4e-99	YP_506926	COG0508	Pyruvate/2-oxoglutarate dehydrogenase complex, dihydrolipoamide acyltransferase (E2) component	C	Energy production and conversion ;
XP_020470887.1	1-aminocyclopropane-1-carboxylate synthase-like protein 1 isoform X1	109968744	0.31	7e-56	YP_004582080	COG0436	Aspartate/methionine/tyrosine aminotransferase	E	Amino acid transport and metabolism ;
XP_020470918.1	periodic tryptophan protein 2 homolog	109968763	0.25	7e-36	YP_001278320	COG2319	WD40 repeat	R	General function prediction only ;
XP_020470954.1	NACHT%2C LRR and PYD domains-containing protein 12-like isoform X1	109968786	0.28	5e-25	YP_007263	COG4886	Leucine-rich repeat (LRR) protein	K	Transcription ;
XP_020470963.1	ATP-binding cassette sub-family D member 3 isoform X1	109968790	0.3	4e-62	YP_007146611	COG4178	ABC-type uncharacterized transport system, permease and ATPase components	R	General function prediction only ;
XP_020470986.1	uncharacterized protein LOC109968800	109968800	0.59	8e-95	YP_630263	COG1024	Enoyl-CoA hydratase/carnithine racemase	I	Lipid transport and metabolism ;
XP_020470987.1	programmed cell death protein 6 isoform X1	109968801	0.27	5e-07	YP_001866396	COG5126	Ca2+-binding protein, EF-hand superfamily	T	Signal transduction mechanisms ;
XP_020470999.1	cubilin	109968809	0.27	8e-10	YP_005324505	COG4935	Regulatory P domain of the subtilisin-like proprotein convertases and other proteases	O	Posttranslational modification, protein turnover, chaperones ;
XP_020471087.1	cell division control protein 42 homolog	109968874	0.29	3e-09	YP_003319433	COG1100	GTPase SAR1 family domain	R	General function prediction only ;
XP_020471096.1	gamma-enolase	109968883	0.56	1e-163	YP_004774589	COG0148	Enolase	G	Carbohydrate transport and metabolism ;
XP_020471125.1	CD209 antigen-like protein E	109968901	0.35	4e-13	YP_003899969	COG3209	Uncharacterized conserved protein RhaS, contains 28 RHS repeats	R	General function prediction only ;
XP_020471220.1	cathepsin K-like	109968961	0.33	3e-36	YP_504536	COG4870	Cysteine protease, C1A family	O	Posttranslational modification, protein turnover, chaperones ;
XP_020471283.1	structural maintenance of chromosomes protein 4 isoform X1	109969002	0.26	3e-88	YP_183430	COG1196	Chromosome segregation ATPase	D	Cell cycle control, cell division, chromosome partitioning ;
XP_020471307.1	ras-related protein Rap-2b	109969016	0.31	1e-16	YP_004430219	COG1100	GTPase SAR1 family domain	R	General function prediction only ;
XP_020471347.1	reticulocalbin-1	109969039	0.26	9e-06	YP_002794229	COG5126	Ca2+-binding protein, EF-hand superfamily	T	Signal transduction mechanisms ;
XP_020471348.1	adenylate kinase 7	109969041	0.31	4e-11	YP_722621	COG0563	Adenylate kinase or related kinase	F	Nucleotide transport and metabolism ;
XP_020471375.1	serine/threonine-protein kinase VRK1 isoform X1	109969057	0.25	2e-09	YP_003265972	COG0515	Serine/threonine protein kinase	T	Signal transduction mechanisms ;
XP_020471467.1	TP53-regulating kinase	109969130	0.37	2e-41	YP_007714102	COG3642	tRNA A-37 threonylcarbamoyl transferase component Bud32	J	Translation, ribosomal structure and biogenesis ;
XP_020471475.1	choline dehydrogenase%2C mitochondrial	109969133	0.6	0.0	YP_432169	COG2303	Choline dehydrogenase or related flavoprotein	IR	Lipid transport and metabolism ; General function prediction only ;
XP_020471550.1	ras-related C3 botulinum toxin substrate 1	109969180	0.3	2e-12	YP_003319433	COG1100	GTPase SAR1 family domain	R	General function prediction only ;
XP_020471565.1	glycerol-3-phosphate phosphatase	109969186	0.36	1e-51	NP_578161	COG0647	Ribonucleotide monophosphatase NagD, HAD superfamily	F	Nucleotide transport and metabolism ;
XP_020471571.1	target of rapamycin complex subunit LST8	109969193	0.25	2e-30	NP_925601	COG3903	Predicted ATPase	R	General function prediction only ;
XP_020471609.1	keratin%2C type II cytoskeletal 2 epidermal-like	109969230	0.29	3e-05	YP_004865960	COG5295	Autotransporter adhesin	UW	Intracellular trafficking, secretion, and vesicular transport ; Extracellular structures ;
XP_020471654.1	transcription initiation factor IIB isoform X1	109969266	0.36	6e-59	NP_070128	COG1405	Transcription initiation factor TFIIIB, Brf1 subunit/Transcription initiation factor TFIIB	K	Transcription ;
XP_020471662.1	cyclin-dependent kinase 16-like isoform X6	109969233	0.37	4e-27	NP_374336	COG2815	PASTA domain, binds beta-lactams	M	Cell wall/membrane/envelope biogenesis ;
XP_020471716.1	WD repeat-containing protein 47 isoform X1	109969297	0.27	1e-28	YP_007100486	COG2319	WD40 repeat	R	General function prediction only ;
XP_020471905.1	putative helicase mov-10-B.1	109969395	0.28	2e-41	YP_007226826	COG1112	Superfamily I DNA and/or RNA helicase	L	Replication, recombination and repair ;
XP_020471994.1	dynein regulatory complex subunit 3 isoform X1	109969449	0.42	2e-12	YP_007116556	COG4886	Leucine-rich repeat (LRR) protein	K	Transcription ;
XP_020472004.1	cytosolic Fe-S cluster assembly factor NARFL isoform X1	109969452	0.32	5e-58	YP_007946226	COG4624	Iron only hydrogenase large subunit, C-terminal domain	C	Energy production and conversion ;
XP_020472007.1	hydroxyacylglutathione hydrolase-like protein isoform X1	109969453	0.4	9e-61	YP_003888943	COG0491	Glyoxylase or a related metal-dependent hydrolase, beta-lactamase superfamily II	R	General function prediction only ;
XP_020472047.1	parvalbumin beta-like	109969477	0.38	5e-06	YP_003116483	COG5126	Ca2+-binding protein, EF-hand superfamily	T	Signal transduction mechanisms ;
XP_020472071.1	delphilin-like	109969496	0.29	3e-07	YP_007420608	COG3064	Membrane protein involved in colicin uptake	M	Cell wall/membrane/envelope biogenesis ;
XP_020472089.1	ATPase family AAA domain-containing protein 5-like isoform X1	109969507	0.3	9e-08	YP_566855	COG0470	DNA polymerase III, delta prime subunit	L	Replication, recombination and repair ;
XP_020472102.1	luc7-like protein 3 isoform X1	109969514	0.23	5e-06	YP_006809449	COG4842	Uncharacterized conserved protein YukE	S	Function unknown ;
XP_020472124.1	LOW QUALITY PROTEIN: Na(+)/H(+) exchange regulatory cofactor NHE-RF2-like	109969528	0.38	7e-07	YP_002463574	COG0793	C-terminal processing protease CtpA/Prc, contains a PDZ domain	O	Posttranslational modification, protein turnover, chaperones ;
XP_020472170.1	zinc finger protein ZPR1	109969317	0.3	5e-16	YP_006363203	COG1779	C4-type Zn-finger protein	R	General function prediction only ;
XP_020472265.1	helicase-like transcription factor isoform X1	109969605	0.43	1e-33	YP_630479	COG0553	Superfamily II DNA or RNA helicase, SNF2 family	KL	Transcription ; Replication, recombination and repair ;
XP_020472279.1	neutral cholesterol ester hydrolase 1 isoform X1	109969611	0.31	7e-32	YP_001023603	COG0657	Acetyl esterase/lipase	I	Lipid transport and metabolism ;
XP_020472330.1	lysosomal acid lipase/cholesteryl ester hydrolase isoform X1	109969643	0.23	1e-12	YP_007203146	COG2267	Lysophospholipase, alpha-beta hydrolase superfamily	I	Lipid transport and metabolism ;
[truncated: 623 more rows]
