# Supplementary material for: Protein expression patterns and metal metabolites in a protogynous hermaphrodite fish, the ricefield eel (Monopterus albus)
Source: BMC Genomics. 2024 May 21;25:500. doi: 10.1186/s12864-024-10397-w (PMC11106920; doi:10.1186/s12864-024-10397-w)
Supplement: Supplementary file 16 — Supplementary Material 16 [file 12864_2024_10397_MOESM16_ESM.xls]

Protein	Description	Gene	GO_NUM	GO_Description
XP_020474402.1	LOW QUALITY PROTEIN: lamin-B1	109970874	2	Molecular Function:structural molecule activity (GO:0005198),Cellular Component:intermediate filament (GO:0005882)
XP_020463944.1	protein lin-7 homolog B isoform X1	109964751	1	Molecular Function:protein binding (GO:0005515)
XP_020475068.1	ras suppressor protein 1	109971274	1	Molecular Function:protein binding (GO:0005515)
XP_020451377.1	eukaryotic translation initiation factor 4 gamma 1-like isoform X1	109957664	2	Molecular Function:RNA binding (GO:0003723),Molecular Function:protein binding (GO:0005515)
XP_020451294.1	ATP-binding cassette sub-family B member 8%2C mitochondrial isoform X1	109957633	5	Molecular Function:ATP binding (GO:0005524),Biological Process:transport (GO:0006810),Cellular Component:integral component of membrane (GO:0016021),Molecular Function:ATPase activity (GO:0016887),Biological Process:transmembrane transport (GO:0055085)
XP_020441373.1	carcinoembryonic antigen-related cell adhesion molecule 5-like	109951294	1	Molecular Function:protein binding (GO:0005515)
XP_020480299.1	serine/threonine-protein kinase MRCK beta	109974446	5	Molecular Function:protein kinase activity (GO:0004672),Molecular Function:protein serine/threonine kinase activity (GO:0004674),Molecular Function:ATP binding (GO:0005524),Biological Process:protein phosphorylation (GO:0006468),Biological Process:intracellular signal transduction (GO:0035556)
XP_020451369.1	PERQ amino acid-rich with GYF domain-containing protein 2 isoform X1	109957659	1	Molecular Function:protein binding (GO:0005515)
XP_020461041.1	60S ribosomal protein L27	109963103	4	Molecular Function:structural constituent of ribosome (GO:0003735),Cellular Component:intracellular (GO:0005622),Cellular Component:ribosome (GO:0005840),Biological Process:translation (GO:0006412)
XP_020456717.1	WD repeat-containing protein 7	109960746	1	Molecular Function:protein binding (GO:0005515)
XP_020467715.1	serine/threonine-protein kinase Nek7 isoform X1	109966859	3	Molecular Function:protein kinase activity (GO:0004672),Molecular Function:ATP binding (GO:0005524),Biological Process:protein phosphorylation (GO:0006468)
XP_020477558.1	LIM zinc-binding domain-containing Nebulette-like	109972773	2	Molecular Function:protein binding (GO:0005515),Molecular Function:zinc ion binding (GO:0008270)
XP_020474592.1	growth arrest-specific protein 8-like	109970969	2	Cellular Component:motile cilium (GO:0031514),Biological Process:cell motility (GO:0048870)
XP_020449296.1	fatty acid-binding protein%2C liver-type-like	109956486	4	Molecular Function:transporter activity (GO:0005215),Molecular Function:fatty acid binding (GO:0005504),Biological Process:transport (GO:0006810),Molecular Function:lipid binding (GO:0008289)
XP_020480949.1	ADP-ribosylation factor 4	109974860	3	Molecular Function:GTP binding (GO:0005525),Cellular Component:intracellular (GO:0005622),Biological Process:small GTPase mediated signal transduction (GO:0007264)
XP_020457276.1	WD repeat-containing protein 92	109961062	1	Molecular Function:protein binding (GO:0005515)
XP_020470165.1	KH domain-containing%2C RNA-binding%2C signal transduction-associated protein 1-like	109968328	2	Molecular Function:nucleic acid binding (GO:0003676),Molecular Function:RNA binding (GO:0003723)
XP_020450381.1	X-ray repair cross-complementing protein 5	109957106	9	Biological Process:telomere maintenance (GO:0000723),Molecular Function:DNA binding (GO:0003677),Molecular Function:damaged DNA binding (GO:0003684),Molecular Function:ATP-dependent DNA helicase activity (GO:0004003),Cellular Component:nucleus (GO:0005634),Biological Process:double-strand break repair via nonhomologous end joining (GO:0006303),Biological Process:DNA recombination (GO:0006310),Mol…
XP_020472986.1	YLP motif-containing protein 1	109970034	1	Cellular Component:nucleus (GO:0005634)
XP_020454514.1	sorbin and SH3 domain-containing protein 1-like isoform X3	109959447	3	Molecular Function:protein binding (GO:0005515),Biological Process:actin filament organization (GO:0007015),Biological Process:insulin receptor signaling pathway (GO:0008286)
XP_020467466.1	LOW QUALITY PROTEIN: ELKS/Rab6-interacting/CAST family member 1	109966721	1	Cellular Component:presynaptic active zone (GO:0048786)
XP_020474393.1	spectrin alpha chain%2C non-erythrocytic 1 isoform X7	109970871	2	Molecular Function:calcium ion binding (GO:0005509),Molecular Function:protein binding (GO:0005515)
XP_020480280.1	thioredoxin-like	109974432	3	Biological Process:glycerol ether metabolic process (GO:0006662),Molecular Function:protein disulfide oxidoreductase activity (GO:0015035),Biological Process:cell redox homeostasis (GO:0045454)
XP_020468996.1	enoyl-CoA hydratase domain-containing protein 3%2C mitochondrial	109967621	2	Molecular Function:catalytic activity (GO:0003824),Biological Process:metabolic process (GO:0008152)
XP_020446863.1	protein TMED8 isoform X4	109955247	2	Biological Process:transport (GO:0006810),Cellular Component:integral component of membrane (GO:0016021)
XP_020441157.1	V-type proton ATPase subunit B%2C brain isoform	109951178	3	Molecular Function:ATP binding (GO:0005524),Biological Process:proton transport (GO:0015992),Biological Process:ATP metabolic process (GO:0046034)
XP_020462515.1	engulfment and cell motility protein 1 isoform X1	109963926	3	Biological Process:phagocytosis (GO:0006909),Biological Process:cell migration (GO:0016477),Biological Process:actin cytoskeleton organization (GO:0030036)
XP_020476323.1	aldehyde dehydrogenase%2C mitochondrial	109972058	3	Biological Process:metabolic process (GO:0008152),Molecular Function:oxidoreductase activity (GO:0016491),Biological Process:oxidation-reduction process (GO:0055114)
XP_020445320.1	hemoglobin subunit alpha-like	109954289	5	Molecular Function:iron ion binding (GO:0005506),Cellular Component:hemoglobin complex (GO:0005833),Biological Process:oxygen transport (GO:0015671),Molecular Function:oxygen binding (GO:0019825),Molecular Function:heme binding (GO:0020037)
XP_020480685.1	LOW QUALITY PROTEIN: putative pre-mRNA-splicing factor ATP-dependent RNA helicase DHX16	109974694	3	Molecular Function:nucleic acid binding (GO:0003676),Molecular Function:helicase activity (GO:0004386),Molecular Function:ATP binding (GO:0005524)
XP_020467900.1	plasminogen activator inhibitor 1 RNA-binding protein-like isoform X1	109966964	1	Molecular Function:mRNA 3'-UTR binding (GO:0003730)
XP_020451526.1	desmoplakin-like	109957738	4	Cellular Component:cytoskeleton (GO:0005856),Biological Process:single organismal cell-cell adhesion (GO:0016337),Cellular Component:cell junction (GO:0030054),Molecular Function:cell adhesion molecule binding (GO:0050839)
XP_020441913.1	3 beta-hydroxysteroid dehydrogenase/Delta 5-->4-isomerase-like	109951646	3	Molecular Function:3-beta-hydroxy-delta5-steroid dehydrogenase activity (GO:0003854),Biological Process:steroid biosynthetic process (GO:0006694),Biological Process:oxidation-reduction process (GO:0055114)
XP_020474927.1	cytochrome b-c1 complex subunit 8	109971178	1	Molecular Function:ubiquinol-cytochrome-c reductase activity (GO:0008121)
XP_020466807.1	40S ribosomal protein S23	109966365	4	Molecular Function:structural constituent of ribosome (GO:0003735),Cellular Component:intracellular (GO:0005622),Cellular Component:ribosome (GO:0005840),Biological Process:translation (GO:0006412)
XP_020458322.1	golgin subfamily B member 1-like	109961660	1	Cellular Component:Golgi apparatus (GO:0005794)
XP_020476656.1	basement membrane-specific heparan sulfate proteoglycan core protein-like	109972266	1	Molecular Function:protein binding (GO:0005515)
XP_020449773.1	ras GTPase-activating protein-binding protein 1	109956761	3	Molecular Function:nucleic acid binding (GO:0003676),Cellular Component:intracellular (GO:0005622),Biological Process:transport (GO:0006810)
XP_020454848.1	very low-density lipoprotein receptor-like	109959660	2	Molecular Function:calcium ion binding (GO:0005509),Molecular Function:protein binding (GO:0005515)
XP_020477522.1	coagulation factor XIII A chain	109972754	2	Molecular Function:protein-glutamine gamma-glutamyltransferase activity (GO:0003810),Biological Process:peptide cross-linking (GO:0018149)
XP_020473202.1	threonine--tRNA ligase%2C cytoplasmic-like	109970167	8	Molecular Function:nucleotide binding (GO:0000166),Molecular Function:aminoacyl-tRNA ligase activity (GO:0004812),Molecular Function:threonine-tRNA ligase activity (GO:0004829),Molecular Function:ATP binding (GO:0005524),Cellular Component:cytoplasm (GO:0005737),Biological Process:tRNA aminoacylation for protein translation (GO:0006418),Biological Process:threonyl-tRNA aminoacylation (GO:0006435)…
XP_020472172.1	FK506-binding protein-like isoform X1	109969557	1	Molecular Function:protein binding (GO:0005515)
XP_020443150.1	peroxiredoxin-6-like	109952422	5	Molecular Function:antioxidant activity (GO:0016209),Molecular Function:oxidoreductase activity (GO:0016491),Biological Process:cell redox homeostasis (GO:0045454),Molecular Function:peroxiredoxin activity (GO:0051920),Biological Process:oxidation-reduction process (GO:0055114)
XP_020476213.1	small nuclear ribonucleoprotein E	109971978	1	Cellular Component:spliceosomal complex (GO:0005681)
XP_020478912.1	tumor susceptibility gene 101 protein	109973567	2	Biological Process:cellular protein modification process (GO:0006464),Biological Process:protein transport (GO:0015031)
XP_020470980.1	importin-4	109968797	2	Biological Process:intracellular protein transport (GO:0006886),Molecular Function:Ran GTPase binding (GO:0008536)
XP_020457710.1	T-cell ecto-ADP-ribosyltransferase 1-like	109961341	2	Molecular Function:NAD(P)+-protein-arginine ADP-ribosyltransferase activity (GO:0003956),Biological Process:protein ADP-ribosylation (GO:0006471)
XP_020464626.1	tudor and KH domain-containing protein isoform X1	109965167	2	Molecular Function:nucleic acid binding (GO:0003676),Molecular Function:RNA binding (GO:0003723)
XP_020451927.1	alpha-2-macroglobulin receptor-associated protein	109957986	3	Cellular Component:endoplasmic reticulum (GO:0005783),Molecular Function:heparin binding (GO:0008201),Molecular Function:low-density lipoprotein particle receptor binding (GO:0050750)
XP_020473484.1	6-phosphogluconate dehydrogenase%2C decarboxylating isoform X1	109970334	3	Molecular Function:phosphogluconate dehydrogenase (decarboxylating) activity (GO:0004616),Biological Process:pentose-phosphate shunt (GO:0006098),Biological Process:oxidation-reduction process (GO:0055114)
XP_020463901.1	histone-arginine methyltransferase CARM1	109964727	2	Biological Process:protein methylation (GO:0006479),Molecular Function:methyltransferase activity (GO:0008168)
XP_020474904.1	kinesin-like protein KIF3A isoform X1	109971161	4	Molecular Function:microtubule motor activity (GO:0003777),Molecular Function:ATP binding (GO:0005524),Biological Process:microtubule-based movement (GO:0007018),Molecular Function:microtubule binding (GO:0008017)
XP_020441028.1	eukaryotic translation initiation factor 2 subunit 3	109951088	2	Molecular Function:GTPase activity (GO:0003924),Molecular Function:GTP binding (GO:0005525)
XP_020449426.1	ubiquitin fusion degradation protein 1 homolog	109956552	1	Biological Process:ubiquitin-dependent protein catabolic process (GO:0006511)
XP_020452046.1	catenin alpha-1	109958054	8	Cellular Component:cytosol (GO:0005829),Cellular Component:adherens junction (GO:0005912),Biological Process:actin filament organization (GO:0007015),Biological Process:cell adhesion (GO:0007155),Molecular Function:beta-catenin binding (GO:0008013),Molecular Function:cadherin binding (GO:0045296),Molecular Function:actin filament binding (GO:0051015),Biological Process:epithelial cell-cell adhesi…
XP_020445518.1	PHD finger protein 10 isoform X1	109954501	2	Molecular Function:protein binding (GO:0005515),Molecular Function:zinc ion binding (GO:0008270)
XP_020481019.1	WW domain-binding protein 2	109974906	3	Cellular Component:nuclear chromatin (GO:0000790),Molecular Function:RNA polymerase II transcription coactivator activity (GO:0001105),Biological Process:cellular response to estrogen stimulus (GO:0071391)
XP_020441162.1	exportin-7	109951183	2	Biological Process:intracellular protein transport (GO:0006886),Molecular Function:Ran GTPase binding (GO:0008536)
XP_020469902.1	LOW QUALITY PROTEIN: collagen alpha-2(I) chain	109968174	1	Molecular Function:extracellular matrix structural constituent (GO:0005201)
XP_020450045.1	ras-related protein Rab-41 isoform X2	109956910	2	Molecular Function:GTP binding (GO:0005525),Biological Process:small GTPase mediated signal transduction (GO:0007264)
XP_020466458.1	glycogen synthase kinase-3 alpha	109966159	3	Molecular Function:protein kinase activity (GO:0004672),Molecular Function:ATP binding (GO:0005524),Biological Process:protein phosphorylation (GO:0006468)
XP_020453448.1	GTPase IMAP family member 4-like isoform X1	109958852	1	Molecular Function:GTP binding (GO:0005525)
XP_020468240.1	isocitrate dehydrogenase [NADP]%2C mitochondrial	109967183	3	Molecular Function:isocitrate dehydrogenase (NADP+) activity (GO:0004450),Biological Process:isocitrate metabolic process (GO:0006102),Biological Process:oxidation-reduction process (GO:0055114)
XP_020449775.1	transmembrane emp24 domain-containing protein 9	109956762	2	Biological Process:transport (GO:0006810),Cellular Component:integral component of membrane (GO:0016021)
XP_020444625.1	eukaryotic initiation factor 4A-III	109953486	2	Molecular Function:nucleic acid binding (GO:0003676),Molecular Function:ATP binding (GO:0005524)
XP_020469148.1	LOW QUALITY PROTEIN: histone H1-like	109967722	4	Cellular Component:nucleosome (GO:0000786),Molecular Function:DNA binding (GO:0003677),Cellular Component:nucleus (GO:0005634),Biological Process:nucleosome assembly (GO:0006334)
XP_020442555.1	ELAV-like protein 1 isoform X2	109952055	2	Molecular Function:nucleic acid binding (GO:0003676),Molecular Function:RNA binding (GO:0003723)
XP_020443584.1	E3 ubiquitin-protein ligase CHIP-like	109952718	3	Molecular Function:ubiquitin-protein transferase activity (GO:0004842),Molecular Function:protein binding (GO:0005515),Biological Process:protein ubiquitination (GO:0016567)
XP_020451400.1	dipeptidyl aminopeptidase-like protein 6 isoform X1	109957670	2	Biological Process:proteolysis (GO:0006508),Molecular Function:serine-type peptidase activity (GO:0008236)
XP_020480835.1	solute carrier family 22 member 18 isoform X1	109974787	3	Molecular Function:transporter activity (GO:0005215),Cellular Component:integral component of membrane (GO:0016021),Biological Process:transmembrane transport (GO:0055085)
XP_020447959.1	60S ribosomal protein L39	109955802	4	Molecular Function:structural constituent of ribosome (GO:0003735),Cellular Component:intracellular (GO:0005622),Cellular Component:ribosome (GO:0005840),Biological Process:translation (GO:0006412)
XP_020461354.1	Bardet-Biedl syndrome 4 protein isoform X1	109963302	3	Molecular Function:protein binding (GO:0005515),Cellular Component:BBSome (GO:0034464),Biological Process:non-motile cilium assembly (GO:1905515)
XP_020448561.1	60S ribosomal protein L26	109956071	3	Molecular Function:structural constituent of ribosome (GO:0003735),Biological Process:translation (GO:0006412),Cellular Component:large ribosomal subunit (GO:0015934)
XP_020449289.1	glycerol-3-phosphate acyltransferase 3-like	109956481	1	Biological Process:metabolic process (GO:0008152)
XP_020468902.1	calcium-regulated heat-stable protein 1	109967580	2	Molecular Function:nucleic acid binding (GO:0003676),Molecular Function:DNA binding (GO:0003677)
XP_020464097.1	F-actin-uncapping protein LRRC16A	109964870	6	Molecular Function:protein binding (GO:0005515),Cellular Component:lamellipodium (GO:0030027),Biological Process:positive regulation of cell migration (GO:0030335),Biological Process:barbed-end actin filament uncapping (GO:0051638),Biological Process:positive regulation of lamellipodium organization (GO:1902745),Biological Process:negative regulation of barbed-end actin filament capping (GO:20008…
XP_020473266.1	nuclease-sensitive element-binding protein 1 isoform X3	109970194	2	Molecular Function:nucleic acid binding (GO:0003676),Molecular Function:DNA binding (GO:0003677)
XP_020468519.1	myelin P2 protein-like	109967356	3	Molecular Function:transporter activity (GO:0005215),Biological Process:transport (GO:0006810),Molecular Function:lipid binding (GO:0008289)
XP_020473145.1	poly(U)-binding-splicing factor PUF60-like isoform X1	109970130	1	Molecular Function:nucleic acid binding (GO:0003676)
XP_020452325.1	39S ribosomal protein L47%2C mitochondrial isoform X1	109958204	3	Molecular Function:structural constituent of ribosome (GO:0003735),Cellular Component:mitochondrial ribosome (GO:0005761),Biological Process:translation (GO:0006412)
XP_020472996.1	protein asteroid homolog 1-like isoform X2	109970042	2	Molecular Function:nuclease activity (GO:0004518),Biological Process:DNA repair (GO:0006281)
XP_020448702.1	dolichyl-diphosphooligosaccharide--protein glycosyltransferase subunit 2 isoform X1	109956151	3	Biological Process:protein N-linked glycosylation (GO:0006487),Cellular Component:oligosaccharyltransferase complex (GO:0008250),Cellular Component:integral component of membrane (GO:0016021)
XP_020442972.1	LOW QUALITY PROTEIN: canalicular multispecific organic anion transporter 2-like	109952300	5	Molecular Function:ATP binding (GO:0005524),Biological Process:transport (GO:0006810),Cellular Component:integral component of membrane (GO:0016021),Molecular Function:ATPase activity (GO:0016887),Biological Process:transmembrane transport (GO:0055085)
XP_020473628.1	myosin light chain kinase%2C smooth muscle	109970425	4	Molecular Function:protein kinase activity (GO:0004672),Molecular Function:protein binding (GO:0005515),Molecular Function:ATP binding (GO:0005524),Biological Process:protein phosphorylation (GO:0006468)
XP_020472071.1	delphilin-like	109969496	1	Molecular Function:protein binding (GO:0005515)
XP_020441578.1	fructose-1%2C6-bisphosphatase isozyme 2-like	109951422	3	Biological Process:carbohydrate metabolic process (GO:0005975),Molecular Function:phosphatase activity (GO:0016791),Molecular Function:fructose 1,6-bisphosphate 1-phosphatase activity (GO:0042132)
XP_020442691.1	mammalian ependymin-related protein 1	109952144	3	Molecular Function:calcium ion binding (GO:0005509),Cellular Component:extracellular region (GO:0005576),Biological Process:cell-matrix adhesion (GO:0007160)
XP_020464512.1	copine-3-like isoform X1	109965106	1	Molecular Function:protein binding (GO:0005515)
XP_020457357.1	LOW QUALITY PROTEIN: phosphoglycerate mutase 1-like	109961103	2	Molecular Function:phosphoglycerate mutase activity (GO:0004619),Biological Process:glycolytic process (GO:0006096)
XP_020465317.1	RNA-binding protein 8A	109965564	5	Molecular Function:nucleic acid binding (GO:0003676),Molecular Function:RNA binding (GO:0003723),Cellular Component:nucleus (GO:0005634),Cellular Component:cytoplasm (GO:0005737),Biological Process:RNA processing (GO:0006396)
XP_020458386.1	unconventional myosin-If-like	109961707	4	Molecular Function:motor activity (GO:0003774),Molecular Function:protein binding (GO:0005515),Molecular Function:ATP binding (GO:0005524),Cellular Component:myosin complex (GO:0016459)
XP_020464451.1	TNF receptor-associated factor 6	109965061	6	Molecular Function:ubiquitin-protein transferase activity (GO:0004842),Molecular Function:protein binding (GO:0005515),Biological Process:immune response (GO:0006955),Biological Process:signal transduction (GO:0007165),Molecular Function:zinc ion binding (GO:0008270),Biological Process:protein ubiquitination (GO:0016567)
XP_020450574.1	echinoderm microtubule-associated protein-like 3 isoform X1	109957215	1	Molecular Function:protein binding (GO:0005515)
XP_020477969.1	glutamate dehydrogenase%2C mitochondrial-like	109973022	3	Biological Process:cellular amino acid metabolic process (GO:0006520),Molecular Function:oxidoreductase activity (GO:0016491),Biological Process:oxidation-reduction process (GO:0055114)
XP_020463782.1	zinc finger and BTB domain-containing protein 46 isoform X1	109964660	2	Molecular Function:protein binding (GO:0005515),Molecular Function:metal ion binding (GO:0046872)
XP_020449042.1	switch-associated protein 70-like	109956364	1	Molecular Function:calcium ion binding (GO:0005509)
XP_020472887.1	transmembrane 9 superfamily member 4 isoform X1	109969976	1	Cellular Component:integral component of membrane (GO:0016021)
XP_020471307.1	ras-related protein Rap-2b	109969016	4	Molecular Function:GTP binding (GO:0005525),Biological Process:signal transduction (GO:0007165),Biological Process:small GTPase mediated signal transduction (GO:0007264),Cellular Component:membrane (GO:0016020)
XP_020478076.1	phosphatidylinositol-binding clathrin assembly protein-like isoform X1	109973095	1	Molecular Function:phospholipid binding (GO:0005543)
XP_020476073.1	adenosylhomocysteinase 2 isoform X1	109971875	3	Molecular Function:adenosylhomocysteinase activity (GO:0004013),Biological Process:S-adenosylhomocysteine catabolic process (GO:0019510),Molecular Function:NAD binding (GO:0051287)
XP_020441673.1	sorting nexin-27-like	109951494	3	Molecular Function:protein binding (GO:0005515),Biological Process:signal transduction (GO:0007165),Molecular Function:phosphatidylinositol binding (GO:0035091)
XP_020449667.1	elongator complex protein 1 isoform X1	109956693	2	Biological Process:tRNA wobble uridine modification (GO:0002098),Cellular Component:Elongator holoenzyme complex (GO:0033588)
XP_020447497.1	caspase-6	109955561	3	Molecular Function:cysteine-type endopeptidase activity (GO:0004197),Biological Process:proteolysis (GO:0006508),Molecular Function:cysteine-type peptidase activity (GO:0008234)
XP_020474976.1	dual specificity mitogen-activated protein kinase kinase 1	109971216	3	Molecular Function:protein kinase activity (GO:0004672),Molecular Function:ATP binding (GO:0005524),Biological Process:protein phosphorylation (GO:0006468)
XP_020444820.1	protein lin-9 homolog isoform X1	109953691	2	Biological Process:cell cycle (GO:0007049),Cellular Component:transcriptional repressor complex (GO:0017053)
XP_020468641.1	epidermal growth factor receptor substrate 15 isoform X2	109967432	2	Molecular Function:calcium ion binding (GO:0005509),Molecular Function:protein binding (GO:0005515)
XP_020444801.1	hippocalcin-like protein 1 isoform X1	109953634	1	Molecular Function:calcium ion binding (GO:0005509)
XP_020470984.1	thioredoxin domain-containing protein 5 isoform X1	109968799	1	Biological Process:cell redox homeostasis (GO:0045454)
XP_020470538.1	replication protein A 70 kDa DNA-binding subunit	109968543	4	Molecular Function:nucleic acid binding (GO:0003676),Molecular Function:DNA binding (GO:0003677),Cellular Component:nucleus (GO:0005634),Biological Process:DNA replication (GO:0006260)
XP_020444853.1	rho-associated protein kinase 2-like isoform X1	109953729	6	Molecular Function:protein kinase activity (GO:0004672),Molecular Function:protein serine/threonine kinase activity (GO:0004674),Molecular Function:ATP binding (GO:0005524),Biological Process:protein phosphorylation (GO:0006468),Molecular Function:Rho GTPase binding (GO:0017048),Biological Process:intracellular signal transduction (GO:0035556)
XP_020465917.1	nucleobindin-2-like	109965886	1	Molecular Function:calcium ion binding (GO:0005509)
XP_020476887.1	charged multivesicular body protein 4b	109972406	1	Biological Process:vacuolar transport (GO:0007034)
XP_020476626.1	pyrroline-5-carboxylate reductase 1%2C mitochondrial-like	109972243	3	Molecular Function:pyrroline-5-carboxylate reductase activity (GO:0004735),Biological Process:proline biosynthetic process (GO:0006561),Biological Process:oxidation-reduction process (GO:0055114)
XP_020456439.1	endothelial differentiation-related factor 1	109960583	1	Molecular Function:sequence-specific DNA binding (GO:0043565)
XP_020463457.1	adenosylhomocysteinase 2-like isoform X2	109964482	3	Molecular Function:adenosylhomocysteinase activity (GO:0004013),Biological Process:S-adenosylhomocysteine catabolic process (GO:0019510),Molecular Function:NAD binding (GO:0051287)
XP_020475418.1	charged multivesicular body protein 5	109971486	1	Biological Process:vacuolar transport (GO:0007034)
XP_020467339.1	V-type proton ATPase subunit C 1	109966661	2	Molecular Function:hydrogen ion transmembrane transporter activity (GO:0015078),Biological Process:ATP hydrolysis coupled proton transport (GO:0015991)
XP_020454084.1	fructose-bisphosphate aldolase C	109959229	2	Molecular Function:fructose-bisphosphate aldolase activity (GO:0004332),Biological Process:glycolytic process (GO:0006096)
XP_020472279.1	neutral cholesterol ester hydrolase 1 isoform X1	109969611	2	Biological Process:metabolic process (GO:0008152),Molecular Function:hydrolase activity (GO:0016787)
XP_020446001.1	beta-adducin isoform X1	109954786	1	Cellular Component:cytoskeleton (GO:0005856)
XP_020444172.1	39S ribosomal protein L19%2C mitochondrial	109953112	4	Molecular Function:structural constituent of ribosome (GO:0003735),Cellular Component:intracellular (GO:0005622),Cellular Component:ribosome (GO:0005840),Biological Process:translation (GO:0006412)
XP_020444428.1	ferritin%2C liver middle subunit	109953323	3	Biological Process:iron ion transport (GO:0006826),Biological Process:cellular iron ion homeostasis (GO:0006879),Molecular Function:ferric iron binding (GO:0008199)
XP_020469809.1	inactive phospholipase C-like protein 2	109968113	5	Molecular Function:phosphatidylinositol phospholipase C activity (GO:0004435),Molecular Function:protein binding (GO:0005515),Biological Process:lipid metabolic process (GO:0006629),Biological Process:signal transduction (GO:0007165),Biological Process:intracellular signal transduction (GO:0035556)
XP_020462776.1	farnesyl pyrophosphate synthase isoform X1	109964077	1	Biological Process:isoprenoid biosynthetic process (GO:0008299)
XP_020450766.1	prostaglandin E synthase 2	109957323	3	Molecular Function:electron carrier activity (GO:0009055),Molecular Function:protein disulfide oxidoreductase activity (GO:0015035),Biological Process:cell redox homeostasis (GO:0045454)
XP_020467399.1	polymerase I and transcript release factor-like	109966689	2	Cellular Component:caveola (GO:0005901),Biological Process:termination of RNA polymerase I transcription (GO:0006363)
XP_020478279.1	microtubule-associated protein 1A-like	109973209	3	Biological Process:microtubule cytoskeleton organization (GO:0000226),Cellular Component:microtubule (GO:0005874),Molecular Function:microtubule binding (GO:0008017)
XP_020441809.1	purine nucleoside phosphorylase-like	109951579	4	Molecular Function:catalytic activity (GO:0003824),Molecular Function:purine-nucleoside phosphorylase activity (GO:0004731),Biological Process:nucleobase-containing compound metabolic process (GO:0006139),Biological Process:nucleoside metabolic process (GO:0009116)
XP_020457758.1	WD40 repeat-containing protein SMU1-like isoform X2	109961356	1	Molecular Function:protein binding (GO:0005515)
XP_020478283.1	RNA-binding protein with serine-rich domain 1-like	109973213	1	Molecular Function:nucleic acid binding (GO:0003676)
XP_020470495.1	protein Smaug homolog 2	109968519	1	Molecular Function:protein binding (GO:0005515)
XP_020459514.1	PDZ and LIM domain protein 1	109962279	3	Molecular Function:protein binding (GO:0005515),Cellular Component:cytoskeleton (GO:0005856),Molecular Function:zinc ion binding (GO:0008270)
XP_020455801.1	pre-mRNA-processing-splicing factor 8	109960215	5	Molecular Function:RNA binding (GO:0003723),Molecular Function:protein binding (GO:0005515),Cellular Component:spliceosomal complex (GO:0005681),Molecular Function:U6 snRNA binding (GO:0017070),Molecular Function:U5 snRNA binding (GO:0030623)
XP_020479485.1	LOW QUALITY PROTEIN: histone-lysine N-methyltransferase 2A-like	109973928	6	Molecular Function:DNA binding (GO:0003677),Molecular Function:serine-type endopeptidase activity (GO:0004252),Molecular Function:protein binding (GO:0005515),Cellular Component:nucleus (GO:0005634),Biological Process:proteolysis (GO:0006508),Molecular Function:zinc ion binding (GO:0008270)
XP_020442011.1	proteasome subunit alpha type-3 isoform X1	109951709	5	Molecular Function:endopeptidase activity (GO:0004175),Molecular Function:threonine-type endopeptidase activity (GO:0004298),Cellular Component:proteasome core complex (GO:0005839),Biological Process:ubiquitin-dependent protein catabolic process (GO:0006511),Biological Process:proteolysis involved in cellular protein catabolic process (GO:0051603)
XP_020472838.1	insulin-like growth factor 1 receptor isoform X1	109969948	8	Molecular Function:protein kinase activity (GO:0004672),Molecular Function:protein tyrosine kinase activity (GO:0004713),Molecular Function:transmembrane receptor protein tyrosine kinase activity (GO:0004714),Molecular Function:protein binding (GO:0005515),Molecular Function:ATP binding (GO:0005524),Biological Process:protein phosphorylation (GO:0006468),Biological Process:transmembrane receptor …
XP_020464540.1	fatty acid synthase isoform X1	109965115	4	Biological Process:biosynthetic process (GO:0009058),Molecular Function:oxidoreductase activity (GO:0016491),Molecular Function:phosphopantetheine binding (GO:0031177),Biological Process:oxidation-reduction process (GO:0055114)
XP_020447732.1	60S ribosomal protein L31	109955673	3	Molecular Function:structural constituent of ribosome (GO:0003735),Cellular Component:ribosome (GO:0005840),Biological Process:translation (GO:0006412)
XP_020442770.1	tricarboxylate transport protein%2C mitochondrial-like	109952183	1	Biological Process:transmembrane transport (GO:0055085)
XP_020475471.1	ATP-binding cassette sub-family F member 2	109971512	2	Molecular Function:ATP binding (GO:0005524),Molecular Function:ATPase activity (GO:0016887)
XP_020452879.1	ER membrane protein complex subunit 2 isoform X1	109958518	1	Molecular Function:protein binding (GO:0005515)
XP_020465439.1	actin-related protein 2/3 complex subunit 3	109965621	4	Cellular Component:cytoskeleton (GO:0005856),Cellular Component:Arp2/3 protein complex (GO:0005885),Biological Process:regulation of actin filament polymerization (GO:0030833),Biological Process:Arp2/3 complex-mediated actin nucleation (GO:0034314)
XP_020459843.1	vam6/Vps39-like protein isoform X1	109962459	4	Biological Process:intracellular protein transport (GO:0006886),Biological Process:vesicle-mediated transport (GO:0016192),Cellular Component:HOPS complex (GO:0030897),Biological Process:vacuole fusion (GO:0097576)
XP_020468750.1	FRAS1-related extracellular matrix protein 2-like	109967491	2	Biological Process:cell communication (GO:0007154),Cellular Component:integral component of membrane (GO:0016021)
XP_020476566.1	lamin-B2	109972203	2	Molecular Function:structural molecule activity (GO:0005198),Cellular Component:intermediate filament (GO:0005882)
XP_020445626.1	saccharopine dehydrogenase-like oxidoreductase	109954559	2	Molecular Function:oxidoreductase activity (GO:0016491),Biological Process:oxidation-reduction process (GO:0055114)
XP_020464006.1	ras-related protein R-Ras	109964791	4	Molecular Function:GTP binding (GO:0005525),Biological Process:signal transduction (GO:0007165),Biological Process:small GTPase mediated signal transduction (GO:0007264),Cellular Component:membrane (GO:0016020)
XP_020444027.1	protein NLRC3-like isoform X1	109953025	2	Molecular Function:protein binding (GO:0005515),Molecular Function:zinc ion binding (GO:0008270)
XP_020467820.1	syndecan-4-like	109966919	1	Cellular Component:membrane (GO:0016020)
XP_020476381.1	alpha-2-macroglobulin-like	109972088	3	Molecular Function:endopeptidase inhibitor activity (GO:0004866),Cellular Component:extracellular region (GO:0005576),Cellular Component:extracellular space (GO:0005615)
XP_020470475.1	protein cornichon homolog 4 isoform X1	109968510	2	Biological Process:transport (GO:0006810),Cellular Component:integral component of membrane (GO:0016021)
XP_020472697.1	kininogen-1-like	109969858	1	Molecular Function:cysteine-type endopeptidase inhibitor activity (GO:0004869)
XP_020442284.1	transcription factor HIVEP2	109951883	1	Molecular Function:metal ion binding (GO:0046872)
XP_020462043.1	60S ribosomal protein L15	109963675	3	Molecular Function:structural constituent of ribosome (GO:0003735),Cellular Component:ribosome (GO:0005840),Biological Process:translation (GO:0006412)
XP_020479530.1	tissue alpha-L-fucosidase isoform X1	109973960	3	Molecular Function:alpha-L-fucosidase activity (GO:0004560),Biological Process:carbohydrate metabolic process (GO:0005975),Biological Process:fucose metabolic process (GO:0006004)
XP_020476530.1	lon protease homolog%2C mitochondrial-like	109972174	5	Molecular Function:ATP-dependent peptidase activity (GO:0004176),Molecular Function:serine-type endopeptidase activity (GO:0004252),Molecular Function:ATP binding (GO:0005524),Biological Process:proteolysis (GO:0006508),Biological Process:protein catabolic process (GO:0030163)
XP_020469297.1	liprin-beta-1-like isoform X1	109967813	1	Molecular Function:protein binding (GO:0005515)
XP_020445695.1	LOW QUALITY PROTEIN: epithelial splicing regulatory protein 2-like	109954590	1	Molecular Function:nucleic acid binding (GO:0003676)
XP_020455917.1	serine-protein kinase ATM	109960285	3	Molecular Function:protein serine/threonine kinase activity (GO:0004674),Molecular Function:protein binding (GO:0005515),Molecular Function:kinase activity (GO:0016301)
XP_020460056.1	alpha-parvin isoform X1	109962565	4	Molecular Function:actin binding (GO:0003779),Molecular Function:protein binding (GO:0005515),Biological Process:cell adhesion (GO:0007155),Biological Process:actin cytoskeleton reorganization (GO:0031532)
XP_020468232.1	tyrosine-protein phosphatase non-receptor type 11-like	109967179	4	Molecular Function:protein tyrosine phosphatase activity (GO:0004725),Biological Process:protein dephosphorylation (GO:0006470),Biological Process:dephosphorylation (GO:0016311),Molecular Function:phosphatase activity (GO:0016791)
XP_020461036.1	tumor necrosis factor receptor superfamily member 16-like	109963096	2	Molecular Function:protein binding (GO:0005515),Biological Process:signal transduction (GO:0007165)
XP_020445790.1	LOW QUALITY PROTEIN: apolipoprotein A-IV-like	109954653	4	Cellular Component:extracellular region (GO:0005576),Biological Process:lipid transport (GO:0006869),Molecular Function:lipid binding (GO:0008289),Biological Process:lipoprotein metabolic process (GO:0042157)
XP_020480433.1	lamin-L(III)-like	109974551	2	Molecular Function:structural molecule activity (GO:0005198),Cellular Component:intermediate filament (GO:0005882)
XP_020479288.1	U2 small nuclear ribonucleoprotein A	109973813	1	Molecular Function:protein binding (GO:0005515)
XP_020453370.1	C-Myc-binding protein-like isoform X2	109958799	1	Molecular Function:transcription coactivator activity (GO:0003713)
XP_020475772.1	FH1/FH2 domain-containing protein 3-like	109971704	1	Biological Process:actin filament organization (GO:0007015)
XP_020462197.1	serine/threonine-protein kinase 17B	109963752	3	Molecular Function:protein kinase activity (GO:0004672),Molecular Function:ATP binding (GO:0005524),Biological Process:protein phosphorylation (GO:0006468)
XP_020463533.1	40S ribosomal protein S26	109964522	4	Molecular Function:structural constituent of ribosome (GO:0003735),Cellular Component:intracellular (GO:0005622),Cellular Component:ribosome (GO:0005840),Biological Process:translation (GO:0006412)
XP_020467637.1	serine/threonine-protein phosphatase 2A catalytic subunit alpha isoform	109966816	1	Molecular Function:hydrolase activity (GO:0016787)
XP_020449838.1	E3 ubiquitin/ISG15 ligase TRIM25-like	109956820	3	Molecular Function:protein binding (GO:0005515),Cellular Component:intracellular (GO:0005622),Molecular Function:zinc ion binding (GO:0008270)
XP_020452749.1	myoglobin-like	109958443	3	Biological Process:oxygen transport (GO:0015671),Molecular Function:oxygen binding (GO:0019825),Molecular Function:heme binding (GO:0020037)
XP_020448306.1	guanine nucleotide exchange factor MSS4	109955966	2	Molecular Function:guanyl-nucleotide exchange factor activity (GO:0005085),Biological Process:small GTPase mediated signal transduction (GO:0007264)
XP_020441241.1	basement membrane-specific heparan sulfate proteoglycan core protein isoform X1	109951229	1	Molecular Function:protein binding (GO:0005515)
XP_020459497.1	eukaryotic translation initiation factor 2 subunit 1 isoform X3	109962271	3	Molecular Function:nucleic acid binding (GO:0003676),Molecular Function:RNA binding (GO:0003723),Molecular Function:translation initiation factor activity (GO:0003743)
XP_020452081.1	UDP-glucose:glycoprotein glucosyltransferase 2 isoform X1	109958083	2	Molecular Function:UDP-glucose:glycoprotein glucosyltransferase activity (GO:0003980),Biological Process:protein glycosylation (GO:0006486)
XP_020478576.1	alpha-actinin-1 isoform X1	109973383	5	Molecular Function:calcium ion binding (GO:0005509),Molecular Function:protein binding (GO:0005515),Molecular Function:actin filament binding (GO:0051015),Biological Process:actin filament bundle assembly (GO:0051017),Biological Process:actin crosslink formation (GO:0051764)
XP_020456607.1	exosome complex component RRP4	109960681	2	Cellular Component:exosome (RNase complex) (GO:0000178),Molecular Function:RNA binding (GO:0003723)
XP_020442255.1	phosphatidylinositol 4%2C5-bisphosphate 3-kinase catalytic subunit beta isoform	109951867	3	Molecular Function:kinase activity (GO:0016301),Biological Process:phosphatidylinositol phosphorylation (GO:0046854),Biological Process:phosphatidylinositol-mediated signaling (GO:0048015)
XP_020463432.1	ruvB-like 1	109964469	3	Molecular Function:DNA helicase activity (GO:0003678),Molecular Function:ATP binding (GO:0005524),Molecular Function:ATP-dependent 5'-3' DNA helicase activity (GO:0043141)
XP_020468167.1	agrin	109967151	5	Molecular Function:calcium ion binding (GO:0005509),Molecular Function:protein binding (GO:0005515),Biological Process:G-protein coupled acetylcholine receptor signaling pathway (GO:0007213),Biological Process:receptor clustering (GO:0043113),Molecular Function:laminin binding (GO:0043236)
XP_020470017.1	fibrinogen gamma chain	109968240	5	Molecular Function:receptor binding (GO:0005102),Cellular Component:fibrinogen complex (GO:0005577),Biological Process:signal transduction (GO:0007165),Biological Process:platelet activation (GO:0030168),Biological Process:protein polymerization (GO:0051258)
XP_020465009.1	NADP-dependent malic enzyme-like	109965391	5	Molecular Function:malic enzyme activity (GO:0004470),Molecular Function:malate dehydrogenase (decarboxylating) (NAD+) activity (GO:0004471),Biological Process:malate metabolic process (GO:0006108),Molecular Function:NAD binding (GO:0051287),Biological Process:oxidation-reduction process (GO:0055114)
XP_020442239.1	vacuolar protein sorting-associated protein 4A isoform X1	109951860	1	Molecular Function:ATP binding (GO:0005524)
XP_020454648.1	ras-related protein Rab-6A isoform X2	109959540	2	Molecular Function:GTP binding (GO:0005525),Biological Process:small GTPase mediated signal transduction (GO:0007264)
XP_020448025.1	pyruvate kinase PKM-like isoform X2	109955836	4	Molecular Function:magnesium ion binding (GO:0000287),Molecular Function:pyruvate kinase activity (GO:0004743),Biological Process:glycolytic process (GO:0006096),Molecular Function:potassium ion binding (GO:0030955)
XP_020473451.1	integrin alpha-5-like	109970313	2	Biological Process:cell adhesion (GO:0007155),Cellular Component:integrin complex (GO:0008305)
XP_020459536.1	mitogen-activated protein kinase kinase kinase 5	109962300	3	Molecular Function:protein kinase activity (GO:0004672),Molecular Function:ATP binding (GO:0005524),Biological Process:protein phosphorylation (GO:0006468)
XP_020446024.1	LOW QUALITY PROTEIN: piwi-like protein 1	109954789	4	Molecular Function:nucleic acid binding (GO:0003676),Molecular Function:protein binding (GO:0005515),Biological Process:spermatid development (GO:0007286),Molecular Function:piRNA binding (GO:0034584)
XP_020478732.1	glutaryl-CoA dehydrogenase%2C mitochondrial	109973457	4	Molecular Function:acyl-CoA dehydrogenase activity (GO:0003995),Biological Process:metabolic process (GO:0008152),Molecular Function:flavin adenine dinucleotide binding (GO:0050660),Biological Process:oxidation-reduction process (GO:0055114)
XP_020454770.1	peroxiredoxin-4-like isoform X1	109959605	5	Molecular Function:antioxidant activity (GO:0016209),Molecular Function:oxidoreductase activity (GO:0016491),Biological Process:cell redox homeostasis (GO:0045454),Molecular Function:peroxiredoxin activity (GO:0051920),Biological Process:oxidation-reduction process (GO:0055114)
XP_020459630.1	ralBP1-associated Eps domain-containing protein 1 isoform X1	109962333	3	Molecular Function:calcium ion binding (GO:0005509),Molecular Function:protein binding (GO:0005515),Biological Process:receptor-mediated endocytosis (GO:0006898)
XP_020466706.1	dynein heavy chain 7%2C axonemal	109966303	4	Molecular Function:microtubule motor activity (GO:0003777),Molecular Function:calcium ion binding (GO:0005509),Biological Process:microtubule-based movement (GO:0007018),Cellular Component:dynein complex (GO:0030286)
XP_020468125.1	annexin A2-like	109967116	4	Molecular Function:phospholipase inhibitor activity (GO:0004859),Molecular Function:calcium ion binding (GO:0005509),Molecular Function:calcium-dependent phospholipid binding (GO:0005544),Molecular Function:cytoskeletal protein binding (GO:0008092)
XP_020460206.1	proteasome subunit beta type-5-like	109962656	4	Molecular Function:endopeptidase activity (GO:0004175),Molecular Function:threonine-type endopeptidase activity (GO:0004298),Cellular Component:proteasome core complex (GO:0005839),Biological Process:proteolysis involved in cellular protein catabolic process (GO:0051603)
XP_020475534.1	ras-related C3 botulinum toxin substrate 1-like	109971550	2	Molecular Function:GTP binding (GO:0005525),Biological Process:small GTPase mediated signal transduction (GO:0007264)
XP_020443127.1	26S proteasome non-ATPase regulatory subunit 2	109952404	3	Cellular Component:proteasome complex (GO:0000502),Molecular Function:enzyme regulator activity (GO:0030234),Biological Process:regulation of protein catabolic process (GO:0042176)
XP_020448869.1	eukaryotic translation initiation factor 4E type 3-like isoform X1	109956246	4	Molecular Function:RNA binding (GO:0003723),Molecular Function:translation initiation factor activity (GO:0003743),Cellular Component:cytoplasm (GO:0005737),Biological Process:translational initiation (GO:0006413)
XP_020467915.1	basigin isoform X1	109966973	2	Molecular Function:protein binding (GO:0005515),Cellular Component:membrane (GO:0016020)
XP_020443577.1	RNA-binding protein FUS	109952712	2	Molecular Function:nucleic acid binding (GO:0003676),Molecular Function:zinc ion binding (GO:0008270)
XP_020451101.1	CDGSH iron-sulfur domain-containing protein 1	109957517	1	Cellular Component:intracellular membrane-bounded organelle (GO:0043231)
XP_020454417.1	WD repeat-containing protein 44	109959418	1	Molecular Function:protein binding (GO:0005515)
XP_020451759.1	ADP-ribosylation factor-binding protein GGA1-like	109957877	4	Cellular Component:intracellular (GO:0005622),Biological Process:intracellular protein transport (GO:0006886),Biological Process:vesicle-mediated transport (GO:0016192),Cellular Component:clathrin adaptor complex (GO:0030131)
XP_020447945.1	lysosomal acid phosphatase	109955797	1	Molecular Function:acid phosphatase activity (GO:0003993)
XP_020478546.1	plasma alpha-L-fucosidase	109973366	3	Molecular Function:alpha-L-fucosidase activity (GO:0004560),Biological Process:carbohydrate metabolic process (GO:0005975),Biological Process:fucose metabolic process (GO:0006004)
XP_020480458.1	death-associated protein kinase 2-like isoform X1	109974564	3	Molecular Function:protein kinase activity (GO:0004672),Molecular Function:ATP binding (GO:0005524),Biological Process:protein phosphorylation (GO:0006468)
XP_020453066.1	focal adhesion kinase 1-like isoform X1	109958620	8	Molecular Function:protein kinase activity (GO:0004672),Molecular Function:protein tyrosine kinase activity (GO:0004713),Molecular Function:signal transducer activity (GO:0004871),Molecular Function:ATP binding (GO:0005524),Cellular Component:cytoskeleton (GO:0005856),Cellular Component:focal adhesion (GO:0005925),Biological Process:protein phosphorylation (GO:0006468),Biological Process:signal c…
XP_020452222.1	trafficking protein particle complex subunit 2	109958148	2	Cellular Component:intracellular (GO:0005622),Biological Process:ER to Golgi vesicle-mediated transport (GO:0006888)
XP_020454190.1	E3 ubiquitin-protein ligase listerin	109959302	2	Molecular Function:protein binding (GO:0005515),Molecular Function:zinc ion binding (GO:0008270)
XP_020475920.1	DNA-directed RNA polymerase III subunit RPC6	109971789	3	Molecular Function:DNA-directed 5'-3' RNA polymerase activity (GO:0003899),Cellular Component:DNA-directed RNA polymerase III complex (GO:0005666),Biological Process:regulation of transcription from RNA polymerase III promoter (GO:0006359)
XP_020451750.1	diacylglycerol kinase epsilon	109957870	4	Molecular Function:diacylglycerol kinase activity (GO:0004143),Biological Process:protein kinase C-activating G-protein coupled receptor signaling pathway (GO:0007205),Molecular Function:kinase activity (GO:0016301),Biological Process:intracellular signal transduction (GO:0035556)
XP_020480165.1	ATP-dependent Clp protease ATP-binding subunit clpX-like%2C mitochondrial isoform X1	109974340	3	Molecular Function:ATP binding (GO:0005524),Biological Process:protein folding (GO:0006457),Molecular Function:unfolded protein binding (GO:0051082)
XP_020479801.1	NSFL1 cofactor p47 isoform X2	109974122	1	Molecular Function:protein binding (GO:0005515)
XP_020449957.1	rho guanine nucleotide exchange factor 6 isoform X3	109956864	3	Molecular Function:Rho guanyl-nucleotide exchange factor activity (GO:0005089),Molecular Function:protein binding (GO:0005515),Biological Process:regulation of Rho protein signal transduction (GO:0035023)
XP_020479662.1	LOW QUALITY PROTEIN: solute carrier family 15 member 2-like	109974031	3	Molecular Function:transporter activity (GO:0005215),Biological Process:transport (GO:0006810),Cellular Component:membrane (GO:0016020)
XP_020460741.1	LOW QUALITY PROTEIN: ubiquitin carboxyl-terminal hydrolase 47	109962926	3	Molecular Function:protein binding (GO:0005515),Biological Process:protein deubiquitination (GO:0016579),Molecular Function:thiol-dependent ubiquitinyl hydrolase activity (GO:0036459)
XP_020445793.1	C-Myc-binding protein-like isoform X1	109954656	1	Molecular Function:transcription coactivator activity (GO:0003713)
XP_020473883.1	LOW QUALITY PROTEIN: cullin-3-like	109970578	2	Biological Process:ubiquitin-dependent protein catabolic process (GO:0006511),Molecular Function:ubiquitin protein ligase binding (GO:0031625)
XP_020463067.1	V-type proton ATPase 116 kDa subunit a-like isoform X1	109964244	2	Molecular Function:hydrogen ion transmembrane transporter activity (GO:0015078),Biological Process:ATP hydrolysis coupled proton transport (GO:0015991)
XP_020479450.1	LOW QUALITY PROTEIN: 26S proteasome non-ATPase regulatory subunit 4-like	109973907	1	Biological Process:ubiquitin-dependent protein catabolic process (GO:0006511)
XP_020471861.1	SURP and G-patch domain-containing protein 1	109969372	3	Molecular Function:nucleic acid binding (GO:0003676),Molecular Function:RNA binding (GO:0003723),Biological Process:RNA processing (GO:0006396)
XP_020465338.1	antigen peptide transporter 1	109965574	11	Molecular Function:ATP binding (GO:0005524),Biological Process:transport (GO:0006810),Molecular Function:peptide-transporting ATPase activity (GO:0015440),Cellular Component:integral component of membrane (GO:0016021),Molecular Function:ATPase activity (GO:0016887),Biological Process:antigen processing and presentation of endogenous peptide antigen via MHC class I (GO:0019885),Cellular Component:…
XP_020464637.1	sorting nexin-7	109965174	1	Molecular Function:phosphatidylinositol binding (GO:0035091)
XP_020479156.1	primary amine oxidase%2C liver isozyme-like isoform X1	109973709	6	Molecular Function:copper ion binding (GO:0005507),Biological Process:visual perception (GO:0007601),Molecular Function:primary amine oxidase activity (GO:0008131),Biological Process:amine metabolic process (GO:0009308),Molecular Function:quinone binding (GO:0048038),Biological Process:oxidation-reduction process (GO:0055114)
XP_020468806.1	1%2C4-alpha-glucan-branching enzyme	109967516	3	Molecular Function:catalytic activity (GO:0003824),Biological Process:carbohydrate metabolic process (GO:0005975),Molecular Function:cation binding (GO:0043169)
XP_020477384.1	60 kDa heat shock protein%2C mitochondrial	109972694	3	Molecular Function:ATP binding (GO:0005524),Cellular Component:cytoplasm (GO:0005737),Biological Process:protein refolding (GO:0042026)
XP_020473594.1	serine--tRNA ligase%2C cytoplasmic	109970404	7	Molecular Function:nucleotide binding (GO:0000166),Molecular Function:aminoacyl-tRNA ligase activity (GO:0004812),Molecular Function:serine-tRNA ligase activity (GO:0004828),Molecular Function:ATP binding (GO:0005524),Cellular Component:cytoplasm (GO:0005737),Biological Process:tRNA aminoacylation for protein translation (GO:0006418),Biological Process:seryl-tRNA aminoacylation (GO:0006434)
XP_020457243.1	NFU1 iron-sulfur cluster scaffold homolog%2C mitochondrial-like	109961050	3	Molecular Function:iron ion binding (GO:0005506),Biological Process:iron-sulfur cluster assembly (GO:0016226),Molecular Function:iron-sulfur cluster binding (GO:0051536)
XP_020476735.1	WD repeat-containing protein 61	109972313	1	Molecular Function:protein binding (GO:0005515)
XP_020459918.1	LOW QUALITY PROTEIN: KDEL motif-containing protein 2-like	109962497	1	Molecular Function:protein binding (GO:0005515)
XP_020462094.1	stathmin-like	109963700	1	Biological Process:regulation of microtubule polymerization or depolymerization (GO:0031110)
XP_020472982.1	translation initiation factor eIF-2B subunit delta isoform X2	109970031	1	Biological Process:cellular metabolic process (GO:0044237)
XP_020476441.1	tolloid-like protein 1 isoform X1	109972125	6	Molecular Function:metalloendopeptidase activity (GO:0004222),Molecular Function:calcium ion binding (GO:0005509),Molecular Function:protein binding (GO:0005515),Biological Process:proteolysis (GO:0006508),Molecular Function:metallopeptidase activity (GO:0008237),Molecular Function:zinc ion binding (GO:0008270)
XP_020460332.1	dual specificity mitogen-activated protein kinase kinase 6 isoform X1	109962725	3	Molecular Function:protein kinase activity (GO:0004672),Molecular Function:ATP binding (GO:0005524),Biological Process:protein phosphorylation (GO:0006468)
XP_020477804.1	coronin-7-like isoform X3	109972910	2	Molecular Function:protein binding (GO:0005515),Cellular Component:Golgi apparatus (GO:0005794)
XP_020478052.1	endophilin-A2-like isoform X1	109973073	2	Molecular Function:protein binding (GO:0005515),Cellular Component:cytoplasm (GO:0005737)
XP_020473603.1	acylamino-acid-releasing enzyme-like	109970409	2	Biological Process:proteolysis (GO:0006508),Molecular Function:serine-type peptidase activity (GO:0008236)
XP_020449207.1	40S ribosomal protein S13	109956437	4	Molecular Function:structural constituent of ribosome (GO:0003735),Cellular Component:intracellular (GO:0005622),Cellular Component:ribosome (GO:0005840),Biological Process:translation (GO:0006412)
XP_020469252.1	transportin-1	109967779	2	Biological Process:intracellular protein transport (GO:0006886),Molecular Function:Ran GTPase binding (GO:0008536)
XP_020456600.1	UV excision repair protein RAD23 homolog B-like	109960675	5	Molecular Function:damaged DNA binding (GO:0003684),Molecular Function:protein binding (GO:0005515),Cellular Component:nucleus (GO:0005634),Biological Process:nucleotide-excision repair (GO:0006289),Biological Process:proteasome-mediated ubiquitin-dependent protein catabolic process (GO:0043161)
XP_020450513.1	leucine-rich repeat and calponin homology domain-containing protein 4	109957188	1	Molecular Function:protein binding (GO:0005515)
XP_020458571.1	alpha-2-HS-glycoprotein-like	109961783	1	Molecular Function:cysteine-type endopeptidase inhibitor activity (GO:0004869)
XP_020468709.1	LOW QUALITY PROTEIN: insulin receptor-like	109967473	8	Molecular Function:protein kinase activity (GO:0004672),Molecular Function:protein tyrosine kinase activity (GO:0004713),Molecular Function:transmembrane receptor protein tyrosine kinase activity (GO:0004714),Molecular Function:protein binding (GO:0005515),Molecular Function:ATP binding (GO:0005524),Biological Process:protein phosphorylation (GO:0006468),Biological Process:transmembrane receptor …
XP_020464459.1	transaldolase	109965067	4	Molecular Function:sedoheptulose-7-phosphate:D-glyceraldehyde-3-phosphate glyceronetransferase activity (GO:0004801),Cellular Component:cytoplasm (GO:0005737),Biological Process:carbohydrate metabolic process (GO:0005975),Biological Process:pentose-phosphate shunt (GO:0006098)
XP_020460027.1	guanine nucleotide-binding protein G(o) subunit alpha isoform X1	109962541	7	Molecular Function:GTPase activity (GO:0003924),Molecular Function:signal transducer activity (GO:0004871),Molecular Function:GTP binding (GO:0005525),Biological Process:G-protein coupled receptor signaling pathway (GO:0007186),Biological Process:adenylate cyclase-modulating G-protein coupled receptor signaling pathway (GO:0007188),Molecular Function:guanyl nucleotide binding (GO:0019001),Molecul…
XP_020460811.1	glutamate dehydrogenase%2C mitochondrial	109962952	3	Biological Process:cellular amino acid metabolic process (GO:0006520),Molecular Function:oxidoreductase activity (GO:0016491),Biological Process:oxidation-reduction process (GO:0055114)
XP_020450944.1	leukotriene A-4 hydrolase	109957407	3	Biological Process:proteolysis (GO:0006508),Molecular Function:metallopeptidase activity (GO:0008237),Molecular Function:zinc ion binding (GO:0008270)
XP_020455256.1	protein kinase C and casein kinase substrate in neurons protein 2	109959878	4	Molecular Function:protein binding (GO:0005515),Biological Process:actin cytoskeleton organization (GO:0030036),Biological Process:caveola assembly (GO:0070836),Biological Process:plasma membrane tubulation (GO:0097320)
XP_020446402.1	RNA pseudouridylate synthase domain-containing protein 2	109955001	4	Biological Process:pseudouridine synthesis (GO:0001522),Molecular Function:RNA binding (GO:0003723),Biological Process:RNA modification (GO:0009451),Molecular Function:pseudouridine synthase activity (GO:0009982)
XP_020473856.1	RNA-binding protein FUS-like isoform X1	109970563	2	Molecular Function:nucleic acid binding (GO:0003676),Molecular Function:zinc ion binding (GO:0008270)
XP_020469122.1	CCR4-NOT transcription complex subunit 2 isoform X1	109967706	1	Cellular Component:nucleus (GO:0005634)
XP_020447317.1	calreticulin-like	109955478	4	Molecular Function:calcium ion binding (GO:0005509),Cellular Component:endoplasmic reticulum (GO:0005783),Biological Process:protein folding (GO:0006457),Molecular Function:unfolded protein binding (GO:0051082)
XP_020453096.1	RNA-binding motif%2C single-stranded-interacting protein 3 isoform X1	109958633	2	Molecular Function:nucleic acid binding (GO:0003676),Molecular Function:RNA binding (GO:0003723)
XP_020462568.1	programmed cell death 6-interacting protein isoform X2	109963954	1	Molecular Function:protein binding (GO:0005515)
XP_020454602.1	spliceosome-associated protein CWC15 homolog	109959514	1	Cellular Component:spliceosomal complex (GO:0005681)
XP_020476229.1	protein kinase C alpha type-like	109971994	6	Molecular Function:protein kinase activity (GO:0004672),Molecular Function:protein serine/threonine kinase activity (GO:0004674),Molecular Function:protein binding (GO:0005515),Molecular Function:ATP binding (GO:0005524),Biological Process:protein phosphorylation (GO:0006468),Biological Process:intracellular signal transduction (GO:0035556)
XP_020463455.1	RNA polymerase II subunit A C-terminal domain phosphatase SSU72	109964481	3	Molecular Function:phosphoprotein phosphatase activity (GO:0004721),Cellular Component:nucleus (GO:0005634),Biological Process:mRNA processing (GO:0006397)
XP_020444007.1	phosphoenolpyruvate carboxykinase%2C cytosolic [GTP]-like	109953010	3	Molecular Function:phosphoenolpyruvate carboxykinase activity (GO:0004611),Molecular Function:GTP binding (GO:0005525),Biological Process:gluconeogenesis (GO:0006094)
XP_020456269.1	beta-glucuronidase isoform X1	109960474	1	Biological Process:carbohydrate metabolic process (GO:0005975)
XP_020472686.1	cysteine sulfinic acid decarboxylase	109969848	3	Molecular Function:carboxy-lyase activity (GO:0016831),Biological Process:carboxylic acid metabolic process (GO:0019752),Molecular Function:pyridoxal phosphate binding (GO:0030170)
XP_020458263.1	tubulin polymerization-promoting protein family member 3	109961629	3	Biological Process:microtubule bundle formation (GO:0001578),Molecular Function:tubulin binding (GO:0015631),Biological Process:microtubule polymerization (GO:0046785)
XP_020456026.1	GMP synthase [glutamine-hydrolyzing]	109960342	5	Molecular Function:GMP synthase (glutamine-hydrolyzing) activity (GO:0003922),Molecular Function:ATP binding (GO:0005524),Biological Process:purine nucleotide biosynthetic process (GO:0006164),Biological Process:GMP biosynthetic process (GO:0006177),Molecular Function:pyrophosphatase activity (GO:0016462)
XP_020457960.1	glycine--tRNA ligase	109961471	7	Molecular Function:nucleotide binding (GO:0000166),Molecular Function:aminoacyl-tRNA ligase activity (GO:0004812),Molecular Function:glycine-tRNA ligase activity (GO:0004820),Molecular Function:ATP binding (GO:0005524),Cellular Component:cytoplasm (GO:0005737),Biological Process:tRNA aminoacylation for protein translation (GO:0006418),Biological Process:glycyl-tRNA aminoacylation (GO:0006426)
XP_020464632.1	nucleoside diphosphate kinase B-like isoform X1	109965170	5	Molecular Function:nucleoside diphosphate kinase activity (GO:0004550),Biological Process:nucleoside diphosphate phosphorylation (GO:0006165),Biological Process:GTP biosynthetic process (GO:0006183),Biological Process:UTP biosynthetic process (GO:0006228),Biological Process:CTP biosynthetic process (GO:0006241)
XP_020464396.1	probable histone deacetylase 1-B isoform X1	109965029	2	Molecular Function:histone deacetylase activity (GO:0004407),Biological Process:histone deacetylation (GO:0016575)
XP_020445974.1	ran-specific GTPase-activating protein	109954773	1	Biological Process:intracellular transport (GO:0046907)
XP_020449705.1	LOW QUALITY PROTEIN: ADP-ribosylation factor-like protein 9	109956716	3	Molecular Function:GTP binding (GO:0005525),Cellular Component:intracellular (GO:0005622),Biological Process:small GTPase mediated signal transduction (GO:0007264)
XP_020458372.1	nucleoprotein TPR isoform X1	109961702	1	Biological Process:protein import into nucleus (GO:0006606)
XP_020480256.1	GMP reductase 2-like	109974416	2	Molecular Function:catalytic activity (GO:0003824),Biological Process:oxidation-reduction process (GO:0055114)
XP_020469863.1	deleted in azoospermia-like isoform X1	109968143	1	Molecular Function:nucleic acid binding (GO:0003676)
XP_020453417.1	sorting nexin-5	109958831	3	Biological Process:intracellular protein transport (GO:0006886),Biological Process:pinocytosis (GO:0006907),Molecular Function:phosphatidylinositol binding (GO:0035091)
XP_020442439.1	astrocytic phosphoprotein PEA-15	109951978	3	Biological Process:DNA damage checkpoint (GO:0000077),Molecular Function:protein binding (GO:0005515),Biological Process:regulation of apoptotic process (GO:0042981)
XP_020443581.1	N-acetylglucosamine-6-phosphate deacetylase	109952716	1	Molecular Function:hydrolase activity (GO:0016787)
XP_020451047.1	E3 ubiquitin-protein ligase synoviolin	109957488	6	Cellular Component:Hrd1p ubiquitin ligase complex (GO:0000836),Molecular Function:protein binding (GO:0005515),Molecular Function:zinc ion binding (GO:0008270),Biological Process:protein ubiquitination (GO:0016567),Biological Process:ER-associated ubiquitin-dependent protein catabolic process (GO:0030433),Molecular Function:ubiquitin protein ligase activity (GO:0061630)
XP_020453907.1	cyclin-G-associated kinase isoform X1	109959119	3	Molecular Function:protein kinase activity (GO:0004672),Molecular Function:ATP binding (GO:0005524),Biological Process:protein phosphorylation (GO:0006468)
XP_020444555.1	complement C3-like	109953418	2	Molecular Function:protein binding (GO:0005515),Cellular Component:extracellular region (GO:0005576)
XP_020470211.1	RAC-alpha serine/threonine-protein kinase	109968350	4	Molecular Function:protein kinase activity (GO:0004672),Molecular Function:protein serine/threonine kinase activity (GO:0004674),Molecular Function:ATP binding (GO:0005524),Biological Process:protein phosphorylation (GO:0006468)
XP_020455095.1	mRNA-decapping enzyme 1B	109959790	3	Biological Process:deadenylation-dependent decapping of nuclear-transcribed mRNA (GO:0000290),Molecular Function:enzyme activator activity (GO:0008047),Biological Process:positive regulation of catalytic activity (GO:0043085)
XP_020444140.1	glucose 1%2C6-bisphosphate synthase	109953093	2	Biological Process:carbohydrate metabolic process (GO:0005975),Biological Process:organic substance metabolic process (GO:0071704)
XP_020450484.1	rab-like protein 3 isoform X1	109957169	2	Molecular Function:GTP binding (GO:0005525),Biological Process:small GTPase mediated signal transduction (GO:0007264)
XP_020462590.1	LOW QUALITY PROTEIN: U5 small nuclear ribonucleoprotein 40 kDa protein	109963967	1	Molecular Function:protein binding (GO:0005515)
XP_020464967.1	LOW QUALITY PROTEIN: probable ubiquitin carboxyl-terminal hydrolase FAF-X	109965371	2	Biological Process:protein deubiquitination (GO:0016579),Molecular Function:thiol-dependent ubiquitinyl hydrolase activity (GO:0036459)
XP_020480767.1	beta-adrenergic receptor kinase 2	109974750	6	Molecular Function:protein kinase activity (GO:0004672),Molecular Function:protein serine/threonine kinase activity (GO:0004674),Molecular Function:G-protein coupled receptor kinase activity (GO:0004703),Molecular Function:ATP binding (GO:0005524),Biological Process:protein phosphorylation (GO:0006468),Biological Process:signal transduction (GO:0007165)
XP_020452568.1	zinc finger Ran-binding domain-containing protein 2	109958360	1	Molecular Function:zinc ion binding (GO:0008270)
XP_020446598.1	LOW QUALITY PROTEIN: exocyst complex component 5	109955100	4	Cellular Component:exocyst (GO:0000145),Cellular Component:cytoplasm (GO:0005737),Biological Process:exocytosis (GO:0006887),Biological Process:vesicle docking (GO:0048278)
XP_020478601.1	legumain	109973394	2	Biological Process:proteolysis (GO:0006508),Molecular Function:peptidase activity (GO:0008233)
XP_020480702.1	glutaredoxin-3	109974707	3	Molecular Function:electron carrier activity (GO:0009055),Molecular Function:protein disulfide oxidoreductase activity (GO:0015035),Biological Process:cell redox homeostasis (GO:0045454)
XP_020473286.1	glutamate-rich WD repeat-containing protein 1	109970214	1	Molecular Function:protein binding (GO:0005515)
XP_020466660.1	myosin-10-like	109966275	4	Molecular Function:motor activity (GO:0003774),Molecular Function:protein binding (GO:0005515),Molecular Function:ATP binding (GO:0005524),Cellular Component:myosin complex (GO:0016459)
XP_020451943.1	lisH domain-containing protein FOPNL	109957993	3	Molecular Function:protein binding (GO:0005515),Cellular Component:microtubule organizing center (GO:0005815),Biological Process:microtubule anchoring (GO:0034453)
XP_020471952.1	LOW QUALITY PROTEIN: RNA-binding protein 4.1-like	109969422	1	Molecular Function:nucleic acid binding (GO:0003676)
XP_020475973.1	calpain-2 catalytic subunit-like	109971826	4	Molecular Function:calcium-dependent cysteine-type endopeptidase activity (GO:0004198),Molecular Function:calcium ion binding (GO:0005509),Cellular Component:intracellular (GO:0005622),Biological Process:proteolysis (GO:0006508)
XP_020443281.1	class I histocompatibility antigen%2C F10 alpha chain-like	109952508	1	Molecular Function:protein binding (GO:0005515)
XP_020465715.1	thymidylate kinase isoform X1	109965758	3	Molecular Function:thymidylate kinase activity (GO:0004798),Molecular Function:ATP binding (GO:0005524),Biological Process:dTDP biosynthetic process (GO:0006233)
XP_020467754.1	NADH dehydrogenase [ubiquinone] 1 alpha subcomplex subunit 7	109966881	3	Cellular Component:mitochondrial inner membrane (GO:0005743),Molecular Function:NADH dehydrogenase (ubiquinone) activity (GO:0008137),Biological Process:ATP synthesis coupled electron transport (GO:0042773)
XP_020451043.1	uncharacterized protein LOC109957487 isoform X1	109957487	1	Molecular Function:catalytic activity (GO:0003824)
XP_020472818.1	DNA fragmentation factor subunit alpha isoform X1	109969931	2	Cellular Component:intracellular (GO:0005622),Biological Process:apoptotic process (GO:0006915)
XP_020459916.1	N-lysine methyltransferase SETD6	109962495	1	Molecular Function:protein binding (GO:0005515)
XP_020458097.1	BRI3-binding protein	109961549	1	Cellular Component:mitochondrion (GO:0005739)
XP_020442030.1	sec1 family domain-containing protein 1 isoform X1	109951719	2	Biological Process:vesicle docking involved in exocytosis (GO:0006904),Biological Process:vesicle-mediated transport (GO:0016192)
XP_020456984.1	nucleosome assembly protein 1-like 1 isoform X1	109960897	2	Cellular Component:nucleus (GO:0005634),Biological Process:nucleosome assembly (GO:0006334)
XP_020452168.1	heterogeneous nuclear ribonucleoprotein A3 isoform X1	109958123	1	Molecular Function:nucleic acid binding (GO:0003676)
XP_020452952.1	vacuolar protein sorting-associated protein 72 homolog	109958569	3	Cellular Component:nucleus (GO:0005634),Biological Process:chromatin remodeling (GO:0006338),Biological Process:histone exchange (GO:0043486)
XP_020444606.1	arachidonate 15-lipoxygenase B-like	109953467	3	Molecular Function:iron ion binding (GO:0005506),Molecular Function:metal ion binding (GO:0046872),Biological Process:oxidation-reduction process (GO:0055114)
XP_020446025.1	AP2-associated protein kinase 1-like isoform X1	109954791	3	Molecular Function:protein kinase activity (GO:0004672),Molecular Function:ATP binding (GO:0005524),Biological Process:protein phosphorylation (GO:0006468)
XP_020473214.1	isochorismatase domain-containing protein 2	109970172	2	Molecular Function:catalytic activity (GO:0003824),Biological Process:metabolic process (GO:0008152)
XP_020473233.1	60S ribosomal protein L18	109970181	4	Molecular Function:structural constituent of ribosome (GO:0003735),Cellular Component:intracellular (GO:0005622),Cellular Component:ribosome (GO:0005840),Biological Process:translation (GO:0006412)
XP_020466012.1	cAMP-dependent protein kinase catalytic subunit alpha	109965931	4	Molecular Function:protein kinase activity (GO:0004672),Molecular Function:protein serine/threonine kinase activity (GO:0004674),Molecular Function:ATP binding (GO:0005524),Biological Process:protein phosphorylation (GO:0006468)
XP_020471280.1	importin subunit alpha-3	109968999	5	Molecular Function:protein binding (GO:0005515),Cellular Component:nucleus (GO:0005634),Cellular Component:cytoplasm (GO:0005737),Biological Process:protein import into nucleus (GO:0006606),Molecular Function:protein transporter activity (GO:0008565)
XP_020451537.1	protein phosphatase 1 regulatory subunit 7	109957748	1	Molecular Function:protein binding (GO:0005515)
XP_020477982.1	cytochrome c oxidase subunit 7A-related protein%2C mitochondrial-like	109973032	3	Molecular Function:cytochrome-c oxidase activity (GO:0004129),Cellular Component:mitochondrial respiratory chain (GO:0005746),Molecular Function:electron carrier activity (GO:0009055)
XP_020462778.1	protein S100-A1-like	109964079	3	Molecular Function:calcium ion binding (GO:0005509),Biological Process:regulation of cell proliferation (GO:0042127),Molecular Function:calcium-dependent protein binding (GO:0048306)
XP_020474428.1	protein prune homolog isoform X1	109970887	2	Cellular Component:cytoplasm (GO:0005737),Molecular Function:pyrophosphatase activity (GO:0016462)
XP_020461709.1	lysosome membrane protein 2-like	109963493	3	Molecular Function:receptor activity (GO:0004872),Cellular Component:lysosome (GO:0005764),Cellular Component:membrane (GO:0016020)
XP_020451191.1	integrin alpha-7 isoform X1	109957541	2	Biological Process:cell adhesion (GO:0007155),Cellular Component:integrin complex (GO:0008305)
XP_020441610.1	ferritin%2C liver middle subunit-like isoform X1	109951443	3	Biological Process:iron ion transport (GO:0006826),Biological Process:cellular iron ion homeostasis (GO:0006879),Molecular Function:ferric iron binding (GO:0008199)
XP_020474729.1	A-kinase anchor protein 1%2C mitochondrial	109971056	5	Molecular Function:nucleic acid binding (GO:0003676),Molecular Function:RNA binding (GO:0003723),Cellular Component:mitochondrion (GO:0005739),Biological Process:regulation of protein kinase A signaling (GO:0010738),Molecular Function:protein kinase A regulatory subunit binding (GO:0034237)
XP_020444998.1	E3 ubiquitin-protein ligase rnf213-alpha-like	109953901	2	Molecular Function:ubiquitin-protein transferase activity (GO:0004842),Molecular Function:ATPase activity (GO:0016887)
XP_020469757.1	tyrosine-protein kinase Fyn isoform X1	109968087	5	Molecular Function:protein kinase activity (GO:0004672),Molecular Function:protein tyrosine kinase activity (GO:0004713),Molecular Function:protein binding (GO:0005515),Molecular Function:ATP binding (GO:0005524),Biological Process:protein phosphorylation (GO:0006468)
XP_020476692.1	26S proteasome non-ATPase regulatory subunit 5	109972295	1	Biological Process:proteasome assembly (GO:0043248)
XP_020463157.1	alcohol dehydrogenase class-3-like	109964300	1	Biological Process:oxidation-reduction process (GO:0055114)
XP_020474030.1	nuclear autoantigenic sperm protein-like	109970653	1	Molecular Function:protein binding (GO:0005515)
XP_020460173.1	1-phosphatidylinositol 4%2C5-bisphosphate phosphodiesterase delta-1-like isoform X1	109962629	6	Molecular Function:phosphatidylinositol phospholipase C activity (GO:0004435),Molecular Function:calcium ion binding (GO:0005509),Molecular Function:protein binding (GO:0005515),Biological Process:lipid metabolic process (GO:0006629),Biological Process:signal transduction (GO:0007165),Biological Process:intracellular signal transduction (GO:0035556)
XP_020469016.1	aspartate--tRNA ligase%2C mitochondrial-like	109967632	6	Molecular Function:nucleotide binding (GO:0000166),Molecular Function:nucleic acid binding (GO:0003676),Molecular Function:aminoacyl-tRNA ligase activity (GO:0004812),Molecular Function:ATP binding (GO:0005524),Biological Process:tRNA aminoacylation for protein translation (GO:0006418),Molecular Function:ligase activity (GO:0016874)
XP_020459989.1	protein-arginine deiminase type-2 isoform X1	109962513	4	Molecular Function:protein-arginine deiminase activity (GO:0004668),Molecular Function:calcium ion binding (GO:0005509),Cellular Component:cytoplasm (GO:0005737),Biological Process:protein citrullination (GO:0018101)
XP_020479463.1	chromosomal protein D1-like	109973913	3	Cellular Component:chromatin (GO:0000785),Molecular Function:DNA binding (GO:0003677),Cellular Component:nucleus (GO:0005634)
XP_020463354.1	immunoglobulin superfamily member 10-like isoform X1	109964407	1	Molecular Function:protein binding (GO:0005515)
XP_020480169.1	leiomodin-1	109974324	4	Molecular Function:actin binding (GO:0003779),Molecular Function:tropomyosin binding (GO:0005523),Biological Process:muscle contraction (GO:0006936),Biological Process:pointed-end actin filament capping (GO:0051694)
XP_020460176.1	serine/threonine-protein kinase OSR1-like	109962630	5	Molecular Function:protein kinase activity (GO:0004672),Molecular Function:protein serine/threonine kinase activity (GO:0004674),Molecular Function:ATP binding (GO:0005524),Biological Process:protein phosphorylation (GO:0006468),Biological Process:intracellular signal transduction (GO:0035556)
XP_020457641.1	inorganic pyrophosphatase 2%2C mitochondrial	109961291	4	Molecular Function:magnesium ion binding (GO:0000287),Molecular Function:inorganic diphosphatase activity (GO:0004427),Cellular Component:cytoplasm (GO:0005737),Biological Process:phosphate-containing compound metabolic process (GO:0006796)
XP_020474663.1	LOW QUALITY PROTEIN: rab GDP dissociation inhibitor alpha-like	109971016	4	Molecular Function:GDP-dissociation inhibitor activity (GO:0005092),Molecular Function:Rab GDP-dissociation inhibitor activity (GO:0005093),Biological Process:small GTPase mediated signal transduction (GO:0007264),Biological Process:protein transport (GO:0015031)
XP_020453492.1	protein flightless-1 homolog	109958887	4	Molecular Function:actin binding (GO:0003779),Molecular Function:protein binding (GO:0005515),Biological Process:actin cytoskeleton organization (GO:0030036),Biological Process:actin filament severing (GO:0051014)
XP_020447410.1	rho GTPase-activating protein 10	109955520	1	Biological Process:signal transduction (GO:0007165)
XP_020447258.1	THO complex subunit 1 isoform X1	109955440	2	Molecular Function:protein binding (GO:0005515),Biological Process:signal transduction (GO:0007165)
XP_020479086.1	steroid 17-alpha-hydroxylase/17%2C20 lyase	109973668	7	Molecular Function:steroid 17-alpha-monooxygenase activity (GO:0004508),Molecular Function:iron ion binding (GO:0005506),Biological Process:steroid biosynthetic process (GO:0006694),Biological Process:sex differentiation (GO:0007548),Molecular Function:heme binding (GO:0020037),Molecular Function:17-alpha-hydroxyprogesterone aldolase activity (GO:0047442),Biological Process:oxidation-reduction pr…
XP_020444087.1	pre-mRNA-splicing regulator WTAP	109953052	2	Cellular Component:nucleus (GO:0005634),Biological Process:mRNA methylation (GO:0080009)
XP_020453990.1	protein sprouty homolog 3	109959168	4	Biological Process:multicellular organism development (GO:0007275),Biological Process:regulation of signal transduction (GO:0009966),Cellular Component:membrane (GO:0016020),Biological Process:axon development (GO:0061564)
XP_020468992.1	uncharacterized protein LOC109967613	109967613	2	Molecular Function:zinc ion binding (GO:0008270),Molecular Function:metal ion binding (GO:0046872)
XP_020477742.1	CUGBP Elav-like family member 2 isoform X1	109972874	1	Molecular Function:nucleic acid binding (GO:0003676)
XP_020441344.1	anamorsin isoform X1	109951273	5	Cellular Component:cytoplasm (GO:0005737),Biological Process:metabolic process (GO:0008152),Molecular Function:methyltransferase activity (GO:0008168),Biological Process:iron-sulfur cluster assembly (GO:0016226),Molecular Function:iron-sulfur cluster binding (GO:0051536)
XP_020458623.1	nuclear pore complex protein Nup205	109961818	1	Cellular Component:nuclear pore (GO:0005643)
XP_020462971.1	DELTA-sagatoxin-Srs1a-like	109964197	5	Biological Process:cation transport (GO:0006812),Molecular Function:channel activity (GO:0015267),Cellular Component:pore complex (GO:0046930),Biological Process:pore complex assembly (GO:0046931),Biological Process:hemolysis in other organism involved in symbiotic interaction (GO:0052331)
XP_020443988.1	LOW QUALITY PROTEIN: V-type proton ATPase subunit d 1-like	109952995	2	Molecular Function:hydrogen ion transmembrane transporter activity (GO:0015078),Biological Process:ATP hydrolysis coupled proton transport (GO:0015991)
XP_020472086.1	40S ribosomal protein S2	109969504	4	Molecular Function:RNA binding (GO:0003723),Molecular Function:structural constituent of ribosome (GO:0003735),Cellular Component:ribosome (GO:0005840),Biological Process:translation (GO:0006412)
XP_020448205.1	plexin-A1 isoform X1	109955925	4	Molecular Function:protein binding (GO:0005515),Cellular Component:membrane (GO:0016020),Molecular Function:semaphorin receptor activity (GO:0017154),Biological Process:semaphorin-plexin signaling pathway (GO:0071526)
XP_020449233.1	endonuclease domain-containing 1 protein-like	109956449	3	Molecular Function:nucleic acid binding (GO:0003676),Molecular Function:hydrolase activity (GO:0016787),Molecular Function:metal ion binding (GO:0046872)
XP_020445905.1	40S ribosomal protein S19	109954727	3	Molecular Function:structural constituent of ribosome (GO:0003735),Cellular Component:ribosome (GO:0005840),Biological Process:translation (GO:0006412)
XP_020478590.1	RNA polymerase-associated protein RTF1 homolog	109973389	4	Molecular Function:DNA binding (GO:0003677),Biological Process:transcription elongation from RNA polymerase II promoter (GO:0006368),Biological Process:histone modification (GO:0016570),Cellular Component:Cdc73/Paf1 complex (GO:0016593)
XP_020462201.1	ATP-dependent RNA helicase DDX18	109963756	2	Molecular Function:nucleic acid binding (GO:0003676),Molecular Function:ATP binding (GO:0005524)
XP_020462785.1	40S ribosomal protein S27	109964085	4	Molecular Function:structural constituent of ribosome (GO:0003735),Cellular Component:intracellular (GO:0005622),Cellular Component:ribosome (GO:0005840),Biological Process:translation (GO:0006412)
XP_020453758.1	guanine nucleotide-binding protein G(I)/G(S)/G(T) subunit beta-1-like	109959036	2	Molecular Function:protein binding (GO:0005515),Biological Process:signal transduction (GO:0007165)
XP_020447710.1	non-homologous end-joining factor 1	109955661	2	Cellular Component:nucleus (GO:0005634),Biological Process:double-strand break repair (GO:0006302)
XP_020479049.1	tyrosine-protein kinase CSK-like	109973640	5	Molecular Function:protein kinase activity (GO:0004672),Molecular Function:protein tyrosine kinase activity (GO:0004713),Molecular Function:protein binding (GO:0005515),Molecular Function:ATP binding (GO:0005524),Biological Process:protein phosphorylation (GO:0006468)
XP_020444763.1	protein disulfide-isomerase A6	109953626	1	Biological Process:cell redox homeostasis (GO:0045454)
XP_020443391.1	tubulin alpha-1A chain-like	109952579	5	Molecular Function:GTPase activity (GO:0003924),Molecular Function:structural constituent of cytoskeleton (GO:0005200),Molecular Function:GTP binding (GO:0005525),Cellular Component:microtubule (GO:0005874),Biological Process:microtubule-based process (GO:0007017)
XP_020468314.1	2-hydroxyacyl-CoA lyase 1 isoform X1	109967232	3	Molecular Function:magnesium ion binding (GO:0000287),Molecular Function:catalytic activity (GO:0003824),Molecular Function:thiamine pyrophosphate binding (GO:0030976)
XP_020461165.1	proline-rich AKT1 substrate 1	109963177	2	Biological Process:negative regulation of TOR signaling (GO:0032007),Biological Process:neurotrophin TRK receptor signaling pathway (GO:0048011)
XP_020450542.1	transcriptional adapter 2-beta isoform X1	109957199	1	Molecular Function:zinc ion binding (GO:0008270)
XP_020459840.1	complement factor D-like	109962455	2	Molecular Function:serine-type endopeptidase activity (GO:0004252),Biological Process:proteolysis (GO:0006508)
XP_020447751.1	LOW QUALITY PROTEIN: signal transducer and activator of transcription 1-alpha/beta	109955685	4	Molecular Function:DNA binding (GO:0003677),Molecular Function:signal transducer activity (GO:0004871),Cellular Component:nucleus (GO:0005634),Biological Process:signal transduction (GO:0007165)
XP_020472869.1	transmembrane emp24 domain-containing protein 4-like	109969964	2	Biological Process:transport (GO:0006810),Cellular Component:integral component of membrane (GO:0016021)
XP_020464275.1	rab3 GTPase-activating protein non-catalytic subunit isoform X1	109964968	1	Biological Process:regulation of GTPase activity (GO:0043087)
XP_020477221.1	succinate--CoA ligase [ADP-forming] subunit beta%2C mitochondrial	109972596	2	Molecular Function:catalytic activity (GO:0003824),Biological Process:metabolic process (GO:0008152)
XP_020464794.1	microtubule-associated protein 1B-like isoform X1	109965262	3	Biological Process:microtubule cytoskeleton organization (GO:0000226),Cellular Component:microtubule (GO:0005874),Molecular Function:microtubule binding (GO:0008017)
XP_020471220.1	cathepsin K-like	109968961	2	Biological Process:proteolysis (GO:0006508),Molecular Function:cysteine-type peptidase activity (GO:0008234)
XP_020456958.1	centrosomal protein of 83 kDa	109960878	3	Cellular Component:centriole (GO:0005814),Biological Process:vesicle docking (GO:0048278),Biological Process:cilium assembly (GO:0060271)
XP_020455636.1	60S ribosomal protein L21	109960109	4	Molecular Function:structural constituent of ribosome (GO:0003735),Cellular Component:intracellular (GO:0005622),Cellular Component:ribosome (GO:0005840),Biological Process:translation (GO:0006412)
XP_020461653.1	developmentally-regulated GTP-binding protein 1	109963459	1	Molecular Function:GTP binding (GO:0005525)
XP_020441522.1	LOW QUALITY PROTEIN: DNA-directed RNA polymerase II subunit RPB1-like	109951387	3	Molecular Function:DNA binding (GO:0003677),Molecular Function:DNA-directed 5'-3' RNA polymerase activity (GO:0003899),Biological Process:transcription from RNA polymerase II promoter (GO:0006366)
XP_020469429.1	WASH complex subunit 4 isoform X1	109967888	1	Cellular Component:WASH complex (GO:0071203)
XP_020478722.1	interleukin enhancer-binding factor 3 isoform X1	109973453	1	Molecular Function:double-stranded RNA binding (GO:0003725)
XP_020443388.1	ras-related protein Rab-32	109952576	2	Molecular Function:GTP binding (GO:0005525),Biological Process:small GTPase mediated signal transduction (GO:0007264)
XP_020450657.1	cytoplasmic aconitate hydratase	109957264	4	Molecular Function:aconitate hydratase activity (GO:0003994),Biological Process:cellular iron ion homeostasis (GO:0006879),Biological Process:metabolic process (GO:0008152),Biological Process:response to iron(II) ion (GO:0010040)
XP_020456784.1	N-terminal Xaa-Pro-Lys N-methyltransferase 1 isoform X1	109960777	2	Biological Process:N-terminal protein amino acid methylation (GO:0006480),Molecular Function:methyltransferase activity (GO:0008168)
XP_020446439.1	isovaleryl-CoA dehydrogenase%2C mitochondrial	109955024	4	Molecular Function:acyl-CoA dehydrogenase activity (GO:0003995),Biological Process:metabolic process (GO:0008152),Molecular Function:flavin adenine dinucleotide binding (GO:0050660),Biological Process:oxidation-reduction process (GO:0055114)
XP_020446611.1	protein Z-dependent protease inhibitor-like	109955109	1	Cellular Component:extracellular space (GO:0005615)
XP_020468367.1	low-density lipoprotein receptor-related protein 5	109967264	1	Molecular Function:protein binding (GO:0005515)
XP_020445230.1	proteasome subunit beta type-6-B like protein-like	109954172	4	Molecular Function:endopeptidase activity (GO:0004175),Molecular Function:threonine-type endopeptidase activity (GO:0004298),Cellular Component:proteasome core complex (GO:0005839),Biological Process:proteolysis involved in cellular protein catabolic process (GO:0051603)
XP_020456964.1	LOW QUALITY PROTEIN: inner nuclear membrane protein Man1	109960882	1	Cellular Component:integral component of nuclear inner membrane (GO:0005639)
XP_020460474.1	vesicle-fusing ATPase	109962797	1	Molecular Function:ATP binding (GO:0005524)
XP_020461264.1	calpain small subunit 1-like	109963244	1	Molecular Function:calcium ion binding (GO:0005509)
XP_020448158.1	ADP-ribosylation factor GTPase-activating protein 1 isoform X2	109955904	1	Molecular Function:GTPase activator activity (GO:0005096)
XP_020477172.1	signal peptidase complex subunit 3	109972559	4	Cellular Component:signal peptidase complex (GO:0005787),Biological Process:signal peptide processing (GO:0006465),Molecular Function:peptidase activity (GO:0008233),Cellular Component:integral component of membrane (GO:0016021)
XP_020445693.1	F-box only protein 22	109954589	1	Molecular Function:protein binding (GO:0005515)
XP_020464122.1	DEP domain-containing mTOR-interacting protein isoform X1	109964878	2	Molecular Function:protein binding (GO:0005515),Biological Process:intracellular signal transduction (GO:0035556)
XP_020478773.1	DNA replication licensing factor MCM5	109973483	9	Molecular Function:DNA binding (GO:0003677),Molecular Function:DNA helicase activity (GO:0003678),Molecular Function:chromatin binding (GO:0003682),Molecular Function:DNA replication origin binding (GO:0003688),Molecular Function:ATP binding (GO:0005524),Cellular Component:nucleus (GO:0005634),Biological Process:DNA replication (GO:0006260),Biological Process:DNA replication initiation (GO:000627…
XP_020479590.1	laminin subunit gamma-2-like isoform X1	109973989	4	Molecular Function:protein binding (GO:0005515),Cellular Component:basement membrane (GO:0005604),Biological Process:system development (GO:0048731),Biological Process:basement membrane assembly (GO:0070831)
XP_020462950.1	cingulin-like protein 1 isoform X1	109964175	2	Molecular Function:motor activity (GO:0003774),Cellular Component:myosin complex (GO:0016459)
XP_020446519.1	tetratricopeptide repeat protein 1	109955059	1	Molecular Function:protein binding (GO:0005515)
XP_020446218.1	paxillin-like isoform X3	109954902	3	Cellular Component:cytoskeleton (GO:0005856),Biological Process:cell-matrix adhesion (GO:0007160),Molecular Function:zinc ion binding (GO:0008270)
XP_020474404.1	calcium-binding mitochondrial carrier protein SCaMC-2 isoform X1	109970876	3	Molecular Function:calcium ion binding (GO:0005509),Cellular Component:mitochondrial inner membrane (GO:0005743),Biological Process:transmembrane transport (GO:0055085)
XP_020479204.1	serine/arginine-rich splicing factor 7	109973752	2	Molecular Function:nucleic acid binding (GO:0003676),Molecular Function:zinc ion binding (GO:0008270)
XP_020463083.1	40S ribosomal protein S11 isoform X1	109964252	4	Molecular Function:structural constituent of ribosome (GO:0003735),Cellular Component:intracellular (GO:0005622),Cellular Component:ribosome (GO:0005840),Biological Process:translation (GO:0006412)
XP_020445309.1	cytochrome P450 3A30-like	109954275	3	Molecular Function:iron ion binding (GO:0005506),Molecular Function:heme binding (GO:0020037),Biological Process:oxidation-reduction process (GO:0055114)
XP_020472733.1	syntaxin-binding protein 3	109969878	2	Biological Process:vesicle docking involved in exocytosis (GO:0006904),Biological Process:vesicle-mediated transport (GO:0016192)
XP_020441458.1	plakophilin-3-like isoform X1	109951340	5	Molecular Function:protein binding (GO:0005515),Cellular Component:nucleus (GO:0005634),Biological Process:cell adhesion (GO:0007155),Biological Process:single organismal cell-cell adhesion (GO:0016337),Cellular Component:desmosome (GO:0030057)
XP_020457266.1	girdin isoform X1	109961058	3	Molecular Function:actin binding (GO:0003779),Biological Process:cell migration (GO:0016477),Biological Process:regulation of actin cytoskeleton organization (GO:0032956)
XP_020453555.1	activating transcription factor 7-interacting protein 2 isoform X1	109958923	1	Molecular Function:protein binding (GO:0005515)
XP_020457329.1	LOW QUALITY PROTEIN: WAS/WASL-interacting protein family member 1-like	109961085	3	Molecular Function:actin binding (GO:0003779),Biological Process:actin polymerization or depolymerization (GO:0008154),Cellular Component:actin cytoskeleton (GO:0015629)
XP_020448696.1	DNA topoisomerase 1 isoform X1	109956148	4	Molecular Function:DNA binding (GO:0003677),Molecular Function:DNA topoisomerase type I activity (GO:0003917),Cellular Component:chromosome (GO:0005694),Biological Process:DNA topological change (GO:0006265)
XP_020462444.1	cytochrome b-c1 complex subunit 7	109963884	1	Cellular Component:mitochondrial respiratory chain complex III (GO:0005750)
XP_020473185.1	putative ATP-dependent RNA helicase TDRD12	109970153	3	Molecular Function:nucleic acid binding (GO:0003676),Molecular Function:ATP binding (GO:0005524),Molecular Function:metal ion binding (GO:0046872)
XP_020474817.1	elongation factor 1-beta	109971108	2	Molecular Function:translation elongation factor activity (GO:0003746),Biological Process:translational elongation (GO:0006414)
XP_020462783.1	ras-related protein Rab-13	109964084	2	Molecular Function:GTP binding (GO:0005525),Biological Process:small GTPase mediated signal transduction (GO:0007264)
XP_020447985.1	unconventional myosin-Va isoform X6	109955812	4	Molecular Function:motor activity (GO:0003774),Molecular Function:protein binding (GO:0005515),Molecular Function:ATP binding (GO:0005524),Cellular Component:myosin complex (GO:0016459)
XP_020472637.1	heterogeneous nuclear ribonucleoprotein U	109969807	2	Molecular Function:protein binding (GO:0005515),Cellular Component:nucleus (GO:0005634)
XP_020450515.1	metastasis-associated protein MTA2	109957190	3	Molecular Function:chromatin binding (GO:0003682),Molecular Function:zinc ion binding (GO:0008270),Molecular Function:sequence-specific DNA binding (GO:0043565)
XP_020476886.1	mitochondrial import receptor subunit TOM34	109972405	1	Molecular Function:protein binding (GO:0005515)
XP_020466896.1	calumenin	109966409	1	Molecular Function:calcium ion binding (GO:0005509)
XP_020463395.1	glutathione peroxidase 1-like	109964440	3	Molecular Function:glutathione peroxidase activity (GO:0004602),Biological Process:response to oxidative stress (GO:0006979),Biological Process:oxidation-reduction process (GO:0055114)
XP_020447875.1	ras-related protein ralB-A-like	109955770	7	Molecular Function:GTPase activity (GO:0003924),Molecular Function:GTP binding (GO:0005525),Cellular Component:plasma membrane (GO:0005886),Biological Process:signal transduction (GO:0007165),Biological Process:small GTPase mediated signal transduction (GO:0007264),Biological Process:Ras protein signal transduction (GO:0007265),Cellular Component:membrane (GO:0016020)
XP_020452476.1	PEX5-related protein isoform X1	109958286	1	Molecular Function:protein binding (GO:0005515)
XP_020472732.1	ceruloplasmin-like	109969877	6	Molecular Function:ferroxidase activity (GO:0004322),Molecular Function:copper ion binding (GO:0005507),Biological Process:copper ion transport (GO:0006825),Biological Process:cellular iron ion homeostasis (GO:0006879),Molecular Function:oxidoreductase activity (GO:0016491),Biological Process:oxidation-reduction process (GO:0055114)
XP_020478887.1	dynamin-1-like protein isoform X2	109973545	4	Biological Process:mitochondrial fission (GO:0000266),Molecular Function:GTPase activity (GO:0003924),Molecular Function:GTP binding (GO:0005525),Biological Process:peroxisome fission (GO:0016559)
XP_020449208.1	plasma membrane calcium-transporting ATPase 1-like isoform X1	109956438	3	Molecular Function:nucleotide binding (GO:0000166),Molecular Function:calcium-transporting ATPase activity (GO:0005388),Molecular Function:metal ion binding (GO:0046872)
XP_020478007.1	RWD domain-containing protein 1	109973043	1	Molecular Function:protein binding (GO:0005515)
XP_020446982.1	elongation factor 1-delta-like isoform X1	109955305	2	Molecular Function:translation elongation factor activity (GO:0003746),Biological Process:translational elongation (GO:0006414)
XP_020476765.1	phospholipid phosphatase 1 isoform X1	109972335	3	Cellular Component:plasma membrane (GO:0005886),Biological Process:lipid metabolic process (GO:0006629),Molecular Function:phosphatidate phosphatase activity (GO:0008195)
XP_020468174.1	leucine-rich repeat-containing protein 47	109967158	3	Molecular Function:RNA binding (GO:0003723),Molecular Function:phenylalanine-tRNA ligase activity (GO:0004826),Molecular Function:protein binding (GO:0005515)
XP_020478139.1	YTH domain-containing protein 1	109973128	1	Molecular Function:RNA binding (GO:0003723)
XP_020473508.1	tRNA (guanine(26)-N(2))-dimethyltransferase	109970349	4	Molecular Function:RNA binding (GO:0003723),Molecular Function:tRNA (guanine-N2-)-methyltransferase activity (GO:0004809),Biological Process:tRNA processing (GO:0008033),Molecular Function:metal ion binding (GO:0046872)
XP_020469806.1	serine/threonine-protein phosphatase 6 regulatory ankyrin repeat subunit A-like isoform X1	109968112	1	Molecular Function:protein binding (GO:0005515)
XP_020466098.1	zinc finger CCCH domain-containing protein 7A	109965962	2	Molecular Function:protein binding (GO:0005515),Molecular Function:metal ion binding (GO:0046872)
XP_020454504.1	pyruvate dehydrogenase E1 component subunit alpha%2C mitochondrial-like isoform X1	109959451	1	Biological Process:metabolic process (GO:0008152)
XP_020464185.1	probable leucine--tRNA ligase%2C mitochondrial	109964917	6	Molecular Function:nucleotide binding (GO:0000166),Molecular Function:aminoacyl-tRNA ligase activity (GO:0004812),Molecular Function:leucine-tRNA ligase activity (GO:0004823),Molecular Function:ATP binding (GO:0005524),Biological Process:tRNA aminoacylation for protein translation (GO:0006418),Biological Process:leucyl-tRNA aminoacylation (GO:0006429)
XP_020463788.1	NACHT%2C LRR and PYD domains-containing protein 12-like isoform X1	109964661	1	Molecular Function:protein binding (GO:0005515)
XP_020472242.1	long-chain-fatty-acid--CoA ligase 5	109969593	2	Molecular Function:catalytic activity (GO:0003824),Biological Process:metabolic process (GO:0008152)
XP_020451134.1	immunoglobulin-binding protein 1	109957534	1	Biological Process:regulation of signal transduction (GO:0009966)
XP_020476873.1	DCC-interacting protein 13-beta	109972392	1	Molecular Function:protein binding (GO:0005515)
XP_020448833.1	ras-related protein rab7	109956220	2	Molecular Function:GTP binding (GO:0005525),Biological Process:small GTPase mediated signal transduction (GO:0007264)
XP_020441007.1	LOW QUALITY PROTEIN: myoneurin-like	109951072	2	Molecular Function:protein binding (GO:0005515),Molecular Function:metal ion binding (GO:0046872)
XP_020457777.1	factor XIIa inhibitor-like	109961371	2	Molecular Function:protein binding (GO:0005515),Cellular Component:extracellular space (GO:0005615)
XP_020457414.1	erlin-1 isoform X1	109961133	3	Cellular Component:endoplasmic reticulum (GO:0005783),Biological Process:ER-associated ubiquitin-dependent protein catabolic process (GO:0030433),Molecular Function:ubiquitin protein ligase binding (GO:0031625)
XP_020473574.1	tensin-2-like isoform X2	109970392	2	Molecular Function:protein binding (GO:0005515),Biological Process:intracellular signal transduction (GO:0035556)
XP_020455517.1	LOW QUALITY PROTEIN: TATA-binding protein-associated factor 172	109960029	2	Molecular Function:protein binding (GO:0005515),Molecular Function:ATP binding (GO:0005524)
XP_020478714.1	dynactin subunit 2 isoform X1	109973429	3	Cellular Component:dynactin complex (GO:0005869),Biological Process:microtubule-based process (GO:0007017),Biological Process:mitotic nuclear division (GO:0007067)
XP_020467958.1	granzyme E-like	109966997	2	Molecular Function:serine-type endopeptidase activity (GO:0004252),Biological Process:proteolysis (GO:0006508)
XP_020464556.1	rab3 GTPase-activating protein catalytic subunit isoform X1	109965121	1	Molecular Function:GTPase activator activity (GO:0005096)
XP_020463882.1	uncharacterized protein LOC109964717	109964717	1	Molecular Function:DNA binding (GO:0003677)
XP_020456102.1	RAC-beta serine/threonine-protein kinase	109960381	4	Molecular Function:protein kinase activity (GO:0004672),Molecular Function:protein serine/threonine kinase activity (GO:0004674),Molecular Function:ATP binding (GO:0005524),Biological Process:protein phosphorylation (GO:0006468)
XP_020460943.1	LOW QUALITY PROTEIN: actin filament-associated protein 1-like 2	109963037	3	Cellular Component:cytoplasm (GO:0005737),Biological Process:regulation of signal transduction (GO:0009966),Molecular Function:signaling adaptor activity (GO:0035591)
XP_020462850.1	fibronectin-like isoform X1	109964120	2	Molecular Function:protein binding (GO:0005515),Cellular Component:extracellular region (GO:0005576)
XP_020464301.1	alcohol dehydrogenase 1-like	109964985	2	Molecular Function:oxidoreductase activity (GO:0016491),Biological Process:oxidation-reduction process (GO:0055114)
XP_020475739.1	serum paraoxonase/arylesterase 2-like	109971685	1	Molecular Function:arylesterase activity (GO:0004064)
XP_020446970.1	ras-related protein Rab-31	109955295	2	Molecular Function:GTP binding (GO:0005525),Biological Process:small GTPase mediated signal transduction (GO:0007264)
XP_020448101.1	dipeptidase 1 isoform X1	109955872	2	Biological Process:proteolysis (GO:0006508),Molecular Function:dipeptidase activity (GO:0016805)
XP_020478182.1	pre-mRNA-splicing factor RBM22	109973149	2	Molecular Function:nucleic acid binding (GO:0003676),Molecular Function:metal ion binding (GO:0046872)
XP_020455415.1	proteasome activator complex subunit 2	109959962	1	Cellular Component:proteasome activator complex (GO:0008537)
XP_020459839.1	G patch domain-containing protein 11 isoform X1	109962453	1	Molecular Function:nucleic acid binding (GO:0003676)
XP_020474492.1	acidic leucine-rich nuclear phosphoprotein 32 family member E-like	109970919	1	Molecular Function:protein binding (GO:0005515)
XP_020463085.1	myosin light chain kinase%2C smooth muscle-like	109964253	4	Molecular Function:protein kinase activity (GO:0004672),Molecular Function:protein binding (GO:0005515),Molecular Function:ATP binding (GO:0005524),Biological Process:protein phosphorylation (GO:0006468)
XP_020444219.1	UDP-glucuronosyltransferase 2A1-like	109953148	1	Biological Process:metabolic process (GO:0008152)
XP_020475381.1	calpain-1 catalytic subunit-like	109971454	4	Molecular Function:calcium-dependent cysteine-type endopeptidase activity (GO:0004198),Molecular Function:calcium ion binding (GO:0005509),Cellular Component:intracellular (GO:0005622),Biological Process:proteolysis (GO:0006508)
XP_020459764.1	sodium bicarbonate transporter-like protein 11 isoform X1	109962418	4	Molecular Function:inorganic anion exchanger activity (GO:0005452),Biological Process:anion transport (GO:0006820),Cellular Component:membrane (GO:0016020),Cellular Component:integral component of membrane (GO:0016021)
XP_020454647.1	ras-related protein Rab-6A isoform X1	109959540	2	Molecular Function:GTP binding (GO:0005525),Biological Process:small GTPase mediated signal transduction (GO:0007264)
XP_020447975.1	ubiquitin-like protein 7	109955808	1	Molecular Function:protein binding (GO:0005515)
XP_020449821.1	neuroblast differentiation-associated protein AHNAK isoform X1	109956802	1	Molecular Function:protein binding (GO:0005515)
XP_020478818.1	ATP-dependent RNA helicase DDX39A	109973508	2	Molecular Function:nucleic acid binding (GO:0003676),Molecular Function:ATP binding (GO:0005524)
XP_020450983.1	atlastin-3-like	109957433	2	Molecular Function:GTPase activity (GO:0003924),Molecular Function:GTP binding (GO:0005525)
XP_020476119.1	zinc-binding protein A33-like	109971899	3	Molecular Function:protein binding (GO:0005515),Cellular Component:intracellular (GO:0005622),Molecular Function:zinc ion binding (GO:0008270)
XP_020480703.1	tetraspanin-13-like isoform X1	109974708	1	Cellular Component:integral component of membrane (GO:0016021)
XP_020474230.1	GTPase HRas	109970774	4	Molecular Function:GTP binding (GO:0005525),Biological Process:signal transduction (GO:0007165),Biological Process:small GTPase mediated signal transduction (GO:0007264),Cellular Component:membrane (GO:0016020)
XP_020477772.1	macrophage metalloelastase-like	109972892	5	Molecular Function:metalloendopeptidase activity (GO:0004222),Biological Process:proteolysis (GO:0006508),Molecular Function:metallopeptidase activity (GO:0008237),Molecular Function:zinc ion binding (GO:0008270),Cellular Component:extracellular matrix (GO:0031012)
XP_020463369.1	arylsulfatase H-like	109964415	2	Biological Process:metabolic process (GO:0008152),Molecular Function:sulfuric ester hydrolase activity (GO:0008484)
XP_020462271.1	UBX domain-containing protein 4 isoform X1	109963777	1	Molecular Function:protein binding (GO:0005515)
XP_020460579.1	dual specificity mitogen-activated protein kinase kinase 4-like isoform X1	109962855	3	Molecular Function:protein kinase activity (GO:0004672),Molecular Function:ATP binding (GO:0005524),Biological Process:protein phosphorylation (GO:0006468)
XP_020479291.1	toll-interacting protein	109973817	1	Molecular Function:protein binding (GO:0005515)
XP_020475969.1	calpain-1 catalytic subunit-like	109971825	4	Molecular Function:calcium-dependent cysteine-type endopeptidase activity (GO:0004198),Molecular Function:calcium ion binding (GO:0005509),Cellular Component:intracellular (GO:0005622),Biological Process:proteolysis (GO:0006508)
XP_020474113.1	tropomodulin-1	109970706	3	Molecular Function:tropomyosin binding (GO:0005523),Molecular Function:actin filament binding (GO:0051015),Biological Process:pointed-end actin filament capping (GO:0051694)
XP_020456431.1	actin-related protein 3	109960577	4	Molecular Function:ATP binding (GO:0005524),Cellular Component:Arp2/3 protein complex (GO:0005885),Biological Process:actin filament organization (GO:0007015),Biological Process:Arp2/3 complex-mediated actin nucleation (GO:0034314)
XP_020471021.1	dihydroxyacetone phosphate acyltransferase isoform X1	109968826	3	Biological Process:metabolic process (GO:0008152),Molecular Function:O-acyltransferase activity (GO:0008374),Biological Process:cellular lipid metabolic process (GO:0044255)
XP_020469993.1	arfaptin-1 isoform X1	109968231	5	Cellular Component:Golgi membrane (GO:0000139),Molecular Function:protein domain specific binding (GO:0019904),Cellular Component:trans-Golgi network membrane (GO:0032588),Biological Process:regulation of protein secretion (GO:0050708),Molecular Function:phosphatidylinositol-4-phosphate binding (GO:0070273)
XP_020455577.1	N-alpha-acetyltransferase 50 isoform X1	109960075	1	Molecular Function:N-acetyltransferase activity (GO:0008080)
XP_020477286.1	tensin-1-like isoform X7	109972632	2	Molecular Function:protein binding (GO:0005515),Biological Process:intracellular signal transduction (GO:0035556)
XP_020478540.1	guanine nucleotide-binding protein G(I)/G(S)/G(O) subunit gamma-2	109973363	3	Molecular Function:signal transducer activity (GO:0004871),Cellular Component:heterotrimeric G-protein complex (GO:0005834),Biological Process:G-protein coupled receptor signaling pathway (GO:0007186)
XP_020468486.1	ubiquitin carboxyl-terminal hydrolase FAM188A	109967328	1	Molecular Function:calcium ion binding (GO:0005509)
XP_020464987.1	collagen alpha-1(IV) chain-like	109965383	2	Molecular Function:extracellular matrix structural constituent (GO:0005201),Cellular Component:collagen trimer (GO:0005581)
XP_020447454.1	ubiquitin carboxyl-terminal hydrolase isozyme L1 isoform X1	109955542	6	Molecular Function:thiol-dependent ubiquitin-specific protease activity (GO:0004843),Cellular Component:intracellular (GO:0005622),Biological Process:ubiquitin-dependent protein catabolic process (GO:0006511),Biological Process:protein deubiquitination (GO:0016579),Molecular Function:hydrolase activity (GO:0016787),Molecular Function:ligase activity (GO:0016874)
XP_020452462.1	LOW QUALITY PROTEIN: WASH complex subunit 5	109958278	1	Cellular Component:WASH complex (GO:0071203)
XP_020443513.1	cleavage and polyadenylation specificity factor subunit 4	109952667	3	Molecular Function:nucleic acid binding (GO:0003676),Molecular Function:zinc ion binding (GO:0008270),Molecular Function:metal ion binding (GO:0046872)
XP_020479296.1	alpha-N-acetylgalactosaminidase-like	109973819	1	Biological Process:carbohydrate metabolic process (GO:0005975)
XP_020471014.1	myosin light polypeptide 6-like	109968819	1	Molecular Function:calcium ion binding (GO:0005509)
XP_020443131.1	transmembrane emp24 domain-containing protein 1-like	109952407	2	Biological Process:transport (GO:0006810),Cellular Component:integral component of membrane (GO:0016021)
XP_020449884.1	tripartite motif-containing protein 16-like	109956840	3	Molecular Function:protein binding (GO:0005515),Cellular Component:intracellular (GO:0005622),Molecular Function:zinc ion binding (GO:0008270)
XP_020454938.1	cell cycle checkpoint protein RAD17 isoform X1	109959704	3	Cellular Component:nucleus (GO:0005634),Biological Process:DNA repair (GO:0006281),Biological Process:cell cycle (GO:0007049)
XP_020441850.1	ubiquitin-40S ribosomal protein S27a	109951596	4	Molecular Function:structural constituent of ribosome (GO:0003735),Molecular Function:protein binding (GO:0005515),Cellular Component:ribosome (GO:0005840),Biological Process:translation (GO:0006412)
XP_020448810.1	myosin regulatory light polypeptide 9	109956204	1	Molecular Function:calcium ion binding (GO:0005509)
XP_020461585.1	annexin A3	109963421	3	Molecular Function:phospholipase inhibitor activity (GO:0004859),Molecular Function:calcium ion binding (GO:0005509),Molecular Function:calcium-dependent phospholipid binding (GO:0005544)
XP_020480928.1	25-hydroxycholesterol 7-alpha-hydroxylase-like	109974849	4	Molecular Function:monooxygenase activity (GO:0004497),Molecular Function:iron ion binding (GO:0005506),Molecular Function:heme binding (GO:0020037),Biological Process:oxidation-reduction process (GO:0055114)
XP_020463759.1	embryonic polyadenylate-binding protein-like isoform X2	109964645	2	Molecular Function:nucleic acid binding (GO:0003676),Molecular Function:RNA binding (GO:0003723)
XP_020477728.1	UV radiation resistance-associated gene protein isoform X1	109972869	1	Biological Process:positive regulation of autophagy (GO:0010508)
XP_020475298.1	FERM%2C RhoGEF and pleckstrin domain-containing protein 1-like isoform X1	109971410	6	Molecular Function:Rho guanyl-nucleotide exchange factor activity (GO:0005089),Cellular Component:cytoplasm (GO:0005737),Cellular Component:cytoskeleton (GO:0005856),Molecular Function:cytoskeletal protein binding (GO:0008092),Cellular Component:extrinsic component of membrane (GO:0019898),Biological Process:regulation of Rho protein signal transduction (GO:0035023)
XP_020445483.1	phenazine biosynthesis-like domain-containing protein	109954476	2	Molecular Function:catalytic activity (GO:0003824),Biological Process:biosynthetic process (GO:0009058)
XP_020472870.1	filamin-A-like isoform X1	109969966	2	Molecular Function:protein binding (GO:0005515),Molecular Function:actin filament binding (GO:0051015)
XP_020468536.1	methionine--tRNA ligase%2C cytoplasmic isoform X1	109967344	7	Molecular Function:nucleotide binding (GO:0000166),Molecular Function:aminoacyl-tRNA ligase activity (GO:0004812),Molecular Function:methionine-tRNA ligase activity (GO:0004825),Molecular Function:protein binding (GO:0005515),Molecular Function:ATP binding (GO:0005524),Biological Process:tRNA aminoacylation for protein translation (GO:0006418),Biological Process:methionyl-tRNA aminoacylation (GO:…
XP_020468005.1	clathrin heavy chain 1 isoform X1	109967034	5	Molecular Function:structural molecule activity (GO:0005198),Biological Process:intracellular protein transport (GO:0006886),Biological Process:vesicle-mediated transport (GO:0016192),Cellular Component:clathrin coat of trans-Golgi network vesicle (GO:0030130),Cellular Component:clathrin coat of coated pit (GO:0030132)
XP_020440993.1	LOW QUALITY PROTEIN: traf2 and NCK-interacting protein kinase-like	109951063	3	Molecular Function:protein kinase activity (GO:0004672),Molecular Function:ATP binding (GO:0005524),Biological Process:protein phosphorylation (GO:0006468)
XP_020478786.1	2-amino-3-ketobutyrate coenzyme A ligase%2C mitochondrial	109973489	4	Biological Process:threonine catabolic process (GO:0006567),Molecular Function:glycine C-acetyltransferase activity (GO:0008890),Biological Process:biosynthetic process (GO:0009058),Molecular Function:pyridoxal phosphate binding (GO:0030170)
XP_020467377.1	26S proteasome non-ATPase regulatory subunit 7	109966675	2	Molecular Function:protein binding (GO:0005515),Cellular Component:proteasome regulatory particle (GO:0005838)
XP_020456326.1	uncharacterized protein LOC109960513	109960513	1	Molecular Function:protein binding (GO:0005515)
XP_020448775.1	isocitrate dehydrogenase [NAD] subunit beta%2C mitochondrial	109956184	1	Biological Process:oxidation-reduction process (GO:0055114)
XP_020464817.1	antithrombin-III	109965280	3	Molecular Function:serine-type endopeptidase inhibitor activity (GO:0004867),Cellular Component:extracellular space (GO:0005615),Molecular Function:heparin binding (GO:0008201)
XP_020466743.1	poly [ADP-ribose] polymerase 14-like	109966330	1	Molecular Function:NAD+ ADP-ribosyltransferase activity (GO:0003950)
XP_020480555.1	ras-related protein Rap-1b isoform X1	109974612	4	Molecular Function:GTP binding (GO:0005525),Biological Process:signal transduction (GO:0007165),Biological Process:small GTPase mediated signal transduction (GO:0007264),Cellular Component:membrane (GO:0016020)
XP_020475669.1	epithelial-stromal interaction protein 1 isoform X2	109971638	1	Molecular Function:protein binding (GO:0005515)
XP_020446533.1	radical S-adenosyl methionine domain-containing protein 2	109955071	2	Molecular Function:catalytic activity (GO:0003824),Molecular Function:iron-sulfur cluster binding (GO:0051536)
XP_020457795.1	beta-galactosidase	109961386	1	Biological Process:carbohydrate metabolic process (GO:0005975)
XP_020456654.1	LOW QUALITY PROTEIN: talin-1-like	109960718	6	Cellular Component:ruffle (GO:0001726),Molecular Function:actin binding (GO:0003779),Molecular Function:structural constituent of cytoskeleton (GO:0005200),Cellular Component:cytoskeleton (GO:0005856),Cellular Component:focal adhesion (GO:0005925),Biological Process:cytoskeletal anchoring at plasma membrane (GO:0007016)
XP_020454392.1	acetyl-CoA carboxylase 1 isoform X1	109959410	6	Molecular Function:acetyl-CoA carboxylase activity (GO:0003989),Molecular Function:biotin carboxylase activity (GO:0004075),Molecular Function:ATP binding (GO:0005524),Biological Process:fatty acid biosynthetic process (GO:0006633),Molecular Function:ligase activity (GO:0016874),Molecular Function:metal ion binding (GO:0046872)
XP_020465685.1	U6 snRNA-associated Sm-like protein LSm2	109965740	1	Biological Process:mRNA processing (GO:0006397)
XP_020467975.1	UBX domain-containing protein 6	109967006	1	Molecular Function:protein binding (GO:0005515)
XP_020462311.1	intersectin-1	109963804	4	Molecular Function:Rho guanyl-nucleotide exchange factor activity (GO:0005089),Molecular Function:calcium ion binding (GO:0005509),Molecular Function:protein binding (GO:0005515),Biological Process:regulation of Rho protein signal transduction (GO:0035023)
XP_020459881.1	ribose-5-phosphate isomerase	109962474	1	Molecular Function:ribose-5-phosphate isomerase activity (GO:0004751)
XP_020449737.1	matrin-3-like	109956736	3	Molecular Function:nucleic acid binding (GO:0003676),Cellular Component:nucleus (GO:0005634),Molecular Function:zinc ion binding (GO:0008270)
XP_020448328.1	keratin%2C type II cytoskeletal 8-like	109955980	3	Molecular Function:structural molecule activity (GO:0005198),Cellular Component:intermediate filament (GO:0005882),Cellular Component:keratin filament (GO:0045095)
XP_020467001.1	titin homolog isoform X1	109966485	4	Molecular Function:protein serine/threonine kinase activity (GO:0004674),Molecular Function:protein binding (GO:0005515),Molecular Function:ATP binding (GO:0005524),Biological Process:protein phosphorylation (GO:0006468)
XP_020473042.1	sorcin-like isoform X1	109970067	1	Molecular Function:calcium ion binding (GO:0005509)
XP_020480216.1	myosin-7-like	109974385	4	Molecular Function:motor activity (GO:0003774),Molecular Function:protein binding (GO:0005515),Molecular Function:ATP binding (GO:0005524),Cellular Component:myosin complex (GO:0016459)
XP_020441089.1	glutamine--tRNA ligase	109951131	8	Molecular Function:nucleotide binding (GO:0000166),Molecular Function:aminoacyl-tRNA ligase activity (GO:0004812),Molecular Function:glutamine-tRNA ligase activity (GO:0004819),Molecular Function:ATP binding (GO:0005524),Cellular Component:cytoplasm (GO:0005737),Biological Process:tRNA aminoacylation for protein translation (GO:0006418),Biological Process:glutaminyl-tRNA aminoacylation (GO:000642…
XP_020479686.1	annexin A13-like isoform X1	109974043	2	Molecular Function:calcium ion binding (GO:0005509),Molecular Function:calcium-dependent phospholipid binding (GO:0005544)
XP_020461178.1	band 3 anion exchange protein-like	109963182	5	Molecular Function:inorganic anion exchanger activity (GO:0005452),Biological Process:anion transport (GO:0006820),Molecular Function:anion transmembrane transporter activity (GO:0008509),Cellular Component:membrane (GO:0016020),Cellular Component:integral component of membrane (GO:0016021)
XP_020463360.1	uridine 5-monophosphate synthase isoform X1	109964409	3	Molecular Function:orotidine-5'-phosphate decarboxylase activity (GO:0004590),Biological Process:'de novo' pyrimidine nucleobase biosynthetic process (GO:0006207),Biological Process:nucleoside metabolic process (GO:0009116)
XP_020447813.1	secretin receptor-like isoform X1	109955739	6	Molecular Function:transmembrane signaling receptor activity (GO:0004888),Molecular Function:G-protein coupled receptor activity (GO:0004930),Biological Process:cell surface receptor signaling pathway (GO:0007166),Biological Process:G-protein coupled receptor signaling pathway (GO:0007186),Cellular Component:membrane (GO:0016020),Cellular Component:integral component of membrane (GO:0016021)
XP_020442208.1	delta-like protein A	109951835	7	Molecular Function:calcium ion binding (GO:0005509),Molecular Function:protein binding (GO:0005515),Biological Process:cell communication (GO:0007154),Biological Process:Notch signaling pathway (GO:0007219),Biological Process:multicellular organism development (GO:0007275),Cellular Component:membrane (GO:0016020),Cellular Component:integral component of membrane (GO:0016021)
XP_020453929.1	major facilitator superfamily domain-containing protein 10 isoform X1	109959136	2	Cellular Component:integral component of membrane (GO:0016021),Biological Process:transmembrane transport (GO:0055085)
XP_020444620.1	complement C3-like	109953480	1	Molecular Function:endopeptidase inhibitor activity (GO:0004866)
XP_020443093.1	myosin heavy chain%2C fast skeletal muscle-like	109952387	4	Molecular Function:motor activity (GO:0003774),Molecular Function:protein binding (GO:0005515),Molecular Function:ATP binding (GO:0005524),Cellular Component:myosin complex (GO:0016459)
XP_020441074.1	sequestosome-1	109951117	2	Molecular Function:protein binding (GO:0005515),Molecular Function:zinc ion binding (GO:0008270)
XP_020474888.1	protein sidekick-1-like isoform X1	109971150	4	Molecular Function:protein binding (GO:0005515),Cellular Component:integral component of plasma membrane (GO:0005887),Biological Process:cell adhesion (GO:0007155),Biological Process:nervous system development (GO:0007399)
XP_020463777.1	uridine-cytidine kinase-like 1 isoform X1	109964659	4	Molecular Function:uridine kinase activity (GO:0004849),Molecular Function:ATP binding (GO:0005524),Biological Process:metabolic process (GO:0008152),Molecular Function:kinase activity (GO:0016301)
XP_020457265.1	fucose mutarotase	109961056	3	Biological Process:monosaccharide metabolic process (GO:0005996),Molecular Function:isomerase activity (GO:0016853),Molecular Function:monosaccharide binding (GO:0048029)
XP_020460204.1	protein arginine N-methyltransferase 5 isoform X1	109962655	3	Biological Process:protein methylation (GO:0006479),Molecular Function:methyltransferase activity (GO:0008168),Biological Process:peptidyl-arginine N-methylation (GO:0035246)
XP_020445605.1	EF-hand calcium-binding domain-containing protein 2	109954545	1	Molecular Function:calcium ion binding (GO:0005509)
XP_020445540.1	hexokinase-1-like isoform X2	109954510	6	Biological Process:cellular glucose homeostasis (GO:0001678),Molecular Function:hexokinase activity (GO:0004396),Molecular Function:ATP binding (GO:0005524),Molecular Function:glucose binding (GO:0005536),Biological Process:carbohydrate metabolic process (GO:0005975),Biological Process:carbohydrate phosphorylation (GO:0046835)
XP_020449810.1	phosphatidylinositol 5-phosphate 4-kinase type-2 beta isoform X1	109956804	2	Molecular Function:phosphatidylinositol phosphate kinase activity (GO:0016307),Biological Process:phosphatidylinositol metabolic process (GO:0046488)
XP_020460083.1	nuclear transport factor 2 isoform X1	109962581	2	Cellular Component:intracellular (GO:0005622),Biological Process:transport (GO:0006810)
XP_020449869.1	elongation factor 1-alpha 1-like	109956834	2	Molecular Function:GTPase activity (GO:0003924),Molecular Function:GTP binding (GO:0005525)
XP_020466150.1	polyadenylate-binding protein 2 isoform X1	109965981	1	Molecular Function:nucleic acid binding (GO:0003676)
XP_020461193.1	60S ribosomal protein L3	109963192	4	Molecular Function:structural constituent of ribosome (GO:0003735),Cellular Component:intracellular (GO:0005622),Cellular Component:ribosome (GO:0005840),Biological Process:translation (GO:0006412)
XP_020458998.1	ubiquitin carboxyl-terminal hydrolase 24	109962011	2	Biological Process:protein deubiquitination (GO:0016579),Molecular Function:thiol-dependent ubiquitinyl hydrolase activity (GO:0036459)
XP_020473589.1	keratin%2C type II cytoskeletal 8-like	109970400	3	Molecular Function:structural molecule activity (GO:0005198),Cellular Component:intermediate filament (GO:0005882),Cellular Component:keratin filament (GO:0045095)
XP_020456674.1	ribosome-binding protein 1	109960729	2	Biological Process:protein transport (GO:0015031),Cellular Component:integral component of endoplasmic reticulum membrane (GO:0030176)
XP_020472017.1	plakophilin-1	109969456	5	Molecular Function:protein binding (GO:0005515),Cellular Component:nucleus (GO:0005634),Biological Process:cell adhesion (GO:0007155),Biological Process:single organismal cell-cell adhesion (GO:0016337),Cellular Component:desmosome (GO:0030057)
XP_020462594.1	pumilio homolog 1	109963969	1	Molecular Function:RNA binding (GO:0003723)
XP_020466993.1	N6-adenosine-methyltransferase 70 kDa subunit	109966479	5	Biological Process:RNA methylation (GO:0001510),Cellular Component:nucleus (GO:0005634),Biological Process:nucleobase-containing compound metabolic process (GO:0006139),Molecular Function:methyltransferase activity (GO:0008168),Molecular Function:mRNA (2'-O-methyladenosine-N6-)-methyltransferase activity (GO:0016422)
XP_020451504.1	desmoglein-2-like isoform X1	109957720	3	Molecular Function:calcium ion binding (GO:0005509),Biological Process:homophilic cell adhesion via plasma membrane adhesion molecules (GO:0007156),Cellular Component:membrane (GO:0016020)
XP_020454138.1	vacuolar protein-sorting-associated protein 36	109959260	2	Molecular Function:phosphatidylinositol-3-phosphate binding (GO:0032266),Molecular Function:ubiquitin binding (GO:0043130)
XP_020472571.1	complement component C9	109969774	3	Molecular Function:protein binding (GO:0005515),Cellular Component:membrane attack complex (GO:0005579),Biological Process:immune response (GO:0006955)
XP_020480346.1	LOW QUALITY PROTEIN: supervillin-like	109974486	3	Molecular Function:actin binding (GO:0003779),Biological Process:cytoskeleton organization (GO:0007010),Molecular Function:actin filament binding (GO:0051015)
XP_020448078.1	threonine--tRNA ligase%2C cytoplasmic-like	109955862	8	Molecular Function:nucleotide binding (GO:0000166),Molecular Function:aminoacyl-tRNA ligase activity (GO:0004812),Molecular Function:threonine-tRNA ligase activity (GO:0004829),Molecular Function:ATP binding (GO:0005524),Cellular Component:cytoplasm (GO:0005737),Biological Process:tRNA aminoacylation for protein translation (GO:0006418),Biological Process:threonyl-tRNA aminoacylation (GO:0006435)…
XP_020478458.1	LOW QUALITY PROTEIN: mitotic spindle assembly checkpoint protein MAD1	109973311	1	Biological Process:mitotic spindle assembly checkpoint (GO:0007094)
XP_020443791.1	transmembrane emp24 domain-containing protein 2	109952848	2	Biological Process:transport (GO:0006810),Cellular Component:integral component of membrane (GO:0016021)
XP_020470508.1	serine/threonine-protein kinase TAO1-like	109968528	3	Molecular Function:protein kinase activity (GO:0004672),Molecular Function:ATP binding (GO:0005524),Biological Process:protein phosphorylation (GO:0006468)
XP_020448461.1	opioid growth factor receptor-like	109956028	2	Molecular Function:receptor activity (GO:0004872),Cellular Component:membrane (GO:0016020)
XP_020451978.1	ATPase ASNA1	109958018	2	Molecular Function:ATP binding (GO:0005524),Molecular Function:ATPase activity (GO:0016887)
XP_020461111.1	LIM and SH3 domain protein 1	109963147	2	Molecular Function:protein binding (GO:0005515),Molecular Function:zinc ion binding (GO:0008270)
XP_020464829.1	ELAV-like protein 1 isoform X1	109965291	2	Molecular Function:nucleic acid binding (GO:0003676),Molecular Function:RNA binding (GO:0003723)
XP_020470370.1	nectin-1 isoform X1	109968444	10	Molecular Function:protein binding (GO:0005515),Cellular Component:adherens junction (GO:0005912),Biological Process:cell adhesion (GO:0007155),Cellular Component:integral component of membrane (GO:0016021),Molecular Function:protein homodimerization activity (GO:0042803),Cellular Component:synapse (GO:0045202),Biological Process:viral entry into host cell (GO:0046718),Molecular Function:protein …
XP_020451081.1	caspase-3 isoform X1	109957512	5	Molecular Function:cysteine-type endopeptidase activity (GO:0004197),Cellular Component:cytoplasm (GO:0005737),Biological Process:proteolysis (GO:0006508),Biological Process:apoptotic process (GO:0006915),Molecular Function:cysteine-type peptidase activity (GO:0008234)
XP_020454910.1	tubulin beta-1 chain	109959686	5	Molecular Function:GTPase activity (GO:0003924),Molecular Function:structural constituent of cytoskeleton (GO:0005200),Molecular Function:GTP binding (GO:0005525),Cellular Component:microtubule (GO:0005874),Biological Process:microtubule-based process (GO:0007017)
XP_020456579.1	far upstream element-binding protein 3-like isoform X1	109960661	2	Molecular Function:nucleic acid binding (GO:0003676),Molecular Function:RNA binding (GO:0003723)
XP_020446502.1	cullin-4B	109955045	2	Biological Process:ubiquitin-dependent protein catabolic process (GO:0006511),Molecular Function:ubiquitin protein ligase binding (GO:0031625)
XP_020472654.1	LOW QUALITY PROTEIN: kinesin-like protein KIF13B	109969821	6	Molecular Function:microtubule motor activity (GO:0003777),Molecular Function:protein binding (GO:0005515),Molecular Function:ATP binding (GO:0005524),Biological Process:microtubule-based movement (GO:0007018),Molecular Function:microtubule binding (GO:0008017),Biological Process:plus-end-directed vesicle transport along microtubule (GO:0072383)
XP_020447318.1	vimentin	109955479	2	Molecular Function:structural molecule activity (GO:0005198),Cellular Component:intermediate filament (GO:0005882)
XP_020457541.1	eukaryotic translation initiation factor 4E-like	109961214	4	Molecular Function:RNA binding (GO:0003723),Molecular Function:translation initiation factor activity (GO:0003743),Cellular Component:cytoplasm (GO:0005737),Biological Process:translational initiation (GO:0006413)
XP_020476017.1	LOW QUALITY PROTEIN: serine/threonine-protein phosphatase CPPED1	109971843	1	Molecular Function:hydrolase activity (GO:0016787)
XP_020471333.1	eukaryotic translation initiation factor 3 subunit M	109969036	1	Molecular Function:protein binding (GO:0005515)
XP_020445043.1	interferon-induced GTP-binding protein Mx-like	109953952	1	Molecular Function:GTP binding (GO:0005525)
XP_020460780.1	cell cycle progression protein 1 isoform X1	109962942	1	Biological Process:regulation of Rho guanyl-nucleotide exchange factor activity (GO:2001106)
XP_020470664.1	replication factor C subunit 2	109968622	1	Molecular Function:ATP binding (GO:0005524)
XP_020441537.1	complement factor B-like isoform X1	109951393	2	Molecular Function:serine-type endopeptidase activity (GO:0004252),Biological Process:proteolysis (GO:0006508)
XP_020450492.1	small ubiquitin-related modifier 3	109957172	1	Molecular Function:protein binding (GO:0005515)
XP_020465757.1	tumor necrosis factor receptor type 1-associated DEATH domain protein	109965769	4	Molecular Function:signal transducer activity (GO:0004871),Molecular Function:protein binding (GO:0005515),Biological Process:signal transduction (GO:0007165),Biological Process:positive regulation of I-kappaB kinase/NF-kappaB signaling (GO:0043123)
XP_020450510.1	calcium/calmodulin-dependent protein kinase type II delta 1 chain	109957186	5	Molecular Function:protein kinase activity (GO:0004672),Molecular Function:calmodulin-dependent protein kinase activity (GO:0004683),Molecular Function:calmodulin binding (GO:0005516),Molecular Function:ATP binding (GO:0005524),Biological Process:protein phosphorylation (GO:0006468)
XP_020478949.1	exportin-1	109973586	2	Biological Process:intracellular protein transport (GO:0006886),Molecular Function:Ran GTPase binding (GO:0008536)
XP_020475743.1	chymotrypsin-like protease CTRL-1 isoform X1	109971687	2	Molecular Function:serine-type endopeptidase activity (GO:0004252),Biological Process:proteolysis (GO:0006508)
XP_020464527.1	WD repeat-containing protein 37-like	109965109	1	Molecular Function:protein binding (GO:0005515)
XP_020474285.1	nipped-B-like protein A	109970806	3	Molecular Function:chromatin binding (GO:0003682),Biological Process:mitotic sister chromatid cohesion (GO:0007064),Biological Process:regulation of gene expression (GO:0010468)
XP_020443720.1	immunoglobulin kappa light chain-like	109952807	1	Molecular Function:protein binding (GO:0005515)
XP_020467594.1	N-fatty-acyl-amino acid synthase/hydrolase PM20D1	109966789	2	Biological Process:metabolic process (GO:0008152),Molecular Function:hydrolase activity (GO:0016787)
XP_020472738.1	methylcrotonoyl-CoA carboxylase subunit alpha%2C mitochondrial	109969882	3	Molecular Function:biotin carboxylase activity (GO:0004075),Molecular Function:ATP binding (GO:0005524),Molecular Function:metal ion binding (GO:0046872)
XP_020477036.1	LOW QUALITY PROTEIN: leukocyte elastase inhibitor-like	109972485	1	Cellular Component:extracellular space (GO:0005615)
XP_020449130.1	proteasome subunit alpha type-1 isoform X1	109956399	5	Molecular Function:endopeptidase activity (GO:0004175),Molecular Function:threonine-type endopeptidase activity (GO:0004298),Cellular Component:proteasome core complex (GO:0005839),Biological Process:ubiquitin-dependent protein catabolic process (GO:0006511),Biological Process:proteolysis involved in cellular protein catabolic process (GO:0051603)
XP_020445859.1	trypsin-2-like	109954698	2	Molecular Function:serine-type endopeptidase activity (GO:0004252),Biological Process:proteolysis (GO:0006508)
XP_020455669.1	transcription factor IIIA	109960132	1	Molecular Function:metal ion binding (GO:0046872)
XP_020449542.1	osteoclast-stimulating factor 1	109956615	1	Molecular Function:protein binding (GO:0005515)
XP_020479003.1	heterochromatin protein 1-binding protein 3 isoform X1	109973593	4	Cellular Component:nucleosome (GO:0000786),Molecular Function:DNA binding (GO:0003677),Cellular Component:nucleus (GO:0005634),Biological Process:nucleosome assembly (GO:0006334)
XP_020460223.1	translation initiation factor eIF-2B subunit epsilon	109962669	1	Molecular Function:protein binding (GO:0005515)
XP_020453063.1	neurocalcin-delta B	109958619	1	Molecular Function:calcium ion binding (GO:0005509)
XP_020474858.1	mitochondrial inner membrane protease ATP23 homolog	109971134	1	Molecular Function:metalloendopeptidase activity (GO:0004222)
XP_020481120.1	enoyl-CoA delta isomerase 2%2C mitochondrial isoform X1	109974975	3	Molecular Function:fatty-acyl-CoA binding (GO:0000062),Molecular Function:catalytic activity (GO:0003824),Biological Process:metabolic process (GO:0008152)
XP_020476915.1	fascin	109972427	4	Biological Process:actin filament organization (GO:0007015),Biological Process:cell migration (GO:0016477),Biological Process:actin cytoskeleton organization (GO:0030036),Molecular Function:actin filament binding (GO:0051015)
XP_020443903.1	tRNA (adenine(58)-N(1))-methyltransferase catalytic subunit TRMT61A	109952920	3	Molecular Function:tRNA (adenine-N1-)-methyltransferase activity (GO:0016429),Biological Process:tRNA methylation (GO:0030488),Cellular Component:tRNA (m1A) methyltransferase complex (GO:0031515)
XP_020453726.1	hepatocyte growth factor-like protein	109959018	2	Molecular Function:serine-type endopeptidase activity (GO:0004252),Biological Process:proteolysis (GO:0006508)
XP_020473569.1	U8 snoRNA-decapping enzyme-like	109970390	1	Molecular Function:hydrolase activity (GO:0016787)
XP_020473767.1	vesicle-associated membrane protein-associated protein B-like isoform X1	109970526	4	Cellular Component:endoplasmic reticulum membrane (GO:0005789),Cellular Component:Golgi apparatus (GO:0005794),Biological Process:cellular calcium ion homeostasis (GO:0006874),Biological Process:endoplasmic reticulum unfolded protein response (GO:0030968)
XP_020458084.1	G kinase-anchoring protein 1 isoform X1	109961542	2	Cellular Component:Golgi apparatus (GO:0005794),Biological Process:signal transduction (GO:0007165)
XP_020480049.1	O-phosphoseryl-tRNA(Sec) selenium transferase	109974271	2	Molecular Function:transferase activity (GO:0016740),Biological Process:selenocysteinyl-tRNA(Sec) biosynthetic process (GO:0097056)
XP_020465602.1	aldehyde dehydrogenase family 9 member A1-like	109965704	3	Biological Process:metabolic process (GO:0008152),Molecular Function:oxidoreductase activity (GO:0016491),Biological Process:oxidation-reduction process (GO:0055114)
XP_020477771.1	acetyl-CoA acetyltransferase%2C mitochondrial	109972891	1	Biological Process:metabolic process (GO:0008152)
XP_020472102.1	luc7-like protein 3 isoform X1	109969514	3	Molecular Function:mRNA binding (GO:0003729),Cellular Component:U1 snRNP (GO:0005685),Biological Process:mRNA splice site selection (GO:0006376)
XP_020479168.1	LOW QUALITY PROTEIN: kinesin-like protein KIF13B	109973719	6	Molecular Function:microtubule motor activity (GO:0003777),Molecular Function:protein binding (GO:0005515),Molecular Function:ATP binding (GO:0005524),Biological Process:microtubule-based movement (GO:0007018),Molecular Function:microtubule binding (GO:0008017),Biological Process:plus-end-directed vesicle transport along microtubule (GO:0072383)
XP_020478918.1	ubiquitin-conjugating enzyme E2 variant 3-like	109973571	5	Biological Process:cellular protein modification process (GO:0006464),Biological Process:protein transport (GO:0015031),Molecular Function:oxidoreductase activity (GO:0016491),Biological Process:carboxylic acid metabolic process (GO:0019752),Biological Process:oxidation-reduction process (GO:0055114)
XP_020456345.1	protein boule-like	109960528	1	Molecular Function:nucleic acid binding (GO:0003676)
XP_020462869.1	fibronectin-like isoform X3	109964120	2	Molecular Function:protein binding (GO:0005515),Cellular Component:extracellular region (GO:0005576)
XP_020478815.1	LOW QUALITY PROTEIN: phenylalanine--tRNA ligase alpha subunit	109973506	5	Molecular Function:tRNA binding (GO:0000049),Molecular Function:aminoacyl-tRNA ligase activity (GO:0004812),Molecular Function:ATP binding (GO:0005524),Cellular Component:cytoplasm (GO:0005737),Biological Process:tRNA aminoacylation (GO:0043039)
XP_020456435.1	LOW QUALITY PROTEIN: ATP-dependent RNA helicase DDX3X-like	109960579	2	Molecular Function:nucleic acid binding (GO:0003676),Molecular Function:ATP binding (GO:0005524)
XP_020450679.1	solute carrier family 2%2C facilitated glucose transporter member 8 isoform X1	109957278	5	Cellular Component:membrane (GO:0016020),Cellular Component:integral component of membrane (GO:0016021),Molecular Function:transmembrane transporter activity (GO:0022857),Molecular Function:substrate-specific transmembrane transporter activity (GO:0022891),Biological Process:transmembrane transport (GO:0055085)
XP_020466632.1	syntaxin-8 isoform X1	109966262	1	Molecular Function:protein binding (GO:0005515)
XP_020476686.1	growth/differentiation factor 6-B-like	109972292	1	Molecular Function:growth factor activity (GO:0008083)
XP_020468046.1	complement component 1 Q subcomponent-binding protein%2C mitochondrial	109967055	1	Cellular Component:mitochondrial matrix (GO:0005759)
XP_020443368.1	60S ribosomal protein L17	109952565	4	Molecular Function:structural constituent of ribosome (GO:0003735),Cellular Component:ribosome (GO:0005840),Biological Process:translation (GO:0006412),Cellular Component:large ribosomal subunit (GO:0015934)
XP_020467880.1	ATP synthase subunit delta%2C mitochondrial isoform X1	109966954	1	Biological Process:ATP synthesis coupled proton transport (GO:0015986)
XP_020455710.1	V-type proton ATPase catalytic subunit A	109960156	3	Molecular Function:ATP binding (GO:0005524),Biological Process:proton transport (GO:0015992),Biological Process:ATP metabolic process (GO:0046034)
XP_020459894.1	mitochondrial amidoxime-reducing component 1-like	109962487	3	Molecular Function:catalytic activity (GO:0003824),Molecular Function:molybdenum ion binding (GO:0030151),Molecular Function:pyridoxal phosphate binding (GO:0030170)
XP_020451630.1	guanine nucleotide-binding protein G(I)/G(S)/G(O) subunit gamma-10-like	109957807	3	Molecular Function:signal transducer activity (GO:0004871),Cellular Component:heterotrimeric G-protein complex (GO:0005834),Biological Process:G-protein coupled receptor signaling pathway (GO:0007186)
XP_020443439.1	DNA replication licensing factor MCM2	109952616	7	Molecular Function:DNA binding (GO:0003677),Molecular Function:DNA helicase activity (GO:0003678),Molecular Function:ATP binding (GO:0005524),Cellular Component:nucleus (GO:0005634),Biological Process:DNA replication (GO:0006260),Biological Process:DNA replication initiation (GO:0006270),Cellular Component:MCM complex (GO:0042555)
XP_020457830.1	N-acyl-aromatic-L-amino acid amidohydrolase (carboxylate-forming) B-like	109961401	1	Biological Process:metabolic process (GO:0008152)
XP_020451255.1	cathepsin F-like	109957609	3	Molecular Function:cysteine-type endopeptidase inhibitor activity (GO:0004869),Biological Process:proteolysis (GO:0006508),Molecular Function:cysteine-type peptidase activity (GO:0008234)
XP_020469538.1	60S ribosomal protein L38	109967950	4	Molecular Function:structural constituent of ribosome (GO:0003735),Cellular Component:intracellular (GO:0005622),Cellular Component:ribosome (GO:0005840),Biological Process:translation (GO:0006412)
XP_020442388.1	UMP-CMP kinase	109951943	3	Molecular Function:ATP binding (GO:0005524),Biological Process:nucleobase-containing compound metabolic process (GO:0006139),Molecular Function:nucleobase-containing compound kinase activity (GO:0019205)
XP_020445459.1	signal peptidase complex catalytic subunit SEC11A	109954464	3	Biological Process:signal peptide processing (GO:0006465),Molecular Function:peptidase activity (GO:0008233),Cellular Component:membrane (GO:0016020)
XP_020478465.1	poly(A)-specific ribonuclease PARN	109973316	8	Biological Process:nuclear-transcribed mRNA poly(A) tail shortening (GO:0000289),Molecular Function:nucleic acid binding (GO:0003676),Molecular Function:RNA binding (GO:0003723),Molecular Function:poly(A)-specific ribonuclease activity (GO:0004535),Cellular Component:nucleus (GO:0005634),Cellular Component:cytoplasm (GO:0005737),Biological Process:mRNA catabolic process (GO:0006402),Molecular Fun…
XP_020450090.1	guanine deaminase	109956936	4	Biological Process:guanine catabolic process (GO:0006147),Molecular Function:zinc ion binding (GO:0008270),Molecular Function:guanine deaminase activity (GO:0008892),Molecular Function:hydrolase activity (GO:0016787)
XP_020449632.1	polyadenylate-binding protein-interacting protein 1	109956669	2	Molecular Function:RNA binding (GO:0003723),Molecular Function:protein binding (GO:0005515)
XP_020463232.1	Golgi-specific brefeldin A-resistance guanine nucleotide exchange factor 1 isoform X1	109964345	2	Molecular Function:ARF guanyl-nucleotide exchange factor activity (GO:0005086),Biological Process:regulation of ARF protein signal transduction (GO:0032012)
XP_020451073.1	transmembrane 9 superfamily member 2-like isoform X1	109957508	1	Cellular Component:integral component of membrane (GO:0016021)
XP_020459726.1	transmembrane protein 87B isoform X1	109962388	1	Cellular Component:integral component of membrane (GO:0016021)
XP_020464766.1	acetyl-coenzyme A synthetase%2C cytoplasmic-like isoform X1	109965250	2	Molecular Function:catalytic activity (GO:0003824),Biological Process:metabolic process (GO:0008152)
XP_020456336.1	glycerol-3-phosphate dehydrogenase%2C mitochondrial-like isoform X1	109960524	6	Molecular Function:glycerol-3-phosphate dehydrogenase activity (GO:0004368),Molecular Function:calcium ion binding (GO:0005509),Biological Process:glycerol-3-phosphate metabolic process (GO:0006072),Cellular Component:glycerol-3-phosphate dehydrogenase complex (GO:0009331),Molecular Function:oxidoreductase activity (GO:0016491),Biological Process:oxidation-reduction process (GO:0055114)
XP_020466577.1	peroxisomal biogenesis factor 5	109966225	1	Molecular Function:protein binding (GO:0005515)
XP_020444915.1	deoxynucleoside triphosphate triphosphohydrolase SAMHD1-like	109953799	1	Molecular Function:protein binding (GO:0005515)
XP_020468493.1	tumor necrosis factor receptor superfamily member 16-like	109967333	2	Molecular Function:protein binding (GO:0005515),Biological Process:signal transduction (GO:0007165)
XP_020443762.1	lysophosphatidic acid phosphatase type 6	109952826	1	Molecular Function:acid phosphatase activity (GO:0003993)
XP_020474983.1	kinesin-like protein KIF23 isoform X1	109971221	7	Biological Process:cytokinesis (GO:0000910),Biological Process:actomyosin contractile ring assembly (GO:0000915),Molecular Function:microtubule motor activity (GO:0003777),Molecular Function:ATP binding (GO:0005524),Biological Process:microtubule-based movement (GO:0007018),Molecular Function:microtubule binding (GO:0008017),Biological Process:plus-end-directed vesicle transport along microtubule…
XP_020456156.1	stress-induced-phosphoprotein 1	109960412	1	Molecular Function:protein binding (GO:0005515)
XP_020474048.1	sterile alpha motif domain-containing protein 11 isoform X1	109970666	2	Molecular Function:DNA binding (GO:0003677),Molecular Function:protein binding (GO:0005515)
XP_020446966.1	ras-related protein Rab-12	109955292	2	Molecular Function:GTP binding (GO:0005525),Biological Process:small GTPase mediated signal transduction (GO:0007264)
XP_020476487.1	A-kinase anchor protein 8-like isoform X1	109972154	2	Molecular Function:DNA binding (GO:0003677),Cellular Component:nucleus (GO:0005634)
XP_020462136.1	THAP domain-containing protein 11	109963725	1	Molecular Function:nucleic acid binding (GO:0003676)
XP_020445806.1	CTP synthase 1-like isoform X1	109954663	2	Molecular Function:CTP synthase activity (GO:0003883),Biological Process:pyrimidine nucleotide biosynthetic process (GO:0006221)
XP_020453297.1	protein argonaute-4	109958748	2	Molecular Function:nucleic acid binding (GO:0003676),Molecular Function:protein binding (GO:0005515)
XP_020456272.1	aspartoacylase	109960477	1	Biological Process:metabolic process (GO:0008152)
XP_020447307.1	geranylgeranyl transferase type-2 subunit beta isoform X1	109955470	1	Molecular Function:catalytic activity (GO:0003824)
XP_020444828.1	mucin-19-like	109953702	1	Molecular Function:protein binding (GO:0005515)
XP_020465291.1	cytochrome c oxidase subunit 4 isoform 1%2C mitochondrial	109965540	1	Molecular Function:cytochrome-c oxidase activity (GO:0004129)
XP_020468520.1	myelin P2 protein-like	109967357	3	Molecular Function:transporter activity (GO:0005215),Biological Process:transport (GO:0006810),Molecular Function:lipid binding (GO:0008289)
XP_020461023.1	ras-related protein Rab-5C-like	109963089	2	Molecular Function:GTP binding (GO:0005525),Biological Process:small GTPase mediated signal transduction (GO:0007264)
XP_020474477.1	protein SET-like	109970909	2	Cellular Component:nucleus (GO:0005634),Biological Process:nucleosome assembly (GO:0006334)
XP_020442329.1	nuclear receptor coactivator 5-like	109951885	1	Molecular Function:nucleic acid binding (GO:0003676)
XP_020468162.1	glycine cleavage system H protein%2C mitochondrial-like	109967142	2	Cellular Component:glycine cleavage complex (GO:0005960),Biological Process:glycine decarboxylation via glycine cleavage system (GO:0019464)
XP_020465750.1	NACHT%2C LRR and PYD domains-containing protein 5-like	109965777	1	Molecular Function:protein binding (GO:0005515)
XP_020468640.1	epidermal growth factor receptor substrate 15 isoform X1	109967432	2	Molecular Function:calcium ion binding (GO:0005509),Molecular Function:protein binding (GO:0005515)
XP_020466305.1	probable ATP-dependent RNA helicase DDX23	109966069	2	Molecular Function:nucleic acid binding (GO:0003676),Molecular Function:ATP binding (GO:0005524)
XP_020452987.1	plectin	109958589	3	Molecular Function:protein binding (GO:0005515),Cellular Component:cytoskeleton (GO:0005856),Molecular Function:cytoskeletal protein binding (GO:0008092)
XP_020454687.1	RNA-binding protein Musashi homolog 2 isoform X1	109959568	1	Molecular Function:nucleic acid binding (GO:0003676)
XP_020475841.1	3-hydroxyisobutyryl-CoA hydrolase%2C mitochondrial	109971745	1	Molecular Function:3-hydroxyisobutyryl-CoA hydrolase activity (GO:0003860)
XP_020445452.1	four and a half LIM domains protein 1	109954455	1	Molecular Function:zinc ion binding (GO:0008270)
XP_020479953.1	LOW QUALITY PROTEIN: nuclear pore complex protein Nup98-Nup96	109974209	2	Cellular Component:nuclear pore (GO:0005643),Biological Process:transport (GO:0006810)
XP_020466831.1	stabilin-1	109966377	3	Molecular Function:protein binding (GO:0005515),Molecular Function:hyaluronic acid binding (GO:0005540),Biological Process:cell adhesion (GO:0007155)
XP_020441690.1	secretory carrier-associated membrane protein 3	109951506	2	Biological Process:protein transport (GO:0015031),Cellular Component:integral component of membrane (GO:0016021)
XP_020464087.1	trypsin-3-like	109964861	2	Molecular Function:serine-type endopeptidase activity (GO:0004252),Biological Process:proteolysis (GO:0006508)
XP_020460795.1	calcium/calmodulin-dependent protein kinase type II subunit gamma isoform X1	109962949	5	Molecular Function:protein kinase activity (GO:0004672),Molecular Function:calmodulin-dependent protein kinase activity (GO:0004683),Molecular Function:calmodulin binding (GO:0005516),Molecular Function:ATP binding (GO:0005524),Biological Process:protein phosphorylation (GO:0006468)
XP_020478600.1	L-2-hydroxyglutarate dehydrogenase%2C mitochondrial	109973393	2	Molecular Function:oxidoreductase activity (GO:0016491),Biological Process:oxidation-reduction process (GO:0055114)
XP_020451647.1	nuclear distribution protein nudE homolog 1 isoform X1	109957817	1	Biological Process:regulation of microtubule motor activity (GO:2000574)
XP_020474688.1	45 kDa calcium-binding protein	109971026	1	Molecular Function:calcium ion binding (GO:0005509)
XP_020480215.1	LOW QUALITY PROTEIN: myosin-7-like	109974384	4	Molecular Function:motor activity (GO:0003774),Molecular Function:protein binding (GO:0005515),Molecular Function:ATP binding (GO:0005524),Cellular Component:myosin complex (GO:0016459)
XP_020477945.1	cullin-9	109973004	4	Molecular Function:protein binding (GO:0005515),Biological Process:ubiquitin-dependent protein catabolic process (GO:0006511),Molecular Function:zinc ion binding (GO:0008270),Molecular Function:ubiquitin protein ligase binding (GO:0031625)
XP_020453250.1	splicing factor 3B subunit 4	109958720	2	Molecular Function:nucleic acid binding (GO:0003676),Molecular Function:structural constituent of cell wall (GO:0005199)
XP_020475150.1	5-AMP-activated protein kinase catalytic subunit alpha-1	109971334	3	Molecular Function:protein kinase activity (GO:0004672),Molecular Function:ATP binding (GO:0005524),Biological Process:protein phosphorylation (GO:0006468)
XP_020448752.1	calcium/calmodulin-dependent protein kinase type 1-like isoform X1	109956173	3	Molecular Function:protein kinase activity (GO:0004672),Molecular Function:ATP binding (GO:0005524),Biological Process:protein phosphorylation (GO:0006468)
XP_020441950.1	glutathione S-transferase A-like isoform X1	109951675	1	Molecular Function:protein binding (GO:0005515)
XP_020475211.1	E3 ubiquitin-protein ligase TRIM39-like	109971361	3	Molecular Function:protein binding (GO:0005515),Cellular Component:intracellular (GO:0005622),Molecular Function:zinc ion binding (GO:0008270)
XP_020465020.1	importin subunit alpha-4 isoform X1	109965395	5	Molecular Function:protein binding (GO:0005515),Cellular Component:nucleus (GO:0005634),Cellular Component:cytoplasm (GO:0005737),Biological Process:protein import into nucleus (GO:0006606),Molecular Function:protein transporter activity (GO:0008565)
XP_020471662.1	cyclin-dependent kinase 16-like isoform X6	109969233	3	Molecular Function:protein kinase activity (GO:0004672),Molecular Function:ATP binding (GO:0005524),Biological Process:protein phosphorylation (GO:0006468)
XP_020450493.1	histone H2A.Z	109957174	3	Cellular Component:nucleosome (GO:0000786),Molecular Function:DNA binding (GO:0003677),Cellular Component:nucleus (GO:0005634)
XP_020465828.1	4F2 cell-surface antigen heavy chain isoform X1	109965833	2	Molecular Function:catalytic activity (GO:0003824),Biological Process:carbohydrate metabolic process (GO:0005975)
XP_020461021.1	LOW QUALITY PROTEIN: bifunctional coenzyme A synthase	109963087	5	Molecular Function:catalytic activity (GO:0003824),Molecular Function:dephospho-CoA kinase activity (GO:0004140),Molecular Function:ATP binding (GO:0005524),Biological Process:biosynthetic process (GO:0009058),Biological Process:coenzyme A biosynthetic process (GO:0015937)
XP_020442215.1	hexokinase-1-like	109951840	6	Biological Process:cellular glucose homeostasis (GO:0001678),Molecular Function:hexokinase activity (GO:0004396),Molecular Function:ATP binding (GO:0005524),Molecular Function:glucose binding (GO:0005536),Biological Process:carbohydrate metabolic process (GO:0005975),Biological Process:carbohydrate phosphorylation (GO:0046835)
XP_020449918.1	proteasome subunit beta type-3	109956847	4	Molecular Function:threonine-type endopeptidase activity (GO:0004298),Cellular Component:proteasome core complex (GO:0005839),Biological Process:proteasome-mediated ubiquitin-dependent protein catabolic process (GO:0043161),Biological Process:proteolysis involved in cellular protein catabolic process (GO:0051603)
XP_020471551.1	NHP2-like protein 1	109969181	2	Molecular Function:RNA binding (GO:0003723),Cellular Component:nucleolus (GO:0005730)
XP_020473748.1	glutathione S-transferase Mu 3-like	109970511	3	Molecular Function:glutathione transferase activity (GO:0004364),Molecular Function:protein binding (GO:0005515),Biological Process:metabolic process (GO:0008152)
XP_020476519.1	F-box-like/WD repeat-containing protein TBL1XR1	109972169	1	Molecular Function:protein binding (GO:0005515)
XP_020474620.1	L-rhamnose-binding lectin SML-like	109970984	1	Molecular Function:carbohydrate binding (GO:0030246)
XP_020453367.1	casein kinase II subunit beta-like	109958797	2	Cellular Component:protein kinase CK2 complex (GO:0005956),Molecular Function:protein kinase regulator activity (GO:0019887)
XP_020472044.1	parvalbumin beta-2-like	109969474	1	Molecular Function:calcium ion binding (GO:0005509)
XP_020474143.1	LOW QUALITY PROTEIN: tapasin	109970723	3	Molecular Function:protein binding (GO:0005515),Cellular Component:membrane (GO:0016020),Biological Process:antigen processing and presentation of endogenous peptide antigen via MHC class I (GO:0019885)
XP_020474807.1	coagulation factor VII-like	109971098	5	Molecular Function:serine-type endopeptidase activity (GO:0004252),Molecular Function:calcium ion binding (GO:0005509),Molecular Function:protein binding (GO:0005515),Cellular Component:extracellular region (GO:0005576),Biological Process:proteolysis (GO:0006508)
XP_020443519.1	alcohol dehydrogenase 1-like isoform X1	109952670	2	Molecular Function:oxidoreductase activity (GO:0016491),Biological Process:oxidation-reduction process (GO:0055114)
XP_020447782.1	gamma-tubulin complex component 3	109955713	5	Biological Process:microtubule cytoskeleton organization (GO:0000226),Cellular Component:spindle pole (GO:0000922),Cellular Component:microtubule organizing center (GO:0005815),Biological Process:microtubule nucleation (GO:0007020),Molecular Function:gamma-tubulin binding (GO:0043015)
XP_020462991.1	P43 5S RNA-binding protein-like isoform X1	109964207	1	Molecular Function:metal ion binding (GO:0046872)
XP_020458786.1	glutamate--cysteine ligase catalytic subunit	109961911	2	Molecular Function:glutamate-cysteine ligase activity (GO:0004357),Biological Process:glutathione biosynthetic process (GO:0006750)
XP_020468015.1	tripartite motif-containing protein 16-like isoform X1	109967039	3	Molecular Function:protein binding (GO:0005515),Cellular Component:intracellular (GO:0005622),Molecular Function:zinc ion binding (GO:0008270)
XP_020462956.1	formin-like protein 1	109964188	9	Molecular Function:actin binding (GO:0003779),Cellular Component:actin filament (GO:0005884),Biological Process:cytoskeleton organization (GO:0007010),Molecular Function:microtubule binding (GO:0008017),Biological Process:regulation of cell shape (GO:0008360),Biological Process:cellular component organization (GO:0016043),Molecular Function:Rho GTPase binding (GO:0017048),Biological Process:actin…
XP_020446889.1	receptor-type tyrosine-protein phosphatase F isoform X1	109955261	5	Molecular Function:protein tyrosine phosphatase activity (GO:0004725),Molecular Function:protein binding (GO:0005515),Biological Process:protein dephosphorylation (GO:0006470),Biological Process:dephosphorylation (GO:0016311),Molecular Function:phosphatase activity (GO:0016791)
XP_020445003.1	Golgi apparatus protein 1-like	109953910	2	Cellular Component:Golgi membrane (GO:0000139),Cellular Component:membrane (GO:0016020)
XP_020461399.1	sorbitol dehydrogenase	109963324	2	Molecular Function:oxidoreductase activity (GO:0016491),Biological Process:oxidation-reduction process (GO:0055114)
XP_020476668.1	multivesicular body subunit 12A	109972276	1	Cellular Component:ESCRT I complex (GO:0000813)
XP_020476399.1	porphobilinogen deaminase isoform X1	109972103	2	Molecular Function:hydroxymethylbilane synthase activity (GO:0004418),Biological Process:tetrapyrrole biosynthetic process (GO:0033014)
XP_020463057.1	sorting nexin-8	109964238	1	Molecular Function:phosphatidylinositol binding (GO:0035091)
XP_020466853.1	asporin	109966390	3	Molecular Function:calcium ion binding (GO:0005509),Molecular Function:protein binding (GO:0005515),Molecular Function:collagen binding (GO:0005518)
XP_020474762.1	PCI domain-containing protein 2	109971077	1	Molecular Function:protein binding (GO:0005515)
XP_020471310.1	ribonuclease T2-like isoform X1	109969020	2	Molecular Function:RNA binding (GO:0003723),Molecular Function:ribonuclease T2 activity (GO:0033897)
XP_020455547.1	casein kinase II subunit alpha-like	109960054	3	Molecular Function:protein kinase activity (GO:0004672),Molecular Function:ATP binding (GO:0005524),Biological Process:protein phosphorylation (GO:0006468)
XP_020447268.1	collagen alpha-1(XI) chain-like	109955447	1	Molecular Function:extracellular matrix structural constituent (GO:0005201)
XP_020481193.1	ubiquitin carboxyl-terminal hydrolase CYLD-like isoform X1	109975026	2	Biological Process:protein deubiquitination (GO:0016579),Molecular Function:thiol-dependent ubiquitinyl hydrolase activity (GO:0036459)
XP_020442554.1	ELAV-like protein 1 isoform X1	109952055	2	Molecular Function:nucleic acid binding (GO:0003676),Molecular Function:RNA binding (GO:0003723)
XP_020470411.1	26S proteasome non-ATPase regulatory subunit 8	109968463	2	Cellular Component:proteasome regulatory particle (GO:0005838),Biological Process:proteolysis (GO:0006508)
XP_020454769.1	spermine synthase	109959604	2	Biological Process:spermine biosynthetic process (GO:0006597),Molecular Function:spermine synthase activity (GO:0016768)
XP_020457642.1	succinate--CoA ligase [ADP/GDP-forming] subunit alpha%2C mitochondrial isoform X1	109961292	3	Molecular Function:catalytic activity (GO:0003824),Biological Process:metabolic process (GO:0008152),Molecular Function:cofactor binding (GO:0048037)
XP_020465336.1	importin-7	109965572	2	Biological Process:intracellular protein transport (GO:0006886),Molecular Function:Ran GTPase binding (GO:0008536)
XP_020456960.1	ubiquitin carboxyl-terminal hydrolase 15-like	109960880	1	Molecular Function:thiol-dependent ubiquitin-specific protease activity (GO:0004843)
XP_020478394.1	cell adhesion molecule 1-like isoform X1	109973280	3	Molecular Function:protein binding (GO:0005515),Cellular Component:membrane (GO:0016020),Biological Process:single organismal cell-cell adhesion (GO:0016337)
XP_020467876.1	lysosomal protective protein	109966949	2	Molecular Function:serine-type carboxypeptidase activity (GO:0004185),Biological Process:proteolysis (GO:0006508)
XP_020469178.1	rho GTPase-activating protein 8 isoform X1	109967740	1	Biological Process:signal transduction (GO:0007165)
XP_020465799.1	pyruvate carboxylase%2C mitochondrial	109965818	4	Molecular Function:catalytic activity (GO:0003824),Molecular Function:biotin carboxylase activity (GO:0004075),Molecular Function:ATP binding (GO:0005524),Molecular Function:metal ion binding (GO:0046872)
XP_020445789.1	apolipoprotein A-IV-like	109954652	4	Cellular Component:extracellular region (GO:0005576),Biological Process:lipid transport (GO:0006869),Molecular Function:lipid binding (GO:0008289),Biological Process:lipoprotein metabolic process (GO:0042157)
XP_020471446.1	transcription initiation factor TFIID subunit 4-like	109969113	1	Cellular Component:transcription factor TFIID complex (GO:0005669)
XP_020465082.1	amyloid beta A4 protein-like isoform X1	109965420	5	Molecular Function:serine-type endopeptidase inhibitor activity (GO:0004867),Biological Process:nervous system development (GO:0007399),Molecular Function:heparin binding (GO:0008201),Cellular Component:integral component of membrane (GO:0016021),Molecular Function:transition metal ion binding (GO:0046914)
XP_020446923.1	ecto-NOX disulfide-thiol exchanger 2	109955271	1	Molecular Function:nucleic acid binding (GO:0003676)
XP_020475986.1	sodium/calcium exchanger 1-like isoform X1	109971832	6	Molecular Function:calcium:sodium antiporter activity (GO:0005432),Biological Process:calcium ion transport (GO:0006816),Biological Process:cell communication (GO:0007154),Cellular Component:membrane (GO:0016020),Cellular Component:integral component of membrane (GO:0016021),Biological Process:transmembrane transport (GO:0055085)
XP_020448134.1	lysophosphatidylcholine acyltransferase 2	109955890	2	Molecular Function:calcium ion binding (GO:0005509),Biological Process:metabolic process (GO:0008152)
XP_020460068.1	SUMO-activating enzyme subunit 2	109962574	1	Molecular Function:small protein activating enzyme activity (GO:0008641)
XP_020452066.1	low-density lipoprotein receptor-related protein 2	109958069	2	Molecular Function:calcium ion binding (GO:0005509),Molecular Function:protein binding (GO:0005515)
XP_020461218.1	ribosome maturation protein SBDS	109963214	1	Biological Process:ribosome biogenesis (GO:0042254)
XP_020462459.1	small nuclear ribonucleoprotein Sm D1	109963891	1	Biological Process:RNA processing (GO:0006396)
XP_020445870.1	DNA repair protein XRCC1	109954706	3	Biological Process:single strand break repair (GO:0000012),Molecular Function:damaged DNA binding (GO:0003684),Cellular Component:nucleus (GO:0005634)
XP_020474433.1	tyrosine-protein kinase SYK isoform X1	109970889	4	Molecular Function:protein kinase activity (GO:0004672),Molecular Function:protein tyrosine kinase activity (GO:0004713),Molecular Function:ATP binding (GO:0005524),Biological Process:protein phosphorylation (GO:0006468)
XP_020472019.1	neuronal-specific septin-3-like	109969461	1	Molecular Function:GTP binding (GO:0005525)
XP_020441623.1	adapter molecule crk-like	109951450	1	Molecular Function:protein binding (GO:0005515)
XP_020450634.1	ras-related protein Rab-1A-like	109957248	2	Molecular Function:GTP binding (GO:0005525),Biological Process:small GTPase mediated signal transduction (GO:0007264)
XP_020451852.1	N-alpha-acetyltransferase 15%2C NatA auxiliary subunit	109957937	1	Molecular Function:protein binding (GO:0005515)
XP_020462464.1	fatty acid-binding protein%2C heart-like	109963894	3	Molecular Function:transporter activity (GO:0005215),Biological Process:transport (GO:0006810),Molecular Function:lipid binding (GO:0008289)
XP_020471511.1	structural maintenance of chromosomes protein 1A	109969155	8	Molecular Function:chromatin binding (GO:0003682),Molecular Function:protein binding (GO:0005515),Molecular Function:ATP binding (GO:0005524),Cellular Component:chromosome (GO:0005694),Biological Process:DNA repair (GO:0006281),Biological Process:mitotic sister chromatid cohesion (GO:0007064),Cellular Component:cohesin complex (GO:0008278),Biological Process:chromosome organization (GO:0051276)
XP_020458202.1	S-adenosylmethionine synthase	109961602	3	Molecular Function:methionine adenosyltransferase activity (GO:0004478),Molecular Function:ATP binding (GO:0005524),Biological Process:S-adenosylmethionine biosynthetic process (GO:0006556)
XP_020459649.1	NADH dehydrogenase [ubiquinone] 1 beta subcomplex subunit 1 isoform X1	109962344	2	Molecular Function:NADH dehydrogenase activity (GO:0003954),Cellular Component:mitochondrion (GO:0005739)
XP_020455751.1	lissencephaly-1 homolog	109960185	1	Molecular Function:protein binding (GO:0005515)
XP_020465911.1	inositol monophosphatase 1-like	109965883	3	Molecular Function:inositol monophosphate 1-phosphatase activity (GO:0008934),Biological Process:phosphatidylinositol phosphorylation (GO:0046854),Biological Process:inositol phosphate dephosphorylation (GO:0046855)
XP_020454813.1	rab-like protein 6 isoform X1	109959635	2	Molecular Function:GTP binding (GO:0005525),Biological Process:small GTPase mediated signal transduction (GO:0007264)
XP_020458986.1	protein XRP2	109962003	5	Molecular Function:nucleoside diphosphate kinase activity (GO:0004550),Biological Process:nucleoside diphosphate phosphorylation (GO:0006165),Biological Process:GTP biosynthetic process (GO:0006183),Biological Process:UTP biosynthetic process (GO:0006228),Biological Process:CTP biosynthetic process (GO:0006241)
XP_020479877.1	unconventional myosin-Vb-like	109974166	4	Molecular Function:motor activity (GO:0003774),Molecular Function:protein binding (GO:0005515),Molecular Function:ATP binding (GO:0005524),Cellular Component:myosin complex (GO:0016459)
XP_020473279.1	aryl hydrocarbon receptor nuclear translocator isoform X1	109970213	4	Cellular Component:nucleus (GO:0005634),Cellular Component:transcription factor complex (GO:0005667),Cellular Component:cytoplasm (GO:0005737),Molecular Function:protein dimerization activity (GO:0046983)
XP_020459885.1	activator of 90 kDa heat shock protein ATPase homolog 1	109962480	3	Molecular Function:ATPase activator activity (GO:0001671),Biological Process:response to stress (GO:0006950),Molecular Function:chaperone binding (GO:0051087)
XP_020480537.1	dual specificity tyrosine-phosphorylation-regulated kinase 2 isoform X2	109974605	3	Molecular Function:protein kinase activity (GO:0004672),Molecular Function:ATP binding (GO:0005524),Biological Process:protein phosphorylation (GO:0006468)
XP_020442082.1	GTPase IMAP family member 4-like isoform X1	109951760	1	Molecular Function:GTP binding (GO:0005525)
XP_020443277.1	retinoic acid receptor RXR-beta-A isoform X1	109952506	6	Molecular Function:DNA binding (GO:0003677),Molecular Function:steroid hormone receptor activity (GO:0003707),Cellular Component:nucleus (GO:0005634),Molecular Function:zinc ion binding (GO:0008270),Biological Process:steroid hormone mediated signaling pathway (GO:0043401),Molecular Function:sequence-specific DNA binding (GO:0043565)
XP_020458682.1	cytochrome b-c1 complex subunit Rieske%2C mitochondrial	109961859	4	Molecular Function:ubiquinol-cytochrome-c reductase activity (GO:0008121),Cellular Component:membrane (GO:0016020),Molecular Function:oxidoreductase activity (GO:0016491),Biological Process:oxidation-reduction process (GO:0055114)
XP_020448474.1	actin-related protein 2/3 complex subunit 4-like	109956033	4	Cellular Component:Arp2/3 protein complex (GO:0005885),Cellular Component:actin cytoskeleton (GO:0015629),Biological Process:actin filament polymerization (GO:0030041),Biological Process:Arp2/3 complex-mediated actin nucleation (GO:0034314)
XP_020453226.1	fatty acid-binding protein%2C heart-like	109958702	3	Molecular Function:transporter activity (GO:0005215),Biological Process:transport (GO:0006810),Molecular Function:lipid binding (GO:0008289)
XP_020446476.1	protein Red	109955040	1	Cellular Component:nucleus (GO:0005634)
XP_020443134.1	NADH dehydrogenase [ubiquinone] 1 beta subcomplex subunit 7	109952410	3	Molecular Function:NADH dehydrogenase activity (GO:0003954),Cellular Component:mitochondrion (GO:0005739),Molecular Function:NADH dehydrogenase (ubiquinone) activity (GO:0008137)
XP_020467597.1	S-phase kinase-associated protein 1	109966791	1	Biological Process:ubiquitin-dependent protein catabolic process (GO:0006511)
XP_020460825.1	C-terminal-binding protein 2 isoform X1	109962959	3	Biological Process:metabolic process (GO:0008152),Molecular Function:NAD binding (GO:0051287),Biological Process:oxidation-reduction process (GO:0055114)
XP_020479560.1	ATP-dependent RNA helicase A	109973975	3	Molecular Function:nucleic acid binding (GO:0003676),Molecular Function:helicase activity (GO:0004386),Molecular Function:ATP binding (GO:0005524)
XP_020460723.1	annexin A11-like isoform X1	109962920	3	Molecular Function:calcium ion binding (GO:0005509),Molecular Function:calcium-dependent phospholipid binding (GO:0005544),Biological Process:negative regulation of coagulation (GO:0050819)
XP_020455770.1	probable E3 ubiquitin-protein ligase HERC6 isoform X1	109960193	1	Molecular Function:ubiquitin-protein transferase activity (GO:0004842)
XP_020442138.1	eukaryotic translation initiation factor 4H isoform X1	109951797	1	Molecular Function:nucleic acid binding (GO:0003676)
XP_020475397.1	prefoldin subunit 2	109971467	3	Biological Process:protein folding (GO:0006457),Cellular Component:prefoldin complex (GO:0016272),Molecular Function:unfolded protein binding (GO:0051082)
XP_020452208.1	histone acetyltransferase type B catalytic subunit isoform X2	109958142	5	Molecular Function:histone acetyltransferase activity (GO:0004402),Cellular Component:nucleus (GO:0005634),Biological Process:chromatin organization (GO:0006325),Biological Process:chromatin silencing at telomere (GO:0006348),Biological Process:histone acetylation (GO:0016573)
XP_020456718.1	LOW QUALITY PROTEIN: very low-density lipoprotein receptor	109960747	3	Molecular Function:calcium ion binding (GO:0005509),Molecular Function:protein binding (GO:0005515),Molecular Function:very-low-density lipoprotein particle receptor activity (GO:0030229)
XP_020441236.1	proteasome subunit alpha type-6-like isoform X1	109951222	3	Molecular Function:threonine-type endopeptidase activity (GO:0004298),Cellular Component:proteasome core complex (GO:0005839),Biological Process:proteolysis involved in cellular protein catabolic process (GO:0051603)
XP_020471977.1	serine/threonine-protein phosphatase PP1-beta catalytic subunit-like	109969433	1	Molecular Function:hydrolase activity (GO:0016787)
XP_020460639.1	leucine-rich repeat-containing protein 20	109962890	1	Molecular Function:protein binding (GO:0005515)
XP_020481231.1	tubulin alpha-1B chain-like	109975055	5	Molecular Function:GTPase activity (GO:0003924),Molecular Function:structural constituent of cytoskeleton (GO:0005200),Molecular Function:GTP binding (GO:0005525),Cellular Component:microtubule (GO:0005874),Biological Process:microtubule-based process (GO:0007017)
XP_020468112.1	ATP-dependent 6-phosphofructokinase%2C platelet type-like	109967100	3	Molecular Function:6-phosphofructokinase activity (GO:0003872),Biological Process:fructose 6-phosphate metabolic process (GO:0006002),Biological Process:glycolytic process (GO:0006096)
XP_020472258.1	LOW QUALITY PROTEIN: spectrin beta chain%2C non-erythrocytic 1-like	109969601	2	Molecular Function:protein binding (GO:0005515),Molecular Function:phospholipid binding (GO:0005543)
XP_020473321.1	pyruvate kinase PKM-like	109970239	4	Molecular Function:magnesium ion binding (GO:0000287),Molecular Function:pyruvate kinase activity (GO:0004743),Biological Process:glycolytic process (GO:0006096),Molecular Function:potassium ion binding (GO:0030955)
XP_020463532.1	GTP-binding protein Rheb-like	109964520	4	Molecular Function:GTP binding (GO:0005525),Biological Process:signal transduction (GO:0007165),Biological Process:small GTPase mediated signal transduction (GO:0007264),Cellular Component:membrane (GO:0016020)
XP_020476809.1	integrin alpha-1	109972359	2	Biological Process:cell adhesion (GO:0007155),Cellular Component:integrin complex (GO:0008305)
XP_020451123.1	GPI ethanolamine phosphate transferase 2 isoform X1	109957529	1	Molecular Function:catalytic activity (GO:0003824)
XP_020477834.1	fibrinogen beta chain	109972932	5	Molecular Function:receptor binding (GO:0005102),Cellular Component:fibrinogen complex (GO:0005577),Biological Process:signal transduction (GO:0007165),Biological Process:platelet activation (GO:0030168),Biological Process:protein polymerization (GO:0051258)
XP_020451584.1	protein-L-isoaspartate O-methyltransferase domain-containing protein 1	109957779	2	Molecular Function:protein-L-isoaspartate (D-aspartate) O-methyltransferase activity (GO:0004719),Biological Process:cellular protein modification process (GO:0006464)
XP_020466580.1	guanine nucleotide-binding protein-like 1	109966228	1	Molecular Function:GTP binding (GO:0005525)
XP_020461190.1	glycylpeptide N-tetradecanoyltransferase 1	109963190	2	Molecular Function:glycylpeptide N-tetradecanoyltransferase activity (GO:0004379),Biological Process:N-terminal protein myristoylation (GO:0006499)
XP_020442926.1	zinc finger CCCH domain-containing protein 15	109952283	1	Molecular Function:metal ion binding (GO:0046872)
XP_020441464.1	WD repeat and FYVE domain-containing protein 1	109951343	2	Molecular Function:protein binding (GO:0005515),Molecular Function:metal ion binding (GO:0046872)
XP_020449340.1	septin-2	109956518	3	Molecular Function:GTP binding (GO:0005525),Biological Process:cell cycle (GO:0007049),Biological Process:cell division (GO:0051301)
XP_020447635.1	radixin-like	109955631	4	Cellular Component:cytoplasm (GO:0005737),Cellular Component:cytoskeleton (GO:0005856),Molecular Function:cytoskeletal protein binding (GO:0008092),Cellular Component:extrinsic component of membrane (GO:0019898)
XP_020470452.1	EH domain-containing protein 2 isoform X1	109968487	5	Molecular Function:calcium ion binding (GO:0005509),Molecular Function:protein binding (GO:0005515),Molecular Function:GTP binding (GO:0005525),Biological Process:actin cytoskeleton organization (GO:0030036),Biological Process:endocytic recycling (GO:0032456)
XP_020477618.1	tetratricopeptide repeat protein 7B	109972808	1	Molecular Function:protein binding (GO:0005515)
XP_020443482.1	serine hydroxymethyltransferase%2C cytosolic isoform X1	109952648	1	Molecular Function:transferase activity (GO:0016740)
XP_020461501.1	kinesin-like protein KIF23 isoform X1	109963369	7	Biological Process:cytokinesis (GO:0000910),Biological Process:actomyosin contractile ring assembly (GO:0000915),Molecular Function:microtubule motor activity (GO:0003777),Molecular Function:ATP binding (GO:0005524),Biological Process:microtubule-based movement (GO:0007018),Molecular Function:microtubule binding (GO:0008017),Biological Process:plus-end-directed vesicle transport along microtubule…
XP_020477988.1	CCR4-NOT transcription complex subunit 10 isoform X1	109973037	1	Molecular Function:protein binding (GO:0005515)
XP_020442131.1	AP-3 complex subunit beta-1	109951791	4	Biological Process:intracellular protein transport (GO:0006886),Biological Process:vesicle-mediated transport (GO:0016192),Cellular Component:membrane coat (GO:0030117),Cellular Component:clathrin adaptor complex (GO:0030131)
XP_020469211.1	COP9 signalosome complex subunit 4	109967758	1	Molecular Function:protein binding (GO:0005515)
XP_020472657.1	EMILIN-1-like isoform X1	109969824	1	Molecular Function:protein binding (GO:0005515)
XP_020478359.1	transcription elongation factor SPT5 isoform X1	109973261	1	Molecular Function:protein binding (GO:0005515)
XP_020478755.1	ATPase SWSAP1-like	109973474	4	Biological Process:recombinational repair (GO:0000725),Molecular Function:single-stranded DNA binding (GO:0003697),Molecular Function:ATPase activity (GO:0016887),Cellular Component:Shu complex (GO:0097196)
XP_020472647.1	glutaredoxin-related protein 5%2C mitochondrial	109969817	3	Molecular Function:electron carrier activity (GO:0009055),Molecular Function:protein disulfide oxidoreductase activity (GO:0015035),Biological Process:cell redox homeostasis (GO:0045454)
XP_020467336.1	E3 ubiquitin-protein ligase UBR5	109966658	4	Molecular Function:RNA binding (GO:0003723),Molecular Function:ubiquitin-protein transferase activity (GO:0004842),Molecular Function:zinc ion binding (GO:0008270),Molecular Function:ubiquitin binding (GO:0043130)
XP_020443209.1	LOW QUALITY PROTEIN: proteasome subunit beta type-6	109952460	4	Molecular Function:endopeptidase activity (GO:0004175),Molecular Function:threonine-type endopeptidase activity (GO:0004298),Cellular Component:proteasome core complex (GO:0005839),Biological Process:proteolysis involved in cellular protein catabolic process (GO:0051603)
XP_020475953.1	nidogen-1-like	109971812	3	Molecular Function:calcium ion binding (GO:0005509),Molecular Function:protein binding (GO:0005515),Biological Process:cell-matrix adhesion (GO:0007160)
XP_020454919.1	serine/threonine-protein phosphatase PP1-gamma catalytic subunit	109959693	1	Molecular Function:hydrolase activity (GO:0016787)
XP_020447014.1	leucine-rich repeat and coiled-coil domain-containing protein 1	109955321	1	Molecular Function:protein binding (GO:0005515)
XP_020460864.1	cytochrome c oxidase subunit 7A-related protein%2C mitochondrial	109962984	3	Molecular Function:cytochrome-c oxidase activity (GO:0004129),Cellular Component:mitochondrial respiratory chain (GO:0005746),Molecular Function:electron carrier activity (GO:0009055)
XP_020463907.1	ATP-dependent Clp protease proteolytic subunit%2C mitochondrial isoform X1	109964729	2	Molecular Function:serine-type endopeptidase activity (GO:0004252),Biological Process:proteolysis (GO:0006508)
XP_020441348.1	DNA-directed RNA polymerase II subunit RPB3 isoform X1	109951274	2	Molecular Function:DNA-directed 5'-3' RNA polymerase activity (GO:0003899),Molecular Function:protein dimerization activity (GO:0046983)
XP_020464546.1	leukocyte elastase inhibitor-like isoform X1	109965117	1	Cellular Component:extracellular space (GO:0005615)
XP_020462104.1	myotubularin-related protein 6 isoform X1	109963707	4	Biological Process:dephosphorylation (GO:0016311),Molecular Function:phosphatase activity (GO:0016791),Biological Process:phosphatidylinositol dephosphorylation (GO:0046856),Molecular Function:phosphatidylinositol phosphate phosphatase activity (GO:0052866)
XP_020479578.1	laminin subunit gamma-1	109973981	4	Molecular Function:protein binding (GO:0005515),Cellular Component:basement membrane (GO:0005604),Biological Process:system development (GO:0048731),Biological Process:basement membrane assembly (GO:0070831)
XP_020469097.1	F-box only protein 7	109967691	1	Molecular Function:protein binding (GO:0005515)
XP_020449492.1	60S ribosomal protein L6	109956591	4	Molecular Function:structural constituent of ribosome (GO:0003735),Cellular Component:intracellular (GO:0005622),Cellular Component:ribosome (GO:0005840),Biological Process:translation (GO:0006412)
XP_020463879.1	pyridoxal-dependent decarboxylase domain-containing protein 1	109964714	3	Molecular Function:carboxy-lyase activity (GO:0016831),Biological Process:carboxylic acid metabolic process (GO:0019752),Molecular Function:pyridoxal phosphate binding (GO:0030170)
XP_020463326.1	septin-10	109964385	1	Molecular Function:GTP binding (GO:0005525)
XP_020444865.1	acyl-CoA dehydrogenase family member 9%2C mitochondrial-like	109953743	1	Biological Process:oxidation-reduction process (GO:0055114)
XP_020459317.1	cholesterol 24-hydroxylase-like	109962187	3	Molecular Function:iron ion binding (GO:0005506),Molecular Function:heme binding (GO:0020037),Biological Process:oxidation-reduction process (GO:0055114)
XP_020459208.1	beta-sarcoglycan	109962123	3	Biological Process:muscle organ development (GO:0007517),Cellular Component:sarcoglycan complex (GO:0016012),Cellular Component:integral component of membrane (GO:0016021)
XP_020463172.1	LOW QUALITY PROTEIN: transmembrane emp24 domain-containing protein 11-like	109964308	2	Biological Process:transport (GO:0006810),Cellular Component:integral component of membrane (GO:0016021)
XP_020452323.1	actin-like protein 6A isoform X1	109958203	2	Biological Process:ATP-dependent chromatin remodeling (GO:0043044),Cellular Component:npBAF complex (GO:0071564)
XP_020459657.1	3(2)%2C5-bisphosphate nucleotidase 1 isoform X1	109962347	1	Biological Process:phosphatidylinositol phosphorylation (GO:0046854)
XP_020461964.1	interferon regulatory factor 3-like isoform X1	109963625	1	Molecular Function:regulatory region DNA binding (GO:0000975)
XP_020461022.1	integrin beta-3-like	109963088	9	Molecular Function:receptor activity (GO:0004872),Biological Process:cell-substrate junction assembly (GO:0007044),Biological Process:cell adhesion (GO:0007155),Biological Process:cell-matrix adhesion (GO:0007160),Biological Process:integrin-mediated signaling pathway (GO:0007229),Cellular Component:integrin complex (GO:0008305),Biological Process:regulation of cell migration (GO:0030334),Biologi…
XP_020454000.1	erythrocyte band 7 integral membrane protein-like	109959177	1	Cellular Component:membrane (GO:0016020)
XP_020448350.1	neural cell adhesion molecule L1-like protein isoform X1	109955991	1	Molecular Function:protein binding (GO:0005515)
XP_020460606.1	sialoadhesin-like isoform X1	109962877	1	Molecular Function:protein binding (GO:0005515)
XP_020448885.1	cytidine deaminase	109956259	1	Molecular Function:zinc ion binding (GO:0008270)
XP_020455395.1	leucine--tRNA ligase%2C cytoplasmic	109959957	7	Molecular Function:nucleotide binding (GO:0000166),Molecular Function:aminoacyl-tRNA ligase activity (GO:0004812),Molecular Function:leucine-tRNA ligase activity (GO:0004823),Molecular Function:ATP binding (GO:0005524),Cellular Component:cytoplasm (GO:0005737),Biological Process:tRNA aminoacylation for protein translation (GO:0006418),Biological Process:leucyl-tRNA aminoacylation (GO:0006429)
XP_020468969.1	regulator of nonsense transcripts 2 isoform X1	109967603	2	Molecular Function:RNA binding (GO:0003723),Molecular Function:protein binding (GO:0005515)
XP_020447328.1	DDB1- and CUL4-associated factor 8 isoform X1	109955483	1	Molecular Function:protein binding (GO:0005515)
XP_020470868.1	Fanconi anemia group I protein isoform X2	109968730	1	Biological Process:DNA repair (GO:0006281)
XP_020462618.1	peptidyl-prolyl cis-trans isomerase FKBP9-like	109963987	1	Molecular Function:calcium ion binding (GO:0005509)
XP_020477607.1	very long-chain acyl-CoA synthetase-like	109972803	2	Molecular Function:catalytic activity (GO:0003824),Biological Process:metabolic process (GO:0008152)
XP_020478225.1	glutamine--fructose-6-phosphate aminotransferase [isomerizing] 2-like	109973173	2	Biological Process:carbohydrate metabolic process (GO:0005975),Molecular Function:carbohydrate binding (GO:0030246)
XP_020452514.1	ephrin type-B receptor 3	109958317	5	Molecular Function:protein kinase activity (GO:0004672),Molecular Function:protein tyrosine kinase activity (GO:0004713),Molecular Function:protein binding (GO:0005515),Molecular Function:ATP binding (GO:0005524),Biological Process:protein phosphorylation (GO:0006468)
XP_020461950.1	histone H1.0-B	109963617	4	Cellular Component:nucleosome (GO:0000786),Molecular Function:DNA binding (GO:0003677),Cellular Component:nucleus (GO:0005634),Biological Process:nucleosome assembly (GO:0006334)
XP_020462426.1	dolichyl-diphosphooligosaccharide--protein glycosyltransferase subunit STT3B	109963868	3	Molecular Function:oligosaccharyl transferase activity (GO:0004576),Biological Process:protein glycosylation (GO:0006486),Cellular Component:membrane (GO:0016020)
XP_020448166.1	NEDD8-activating enzyme E1 catalytic subunit isoform X1	109955907	5	Molecular Function:ATP binding (GO:0005524),Molecular Function:small protein activating enzyme activity (GO:0008641),Molecular Function:acid-amino acid ligase activity (GO:0016881),Molecular Function:NEDD8 activating enzyme activity (GO:0019781),Biological Process:protein neddylation (GO:0045116)
XP_020449378.1	importin-11 isoform X1	109956533	2	Biological Process:intracellular protein transport (GO:0006886),Molecular Function:Ran GTPase binding (GO:0008536)
XP_020478983.1	protein pelota homolog isoform X1	109973605	1	Biological Process:RNA surveillance (GO:0071025)
XP_020460900.1	synaptic vesicle membrane protein VAT-1 homolog	109963013	2	Molecular Function:oxidoreductase activity (GO:0016491),Biological Process:oxidation-reduction process (GO:0055114)
XP_020444160.1	prolyl 3-hydroxylase 1-like	109953105	4	Molecular Function:iron ion binding (GO:0005506),Molecular Function:oxidoreductase activity (GO:0016491),Molecular Function:L-ascorbic acid binding (GO:0031418),Biological Process:oxidation-reduction process (GO:0055114)
XP_020447600.1	eukaryotic translation initiation factor 5B	109955626	2	Molecular Function:GTPase activity (GO:0003924),Molecular Function:GTP binding (GO:0005525)
XP_020480626.1	LOW QUALITY PROTEIN: WW domain-binding protein 11	109974652	1	Biological Process:RNA processing (GO:0006396)
XP_020449119.1	40S ribosomal protein S12	109956393	4	Molecular Function:structural constituent of ribosome (GO:0003735),Cellular Component:intracellular (GO:0005622),Cellular Component:ribosome (GO:0005840),Biological Process:translation (GO:0006412)
XP_020451429.1	cullin-3-like	109957680	2	Biological Process:ubiquitin-dependent protein catabolic process (GO:0006511),Molecular Function:ubiquitin protein ligase binding (GO:0031625)
XP_020480228.1	LOW QUALITY PROTEIN: U3 small nucleolar RNA-associated protein 4 homolog	109974393	1	Molecular Function:protein binding (GO:0005515)
XP_020456320.1	splicing factor U2AF 35 kDa subunit isoform X1	109960505	4	Molecular Function:nucleic acid binding (GO:0003676),Molecular Function:RNA binding (GO:0003723),Molecular Function:metal ion binding (GO:0046872),Cellular Component:U2AF (GO:0089701)
XP_020477085.1	glutathione S-transferase theta-3-like	109972515	1	Molecular Function:protein binding (GO:0005515)
XP_020442314.1	ATP-binding cassette sub-family E member 1	109951900	2	Molecular Function:ATP binding (GO:0005524),Molecular Function:ATPase activity (GO:0016887)
XP_020476647.1	sorting nexin-1-like isoform X1	109972260	3	Biological Process:intracellular protein transport (GO:0006886),Cellular Component:retromer complex (GO:0030904),Molecular Function:phosphatidylinositol binding (GO:0035091)
XP_020475332.1	copper chaperone for superoxide dismutase isoform X1	109971431	4	Biological Process:superoxide metabolic process (GO:0006801),Biological Process:metal ion transport (GO:0030001),Molecular Function:metal ion binding (GO:0046872),Biological Process:oxidation-reduction process (GO:0055114)
XP_020448676.1	bis(5-nucleosyl)-tetraphosphatase [asymmetrical]	109956140	2	Molecular Function:bis(5'-nucleosyl)-tetraphosphatase activity (GO:0008796),Molecular Function:hydrolase activity (GO:0016787)
XP_020442914.1	serine--tRNA ligase%2C mitochondrial	109952267	7	Molecular Function:nucleotide binding (GO:0000166),Molecular Function:aminoacyl-tRNA ligase activity (GO:0004812),Molecular Function:serine-tRNA ligase activity (GO:0004828),Molecular Function:ATP binding (GO:0005524),Cellular Component:cytoplasm (GO:0005737),Biological Process:tRNA aminoacylation for protein translation (GO:0006418),Biological Process:seryl-tRNA aminoacylation (GO:0006434)
XP_020479702.1	alpha-2-HS-glycoprotein-like	109974048	1	Molecular Function:cysteine-type endopeptidase inhibitor activity (GO:0004869)
XP_020466567.1	retinol-binding protein 5	109966221	3	Molecular Function:transporter activity (GO:0005215),Biological Process:transport (GO:0006810),Molecular Function:lipid binding (GO:0008289)
XP_020473203.1	myosin-10-like isoform X1	109970169	4	Molecular Function:motor activity (GO:0003774),Molecular Function:protein binding (GO:0005515),Molecular Function:ATP binding (GO:0005524),Cellular Component:myosin complex (GO:0016459)
XP_020479103.1	apoptosis-stimulating of p53 protein 1-like isoform X1	109973678	4	Molecular Function:protein binding (GO:0005515),Biological Process:apoptotic process (GO:0006915),Molecular Function:transcription factor binding (GO:0008134),Biological Process:negative regulation of cell cycle (GO:0045786)
XP_020465304.1	phosphatidylinositol 5-phosphate 4-kinase type-2 alpha isoform X1	109965556	2	Molecular Function:phosphatidylinositol phosphate kinase activity (GO:0016307),Biological Process:phosphatidylinositol metabolic process (GO:0046488)
XP_020461857.1	myoferlin-like	109963573	2	Molecular Function:protein binding (GO:0005515),Cellular Component:integral component of membrane (GO:0016021)
XP_020469459.1	nucleosome assembly protein 1-like 4 isoform X1	109967909	2	Cellular Component:nucleus (GO:0005634),Biological Process:nucleosome assembly (GO:0006334)
XP_020470291.1	proteoglycan 4-like	109968393	1	Molecular Function:zinc ion binding (GO:0008270)
XP_020450459.1	ATP-dependent 6-phosphofructokinase%2C liver type	109957147	3	Molecular Function:6-phosphofructokinase activity (GO:0003872),Biological Process:fructose 6-phosphate metabolic process (GO:0006002),Biological Process:glycolytic process (GO:0006096)
XP_020449071.1	cytosolic 5-nucleotidase 1B-like	109956373	5	Molecular Function:nucleotide binding (GO:0000166),Molecular Function:magnesium ion binding (GO:0000287),Cellular Component:cytoplasm (GO:0005737),Molecular Function:5'-nucleotidase activity (GO:0008253),Biological Process:nucleotide metabolic process (GO:0009117)
XP_020458067.1	transmembrane emp24 domain-containing protein 7-like	109961531	2	Biological Process:transport (GO:0006810),Cellular Component:integral component of membrane (GO:0016021)
XP_020471819.1	protein wntless homolog isoform X1	109969343	2	Biological Process:Wnt signaling pathway (GO:0016055),Molecular Function:Wnt-protein binding (GO:0017147)
XP_020452048.1	nuclear pore glycoprotein p62	109958056	3	Cellular Component:nuclear pore (GO:0005643),Molecular Function:structural constituent of nuclear pore (GO:0017056),Biological Process:nuclear transport (GO:0051169)
XP_020465058.1	methenyltetrahydrofolate synthase domain-containing protein isoform X1	109965405	1	Molecular Function:nucleic acid binding (GO:0003676)
XP_020468524.1	integrin alpha-8	109967360	2	Biological Process:cell adhesion (GO:0007155),Cellular Component:integrin complex (GO:0008305)
XP_020466251.1	DNA primase small subunit	109966036	1	Molecular Function:DNA primase activity (GO:0003896)
XP_020468889.1	LOW QUALITY PROTEIN: UV excision repair protein RAD23 homolog A	109967571	5	Molecular Function:damaged DNA binding (GO:0003684),Molecular Function:protein binding (GO:0005515),Cellular Component:nucleus (GO:0005634),Biological Process:nucleotide-excision repair (GO:0006289),Biological Process:proteasome-mediated ubiquitin-dependent protein catabolic process (GO:0043161)
XP_020475644.1	E3 ubiquitin-protein ligase HUWE1	109971616	2	Molecular Function:ubiquitin-protein transferase activity (GO:0004842),Molecular Function:zinc ion binding (GO:0008270)
XP_020469196.1	ras-related protein Rab-21	109967748	2	Molecular Function:GTP binding (GO:0005525),Biological Process:small GTPase mediated signal transduction (GO:0007264)
XP_020441934.1	tryptophan--tRNA ligase%2C mitochondrial	109951662	7	Molecular Function:nucleotide binding (GO:0000166),Molecular Function:aminoacyl-tRNA ligase activity (GO:0004812),Molecular Function:tryptophan-tRNA ligase activity (GO:0004830),Molecular Function:ATP binding (GO:0005524),Cellular Component:cytoplasm (GO:0005737),Biological Process:tRNA aminoacylation for protein translation (GO:0006418),Biological Process:tryptophanyl-tRNA aminoacylation (GO:000…
XP_020454208.1	AP-1 complex subunit beta-1	109959315	5	Molecular Function:protein binding (GO:0005515),Biological Process:intracellular protein transport (GO:0006886),Biological Process:vesicle-mediated transport (GO:0016192),Cellular Component:membrane coat (GO:0030117),Cellular Component:clathrin adaptor complex (GO:0030131)
XP_020451709.1	catenin delta-1-like isoform X1	109957858	3	Molecular Function:protein binding (GO:0005515),Biological Process:single organismal cell-cell adhesion (GO:0016337),Molecular Function:cadherin binding (GO:0045296)
XP_020463851.1	serine-threonine kinase receptor-associated protein	109964696	1	Molecular Function:protein binding (GO:0005515)
XP_020473769.1	importin subunit alpha-7	109970529	5	Molecular Function:protein binding (GO:0005515),Cellular Component:nucleus (GO:0005634),Cellular Component:cytoplasm (GO:0005737),Biological Process:protein import into nucleus (GO:0006606),Molecular Function:protein transporter activity (GO:0008565)
XP_020474410.1	methylglutaconyl-CoA hydratase%2C mitochondrial	109970878	2	Molecular Function:catalytic activity (GO:0003824),Biological Process:metabolic process (GO:0008152)
XP_020469967.1	eukaryotic translation initiation factor 3 subunit B	109968211	6	Molecular Function:nucleic acid binding (GO:0003676),Molecular Function:RNA binding (GO:0003723),Molecular Function:translation initiation factor activity (GO:0003743),Cellular Component:eukaryotic translation initiation factor 3 complex (GO:0005852),Biological Process:translational initiation (GO:0006413),Molecular Function:translation initiation factor binding (GO:0031369)
XP_020460259.1	Golgi apparatus membrane protein TVP23 homolog B-like isoform X1	109962697	1	Cellular Component:integral component of membrane (GO:0016021)
XP_020466163.1	cdc42-interacting protein 4 isoform X1	109965987	1	Molecular Function:protein binding (GO:0005515)
XP_020468057.1	rabankyrin-5	109967061	1	Molecular Function:protein binding (GO:0005515)
XP_020471611.1	phospholipid hydroperoxide glutathione peroxidase%2C mitochondrial-like	109969232	3	Molecular Function:glutathione peroxidase activity (GO:0004602),Biological Process:response to oxidative stress (GO:0006979),Biological Process:oxidation-reduction process (GO:0055114)
XP_020471656.1	40S ribosomal protein S28	109969267	4	Molecular Function:structural constituent of ribosome (GO:0003735),Cellular Component:intracellular (GO:0005622),Cellular Component:ribosome (GO:0005840),Biological Process:translation (GO:0006412)
XP_020475369.1	coagulation factor XIII A chain-like	109971446	2	Molecular Function:protein-glutamine gamma-glutamyltransferase activity (GO:0003810),Biological Process:peptide cross-linking (GO:0018149)
XP_020474656.1	prefoldin subunit 4	109971010	3	Biological Process:protein folding (GO:0006457),Cellular Component:prefoldin complex (GO:0016272),Molecular Function:unfolded protein binding (GO:0051082)
XP_020462767.1	E3 ubiquitin-protein ligase NEDD4 isoform X1	109964066	2	Molecular Function:ubiquitin-protein transferase activity (GO:0004842),Molecular Function:protein binding (GO:0005515)
XP_020472482.1	diablo homolog%2C mitochondrial-like	109969732	3	Cellular Component:mitochondrion (GO:0005739),Biological Process:apoptotic process (GO:0006915),Biological Process:activation of cysteine-type endopeptidase activity involved in apoptotic process (GO:0006919)
XP_020444455.1	LOW QUALITY PROTEIN: cytochrome P450 2K1-like	109953345	3	Molecular Function:iron ion binding (GO:0005506),Molecular Function:heme binding (GO:0020037),Biological Process:oxidation-reduction process (GO:0055114)
XP_020445791.1	apolipoprotein C-II-like	109954654	4	Biological Process:lipid metabolic process (GO:0006629),Biological Process:lipid transport (GO:0006869),Molecular Function:enzyme activator activity (GO:0008047),Cellular Component:chylomicron (GO:0042627)
XP_020456377.1	cytochrome P450 20A1	109960547	3	Molecular Function:iron ion binding (GO:0005506),Molecular Function:heme binding (GO:0020037),Biological Process:oxidation-reduction process (GO:0055114)
XP_020445799.1	mitochondrial import receptor subunit TOM40 homolog	109954659	2	Cellular Component:mitochondrial outer membrane (GO:0005741),Biological Process:transmembrane transport (GO:0055085)
XP_020449639.1	synaptobrevin homolog YKT6	109956677	2	Cellular Component:integral component of membrane (GO:0016021),Biological Process:vesicle-mediated transport (GO:0016192)
XP_020472240.1	LIM and SH3 domain protein 1-like	109969591	2	Molecular Function:protein binding (GO:0005515),Molecular Function:zinc ion binding (GO:0008270)
XP_020446229.1	glutamine--fructose-6-phosphate aminotransferase [isomerizing] 1 isoform X1	109954908	2	Biological Process:carbohydrate metabolic process (GO:0005975),Molecular Function:carbohydrate binding (GO:0030246)
XP_020443990.1	gamma-secretase subunit Aph-1b	109952996	3	Cellular Component:integral component of membrane (GO:0016021),Biological Process:protein processing (GO:0016485),Biological Process:positive regulation of catalytic activity (GO:0043085)
XP_020475305.1	N-chimaerin	109971411	2	Biological Process:signal transduction (GO:0007165),Biological Process:intracellular signal transduction (GO:0035556)
XP_020458743.1	sideroflexin-1-like isoform X1	109961898	4	Biological Process:ion transport (GO:0006811),Molecular Function:ion transmembrane transporter activity (GO:0015075),Cellular Component:membrane (GO:0016020),Biological Process:transmembrane transport (GO:0055085)
XP_020464208.1	ral GTPase-activating protein subunit alpha-2 isoform X1	109964932	2	Molecular Function:GTPase activator activity (GO:0005096),Biological Process:regulation of small GTPase mediated signal transduction (GO:0051056)
XP_020465189.1	transcription factor Dp-1	109965494	5	Biological Process:mitotic cell cycle (GO:0000278),Molecular Function:transcription coactivator activity (GO:0003713),Cellular Component:transcription factor complex (GO:0005667),Biological Process:cell cycle (GO:0007049),Molecular Function:transcription factor binding (GO:0008134)
XP_020469050.1	tRNA-splicing ligase RtcB homolog	109967659	2	Biological Process:RNA processing (GO:0006396),Molecular Function:RNA ligase activity (GO:0008452)
XP_020466871.1	filamin-B isoform X1	109966400	4	Molecular Function:actin binding (GO:0003779),Molecular Function:protein binding (GO:0005515),Biological Process:actin cytoskeleton organization (GO:0030036),Biological Process:cell differentiation (GO:0030154)
XP_020450580.1	glycogen phosphorylase%2C muscle form	109957218	2	Biological Process:carbohydrate metabolic process (GO:0005975),Molecular Function:glycogen phosphorylase activity (GO:0008184)
XP_020452629.1	LOW QUALITY PROTEIN: proteasome-associated protein ECM29 homolog	109958390	2	Molecular Function:protein complex scaffold (GO:0032947),Biological Process:proteasome assembly (GO:0043248)
XP_020463209.1	adenine phosphoribosyltransferase	109964332	1	Biological Process:nucleoside metabolic process (GO:0009116)
XP_020468156.1	dolichyl-diphosphooligosaccharide--protein glycosyltransferase 48 kDa subunit	109967139	2	Cellular Component:endoplasmic reticulum membrane (GO:0005789),Biological Process:protein N-linked glycosylation via asparagine (GO:0018279)
XP_020476369.1	LOW QUALITY PROTEIN: serine/arginine-rich splicing factor 1-like	109972077	1	Molecular Function:nucleic acid binding (GO:0003676)
XP_020477827.1	complement factor I isoform X1	109972927	5	Molecular Function:serine-type endopeptidase activity (GO:0004252),Molecular Function:scavenger receptor activity (GO:0005044),Molecular Function:protein binding (GO:0005515),Biological Process:proteolysis (GO:0006508),Cellular Component:membrane (GO:0016020)
XP_020474178.1	LOW QUALITY PROTEIN: adenylate kinase 2%2C mitochondrial	109970746	4	Molecular Function:adenylate kinase activity (GO:0004017),Molecular Function:ATP binding (GO:0005524),Biological Process:nucleobase-containing compound metabolic process (GO:0006139),Molecular Function:nucleobase-containing compound kinase activity (GO:0019205)
XP_020469945.1	protein kinase C beta type-like isoform X1	109968203	6	Molecular Function:protein kinase activity (GO:0004672),Molecular Function:protein serine/threonine kinase activity (GO:0004674),Molecular Function:protein binding (GO:0005515),Molecular Function:ATP binding (GO:0005524),Biological Process:protein phosphorylation (GO:0006468),Biological Process:intracellular signal transduction (GO:0035556)
XP_020468140.1	cold shock domain-containing protein E1 isoform X1	109967129	2	Molecular Function:nucleic acid binding (GO:0003676),Molecular Function:DNA binding (GO:0003677)
XP_020477062.1	protein transport protein Sec23A	109972499	4	Biological Process:intracellular protein transport (GO:0006886),Biological Process:ER to Golgi vesicle-mediated transport (GO:0006888),Molecular Function:zinc ion binding (GO:0008270),Cellular Component:COPII vesicle coat (GO:0030127)
XP_020480113.1	mitochondrial import receptor subunit TOM5 homolog	109974315	1	Cellular Component:mitochondrial outer membrane translocase complex (GO:0005742)
XP_020466436.1	glutathione S-transferase kappa 1	109966149	1	Molecular Function:protein disulfide oxidoreductase activity (GO:0015035)
XP_020461460.1	ubiquitin carboxyl-terminal hydrolase 8	109963351	2	Biological Process:protein deubiquitination (GO:0016579),Molecular Function:thiol-dependent ubiquitinyl hydrolase activity (GO:0036459)
XP_020477304.1	synaptonemal complex protein 1 isoform X1	109971909	2	Cellular Component:synaptonemal complex (GO:0000795),Biological Process:synaptonemal complex assembly (GO:0007130)
XP_020465443.1	amyloid protein A-like	109965620	1	Cellular Component:extracellular region (GO:0005576)
XP_020469171.1	tetraspanin-8-like	109967735	1	Cellular Component:integral component of membrane (GO:0016021)
XP_020447739.1	cytidine and dCMP deaminase domain-containing protein 1	109955679	1	Molecular Function:zinc ion binding (GO:0008270)
XP_020469385.1	FAS-associated death domain protein	109967863	3	Molecular Function:protein binding (GO:0005515),Biological Process:signal transduction (GO:0007165),Biological Process:regulation of apoptotic process (GO:0042981)
XP_020449721.1	calnexin	109956727	4	Molecular Function:calcium ion binding (GO:0005509),Cellular Component:endoplasmic reticulum (GO:0005783),Biological Process:protein folding (GO:0006457),Molecular Function:unfolded protein binding (GO:0051082)
XP_020454157.1	cell surface glycoprotein MUC18-like	109959270	1	Molecular Function:protein binding (GO:0005515)
XP_020473164.1	protein disulfide-isomerase TMX3	109970140	1	Biological Process:cell redox homeostasis (GO:0045454)
XP_020466977.1	epididymis-specific alpha-mannosidase	109966470	5	Molecular Function:alpha-mannosidase activity (GO:0004559),Biological Process:carbohydrate metabolic process (GO:0005975),Biological Process:mannose metabolic process (GO:0006013),Molecular Function:zinc ion binding (GO:0008270),Molecular Function:mannosidase activity (GO:0015923)
XP_020471604.1	LOW QUALITY PROTEIN: transformation/transcription domain-associated protein	109969224	5	Cellular Component:histone acetyltransferase complex (GO:0000123),Molecular Function:protein binding (GO:0005515),Cellular Component:nucleus (GO:0005634),Molecular Function:kinase activity (GO:0016301),Biological Process:histone acetylation (GO:0016573)
XP_020473884.1	huntingtin-interacting protein 1 isoform X1	109970579	9	Molecular Function:actin binding (GO:0003779),Molecular Function:phospholipid binding (GO:0005543),Biological Process:endocytosis (GO:0006897),Biological Process:apoptotic process (GO:0006915),Cellular Component:clathrin-coated vesicle (GO:0030136),Molecular Function:clathrin binding (GO:0030276),Molecular Function:phosphatidylinositol binding (GO:0035091),Biological Process:clathrin coat assembl…
XP_020457933.1	serine/threonine-protein kinase OSR1 isoform X1	109961463	4	Molecular Function:protein kinase activity (GO:0004672),Molecular Function:protein serine/threonine kinase activity (GO:0004674),Molecular Function:ATP binding (GO:0005524),Biological Process:protein phosphorylation (GO:0006468)
XP_020444037.1	lysosome membrane protein 2-like isoform X1	109953035	3	Molecular Function:receptor activity (GO:0004872),Cellular Component:lysosome (GO:0005764),Cellular Component:membrane (GO:0016020)
XP_020478344.1	protein IWS1 homolog	109973254	1	Cellular Component:nucleus (GO:0005634)
XP_020448760.1	ADP-ribosylation factor-like protein 8B	109956177	3	Molecular Function:GTP binding (GO:0005525),Cellular Component:intracellular (GO:0005622),Biological Process:small GTPase mediated signal transduction (GO:0007264)
XP_020443193.1	LOW QUALITY PROTEIN: intraflagellar transport protein 46 homolog	109952452	1	Biological Process:intraciliary transport (GO:0042073)
XP_020448628.1	translocon-associated protein subunit alpha-like	109956105	1	Cellular Component:endoplasmic reticulum membrane (GO:0005789)
XP_020464605.1	DNA replication complex GINS protein PSF2	109965148	2	Cellular Component:nucleus (GO:0005634),Biological Process:DNA replication (GO:0006260)
XP_020463330.1	desmin-like isoform X1	109964388	2	Molecular Function:structural molecule activity (GO:0005198),Cellular Component:intermediate filament (GO:0005882)
XP_020473567.1	protein FAM50A	109970389	1	Cellular Component:nucleus (GO:0005634)
XP_020453391.1	four and a half LIM domains protein 3-like	109958809	1	Molecular Function:zinc ion binding (GO:0008270)
XP_020461191.1	LIM domain-containing protein 2 isoform X1	109963191	1	Molecular Function:zinc ion binding (GO:0008270)
XP_020475080.1	intraflagellar transport protein 74 homolog	109971284	4	Cellular Component:intraciliary transport particle B (GO:0030992),Biological Process:intraciliary transport (GO:0042073),Molecular Function:beta-tubulin binding (GO:0048487),Biological Process:cilium assembly (GO:0060271)
XP_020461206.1	LOW QUALITY PROTEIN: 3 beta-hydroxysteroid dehydrogenase type 7	109963199	3	Molecular Function:3-beta-hydroxy-delta5-steroid dehydrogenase activity (GO:0003854),Biological Process:steroid biosynthetic process (GO:0006694),Biological Process:oxidation-reduction process (GO:0055114)
XP_020452199.1	cytochrome b reductase 1 isoform X1	109958138	3	Molecular Function:ferric-chelate reductase activity (GO:0000293),Biological Process:response to iron ion (GO:0010039),Cellular Component:brush border membrane (GO:0031526)
XP_020468195.1	LOW QUALITY PROTEIN: ral GTPase-activating protein subunit beta	109967165	2	Molecular Function:GTPase activator activity (GO:0005096),Biological Process:regulation of small GTPase mediated signal transduction (GO:0051056)
XP_020447044.1	translocation protein SEC62 isoform X1	109955331	3	Molecular Function:protein transporter activity (GO:0008565),Biological Process:protein transport (GO:0015031),Cellular Component:integral component of membrane (GO:0016021)
XP_020466560.1	tubulin beta chain isoform X1	109966215	5	Molecular Function:GTPase activity (GO:0003924),Molecular Function:structural constituent of cytoskeleton (GO:0005200),Molecular Function:GTP binding (GO:0005525),Cellular Component:microtubule (GO:0005874),Biological Process:microtubule-based process (GO:0007017)
XP_020460899.1	NADH dehydrogenase [ubiquinone] 1 beta subcomplex subunit 8%2C mitochondrial	109963012	3	Molecular Function:NADH dehydrogenase activity (GO:0003954),Cellular Component:mitochondrion (GO:0005739),Molecular Function:NADH dehydrogenase (ubiquinone) activity (GO:0008137)
XP_020448023.1	pyruvate kinase PKM-like isoform X1	109955836	4	Molecular Function:magnesium ion binding (GO:0000287),Molecular Function:pyruvate kinase activity (GO:0004743),Biological Process:glycolytic process (GO:0006096),Molecular Function:potassium ion binding (GO:0030955)
XP_020469046.1	collagen alpha-1(XV) chain-like	109967654	3	Molecular Function:structural molecule activity (GO:0005198),Biological Process:cell adhesion (GO:0007155),Cellular Component:extracellular matrix (GO:0031012)
XP_020473049.1	LOW QUALITY PROTEIN: collagen alpha-6(VI) chain-like	109970073	1	Molecular Function:serine-type endopeptidase inhibitor activity (GO:0004867)
XP_020461284.1	haptoglobin-like	109963260	2	Molecular Function:serine-type endopeptidase activity (GO:0004252),Biological Process:proteolysis (GO:0006508)
XP_020476314.1	adenosine deaminase domain-containing protein 1 isoform X1	109972051	3	Molecular Function:RNA binding (GO:0003723),Molecular Function:adenosine deaminase activity (GO:0004000),Biological Process:RNA processing (GO:0006396)
XP_020448639.1	elongation factor Ts%2C mitochondrial	109956113	3	Molecular Function:translation elongation factor activity (GO:0003746),Cellular Component:intracellular (GO:0005622),Biological Process:translational elongation (GO:0006414)
XP_020448646.1	LOW QUALITY PROTEIN: tyrosine-protein kinase BTK	109956117	6	Molecular Function:protein kinase activity (GO:0004672),Molecular Function:protein tyrosine kinase activity (GO:0004713),Molecular Function:protein binding (GO:0005515),Molecular Function:ATP binding (GO:0005524),Biological Process:protein phosphorylation (GO:0006468),Biological Process:intracellular signal transduction (GO:0035556)
XP_020449291.1	NADH dehydrogenase [ubiquinone] iron-sulfur protein 4%2C mitochondrial isoform X1	109956483	1	Biological Process:electron transport chain (GO:0022900)
XP_020480954.1	enoyl-CoA hydratase domain-containing protein 2%2C mitochondrial	109974867	2	Molecular Function:catalytic activity (GO:0003824),Biological Process:metabolic process (GO:0008152)
XP_020470854.1	arginine--tRNA ligase%2C cytoplasmic	109968719	5	Molecular Function:nucleotide binding (GO:0000166),Molecular Function:arginine-tRNA ligase activity (GO:0004814),Molecular Function:ATP binding (GO:0005524),Cellular Component:cytoplasm (GO:0005737),Biological Process:arginyl-tRNA aminoacylation (GO:0006420)
XP_020454666.1	oligophrenin-1	109959554	1	Biological Process:signal transduction (GO:0007165)
XP_020456604.1	trimeric intracellular cation channel type B	109960679	3	Molecular Function:cation channel activity (GO:0005261),Biological Process:monovalent inorganic cation transport (GO:0015672),Cellular Component:membrane (GO:0016020)
XP_020470258.1	rho-related GTP-binding protein RhoG-like	109968378	2	Molecular Function:GTP binding (GO:0005525),Biological Process:small GTPase mediated signal transduction (GO:0007264)
XP_020455096.1	cleavage and polyadenylation specificity factor subunit 6	109959792	1	Molecular Function:nucleic acid binding (GO:0003676)
XP_020471395.1	LOW QUALITY PROTEIN: sodium channel protein type 4 subunit alpha B-like	109969084	7	Cellular Component:voltage-gated sodium channel complex (GO:0001518),Molecular Function:ion channel activity (GO:0005216),Molecular Function:voltage-gated sodium channel activity (GO:0005248),Biological Process:ion transport (GO:0006811),Biological Process:sodium ion transport (GO:0006814),Cellular Component:membrane (GO:0016020),Biological Process:transmembrane transport (GO:0055085)
XP_020458671.1	malonyl-CoA decarboxylase%2C mitochondrial	109961849	2	Biological Process:fatty acid biosynthetic process (GO:0006633),Molecular Function:malonyl-CoA decarboxylase activity (GO:0050080)
XP_020481029.1	peptidyl-prolyl cis-trans isomerase B	109974912	3	Biological Process:protein peptidyl-prolyl isomerization (GO:0000413),Molecular Function:peptidyl-prolyl cis-trans isomerase activity (GO:0003755),Biological Process:protein folding (GO:0006457)
XP_020472424.1	src substrate cortactin-like	109969699	3	Molecular Function:actin binding (GO:0003779),Molecular Function:protein binding (GO:0005515),Biological Process:actin filament polymerization (GO:0030041)
XP_020478905.1	eukaryotic translation initiation factor 3 subunit K isoform X1	109973562	3	Molecular Function:translation initiation factor activity (GO:0003743),Cellular Component:cytoplasm (GO:0005737),Cellular Component:eukaryotic translation initiation factor 3 complex (GO:0005852)
XP_020476313.1	zinc transporter 9	109972050	4	Biological Process:cation transport (GO:0006812),Molecular Function:cation transmembrane transporter activity (GO:0008324),Cellular Component:integral component of membrane (GO:0016021),Biological Process:transmembrane transport (GO:0055085)
XP_020448994.1	BET1-like protein isoform X1	109956332	1	Molecular Function:protein binding (GO:0005515)
XP_020446076.1	LOW QUALITY PROTEIN: E1A-binding protein p400	109954819	1	Molecular Function:ATP binding (GO:0005524)
XP_020459221.1	transmembrane emp24 domain-containing protein 5-like	109962131	2	Biological Process:transport (GO:0006810),Cellular Component:integral component of membrane (GO:0016021)
XP_020448330.1	keratin%2C type I cytoskeletal 18-like	109955981	2	Molecular Function:structural molecule activity (GO:0005198),Cellular Component:intermediate filament (GO:0005882)
XP_020477228.1	S-formylglutathione hydrolase isoform X1	109972603	2	Molecular Function:S-formylglutathione hydrolase activity (GO:0018738),Biological Process:formaldehyde catabolic process (GO:0046294)
XP_020472561.1	fructose-1%2C6-bisphosphatase 1-like	109969768	3	Biological Process:carbohydrate metabolic process (GO:0005975),Molecular Function:phosphatase activity (GO:0016791),Molecular Function:fructose 1,6-bisphosphate 1-phosphatase activity (GO:0042132)
XP_020479814.1	syntenin-1	109974127	4	Molecular Function:protein binding (GO:0005515),Biological Process:chemical synaptic transmission (GO:0007268),Biological Process:actin cytoskeleton organization (GO:0030036),Biological Process:intracellular signal transduction (GO:0035556)
XP_020457361.1	suppressor of fused homolog isoform X1	109961107	1	Molecular Function:protein binding (GO:0005515)
XP_020451158.1	glypican-4-like isoform X1	109957544	3	Cellular Component:proteinaceous extracellular matrix (GO:0005578),Cellular Component:membrane (GO:0016020),Molecular Function:heparan sulfate proteoglycan binding (GO:0043395)
XP_020450482.1	peroxisomal bifunctional enzyme	109957167	6	Molecular Function:catalytic activity (GO:0003824),Molecular Function:3-hydroxyacyl-CoA dehydrogenase activity (GO:0003857),Biological Process:fatty acid metabolic process (GO:0006631),Biological Process:metabolic process (GO:0008152),Molecular Function:oxidoreductase activity (GO:0016491),Biological Process:oxidation-reduction process (GO:0055114)
XP_020447683.1	cytochrome b-245 heavy chain	109955650	3	Cellular Component:membrane (GO:0016020),Molecular Function:oxidoreductase activity (GO:0016491),Biological Process:oxidation-reduction process (GO:0055114)
XP_020472548.1	heterogeneous nuclear ribonucleoprotein D0-like	109969760	1	Molecular Function:nucleic acid binding (GO:0003676)
XP_020441839.1	eukaryotic translation initiation factor 4 gamma 1	109951590	2	Molecular Function:RNA binding (GO:0003723),Molecular Function:protein binding (GO:0005515)
XP_020461854.1	speckle targeted PIP5K1A-regulated poly(A) polymerase	109963569	1	Molecular Function:nucleic acid binding (GO:0003676)
XP_020460963.1	cleavage and polyadenylation specificity factor subunit 5	109963050	4	Molecular Function:mRNA binding (GO:0003729),Cellular Component:mRNA cleavage factor complex (GO:0005849),Biological Process:mRNA polyadenylation (GO:0006378),Molecular Function:hydrolase activity (GO:0016787)
XP_020445217.1	60S ribosomal protein L36a-like	109954160	4	Molecular Function:structural constituent of ribosome (GO:0003735),Cellular Component:intracellular (GO:0005622),Cellular Component:ribosome (GO:0005840),Biological Process:translation (GO:0006412)
XP_020479047.1	transforming growth factor beta-1-induced transcript 1 protein isoform X1	109973642	1	Molecular Function:zinc ion binding (GO:0008270)
XP_020465205.1	sciellin	109965501	1	Molecular Function:zinc ion binding (GO:0008270)
XP_020467124.1	butyrophilin subfamily 1 member A1-like isoform X1	109966557	1	Molecular Function:protein binding (GO:0005515)
XP_020447915.1	secreted phosphoprotein 24	109955783	2	Cellular Component:extracellular region (GO:0005576),Biological Process:bone remodeling (GO:0046849)
XP_020446935.1	LOW QUALITY PROTEIN: band 4.1-like protein 3	109955275	12	Biological Process:regulation of cell growth (GO:0001558),Molecular Function:actin binding (GO:0003779),Molecular Function:structural molecule activity (GO:0005198),Cellular Component:cytoplasm (GO:0005737),Cellular Component:cytoskeleton (GO:0005856),Cellular Component:plasma membrane (GO:0005886),Cellular Component:cell-cell junction (GO:0005911),Biological Process:cytoskeleton organization (GO…
XP_020461684.1	protein AMBP-like	109963478	2	Molecular Function:serine-type endopeptidase inhibitor activity (GO:0004867),Molecular Function:small molecule binding (GO:0036094)
XP_020472406.1	NADH dehydrogenase [ubiquinone] 1 beta subcomplex subunit 2%2C mitochondrial	109969691	2	Cellular Component:mitochondrial inner membrane (GO:0005743),Cellular Component:mitochondrial respiratory chain complex I (GO:0005747)
XP_020469363.1	proprotein convertase subtilisin/kexin type 6 isoform X1	109967851	4	Molecular Function:serine-type endopeptidase activity (GO:0004252),Molecular Function:protein binding (GO:0005515),Biological Process:proteolysis (GO:0006508),Molecular Function:peptidase activity (GO:0008233)
XP_020465501.1	small nuclear ribonucleoprotein Sm D3	109965651	1	Biological Process:RNA processing (GO:0006396)
XP_020471528.1	glycerol-3-phosphate dehydrogenase [NAD(+)]%2C cytoplasmic isoform X1	109969143	7	Molecular Function:glycerol-3-phosphate dehydrogenase [NAD+] activity (GO:0004367),Biological Process:carbohydrate metabolic process (GO:0005975),Biological Process:glycerol-3-phosphate metabolic process (GO:0006072),Cellular Component:glycerol-3-phosphate dehydrogenase complex (GO:0009331),Biological Process:glycerol-3-phosphate catabolic process (GO:0046168),Molecular Function:NAD binding (GO:0…
XP_020457997.1	carboxypeptidase B	109961496	4	Molecular Function:carboxypeptidase activity (GO:0004180),Molecular Function:metallocarboxypeptidase activity (GO:0004181),Biological Process:proteolysis (GO:0006508),Molecular Function:zinc ion binding (GO:0008270)
XP_020462542.1	tubulointerstitial nephritis antigen-like	109963938	5	Molecular Function:scavenger receptor activity (GO:0005044),Biological Process:proteolysis (GO:0006508),Biological Process:immune response (GO:0006955),Molecular Function:cysteine-type peptidase activity (GO:0008234),Molecular Function:polysaccharide binding (GO:0030247)
XP_020447884.1	septin-6 isoform X1	109955772	1	Molecular Function:GTP binding (GO:0005525)
XP_020463431.1	selenocysteine-specific elongation factor	109964468	2	Molecular Function:GTPase activity (GO:0003924),Molecular Function:GTP binding (GO:0005525)
XP_020463642.1	metastasis-associated protein MTA1	109964589	3	Molecular Function:chromatin binding (GO:0003682),Molecular Function:zinc ion binding (GO:0008270),Molecular Function:sequence-specific DNA binding (GO:0043565)
XP_020480635.1	envoplakin-like	109974660	5	Cellular Component:cornified envelope (GO:0001533),Molecular Function:structural molecule activity (GO:0005198),Cellular Component:cytoskeleton (GO:0005856),Biological Process:epidermis development (GO:0008544),Molecular Function:intermediate filament binding (GO:0019215)
XP_020446995.1	signal transducing adapter molecule 1 isoform X1	109955312	2	Molecular Function:protein binding (GO:0005515),Biological Process:intracellular protein transport (GO:0006886)
XP_020463231.1	LOW QUALITY PROTEIN: inactive pancreatic lipase-related protein 1-like	109964343	4	Molecular Function:triglyceride lipase activity (GO:0004806),Molecular Function:protein binding (GO:0005515),Biological Process:lipid metabolic process (GO:0006629),Molecular Function:carboxylic ester hydrolase activity (GO:0052689)
XP_020475114.1	LOW QUALITY PROTEIN: synaptophysin-like protein 1	109971307	4	Molecular Function:transporter activity (GO:0005215),Biological Process:transport (GO:0006810),Cellular Component:synaptic vesicle (GO:0008021),Cellular Component:membrane (GO:0016020)
XP_020454280.1	myelin protein zero-like protein 1 isoform X1	109959348	4	Molecular Function:protein binding (GO:0005515),Cellular Component:integral component of plasma membrane (GO:0005887),Biological Process:signal transduction (GO:0007165),Cellular Component:membrane (GO:0016020)
XP_020467697.1	KN motif and ankyrin repeat domain-containing protein 3	109966855	1	Molecular Function:protein binding (GO:0005515)
XP_020455760.1	cell surface glycoprotein MUC18 isoform X1	109960190	1	Molecular Function:protein binding (GO:0005515)
XP_020463463.1	F-actin-capping protein subunit beta isoform X1	109964487	2	Cellular Component:F-actin capping protein complex (GO:0008290),Biological Process:barbed-end actin filament capping (GO:0051016)
XP_020452996.1	protein LYRIC isoform X1	109958594	3	Biological Process:negative regulation of apoptotic process (GO:0043066),Biological Process:positive regulation of I-kappaB kinase/NF-kappaB signaling (GO:0043123),Biological Process:positive regulation of angiogenesis (GO:0045766)
XP_020446831.1	ADP-ribosylation factor 6	109955225	3	Molecular Function:GTP binding (GO:0005525),Cellular Component:intracellular (GO:0005622),Biological Process:small GTPase mediated signal transduction (GO:0007264)
XP_020461381.1	uveal autoantigen with coiled-coil domains and ankyrin repeats	109963316	3	Molecular Function:protein binding (GO:0005515),Biological Process:apoptotic signaling pathway (GO:0097190),Biological Process:regulation of NIK/NF-kappaB signaling (GO:1901222)
XP_020480409.1	COP9 signalosome complex subunit 6 isoform X1	109974534	3	Biological Process:protein deneddylation (GO:0000338),Molecular Function:protein binding (GO:0005515),Cellular Component:COP9 signalosome (GO:0008180)
XP_020457552.1	AP-3 complex subunit mu-1-like isoform X1	109961223	3	Biological Process:intracellular protein transport (GO:0006886),Biological Process:vesicle-mediated transport (GO:0016192),Cellular Component:clathrin adaptor complex (GO:0030131)
XP_020480947.1	filamin-C-like isoform X2	109974858	2	Molecular Function:protein binding (GO:0005515),Molecular Function:actin filament binding (GO:0051015)
XP_020463499.1	succinate dehydrogenase [ubiquinone] iron-sulfur subunit%2C mitochondrial	109964508	2	Molecular Function:electron carrier activity (GO:0009055),Molecular Function:iron-sulfur cluster binding (GO:0051536)
XP_020443105.1	transgelin-like isoform X1	109952393	2	Molecular Function:protein binding (GO:0005515),Molecular Function:actin filament binding (GO:0051015)
XP_020462013.1	E3 ubiquitin-protein ligase BRE1B isoform X2	109963657	3	Molecular Function:protein binding (GO:0005515),Molecular Function:zinc ion binding (GO:0008270),Molecular Function:metal ion binding (GO:0046872)
XP_020463928.1	junction plakoglobin-like isoform X1	109964741	10	Biological Process:desmosome assembly (GO:0002159),Molecular Function:signal transducer activity (GO:0004871),Molecular Function:structural molecule activity (GO:0005198),Molecular Function:protein binding (GO:0005515),Cellular Component:cell-cell adherens junction (GO:0005913),Biological Process:cell adhesion (GO:0007155),Cellular Component:catenin complex (GO:0016342),Biological Process:adheren…
XP_020441652.1	ARF GTPase-activating protein GIT1 isoform X1	109951477	2	Molecular Function:GTPase activator activity (GO:0005096),Molecular Function:protein binding (GO:0005515)
XP_020449922.1	serine/threonine-protein phosphatase 4 regulatory subunit 1	109956838	1	Molecular Function:protein binding (GO:0005515)
XP_020477688.1	COP9 signalosome complex subunit 3 isoform X1	109972846	1	Molecular Function:protein binding (GO:0005515)
XP_020444154.1	fumarylacetoacetase	109953102	4	Molecular Function:catalytic activity (GO:0003824),Molecular Function:fumarylacetoacetase activity (GO:0004334),Biological Process:metabolic process (GO:0008152),Biological Process:aromatic amino acid family metabolic process (GO:0009072)
XP_020478838.1	40S ribosomal protein SA	109973519	5	Molecular Function:structural constituent of ribosome (GO:0003735),Cellular Component:intracellular (GO:0005622),Cellular Component:ribosome (GO:0005840),Biological Process:translation (GO:0006412),Cellular Component:small ribosomal subunit (GO:0015935)
XP_020446044.1	LOW QUALITY PROTEIN: adipocyte enhancer-binding protein 1	109954797	3	Molecular Function:metallocarboxypeptidase activity (GO:0004181),Biological Process:proteolysis (GO:0006508),Molecular Function:zinc ion binding (GO:0008270)
XP_020473089.1	nicotinamide/nicotinic acid mononucleotide adenylyltransferase 1-like isoform X1	109970088	2	Molecular Function:catalytic activity (GO:0003824),Biological Process:biosynthetic process (GO:0009058)
XP_020454710.1	apoptosis-inducing factor 1%2C mitochondrial	109959575	3	Molecular Function:oxidoreductase activity (GO:0016491),Molecular Function:protein dimerization activity (GO:0046983),Biological Process:oxidation-reduction process (GO:0055114)
XP_020478102.1	52 kDa repressor of the inhibitor of the protein kinase-like	109973104	1	Molecular Function:nucleic acid binding (GO:0003676)
XP_020472666.1	LOW QUALITY PROTEIN: transcription initiation factor IIA subunit 1	109969829	2	Cellular Component:transcription factor TFIIA complex (GO:0005672),Biological Process:transcription initiation from RNA polymerase II promoter (GO:0006367)
XP_020470918.1	periodic tryptophan protein 2 homolog	109968763	1	Molecular Function:protein binding (GO:0005515)
XP_020452781.1	pterin-4-alpha-carbinolamine dehydratase-like	109958458	2	Biological Process:tetrahydrobiopterin biosynthetic process (GO:0006729),Molecular Function:4-alpha-hydroxytetrahydrobiopterin dehydratase activity (GO:0008124)
XP_020444429.1	ferritin%2C middle subunit-like	109953324	3	Biological Process:iron ion transport (GO:0006826),Biological Process:cellular iron ion homeostasis (GO:0006879),Molecular Function:ferric iron binding (GO:0008199)
XP_020446721.1	YTH domain-containing family protein 2 isoform X1	109955169	1	Molecular Function:RNA binding (GO:0003723)
XP_020473274.1	splicing factor U2AF 65 kDa subunit isoform X1	109970212	1	Molecular Function:nucleic acid binding (GO:0003676)
XP_020476412.1	pericentriolar material 1 protein isoform X1	109972114	4	Cellular Component:centrosome (GO:0005813),Biological Process:microtubule anchoring at centrosome (GO:0034454),Biological Process:cilium assembly (GO:0060271),Biological Process:protein localization to centrosome (GO:0071539)
XP_020481077.1	tripartite motif-containing protein 16-like	109974947	3	Molecular Function:protein binding (GO:0005515),Cellular Component:intracellular (GO:0005622),Molecular Function:zinc ion binding (GO:0008270)
XP_020452383.1	serine/arginine-rich splicing factor 11 isoform X1	109958226	1	Molecular Function:nucleic acid binding (GO:0003676)
XP_020452842.1	sulfotransferase family cytosolic 2B member 1-like isoform X1	109958493	1	Molecular Function:sulfotransferase activity (GO:0008146)
XP_020480249.1	RNA cytidine acetyltransferase	109974409	1	Molecular Function:N-acetyltransferase activity (GO:0008080)
XP_020449222.1	aldehyde dehydrogenase family 8 member A1	109956442	3	Biological Process:metabolic process (GO:0008152),Molecular Function:oxidoreductase activity (GO:0016491),Biological Process:oxidation-reduction process (GO:0055114)
XP_020457219.1	enoyl-CoA hydratase%2C mitochondrial	109961037	2	Molecular Function:catalytic activity (GO:0003824),Biological Process:metabolic process (GO:0008152)
XP_020462301.1	MKI67 FHA domain-interacting nucleolar phosphoprotein isoform X1	109963798	1	Molecular Function:nucleic acid binding (GO:0003676)
XP_020469847.1	3-hydroxyisobutyrate dehydrogenase%2C mitochondrial-like isoform X1	109968132	4	Molecular Function:phosphogluconate dehydrogenase (decarboxylating) activity (GO:0004616),Molecular Function:3-hydroxyisobutyrate dehydrogenase activity (GO:0008442),Molecular Function:NAD binding (GO:0051287),Biological Process:oxidation-reduction process (GO:0055114)
XP_020442510.1	lysophospholipid acyltransferase LPCAT4 isoform X1	109952022	1	Biological Process:metabolic process (GO:0008152)
XP_020455835.1	serine/threonine-protein phosphatase 2A 65 kDa regulatory subunit A beta isoform	109960236	1	Molecular Function:protein binding (GO:0005515)
XP_020461529.1	sorting nexin-1	109963382	2	Biological Process:intracellular protein transport (GO:0006886),Molecular Function:phosphatidylinositol binding (GO:0035091)
XP_020471072.1	adaptin ear-binding coat-associated protein 1-like isoform X1	109968865	2	Biological Process:endocytosis (GO:0006897),Cellular Component:membrane (GO:0016020)
XP_020469121.1	von Willebrand factor	109967704	4	Molecular Function:protein binding (GO:0005515),Cellular Component:proteinaceous extracellular matrix (GO:0005578),Biological Process:cell adhesion (GO:0007155),Biological Process:blood coagulation (GO:0007596)
XP_020481161.1	histone H2B	109974999	2	Cellular Component:nucleosome (GO:0000786),Molecular Function:DNA binding (GO:0003677)
XP_020455310.1	leucine-rich repeat-containing protein 17-like isoform X1	109959907	1	Molecular Function:protein binding (GO:0005515)
XP_020461506.1	lactadherin-like isoform X1	109963370	2	Molecular Function:calcium ion binding (GO:0005509),Molecular Function:protein binding (GO:0005515)
XP_020480804.1	adenosylhomocysteinase	109974771	3	Molecular Function:adenosylhomocysteinase activity (GO:0004013),Biological Process:S-adenosylhomocysteine catabolic process (GO:0019510),Molecular Function:NAD binding (GO:0051287)
XP_020456118.1	mitochondrial intermediate peptidase	109960392	4	Molecular Function:metalloendopeptidase activity (GO:0004222),Cellular Component:mitochondrial matrix (GO:0005759),Biological Process:proteolysis (GO:0006508),Biological Process:protein processing involved in protein targeting to mitochondrion (GO:0006627)
XP_020471936.1	ependymin-like	109969414	3	Molecular Function:calcium ion binding (GO:0005509),Cellular Component:extracellular region (GO:0005576),Biological Process:cell-matrix adhesion (GO:0007160)
XP_020444325.1	amine sulfotransferase-like	109953239	1	Molecular Function:sulfotransferase activity (GO:0008146)
XP_020453026.1	14-3-3 protein beta/alpha-like	109958608	1	Molecular Function:protein domain specific binding (GO:0019904)
XP_020444330.1	alpha-actinin-4-like	109953247	1	Molecular Function:protein binding (GO:0005515)
XP_020467608.1	probable ATP-dependent RNA helicase DDX46	109966798	2	Molecular Function:nucleic acid binding (GO:0003676),Molecular Function:ATP binding (GO:0005524)
XP_020448049.1	LOW QUALITY PROTEIN: bifunctional glutamate/proline--tRNA ligase	109955847	8	Molecular Function:nucleotide binding (GO:0000166),Molecular Function:aminoacyl-tRNA ligase activity (GO:0004812),Molecular Function:proline-tRNA ligase activity (GO:0004827),Molecular Function:ATP binding (GO:0005524),Cellular Component:cytoplasm (GO:0005737),Biological Process:tRNA aminoacylation for protein translation (GO:0006418),Biological Process:prolyl-tRNA aminoacylation (GO:0006433),Bio…
XP_020450462.1	LOW QUALITY PROTEIN: catenin delta-1	109957146	3	Molecular Function:protein binding (GO:0005515),Biological Process:single organismal cell-cell adhesion (GO:0016337),Molecular Function:cadherin binding (GO:0045296)
XP_020479212.1	cullin-5-like	109973755	2	Biological Process:ubiquitin-dependent protein catabolic process (GO:0006511),Molecular Function:ubiquitin protein ligase binding (GO:0031625)
XP_020466040.1	AFG3-like protein 2 isoform X1	109965942	5	Molecular Function:metalloendopeptidase activity (GO:0004222),Molecular Function:ATP binding (GO:0005524),Biological Process:proteolysis (GO:0006508),Molecular Function:zinc ion binding (GO:0008270),Cellular Component:integral component of membrane (GO:0016021)
XP_020479387.1	serine/threonine-protein phosphatase 2B catalytic subunit alpha isoform-like	109973877	1	Molecular Function:hydrolase activity (GO:0016787)
XP_020451966.1	target of Myb protein 1-like isoform X1	109958010	2	Cellular Component:intracellular (GO:0005622),Biological Process:intracellular protein transport (GO:0006886)
XP_020462452.1	nuclear transcription factor Y subunit gamma	109963887	1	Cellular Component:CCAAT-binding factor complex (GO:0016602)
XP_020453927.1	peptidyl-prolyl cis-trans isomerase-like 3	109959135	3	Biological Process:protein peptidyl-prolyl isomerization (GO:0000413),Molecular Function:peptidyl-prolyl cis-trans isomerase activity (GO:0003755),Biological Process:protein folding (GO:0006457)
XP_020443452.1	protein SEC13 homolog	109952626	1	Molecular Function:protein binding (GO:0005515)
XP_020455297.1	synaptophysin-like protein 1	109959899	4	Molecular Function:transporter activity (GO:0005215),Biological Process:transport (GO:0006810),Cellular Component:synaptic vesicle (GO:0008021),Cellular Component:membrane (GO:0016020)
XP_020478938.1	3-hydroxyanthranilate 3%2C4-dioxygenase isoform X1	109973581	3	Molecular Function:3-hydroxyanthranilate 3,4-dioxygenase activity (GO:0000334),Molecular Function:iron ion binding (GO:0005506),Biological Process:oxidation-reduction process (GO:0055114)
XP_020476386.1	LOW QUALITY PROTEIN: coatomer subunit delta	109972092	1	Cellular Component:COPI vesicle coat (GO:0030126)
XP_020470977.1	transmembrane protein 14C-like isoform X1	109968795	1	Cellular Component:membrane (GO:0016020)
XP_020465957.1	myosin heavy chain%2C fast skeletal muscle-like	109965911	4	Molecular Function:motor activity (GO:0003774),Molecular Function:protein binding (GO:0005515),Molecular Function:ATP binding (GO:0005524),Cellular Component:myosin complex (GO:0016459)
XP_020475126.1	unconventional myosin-VI	109971317	4	Molecular Function:motor activity (GO:0003774),Molecular Function:protein binding (GO:0005515),Molecular Function:ATP binding (GO:0005524),Cellular Component:myosin complex (GO:0016459)
XP_020448192.1	26S proteasome non-ATPase regulatory subunit 6	109955919	1	Molecular Function:protein binding (GO:0005515)
XP_020477154.1	proteasome subunit beta type-4	109972551	3	Molecular Function:threonine-type endopeptidase activity (GO:0004298),Cellular Component:proteasome core complex (GO:0005839),Biological Process:proteolysis involved in cellular protein catabolic process (GO:0051603)
XP_020478634.1	LOW QUALITY PROTEIN: glycogen phosphorylase%2C liver form	109973417	2	Biological Process:carbohydrate metabolic process (GO:0005975),Molecular Function:glycogen phosphorylase activity (GO:0008184)
XP_020446720.1	tripeptidyl-peptidase 1	109955168	3	Molecular Function:serine-type endopeptidase activity (GO:0004252),Biological Process:proteolysis (GO:0006508),Molecular Function:serine-type peptidase activity (GO:0008236)
XP_020451635.1	phosphoglycerate mutase 1	109957810	2	Molecular Function:phosphoglycerate mutase activity (GO:0004619),Biological Process:glycolytic process (GO:0006096)
XP_020441027.1	eukaryotic translation initiation factor 1A%2C X-chromosomal	109951087	3	Molecular Function:RNA binding (GO:0003723),Molecular Function:translation initiation factor activity (GO:0003743),Biological Process:translational initiation (GO:0006413)
XP_020479929.1	dysferlin isoform X1	109974195	2	Molecular Function:protein binding (GO:0005515),Cellular Component:integral component of membrane (GO:0016021)
XP_020453868.1	destrin-like	109959096	4	Molecular Function:actin binding (GO:0003779),Cellular Component:intracellular (GO:0005622),Cellular Component:actin cytoskeleton (GO:0015629),Biological Process:actin filament depolymerization (GO:0030042)
XP_020455211.1	coatomer subunit gamma-2	109959847	5	Molecular Function:structural molecule activity (GO:0005198),Biological Process:intracellular protein transport (GO:0006886),Biological Process:vesicle-mediated transport (GO:0016192),Cellular Component:membrane coat (GO:0030117),Cellular Component:COPI vesicle coat (GO:0030126)
XP_020474811.1	uncharacterized protein LOC109971103	109971103	5	Molecular Function:serine-type endopeptidase activity (GO:0004252),Molecular Function:calcium ion binding (GO:0005509),Molecular Function:protein binding (GO:0005515),Cellular Component:extracellular region (GO:0005576),Biological Process:proteolysis (GO:0006508)
XP_020454510.1	neuronal migration protein doublecortin isoform X1	109959453	1	Biological Process:intracellular signal transduction (GO:0035556)
XP_020473915.1	cytosolic 10-formyltetrahydrofolate dehydrogenase-like	109970592	4	Biological Process:metabolic process (GO:0008152),Biological Process:biosynthetic process (GO:0009058),Molecular Function:oxidoreductase activity (GO:0016491),Biological Process:oxidation-reduction process (GO:0055114)
XP_020455250.1	decorin	109959873	2	Molecular Function:protein binding (GO:0005515),Molecular Function:collagen binding (GO:0005518)
XP_020476360.1	uncharacterized protein LOC109972069	109972069	6	Molecular Function:ATP binding (GO:0005524),Cellular Component:cytoplasm (GO:0005737),Biological Process:metabolic process (GO:0008152),Biological Process:biosynthetic process (GO:0009058),Molecular Function:kinase activity (GO:0016301),Molecular Function:nucleotidyltransferase activity (GO:0016779)
XP_020463986.1	aldehyde dehydrogenase family 3 member B1-like	109964777	3	Biological Process:metabolic process (GO:0008152),Molecular Function:oxidoreductase activity (GO:0016491),Biological Process:oxidation-reduction process (GO:0055114)
XP_020464911.1	renin receptor	109965327	2	Molecular Function:receptor activity (GO:0004872),Cellular Component:integral component of membrane (GO:0016021)
XP_020461224.1	heterogeneous nuclear ribonucleoprotein U-like protein 1	109963219	3	Molecular Function:protein binding (GO:0005515),Biological Process:RNA processing (GO:0006396),Biological Process:response to virus (GO:0009615)
XP_020465503.1	cytoplasmic dynein 1 light intermediate chain 2 isoform X1	109965649	3	Molecular Function:microtubule motor activity (GO:0003777),Cellular Component:cytoplasmic dynein complex (GO:0005868),Biological Process:microtubule-based movement (GO:0007018)
XP_020479277.1	vacuolar protein sorting-associated protein 35	109973807	3	Molecular Function:protein transporter activity (GO:0008565),Biological Process:protein transport (GO:0015031),Cellular Component:retromer complex (GO:0030904)
XP_020480694.1	ras-related protein Rab-11A-like	109974700	2	Molecular Function:GTP binding (GO:0005525),Biological Process:small GTPase mediated signal transduction (GO:0007264)
XP_020442566.1	GTP-binding protein Di-Ras1	109952060	4	Molecular Function:GTP binding (GO:0005525),Biological Process:signal transduction (GO:0007165),Biological Process:small GTPase mediated signal transduction (GO:0007264),Cellular Component:membrane (GO:0016020)
XP_020454241.1	rab GTPase-binding effector protein 1 isoform X1	109959333	4	Molecular Function:GTPase activator activity (GO:0005096),Cellular Component:endosome (GO:0005768),Biological Process:endocytosis (GO:0006897),Molecular Function:growth factor activity (GO:0008083)
XP_020470468.1	catechol O-methyltransferase-like	109968504	1	Molecular Function:O-methyltransferase activity (GO:0008171)
XP_020474287.1	nuclear pore complex protein Nup155	109970810	3	Cellular Component:nuclear pore (GO:0005643),Biological Process:nucleocytoplasmic transport (GO:0006913),Molecular Function:structural constituent of nuclear pore (GO:0017056)
XP_020446133.1	thioredoxin reductase 2%2C mitochondrial	109954851	3	Molecular Function:oxidoreductase activity (GO:0016491),Biological Process:cell redox homeostasis (GO:0045454),Biological Process:oxidation-reduction process (GO:0055114)
XP_020459090.1	uncharacterized protein LOC109962065 isoform X1	109962065	1	Biological Process:'de novo' IMP biosynthetic process (GO:0006189)
XP_020473735.1	28S ribosomal protein S17%2C mitochondrial	109970505	4	Molecular Function:structural constituent of ribosome (GO:0003735),Cellular Component:intracellular (GO:0005622),Cellular Component:ribosome (GO:0005840),Biological Process:translation (GO:0006412)
XP_020467644.1	protein transport protein Sec24A	109966824	4	Biological Process:intracellular protein transport (GO:0006886),Biological Process:ER to Golgi vesicle-mediated transport (GO:0006888),Molecular Function:zinc ion binding (GO:0008270),Cellular Component:COPII vesicle coat (GO:0030127)
XP_020455473.1	EH domain-binding protein 1-like protein 1 isoform X1	109960007	1	Molecular Function:protein binding (GO:0005515)
XP_020442394.1	carboxypeptidase N subunit 2-like	109951948	1	Molecular Function:protein binding (GO:0005515)
XP_020456747.1	WD repeat-containing protein 5	109960757	1	Molecular Function:protein binding (GO:0005515)
XP_020466250.1	ammonium transporter Rh type C 2	109966033	3	Molecular Function:ammonium transmembrane transporter activity (GO:0008519),Biological Process:ammonium transport (GO:0015696),Cellular Component:membrane (GO:0016020)
XP_020453567.1	developmentally-regulated GTP-binding protein 2	109958929	1	Molecular Function:GTP binding (GO:0005525)
XP_020459134.1	granzyme G-like	109962084	2	Molecular Function:serine-type endopeptidase activity (GO:0004252),Biological Process:proteolysis (GO:0006508)
XP_020446690.1	charged multivesicular body protein 3	109955150	1	Biological Process:vacuolar transport (GO:0007034)
XP_020442010.1	sorting nexin-6	109951708	2	Biological Process:intracellular protein transport (GO:0006886),Molecular Function:phosphatidylinositol binding (GO:0035091)
XP_020454309.1	centromere/kinetochore protein zw10 homolog	109959368	2	Cellular Component:nucleus (GO:0005634),Biological Process:mitotic nuclear division (GO:0007067)
XP_020465282.1	uncharacterized protein LOC109965542	109965542	2	Molecular Function:protein binding (GO:0005515),Molecular Function:zinc ion binding (GO:0008270)
XP_020441636.1	14-3-3 protein epsilon-like	109951458	1	Molecular Function:protein domain specific binding (GO:0019904)
XP_020481218.1	ras-related C3 botulinum toxin substrate 2	109975044	2	Molecular Function:GTP binding (GO:0005525),Biological Process:small GTPase mediated signal transduction (GO:0007264)
XP_020454585.1	LOW QUALITY PROTEIN: 7SK snRNA methylphosphate capping enzyme-like	109959503	1	Molecular Function:methyltransferase activity (GO:0008168)
XP_020452867.1	glyceraldehyde-3-phosphate dehydrogenase 2	109958510	1	Biological Process:oxidation-reduction process (GO:0055114)
XP_020468831.1	protein CASC3	109967533	3	Molecular Function:RNA binding (GO:0003723),Biological Process:mRNA processing (GO:0006397),Cellular Component:exon-exon junction complex (GO:0035145)
XP_020443496.1	aconitate hydratase%2C mitochondrial-like	109952657	1	Biological Process:metabolic process (GO:0008152)
XP_020459883.1	sideroflexin-5	109962478	4	Biological Process:ion transport (GO:0006811),Molecular Function:ion transmembrane transporter activity (GO:0015075),Cellular Component:membrane (GO:0016020),Biological Process:transmembrane transport (GO:0055085)
XP_020454547.1	TBC1 domain family member 8B isoform X1	109959483	1	Molecular Function:calcium ion binding (GO:0005509)
XP_020464561.1	ATP-dependent 6-phosphofructokinase%2C platelet type-like isoform X1	109965124	3	Molecular Function:6-phosphofructokinase activity (GO:0003872),Biological Process:fructose 6-phosphate metabolic process (GO:0006002),Biological Process:glycolytic process (GO:0006096)
XP_020451260.1	glycosylphosphatidylinositol anchor attachment 1 protein isoform X1	109957613	2	Cellular Component:integral component of membrane (GO:0016021),Cellular Component:GPI-anchor transamidase complex (GO:0042765)
XP_020441231.1	agmatinase%2C mitochondrial	109951221	1	Molecular Function:metal ion binding (GO:0046872)
XP_020478241.1	HLA class II histocompatibility antigen gamma chain	109973183	5	Biological Process:intracellular protein transport (GO:0006886),Biological Process:immune response (GO:0006955),Cellular Component:membrane (GO:0016020),Biological Process:antigen processing and presentation (GO:0019882),Molecular Function:MHC class II protein binding (GO:0042289)
XP_020443445.1	intermediate filament protein ON3-like	109952621	3	Molecular Function:structural molecule activity (GO:0005198),Cellular Component:intermediate filament (GO:0005882),Cellular Component:keratin filament (GO:0045095)
XP_020477967.1	multimerin-2 isoform X1	109973021	1	Molecular Function:protein binding (GO:0005515)
XP_020465415.1	tRNA pseudouridine synthase A%2C mitochondrial	109965607	4	Biological Process:pseudouridine synthesis (GO:0001522),Molecular Function:RNA binding (GO:0003723),Biological Process:RNA modification (GO:0009451),Molecular Function:pseudouridine synthase activity (GO:0009982)
XP_020444845.1	major histocompatibility complex class I-related gene protein-like	109953718	1	Molecular Function:protein binding (GO:0005515)
XP_020450564.1	uncharacterized protein LOC109957211 isoform X1	109957211	1	Molecular Function:protein binding (GO:0005515)
XP_020471735.1	eukaryotic translation initiation factor 4E type 2 isoform X1	109969308	4	Molecular Function:RNA binding (GO:0003723),Molecular Function:translation initiation factor activity (GO:0003743),Cellular Component:cytoplasm (GO:0005737),Biological Process:translational initiation (GO:0006413)
XP_020475015.1	phosphopantothenoylcysteine decarboxylase	109971236	1	Molecular Function:catalytic activity (GO:0003824)
XP_020466916.1	histidine--tRNA ligase%2C cytoplasmic isoform X1	109966432	1	Cellular Component:cytoplasm (GO:0005737)
XP_020461834.1	AP-1 complex subunit sigma-2-like	109963556	2	Molecular Function:protein transporter activity (GO:0008565),Biological Process:protein transport (GO:0015031)
XP_020472978.1	transmembrane emp24 domain-containing protein 10	109970028	2	Biological Process:transport (GO:0006810),Cellular Component:integral component of membrane (GO:0016021)
XP_020452085.1	dnaJ homolog subfamily C member 3 isoform X1	109958084	1	Molecular Function:protein binding (GO:0005515)
XP_020450511.1	solute carrier family 43 member 3 isoform X1	109957183	2	Cellular Component:integral component of membrane (GO:0016021),Biological Process:transmembrane transport (GO:0055085)
XP_020465223.1	ashwin	109965511	2	Biological Process:embryonic morphogenesis (GO:0048598),Cellular Component:tRNA-splicing ligase complex (GO:0072669)
XP_020474082.1	clathrin light chain A isoform X1	109970686	5	Molecular Function:structural molecule activity (GO:0005198),Biological Process:intracellular protein transport (GO:0006886),Biological Process:vesicle-mediated transport (GO:0016192),Cellular Component:clathrin coat of trans-Golgi network vesicle (GO:0030130),Cellular Component:clathrin coat of coated pit (GO:0030132)
XP_020473116.1	protein LZIC	109970106	1	Molecular Function:beta-catenin binding (GO:0008013)
XP_020441424.1	golgin subfamily A member 6-like protein 22	109951321	1	Molecular Function:protein binding (GO:0005515)
XP_020450948.1	FAS-associated factor 2 isoform X1	109957406	1	Molecular Function:protein binding (GO:0005515)
XP_020453533.1	39S ribosomal protein L2%2C mitochondrial	109958912	4	Molecular Function:structural constituent of ribosome (GO:0003735),Cellular Component:intracellular (GO:0005622),Cellular Component:ribosome (GO:0005840),Biological Process:translation (GO:0006412)
XP_020456956.1	WD repeat-containing protein 11	109960875	1	Molecular Function:protein binding (GO:0005515)
XP_020474220.1	chromobox protein homolog 5	109970767	1	Cellular Component:nucleus (GO:0005634)
XP_020473123.1	protein scribble homolog isoform X1	109970124	1	Molecular Function:protein binding (GO:0005515)
XP_020463135.1	heterogeneous nuclear ribonucleoprotein A0-like	109964284	1	Molecular Function:nucleic acid binding (GO:0003676)
XP_020457272.1	calcium/calmodulin-dependent protein kinase type II delta chain-like	109961060	5	Molecular Function:protein kinase activity (GO:0004672),Molecular Function:calmodulin-dependent protein kinase activity (GO:0004683),Molecular Function:calmodulin binding (GO:0005516),Molecular Function:ATP binding (GO:0005524),Biological Process:protein phosphorylation (GO:0006468)
XP_020449421.1	phosphatidylinositol 4-kinase alpha isoform X1	109956549	3	Molecular Function:kinase activity (GO:0016301),Biological Process:phosphatidylinositol phosphorylation (GO:0046854),Biological Process:phosphatidylinositol-mediated signaling (GO:0048015)
XP_020474068.1	ATP-binding cassette sub-family A member 1-like	109970682	5	Molecular Function:transporter activity (GO:0005215),Molecular Function:ATP binding (GO:0005524),Biological Process:transport (GO:0006810),Cellular Component:integral component of membrane (GO:0016021),Molecular Function:ATPase activity (GO:0016887)
XP_020474500.1	endophilin-B2-like isoform X2	109970923	2	Molecular Function:protein binding (GO:0005515),Cellular Component:cytoplasm (GO:0005737)
XP_020456640.1	ferrochelatase%2C mitochondrial	109960703	2	Molecular Function:ferrochelatase activity (GO:0004325),Biological Process:heme biosynthetic process (GO:0006783)
XP_020472979.1	translation initiation factor eIF-2B subunit beta	109970029	1	Biological Process:cellular metabolic process (GO:0044237)
XP_020463424.1	rootletin isoform X1	109964465	2	Cellular Component:ciliary rootlet (GO:0035253),Biological Process:centrosome organization (GO:0051297)
XP_020444448.1	heterogeneous nuclear ribonucleoprotein Q-like	109953340	1	Molecular Function:nucleic acid binding (GO:0003676)
XP_020452220.1	ras-related protein Rab-9A	109958147	2	Molecular Function:GTP binding (GO:0005525),Biological Process:small GTPase mediated signal transduction (GO:0007264)
XP_020466524.1	tapasin-related protein	109966198	3	Molecular Function:protein binding (GO:0005515),Cellular Component:membrane (GO:0016020),Biological Process:antigen processing and presentation of endogenous peptide antigen via MHC class I (GO:0019885)
XP_020460895.1	protein transport protein Sec31A-like isoform X1	109963011	1	Molecular Function:protein binding (GO:0005515)
XP_020444574.1	GTPase IMAP family member 7-like	109953427	1	Molecular Function:GTP binding (GO:0005525)
XP_020448384.1	LOW QUALITY PROTEIN: membrane-associated guanylate kinase%2C WW and PDZ domain-containing protein 1	109956003	3	Molecular Function:protein binding (GO:0005515),Cellular Component:bicellular tight junction (GO:0005923),Molecular Function:protein complex scaffold (GO:0032947)
XP_020442099.1	plexin domain-containing protein 2	109951767	1	Cellular Component:membrane (GO:0016020)
XP_020463573.1	adaptin ear-binding coat-associated protein 2	109964544	2	Biological Process:endocytosis (GO:0006897),Cellular Component:membrane (GO:0016020)
XP_020456335.1	LOW QUALITY PROTEIN: abl interactor 2-like	109960523	4	Molecular Function:protein binding (GO:0005515),Cellular Component:cytoplasm (GO:0005737),Biological Process:actin polymerization or depolymerization (GO:0008154),Molecular Function:protein tyrosine kinase activator activity (GO:0030296)
XP_020452720.1	cyclin-dependent kinase 4 inhibitor D	109958429	1	Molecular Function:protein binding (GO:0005515)
XP_020455364.1	ubiquitin-like domain-containing CTD phosphatase 1	109959940	1	Molecular Function:protein binding (GO:0005515)
XP_020471858.1	elongation factor 2	109969369	2	Molecular Function:GTPase activity (GO:0003924),Molecular Function:GTP binding (GO:0005525)
XP_020476006.1	UPF0505 protein C16orf62 homolog	109971840	3	Molecular Function:protein transporter activity (GO:0008565),Biological Process:protein transport (GO:0015031),Cellular Component:retromer complex (GO:0030904)
XP_020471633.1	LOW QUALITY PROTEIN: dynein heavy chain 11%2C axonemal-like	109969251	5	Molecular Function:microtubule motor activity (GO:0003777),Molecular Function:ATP binding (GO:0005524),Biological Process:microtubule-based movement (GO:0007018),Molecular Function:ATPase activity (GO:0016887),Cellular Component:dynein complex (GO:0030286)
XP_020473858.1	protein RER1 isoform X1	109970557	1	Cellular Component:integral component of membrane (GO:0016021)
XP_020454617.1	histone H2AX	109959522	3	Cellular Component:nucleosome (GO:0000786),Molecular Function:DNA binding (GO:0003677),Cellular Component:nucleus (GO:0005634)
XP_020476637.1	LOW QUALITY PROTEIN: iron-responsive element-binding protein 2	109972251	7	Cellular Component:cytoplasm (GO:0005737),Biological Process:iron ion transport (GO:0006826),Biological Process:cellular iron ion homeostasis (GO:0006879),Biological Process:metabolic process (GO:0008152),Biological Process:negative regulation of translation (GO:0017148),Molecular Function:iron-responsive element binding (GO:0030350),Molecular Function:translation repressor activity (GO:0030371)
XP_020458905.1	thrombospondin-2 isoform X1	109961960	7	Molecular Function:calcium ion binding (GO:0005509),Molecular Function:protein binding (GO:0005515),Cellular Component:extracellular region (GO:0005576),Biological Process:cell adhesion (GO:0007155),Molecular Function:heparin binding (GO:0008201),Biological Process:negative regulation of angiogenesis (GO:0016525),Cellular Component:extracellular matrix (GO:0031012)
XP_020456825.1	proteasome subunit beta type-7-like	109960805	3	Molecular Function:threonine-type endopeptidase activity (GO:0004298),Cellular Component:proteasome core complex (GO:0005839),Biological Process:proteolysis involved in cellular protein catabolic process (GO:0051603)
XP_020453290.1	N(G)%2CN(G)-dimethylarginine dimethylaminohydrolase 2-like	109958743	4	Biological Process:citrulline metabolic process (GO:0000052),Biological Process:arginine catabolic process (GO:0006527),Molecular Function:dimethylargininase activity (GO:0016403),Biological Process:positive regulation of nitric oxide biosynthetic process (GO:0045429)
XP_020459153.1	omega-amidase NIT2	109962094	1	Biological Process:nitrogen compound metabolic process (GO:0006807)
XP_020443313.1	phosphatidylinositol transfer protein alpha isoform-like	109952527	2	Cellular Component:intracellular (GO:0005622),Biological Process:transport (GO:0006810)
XP_020479206.1	heterogeneous nuclear ribonucleoprotein L-like isoform X1	109973753	1	Molecular Function:nucleic acid binding (GO:0003676)
XP_020472974.1	guanine nucleotide-binding protein G(s) subunit alpha isoform X1	109970020	6	Molecular Function:GTPase activity (GO:0003924),Molecular Function:signal transducer activity (GO:0004871),Molecular Function:GTP binding (GO:0005525),Biological Process:G-protein coupled receptor signaling pathway (GO:0007186),Molecular Function:guanyl nucleotide binding (GO:0019001),Molecular Function:G-protein beta/gamma-subunit complex binding (GO:0031683)
XP_020457764.1	LOW QUALITY PROTEIN: aprataxin	109961360	3	Molecular Function:DNA binding (GO:0003677),Biological Process:DNA repair (GO:0006281),Molecular Function:DNA 5'-adenosine monophosphate hydrolase activity (GO:0033699)
XP_020480096.1	fructose-bisphosphate aldolase B-like	109974303	2	Molecular Function:fructose-bisphosphate aldolase activity (GO:0004332),Biological Process:glycolytic process (GO:0006096)
XP_020458711.1	annexin A11-like isoform X1	109961879	2	Molecular Function:calcium ion binding (GO:0005509),Molecular Function:calcium-dependent phospholipid binding (GO:0005544)
XP_020471139.1	septin-7 isoform X1	109968910	2	Molecular Function:GTP binding (GO:0005525),Cellular Component:septin complex (GO:0031105)
XP_020449408.1	sperm flagellar protein 2 isoform X1	109956543	1	Molecular Function:protein binding (GO:0005515)
XP_020457828.1	mannosyl-oligosaccharide glucosidase isoform X1	109961400	2	Molecular Function:mannosyl-oligosaccharide glucosidase activity (GO:0004573),Biological Process:oligosaccharide metabolic process (GO:0009311)
XP_020457063.1	cysteine and glycine-rich protein 2	109960927	1	Molecular Function:zinc ion binding (GO:0008270)
XP_020443836.1	GTP-binding protein 1 isoform X1	109952874	2	Molecular Function:GTPase activity (GO:0003924),Molecular Function:GTP binding (GO:0005525)
XP_020478968.1	lactadherin-like isoform X1	109973595	2	Molecular Function:calcium ion binding (GO:0005509),Molecular Function:protein binding (GO:0005515)
XP_020458340.1	annexin A2-like isoform X1	109961673	4	Molecular Function:phospholipase inhibitor activity (GO:0004859),Molecular Function:calcium ion binding (GO:0005509),Molecular Function:calcium-dependent phospholipid binding (GO:0005544),Molecular Function:cytoskeletal protein binding (GO:0008092)
XP_020449481.1	glycerol-3-phosphate acyltransferase 2%2C mitochondrial-like	109956583	2	Molecular Function:O-acyltransferase activity (GO:0008374),Biological Process:cellular lipid metabolic process (GO:0044255)
XP_020445314.1	piwi-like protein 1	109954282	1	Molecular Function:nucleic acid binding (GO:0003676)
XP_020453992.1	dynein light chain 2%2C cytoplasmic-like	109959172	2	Biological Process:microtubule-based process (GO:0007017),Cellular Component:dynein complex (GO:0030286)
XP_020459604.1	serine/threonine-protein phosphatase 2A 56 kDa regulatory subunit alpha isoform	109962327	3	Cellular Component:protein phosphatase type 2A complex (GO:0000159),Biological Process:signal transduction (GO:0007165),Molecular Function:protein phosphatase regulator activity (GO:0019888)
XP_020449678.1	thymosin beta-like	109956696	2	Molecular Function:actin monomer binding (GO:0003785),Biological Process:actin filament organization (GO:0007015)
XP_020446131.1	hexokinase-2-like isoform X2	109954849	6	Biological Process:cellular glucose homeostasis (GO:0001678),Molecular Function:hexokinase activity (GO:0004396),Molecular Function:ATP binding (GO:0005524),Molecular Function:glucose binding (GO:0005536),Biological Process:carbohydrate metabolic process (GO:0005975),Biological Process:carbohydrate phosphorylation (GO:0046835)
XP_020446785.1	heterogeneous nuclear ribonucleoprotein Q isoform X1	109955203	1	Molecular Function:nucleic acid binding (GO:0003676)
XP_020476162.1	alpha-aspartyl dipeptidase-like	109971936	2	Biological Process:proteolysis (GO:0006508),Molecular Function:serine-type peptidase activity (GO:0008236)
XP_020459213.1	exocyst complex component 1 isoform X1	109962127	2	Cellular Component:exocyst (GO:0000145),Biological Process:exocytosis (GO:0006887)
XP_020447451.1	annexin A5-like isoform X1	109955541	3	Molecular Function:calcium ion binding (GO:0005509),Molecular Function:calcium-dependent phospholipid binding (GO:0005544),Biological Process:negative regulation of coagulation (GO:0050819)
XP_020454406.1	X-ray radiation resistance-associated protein 1 isoform X1	109959414	1	Molecular Function:protein binding (GO:0005515)
XP_020476413.1	pericentriolar material 1 protein isoform X2	109972114	4	Cellular Component:centrosome (GO:0005813),Biological Process:microtubule anchoring at centrosome (GO:0034454),Biological Process:cilium assembly (GO:0060271),Biological Process:protein localization to centrosome (GO:0071539)
XP_020463257.1	ras-related protein ORAB-1-like	109964354	2	Molecular Function:GTP binding (GO:0005525),Biological Process:small GTPase mediated signal transduction (GO:0007264)
XP_020465112.1	biogenesis of lysosome-related organelles complex 1 subunit 1	109965413	1	Cellular Component:BLOC-1 complex (GO:0031083)
XP_020474585.1	radixin	109970961	4	Cellular Component:cytoplasm (GO:0005737),Cellular Component:cytoskeleton (GO:0005856),Molecular Function:cytoskeletal protein binding (GO:0008092),Cellular Component:extrinsic component of membrane (GO:0019898)
XP_020441812.1	myeloid-associated differentiation marker homolog	109951581	1	Cellular Component:membrane (GO:0016020)
XP_020460715.1	supervillin-like	109962912	2	Molecular Function:actin binding (GO:0003779),Biological Process:cytoskeleton organization (GO:0007010)
XP_020453326.1	serine/arginine-rich splicing factor 10 isoform X1	109958767	1	Molecular Function:nucleic acid binding (GO:0003676)
XP_020444609.1	solute carrier family 22 member 16	109953458	3	Cellular Component:integral component of membrane (GO:0016021),Molecular Function:transmembrane transporter activity (GO:0022857),Biological Process:transmembrane transport (GO:0055085)
XP_020475640.1	ragulator complex protein LAMTOR1	109971613	10	Biological Process:regulation of receptor recycling (GO:0001919),Biological Process:lysosome organization (GO:0007040),Cellular Component:late endosome membrane (GO:0031902),Biological Process:positive regulation of TOR signaling (GO:0032008),Biological Process:endosome localization (GO:0032439),Biological Process:cholesterol homeostasis (GO:0042632),Biological Process:positive regulation of MAPK…
XP_020446914.1	charged multivesicular body protein 5	109955267	1	Biological Process:vacuolar transport (GO:0007034)
XP_020450051.1	kinesin-like protein KIF2A isoform X1	109956921	4	Molecular Function:microtubule motor activity (GO:0003777),Molecular Function:ATP binding (GO:0005524),Biological Process:microtubule-based movement (GO:0007018),Molecular Function:microtubule binding (GO:0008017)
XP_020472573.1	nucleolysin TIA-1-like isoform X1	109969776	1	Molecular Function:nucleic acid binding (GO:0003676)
XP_020453002.1	nuclear transport factor 2-like	109958598	2	Cellular Component:intracellular (GO:0005622),Biological Process:transport (GO:0006810)
XP_020444676.1	A-kinase anchor protein 12 isoform X1	109953541	5	Biological Process:protein targeting (GO:0006605),Biological Process:signal transduction (GO:0007165),Biological Process:positive regulation of protein kinase A signaling (GO:0010739),Molecular Function:protein kinase A binding (GO:0051018),Biological Process:regulation of protein kinase C signaling (GO:0090036)
XP_020466669.1	probable ATP-dependent RNA helicase DDX5	109966282	2	Molecular Function:nucleic acid binding (GO:0003676),Molecular Function:ATP binding (GO:0005524)
XP_020466686.1	ATP-dependent RNA helicase DDX39A-like isoform X1	109966292	2	Molecular Function:nucleic acid binding (GO:0003676),Molecular Function:ATP binding (GO:0005524)
XP_020472677.1	DNA replication licensing factor MCM3	109969834	7	Molecular Function:DNA binding (GO:0003677),Molecular Function:DNA helicase activity (GO:0003678),Molecular Function:ATP binding (GO:0005524),Cellular Component:nucleus (GO:0005634),Biological Process:DNA replication (GO:0006260),Biological Process:DNA replication initiation (GO:0006270),Cellular Component:MCM complex (GO:0042555)
XP_020475086.1	microtubule-associated protein 4-like isoform X1	109971288	1	Molecular Function:tubulin binding (GO:0015631)
XP_020442120.1	tubulin-specific chaperone A	109951782	3	Biological Process:tubulin complex assembly (GO:0007021),Biological Process:post-chaperonin tubulin folding pathway (GO:0007023),Molecular Function:beta-tubulin binding (GO:0048487)
XP_020460827.1	short/branched chain specific acyl-CoA dehydrogenase%2C mitochondrial	109962961	4	Molecular Function:acyl-CoA dehydrogenase activity (GO:0003995),Biological Process:metabolic process (GO:0008152),Molecular Function:flavin adenine dinucleotide binding (GO:0050660),Biological Process:oxidation-reduction process (GO:0055114)
XP_020455468.1	dihydropyrimidinase-related protein 3 isoform X3	109960002	6	Biological Process:regulation of neuron projection development (GO:0010975),Molecular Function:hydrolase activity (GO:0016787),Biological Process:regulation of cell migration (GO:0030334),Biological Process:response to axon injury (GO:0048678),Biological Process:actin filament bundle assembly (GO:0051017),Biological Process:positive regulation of filopodium assembly (GO:0051491)
XP_020451644.1	myosin-11 isoform X1	109957816	4	Molecular Function:motor activity (GO:0003774),Molecular Function:protein binding (GO:0005515),Molecular Function:ATP binding (GO:0005524),Cellular Component:myosin complex (GO:0016459)
XP_020442995.1	beta-arrestin-2 isoform X1	109952317	1	Biological Process:signal transduction (GO:0007165)
XP_020441982.1	thioredoxin-like protein 4A	109951693	1	Cellular Component:spliceosomal complex (GO:0005681)
XP_020463878.1	splicing factor%2C arginine/serine-rich 19-like	109964713	1	Molecular Function:nucleic acid binding (GO:0003676)
XP_020448135.1	xaa-Pro dipeptidase	109955891	2	Molecular Function:aminopeptidase activity (GO:0004177),Molecular Function:manganese ion binding (GO:0030145)
XP_020462551.1	ras-related protein Rab-5A	109963944	2	Molecular Function:GTP binding (GO:0005525),Biological Process:small GTPase mediated signal transduction (GO:0007264)
XP_020462845.1	double-stranded RNA-specific adenosine deaminase	109964118	4	Molecular Function:RNA binding (GO:0003723),Molecular Function:double-stranded RNA adenosine deaminase activity (GO:0003726),Molecular Function:adenosine deaminase activity (GO:0004000),Biological Process:RNA processing (GO:0006396)
XP_020441942.1	putative serine protease K12H4.7	109951667	2	Biological Process:proteolysis (GO:0006508),Molecular Function:serine-type peptidase activity (GO:0008236)
XP_020453400.1	sialidase-1	109958815	1	Molecular Function:exo-alpha-sialidase activity (GO:0004308)
XP_020477749.1	dolichyl-diphosphooligosaccharide--protein glycosyltransferase subunit STT3A	109972881	3	Molecular Function:oligosaccharyl transferase activity (GO:0004576),Biological Process:protein glycosylation (GO:0006486),Cellular Component:membrane (GO:0016020)
XP_020455408.1	SH3 and PX domain-containing protein 2B	109959960	8	Biological Process:eye development (GO:0001654),Molecular Function:protein binding (GO:0005515),Cellular Component:cytoplasm (GO:0005737),Biological Process:heart development (GO:0007507),Molecular Function:superoxide-generating NADPH oxidase activity (GO:0016175),Molecular Function:phosphatidylinositol binding (GO:0035091),Biological Process:bone development (GO:0060348),Biological Process:podos…
XP_020450863.1	ras-related protein Rab-14-like	109957369	10	Molecular Function:GTPase activity (GO:0003924),Molecular Function:GTP binding (GO:0005525),Cellular Component:trans-Golgi network (GO:0005802),Biological Process:Golgi to endosome transport (GO:0006895),Biological Process:small GTPase mediated signal transduction (GO:0007264),Biological Process:endocytic recycling (GO:0032456),Biological Process:defense response to bacterium (GO:0042742),Cellula…
XP_020445744.1	rho guanine nucleotide exchange factor 1 isoform X1	109954623	3	Molecular Function:Rho guanyl-nucleotide exchange factor activity (GO:0005089),Cellular Component:cytoplasm (GO:0005737),Biological Process:regulation of Rho protein signal transduction (GO:0035023)
XP_020464296.1	single-stranded DNA-binding protein%2C mitochondrial	109964982	2	Molecular Function:single-stranded DNA binding (GO:0003697),Biological Process:DNA replication (GO:0006260)
XP_020458384.1	tyrosine-protein kinase JAK1	109961706	8	Molecular Function:protein kinase activity (GO:0004672),Molecular Function:protein tyrosine kinase activity (GO:0004713),Molecular Function:non-membrane spanning protein tyrosine kinase activity (GO:0004715),Molecular Function:ATP binding (GO:0005524),Cellular Component:cytoskeleton (GO:0005856),Biological Process:protein phosphorylation (GO:0006468),Cellular Component:membrane (GO:0016020),Biolo…
XP_020461644.1	dopamine beta-hydroxylase isoform X1	109963454	3	Molecular Function:monooxygenase activity (GO:0004497),Molecular Function:copper ion binding (GO:0005507),Biological Process:oxidation-reduction process (GO:0055114)
XP_020461061.1	elongin-B isoform X1	109963117	1	Molecular Function:protein binding (GO:0005515)
XP_020462571.1	cartilage-associated protein	109963957	2	Cellular Component:endoplasmic reticulum (GO:0005783),Biological Process:peptidyl-proline hydroxylation to 3-hydroxy-L-proline (GO:0018400)
XP_020451804.1	5-demethoxyubiquinone hydroxylase%2C mitochondrial	109957908	2	Biological Process:ubiquinone biosynthetic process (GO:0006744),Biological Process:oxidation-reduction process (GO:0055114)
XP_020475450.1	arf-GAP with SH3 domain%2C ANK repeat and PH domain-containing protein 1 isoform X1	109971502	2	Molecular Function:GTPase activator activity (GO:0005096),Molecular Function:protein binding (GO:0005515)
XP_020467996.1	G-rich sequence factor 1	109967029	1	Molecular Function:nucleic acid binding (GO:0003676)
XP_020457569.1	pyrroline-5-carboxylate reductase 3	109961235	3	Molecular Function:pyrroline-5-carboxylate reductase activity (GO:0004735),Biological Process:proline biosynthetic process (GO:0006561),Biological Process:oxidation-reduction process (GO:0055114)
XP_020472289.1	paralemmin-1-like	109969613	2	Biological Process:regulation of cell shape (GO:0008360),Cellular Component:membrane (GO:0016020)
XP_020478598.1	fibulin-5 isoform X1	109973392	2	Molecular Function:calcium ion binding (GO:0005509),Molecular Function:protein binding (GO:0005515)
XP_020478284.1	E3 ubiquitin-protein ligase rnf213-alpha-like	109973214	2	Molecular Function:ubiquitin-protein transferase activity (GO:0004842),Molecular Function:ATPase activity (GO:0016887)
XP_020453251.1	60S acidic ribosomal protein P1	109958723	4	Molecular Function:structural constituent of ribosome (GO:0003735),Cellular Component:intracellular (GO:0005622),Cellular Component:ribosome (GO:0005840),Biological Process:translation (GO:0006412)
XP_020468652.1	FAS-associated factor 1	109967438	1	Molecular Function:protein binding (GO:0005515)
XP_020456823.1	bile salt-activated lipase-like	109960803	1	Biological Process:lipid metabolic process (GO:0006629)
XP_020460238.1	Golgi reassembly-stacking protein 1	109962677	1	Molecular Function:protein binding (GO:0005515)
XP_020473825.1	phosphatidylinositol 3%2C4%2C5-trisphosphate 5-phosphatase 2	109970550	2	Molecular Function:protein binding (GO:0005515),Biological Process:phosphatidylinositol dephosphorylation (GO:0046856)
XP_020445822.1	trans-2-enoyl-CoA reductase%2C mitochondrial isoform X1	109954672	2	Molecular Function:oxidoreductase activity (GO:0016491),Biological Process:oxidation-reduction process (GO:0055114)
XP_020443682.1	mixed lineage kinase domain-like protein	109952780	4	Molecular Function:protein kinase activity (GO:0004672),Molecular Function:protein tyrosine kinase activity (GO:0004713),Molecular Function:ATP binding (GO:0005524),Biological Process:protein phosphorylation (GO:0006468)
XP_020450864.1	bile salt-activated lipase-like isoform X1	109957370	1	Biological Process:lipid metabolic process (GO:0006629)
XP_020449955.1	glycolipid transfer protein	109956875	4	Cellular Component:cytoplasm (GO:0005737),Molecular Function:glycolipid transporter activity (GO:0017089),Biological Process:glycolipid transport (GO:0046836),Molecular Function:glycolipid binding (GO:0051861)
XP_020455373.1	glucocorticoid receptor isoform X1	109959948	10	Molecular Function:DNA binding (GO:0003677),Molecular Function:steroid hormone receptor activity (GO:0003707),Molecular Function:glucocorticoid receptor activity (GO:0004883),Molecular Function:steroid binding (GO:0005496),Cellular Component:nucleus (GO:0005634),Molecular Function:zinc ion binding (GO:0008270),Biological Process:glucocorticoid receptor signaling pathway (GO:0042921),Biological Pr…
XP_020477506.1	60S ribosomal protein L35a	109972747	4	Molecular Function:structural constituent of ribosome (GO:0003735),Cellular Component:intracellular (GO:0005622),Cellular Component:ribosome (GO:0005840),Biological Process:translation (GO:0006412)
XP_020459666.1	probable arginine--tRNA ligase%2C mitochondrial isoform X1	109962350	3	Molecular Function:arginine-tRNA ligase activity (GO:0004814),Molecular Function:ATP binding (GO:0005524),Biological Process:arginyl-tRNA aminoacylation (GO:0006420)
XP_020455446.1	uncharacterized protein LOC109959990	109959990	1	Molecular Function:nucleic acid binding (GO:0003676)
XP_020473949.1	cleavage stimulation factor subunit 1	109970610	1	Molecular Function:protein binding (GO:0005515)
XP_020442478.1	4-hydroxy-2-oxoglutarate aldolase%2C mitochondrial	109952000	2	Biological Process:metabolic process (GO:0008152),Molecular Function:lyase activity (GO:0016829)
XP_020462402.1	14-3-3 protein zeta/delta	109963856	1	Molecular Function:protein domain specific binding (GO:0019904)
XP_020445817.1	protein lin-28 homolog A isoform X1	109954669	3	Molecular Function:nucleic acid binding (GO:0003676),Molecular Function:DNA binding (GO:0003677),Molecular Function:zinc ion binding (GO:0008270)
XP_020447445.1	LOW QUALITY PROTEIN: ankyrin repeat domain-containing protein 13D	109955539	1	Molecular Function:protein binding (GO:0005515)
XP_020480594.1	probable ATP-dependent RNA helicase DDX5	109974630	2	Molecular Function:nucleic acid binding (GO:0003676),Molecular Function:ATP binding (GO:0005524)
XP_020465580.1	protein AATF	109965692	1	Cellular Component:nucleus (GO:0005634)
XP_020453345.1	LOW QUALITY PROTEIN: proteasome subunit beta type-2	109958783	3	Molecular Function:threonine-type endopeptidase activity (GO:0004298),Cellular Component:proteasome core complex (GO:0005839),Biological Process:proteolysis involved in cellular protein catabolic process (GO:0051603)
XP_020473263.1	LOW QUALITY PROTEIN: ras-interacting protein 1-like	109970204	1	Biological Process:signal transduction (GO:0007165)
XP_020448150.1	MAP kinase-activated protein kinase 2-like	109955902	3	Molecular Function:protein kinase activity (GO:0004672),Molecular Function:ATP binding (GO:0005524),Biological Process:protein phosphorylation (GO:0006468)
XP_020471875.1	coatomer subunit beta	109969380	5	Molecular Function:structural molecule activity (GO:0005198),Molecular Function:protein binding (GO:0005515),Biological Process:intracellular protein transport (GO:0006886),Biological Process:vesicle-mediated transport (GO:0016192),Cellular Component:membrane coat (GO:0030117)
XP_020467667.1	NADH dehydrogenase [ubiquinone] iron-sulfur protein 7%2C mitochondrial	109966839	2	Molecular Function:iron-sulfur cluster binding (GO:0051536),Biological Process:oxidation-reduction process (GO:0055114)
XP_020459238.1	geranylgeranyl transferase type-2 subunit alpha	109962136	7	Molecular Function:Rab geranylgeranyltransferase activity (GO:0004663),Molecular Function:protein binding (GO:0005515),Cellular Component:Rab-protein geranylgeranyltransferase complex (GO:0005968),Molecular Function:zinc ion binding (GO:0008270),Molecular Function:protein prenyltransferase activity (GO:0008318),Biological Process:protein prenylation (GO:0018342),Biological Process:protein geranyl…
XP_020480861.1	T-complex protein 1 subunit delta	109974802	3	Molecular Function:ATP binding (GO:0005524),Biological Process:protein folding (GO:0006457),Molecular Function:unfolded protein binding (GO:0051082)
XP_020462164.1	ribosomal RNA processing protein 1 homolog B-like	109963748	1	Biological Process:rRNA processing (GO:0006364)
XP_020463018.1	ADP-ribosylation factor 1-like	109964219	3	Molecular Function:GTP binding (GO:0005525),Cellular Component:intracellular (GO:0005622),Biological Process:small GTPase mediated signal transduction (GO:0007264)
XP_020447839.1	junctional adhesion molecule B isoform X1	109955753	1	Molecular Function:protein binding (GO:0005515)
XP_020463173.1	alcohol dehydrogenase class-3	109964312	1	Biological Process:oxidation-reduction process (GO:0055114)
XP_020466408.1	glycerol-3-phosphate dehydrogenase [NAD(+)]%2C cytoplasmic	109966126	7	Molecular Function:glycerol-3-phosphate dehydrogenase [NAD+] activity (GO:0004367),Biological Process:carbohydrate metabolic process (GO:0005975),Biological Process:glycerol-3-phosphate metabolic process (GO:0006072),Cellular Component:glycerol-3-phosphate dehydrogenase complex (GO:0009331),Biological Process:glycerol-3-phosphate catabolic process (GO:0046168),Molecular Function:NAD binding (GO:0…
XP_020443643.1	LOW QUALITY PROTEIN: sodium/potassium-transporting ATPase subunit beta-233-like	109952758	3	Cellular Component:sodium:potassium-exchanging ATPase complex (GO:0005890),Biological Process:potassium ion transport (GO:0006813),Biological Process:sodium ion transport (GO:0006814)
XP_020455810.1	septin-5-like	109960219	1	Molecular Function:GTP binding (GO:0005525)
XP_020470063.1	aldose reductase-like isoform X1	109968263	2	Molecular Function:oxidoreductase activity (GO:0016491),Biological Process:oxidation-reduction process (GO:0055114)
XP_020456996.1	tubulin--tyrosine ligase-like protein 12	109960902	1	Biological Process:cellular protein modification process (GO:0006464)
XP_020444793.1	neprilysin-like	109953669	2	Molecular Function:metalloendopeptidase activity (GO:0004222),Biological Process:proteolysis (GO:0006508)
XP_020474046.1	complement component C8 alpha chain	109970667	3	Molecular Function:protein binding (GO:0005515),Cellular Component:membrane attack complex (GO:0005579),Biological Process:immune response (GO:0006955)
XP_020477652.1	hexosaminidase D	109972834	1	Biological Process:carbohydrate metabolic process (GO:0005975)
XP_020468698.1	heterogeneous nuclear ribonucleoprotein M-like isoform X1	109967465	2	Molecular Function:nucleic acid binding (GO:0003676),Molecular Function:RNA binding (GO:0003723)
XP_020446405.1	protein-L-isoaspartate(D-aspartate) O-methyltransferase-like isoform X1	109955004	2	Molecular Function:protein-L-isoaspartate (D-aspartate) O-methyltransferase activity (GO:0004719),Biological Process:cellular protein modification process (GO:0006464)
XP_020456426.1	tubulin alpha chain-like	109960573	5	Molecular Function:GTPase activity (GO:0003924),Molecular Function:structural constituent of cytoskeleton (GO:0005200),Molecular Function:GTP binding (GO:0005525),Cellular Component:microtubule (GO:0005874),Biological Process:microtubule-based process (GO:0007017)
XP_020469379.1	low choriolytic enzyme-like	109967861	4	Molecular Function:metalloendopeptidase activity (GO:0004222),Biological Process:proteolysis (GO:0006508),Molecular Function:metallopeptidase activity (GO:0008237),Molecular Function:zinc ion binding (GO:0008270)
XP_020465255.1	T-complex protein 1 subunit epsilon	109965526	3	Molecular Function:ATP binding (GO:0005524),Biological Process:protein folding (GO:0006457),Molecular Function:unfolded protein binding (GO:0051082)
XP_020457963.1	cytoplasmic protein NCK1 isoform X1	109961474	1	Molecular Function:protein binding (GO:0005515)
XP_020461513.1	myelin expression factor 2 isoform X1	109963374	1	Molecular Function:nucleic acid binding (GO:0003676)
XP_020458810.1	glutathione S-transferase A4	109961924	3	Molecular Function:glutathione transferase activity (GO:0004364),Molecular Function:protein binding (GO:0005515),Biological Process:metabolic process (GO:0008152)
XP_020450317.1	unconventional myosin-Ib isoform X2	109957072	4	Molecular Function:motor activity (GO:0003774),Molecular Function:protein binding (GO:0005515),Molecular Function:ATP binding (GO:0005524),Cellular Component:myosin complex (GO:0016459)
XP_020452084.1	UDP-glucose:glycoprotein glucosyltransferase 2 isoform X4	109958083	2	Molecular Function:UDP-glucose:glycoprotein glucosyltransferase activity (GO:0003980),Biological Process:protein glycosylation (GO:0006486)
XP_020461580.1	protein-lysine 6-oxidase-like	109963419	2	Molecular Function:copper ion binding (GO:0005507),Biological Process:oxidation-reduction process (GO:0055114)
XP_020466637.1	myosin-9-like isoform X1	109966264	4	Molecular Function:motor activity (GO:0003774),Molecular Function:protein binding (GO:0005515),Molecular Function:ATP binding (GO:0005524),Cellular Component:myosin complex (GO:0016459)
XP_020454954.1	protein phosphatase 1F isoform X1	109959713	3	Molecular Function:catalytic activity (GO:0003824),Molecular Function:protein serine/threonine phosphatase activity (GO:0004722),Biological Process:protein dephosphorylation (GO:0006470)
XP_020452765.1	sphingosine-1-phosphate lyase 1-like	109958455	3	Molecular Function:carboxy-lyase activity (GO:0016831),Biological Process:carboxylic acid metabolic process (GO:0019752),Molecular Function:pyridoxal phosphate binding (GO:0030170)
XP_020447918.1	protein S100-B	109955787	2	Molecular Function:calcium ion binding (GO:0005509),Molecular Function:zinc ion binding (GO:0008270)
XP_020457630.1	NAD-dependent protein deacylase sirtuin-5%2C mitochondrial isoform X1	109961281	1	Molecular Function:NAD+ binding (GO:0070403)
XP_020441261.1	ADP-ribosylation factor GTPase-activating protein 2	109951238	1	Molecular Function:GTPase activator activity (GO:0005096)
XP_020465651.1	ras-related protein Rab-6B isoform X1	109965725	2	Molecular Function:GTP binding (GO:0005525),Biological Process:small GTPase mediated signal transduction (GO:0007264)
XP_020462125.1	thiamin pyrophosphokinase 1 isoform X1	109963719	4	Molecular Function:thiamine diphosphokinase activity (GO:0004788),Molecular Function:ATP binding (GO:0005524),Biological Process:thiamine diphosphate biosynthetic process (GO:0009229),Molecular Function:thiamine binding (GO:0030975)
XP_020449261.1	caveolin-1	109956467	1	Biological Process:caveola assembly (GO:0070836)
XP_020467342.1	exocyst complex component 6 isoform X1	109966663	2	Cellular Component:exocyst (GO:0000145),Biological Process:vesicle docking involved in exocytosis (GO:0006904)
XP_020471898.1	ras-related protein Rab-11B	109969393	2	Molecular Function:GTP binding (GO:0005525),Biological Process:small GTPase mediated signal transduction (GO:0007264)
XP_020472837.1	disco-interacting protein 2 homolog B-A isoform X1	109969946	2	Molecular Function:catalytic activity (GO:0003824),Biological Process:metabolic process (GO:0008152)
XP_020472787.1	aminopeptidase N-like isoform X1	109969906	3	Biological Process:proteolysis (GO:0006508),Molecular Function:metallopeptidase activity (GO:0008237),Molecular Function:zinc ion binding (GO:0008270)
XP_020475807.1	tRNA (cytosine(34)-C(5))-methyltransferase	109971722	2	Molecular Function:methyltransferase activity (GO:0008168),Molecular Function:tRNA (cytosine-5-)-methyltransferase activity (GO:0016428)
XP_020480470.1	LOW QUALITY PROTEIN: mothers against decapentaplegic homolog 4-like	109974571	3	Cellular Component:intracellular (GO:0005622),Cellular Component:transcription factor complex (GO:0005667),Biological Process:transforming growth factor beta receptor signaling pathway (GO:0007179)
XP_020457212.1	probable ATP-dependent RNA helicase DDX43	109961031	3	Molecular Function:nucleic acid binding (GO:0003676),Molecular Function:RNA binding (GO:0003723),Molecular Function:ATP binding (GO:0005524)
XP_020442839.1	bleomycin hydrolase isoform X1	109952217	2	Molecular Function:cysteine-type endopeptidase activity (GO:0004197),Biological Process:proteolysis (GO:0006508)
XP_020468306.1	LOW QUALITY PROTEIN: keratin%2C type II cytoskeletal-like	109967224	3	Molecular Function:structural molecule activity (GO:0005198),Cellular Component:intermediate filament (GO:0005882),Cellular Component:keratin filament (GO:0045095)
XP_020458274.1	liprin-alpha-1-like isoform X1	109961639	1	Molecular Function:protein binding (GO:0005515)
XP_020475748.1	complement C4-A-like	109971691	4	Molecular Function:endopeptidase inhibitor activity (GO:0004866),Molecular Function:protein binding (GO:0005515),Cellular Component:extracellular region (GO:0005576),Cellular Component:extracellular space (GO:0005615)
XP_020473820.1	LOW QUALITY PROTEIN: PCTP-like protein	109970547	1	Molecular Function:lipid binding (GO:0008289)
XP_020470282.1	FERM and PDZ domain-containing protein 3 isoform X1	109968388	2	Molecular Function:protein binding (GO:0005515),Cellular Component:cytoskeleton (GO:0005856)
XP_020477642.1	pleckstrin homology domain-containing family A member 5-like isoform X1	109972826	1	Molecular Function:protein binding (GO:0005515)
XP_020450981.1	complement C5	109957435	4	Molecular Function:endopeptidase inhibitor activity (GO:0004866),Molecular Function:protein binding (GO:0005515),Cellular Component:extracellular region (GO:0005576),Cellular Component:extracellular space (GO:0005615)
XP_020458132.1	LOW QUALITY PROTEIN: ankyrin-1-like	109961565	2	Molecular Function:protein binding (GO:0005515),Biological Process:signal transduction (GO:0007165)
XP_020457369.1	pyridine nucleotide-disulfide oxidoreductase domain-containing protein 2 isoform X1	109961111	2	Molecular Function:oxidoreductase activity (GO:0016491),Biological Process:oxidation-reduction process (GO:0055114)
XP_020465948.1	6-phosphogluconolactonase	109965906	1	Biological Process:carbohydrate metabolic process (GO:0005975)
XP_020471575.1	parvalbumin alpha-like	109969196	1	Molecular Function:calcium ion binding (GO:0005509)
XP_020469611.1	protein lin-52 homolog isoform X1	109967996	2	Biological Process:cell cycle (GO:0007049),Cellular Component:DRM complex (GO:0070176)
XP_020457174.1	beta-2-microglobulin-like	109960993	3	Molecular Function:protein binding (GO:0005515),Biological Process:immune response (GO:0006955),Cellular Component:MHC class I protein complex (GO:0042612)
XP_020471943.1	dedicator of cytokinesis protein 11-like isoform X1	109969417	2	Molecular Function:guanyl-nucleotide exchange factor activity (GO:0005085),Biological Process:small GTPase mediated signal transduction (GO:0007264)
XP_020463075.1	peptidyl-prolyl cis-trans isomerase FKBP10 isoform X1	109964247	1	Molecular Function:calcium ion binding (GO:0005509)
XP_020469870.1	chromobox protein homolog 3-like isoform X1	109968149	1	Cellular Component:nucleus (GO:0005634)
XP_020462896.1	pre-B-cell leukemia transcription factor-interacting protein 1-like isoform X1	109964152	2	Molecular Function:transcription corepressor activity (GO:0003714),Biological Process:cell differentiation (GO:0030154)
XP_020479356.1	collagen alpha-6(IV) chain isoform X1	109973861	2	Molecular Function:extracellular matrix structural constituent (GO:0005201),Cellular Component:collagen trimer (GO:0005581)
XP_020464436.1	1%2C2-dihydroxy-3-keto-5-methylthiopentene dioxygenase	109965048	2	Molecular Function:acireductone dioxygenase [iron(II)-requiring] activity (GO:0010309),Biological Process:oxidation-reduction process (GO:0055114)
XP_020478435.1	actin-related protein 2/3 complex subunit 1A	109973297	5	Molecular Function:protein binding (GO:0005515),Cellular Component:Arp2/3 protein complex (GO:0005885),Cellular Component:actin cytoskeleton (GO:0015629),Biological Process:regulation of actin filament polymerization (GO:0030833),Biological Process:Arp2/3 complex-mediated actin nucleation (GO:0034314)
XP_020465260.1	polypyrimidine tract-binding protein 2 isoform X1	109965530	1	Molecular Function:nucleic acid binding (GO:0003676)
XP_020462072.1	CTP synthase 1 isoform X1	109963688	2	Molecular Function:CTP synthase activity (GO:0003883),Biological Process:pyrimidine nucleotide biosynthetic process (GO:0006221)
XP_020479472.1	20-hydroxyecdysone protein-like	109973920	3	Molecular Function:calcium ion binding (GO:0005509),Biological Process:regulation of cell proliferation (GO:0042127),Molecular Function:calcium-dependent protein binding (GO:0048306)
XP_020457633.1	ankyrin repeat domain-containing protein 49 isoform X1	109961288	1	Molecular Function:protein binding (GO:0005515)
XP_020465491.1	crk-like protein	109965645	1	Molecular Function:protein binding (GO:0005515)
XP_020460149.1	delta-1-pyrroline-5-carboxylate synthase isoform X1	109962616	4	Biological Process:proline biosynthetic process (GO:0006561),Biological Process:metabolic process (GO:0008152),Molecular Function:oxidoreductase activity (GO:0016491),Biological Process:oxidation-reduction process (GO:0055114)
XP_020456197.1	vesicle-associated membrane protein 2-like	109960438	2	Cellular Component:integral component of membrane (GO:0016021),Biological Process:vesicle-mediated transport (GO:0016192)
XP_020453434.1	lethal(2) giant larvae protein homolog 1 isoform X1	109958842	1	Molecular Function:protein binding (GO:0005515)
XP_020460299.1	LOW QUALITY PROTEIN: helicase SRCAP	109962708	2	Molecular Function:DNA binding (GO:0003677),Molecular Function:ATP binding (GO:0005524)
XP_020447490.1	bifunctional 3-phosphoadenosine 5-phosphosulfate synthase 1	109955556	1	Molecular Function:sulfate adenylyltransferase (ATP) activity (GO:0004781)
XP_020461126.1	LOW QUALITY PROTEIN: ubiquitin-like modifier-activating enzyme ATG7	109963128	3	Cellular Component:cytoplasm (GO:0005737),Biological Process:autophagy (GO:0006914),Molecular Function:small protein activating enzyme activity (GO:0008641)
XP_020458706.1	LOW QUALITY PROTEIN: myoferlin-like	109961877	2	Molecular Function:protein binding (GO:0005515),Cellular Component:integral component of membrane (GO:0016021)
XP_020463957.1	tryptase-2-like	109964759	2	Molecular Function:serine-type endopeptidase activity (GO:0004252),Biological Process:proteolysis (GO:0006508)
XP_020469872.1	trafficking protein particle complex subunit 3	109968150	2	Cellular Component:TRAPP complex (GO:0030008),Biological Process:Golgi vesicle transport (GO:0048193)
XP_020465585.1	protein mago nashi homolog	109965695	1	Cellular Component:nucleus (GO:0005634)
XP_020444589.1	uncharacterized protein LOC109953442	109953442	4	Cellular Component:extracellular region (GO:0005576),Biological Process:lipid transport (GO:0006869),Molecular Function:lipid binding (GO:0008289),Biological Process:lipoprotein metabolic process (GO:0042157)
XP_020455027.1	ras-related GTP-binding protein D-like isoform X1	109959759	1	Molecular Function:GTP binding (GO:0005525)
XP_020480910.1	brain-specific angiogenesis inhibitor 1-associated protein 2-like isoform X1	109974841	4	Molecular Function:protein binding (GO:0005515),Biological Process:plasma membrane organization (GO:0007009),Molecular Function:cytoskeletal adaptor activity (GO:0008093),Biological Process:regulation of actin cytoskeleton organization (GO:0032956)
XP_020452894.1	plectin-like	109958524	5	Molecular Function:calcium ion binding (GO:0005509),Molecular Function:protein binding (GO:0005515),Cellular Component:cytoskeleton (GO:0005856),Molecular Function:microtubule binding (GO:0008017),Molecular Function:cytoskeletal protein binding (GO:0008092)
XP_020446549.1	PDZ and LIM domain protein 7 isoform X2	109955073	2	Molecular Function:protein binding (GO:0005515),Molecular Function:zinc ion binding (GO:0008270)
XP_020462611.1	ubiquilin-4	109963980	1	Molecular Function:protein binding (GO:0005515)
XP_020451495.1	NAD-dependent protein deacylase sirtuin-5%2C mitochondrial-like isoform X1	109957715	1	Molecular Function:NAD+ binding (GO:0070403)
XP_020472580.1	disabled homolog 2 isoform X1	109969781	1	Molecular Function:protein binding (GO:0005515)
XP_020458633.1	mitogen-activated protein kinase 12-like	109961826	4	Molecular Function:protein kinase activity (GO:0004672),Molecular Function:MAP kinase activity (GO:0004707),Molecular Function:ATP binding (GO:0005524),Biological Process:protein phosphorylation (GO:0006468)
XP_020445858.1	trypsin-like	109954697	2	Molecular Function:serine-type endopeptidase activity (GO:0004252),Biological Process:proteolysis (GO:0006508)
XP_020472662.1	LOW QUALITY PROTEIN: translocon-associated protein subunit delta	109969825	2	Cellular Component:endoplasmic reticulum (GO:0005783),Cellular Component:integral component of membrane (GO:0016021)
XP_020469453.1	methyl-CpG-binding protein 2	109967905	5	Biological Process:negative regulation of transcription from RNA polymerase II promoter (GO:0000122),Molecular Function:DNA binding (GO:0003677),Cellular Component:nucleus (GO:0005634),Molecular Function:double-stranded methylated DNA binding (GO:0010385),Molecular Function:histone deacetylase binding (GO:0042826)
XP_020471061.1	triosephosphate isomerase	109968857	2	Molecular Function:triose-phosphate isomerase activity (GO:0004807),Biological Process:metabolic process (GO:0008152)
XP_020448481.1	guanine nucleotide-binding protein-like 3	109956039	1	Molecular Function:GTP binding (GO:0005525)
XP_020476810.1	guanine nucleotide-binding protein G(I)/G(S)/G(O) subunit gamma-10	109972360	3	Molecular Function:signal transducer activity (GO:0004871),Cellular Component:heterotrimeric G-protein complex (GO:0005834),Biological Process:G-protein coupled receptor signaling pathway (GO:0007186)
XP_020449022.1	eukaryotic translation initiation factor 4 gamma 2-like	109956345	2	Molecular Function:RNA binding (GO:0003723),Molecular Function:protein binding (GO:0005515)
XP_020468402.1	serine/threonine-protein phosphatase 6 regulatory ankyrin repeat subunit A	109967287	1	Molecular Function:protein binding (GO:0005515)
XP_020458934.1	LOW QUALITY PROTEIN: DNA mismatch repair protein Msh6	109961974	3	Molecular Function:ATP binding (GO:0005524),Biological Process:mismatch repair (GO:0006298),Molecular Function:mismatched DNA binding (GO:0030983)
XP_020464052.1	focal adhesion kinase 1-like isoform X1	109964850	8	Molecular Function:protein kinase activity (GO:0004672),Molecular Function:protein tyrosine kinase activity (GO:0004713),Molecular Function:signal transducer activity (GO:0004871),Molecular Function:ATP binding (GO:0005524),Cellular Component:cytoskeleton (GO:0005856),Cellular Component:focal adhesion (GO:0005925),Biological Process:protein phosphorylation (GO:0006468),Biological Process:signal c…
XP_020455050.1	glutamyl aminopeptidase isoform X1	109959769	5	Biological Process:angiotensin maturation (GO:0002003),Biological Process:proteolysis (GO:0006508),Molecular Function:metallopeptidase activity (GO:0008237),Molecular Function:zinc ion binding (GO:0008270),Molecular Function:metalloaminopeptidase activity (GO:0070006)
XP_020471939.1	fragile X mental retardation syndrome-related protein 1-like isoform X1	109969416	2	Molecular Function:nucleic acid binding (GO:0003676),Molecular Function:RNA binding (GO:0003723)
XP_020444554.1	complement C3-like	109953417	2	Cellular Component:extracellular region (GO:0005576),Cellular Component:extracellular space (GO:0005615)
XP_020466583.1	glyceraldehyde-3-phosphate dehydrogenase	109966231	1	Biological Process:oxidation-reduction process (GO:0055114)
XP_020466986.1	LOW QUALITY PROTEIN: segment polarity protein dishevelled homolog DVL-2	109966475	3	Molecular Function:protein binding (GO:0005515),Biological Process:Wnt signaling pathway (GO:0016055),Biological Process:intracellular signal transduction (GO:0035556)
XP_020475904.1	U2 small nuclear ribonucleoprotein B	109971778	1	Molecular Function:nucleic acid binding (GO:0003676)
XP_020448321.1	gamma-glutamyltransferase 7-like isoform X1	109955976	2	Molecular Function:gamma-glutamyltransferase activity (GO:0003840),Biological Process:glutathione metabolic process (GO:0006749)
XP_020463091.1	probable ATP-dependent RNA helicase DHX58	109964256	3	Molecular Function:DNA binding (GO:0003677),Molecular Function:ATP binding (GO:0005524),Molecular Function:hydrolase activity (GO:0016787)
XP_020463412.1	actin-related protein 2/3 complex subunit 4	109964457	4	Cellular Component:Arp2/3 protein complex (GO:0005885),Cellular Component:actin cytoskeleton (GO:0015629),Biological Process:actin filament polymerization (GO:0030041),Biological Process:Arp2/3 complex-mediated actin nucleation (GO:0034314)
XP_020456479.1	pantothenate kinase 4	109960584	3	Molecular Function:pantothenate kinase activity (GO:0004594),Molecular Function:ATP binding (GO:0005524),Biological Process:coenzyme A biosynthetic process (GO:0015937)
XP_020444478.1	serine/arginine-rich splicing factor 2-like isoform X1	109953359	1	Molecular Function:nucleic acid binding (GO:0003676)
XP_020471869.1	calponin-2	109969376	5	Molecular Function:actin binding (GO:0003779),Molecular Function:protein binding (GO:0005515),Cellular Component:cytoskeleton (GO:0005856),Biological Process:cytoskeleton organization (GO:0007010),Biological Process:actomyosin structure organization (GO:0031032)
XP_020448479.1	glutaredoxin-1	109956037	3	Molecular Function:electron carrier activity (GO:0009055),Molecular Function:protein disulfide oxidoreductase activity (GO:0015035),Biological Process:cell redox homeostasis (GO:0045454)
XP_020460601.1	isoleucine--tRNA ligase%2C cytoplasmic	109962802	7	Molecular Function:nucleotide binding (GO:0000166),Molecular Function:aminoacyl-tRNA ligase activity (GO:0004812),Molecular Function:isoleucine-tRNA ligase activity (GO:0004822),Molecular Function:ATP binding (GO:0005524),Cellular Component:cytoplasm (GO:0005737),Biological Process:tRNA aminoacylation for protein translation (GO:0006418),Biological Process:isoleucyl-tRNA aminoacylation (GO:000642…
XP_020478792.1	heme oxygenase-like	109973494	3	Molecular Function:heme oxygenase (decyclizing) activity (GO:0004392),Biological Process:heme oxidation (GO:0006788),Biological Process:oxidation-reduction process (GO:0055114)
XP_020448954.1	low-density lipoprotein receptor-related protein 1-like	109956302	2	Molecular Function:calcium ion binding (GO:0005509),Molecular Function:protein binding (GO:0005515)
XP_020456708.1	peptidyl-glycine alpha-amidating monooxygenase isoform X1	109960744	7	Molecular Function:catalytic activity (GO:0003824),Molecular Function:monooxygenase activity (GO:0004497),Molecular Function:copper ion binding (GO:0005507),Molecular Function:protein binding (GO:0005515),Biological Process:peptide metabolic process (GO:0006518),Cellular Component:membrane (GO:0016020),Biological Process:oxidation-reduction process (GO:0055114)
XP_020476193.1	WW domain-binding protein 4	109971962	4	Molecular Function:nucleic acid binding (GO:0003676),Molecular Function:protein binding (GO:0005515),Cellular Component:nucleus (GO:0005634),Molecular Function:zinc ion binding (GO:0008270)
XP_020463654.1	trifunctional enzyme subunit alpha%2C mitochondrial	109964597	6	Molecular Function:catalytic activity (GO:0003824),Molecular Function:3-hydroxyacyl-CoA dehydrogenase activity (GO:0003857),Biological Process:fatty acid metabolic process (GO:0006631),Biological Process:metabolic process (GO:0008152),Molecular Function:oxidoreductase activity (GO:0016491),Biological Process:oxidation-reduction process (GO:0055114)
XP_020460338.1	LOW QUALITY PROTEIN: nuclear protein localization protein 4 homolog	109962726	1	Molecular Function:zinc ion binding (GO:0008270)
XP_020451903.1	keratin%2C type I cytoskeletal 50 kDa-like isoform X1	109957975	2	Molecular Function:structural molecule activity (GO:0005198),Cellular Component:intermediate filament (GO:0005882)
XP_020452999.1	ribonucleoside-diphosphate reductase subunit M2 B	109958595	1	Biological Process:oxidation-reduction process (GO:0055114)
XP_020441581.1	cathepsin L1-like isoform X1	109951423	2	Biological Process:proteolysis (GO:0006508),Molecular Function:cysteine-type peptidase activity (GO:0008234)
XP_020458195.1	U4/U6.U5 tri-snRNP-associated protein 2	109961597	5	Biological Process:spliceosomal complex assembly (GO:0000245),Biological Process:mRNA processing (GO:0006397),Molecular Function:zinc ion binding (GO:0008270),Biological Process:protein deubiquitination (GO:0016579),Molecular Function:thiol-dependent ubiquitinyl hydrolase activity (GO:0036459)
XP_020471894.1	guanine nucleotide-binding protein G(I)/G(S)/G(O) subunit gamma-12	109969391	3	Molecular Function:signal transducer activity (GO:0004871),Cellular Component:heterotrimeric G-protein complex (GO:0005834),Biological Process:G-protein coupled receptor signaling pathway (GO:0007186)
XP_020448820.1	cyclin-dependent kinase 2	109956212	3	Molecular Function:protein kinase activity (GO:0004672),Molecular Function:ATP binding (GO:0005524),Biological Process:protein phosphorylation (GO:0006468)
XP_020454149.1	3-methyl-2-oxobutanoate dehydrogenase [lipoamide] kinase%2C mitochondrial	109959266	1	Biological Process:phosphorylation (GO:0016310)
XP_020468914.1	phosphoribosyl pyrophosphate synthase-associated protein 2 isoform X1	109967585	3	Molecular Function:magnesium ion binding (GO:0000287),Molecular Function:ribose phosphate diphosphokinase activity (GO:0004749),Biological Process:nucleotide biosynthetic process (GO:0009165)
XP_020441428.1	protein RUFY3 isoform X1	109951323	1	Molecular Function:metal ion binding (GO:0046872)
XP_020479785.1	cytochrome c oxidase subunit 5A%2C mitochondrial-like	109974104	2	Molecular Function:cytochrome-c oxidase activity (GO:0004129),Cellular Component:mitochondrial inner membrane (GO:0005743)
XP_020450466.1	ras-related protein Ral-B	109957153	7	Molecular Function:GTPase activity (GO:0003924),Molecular Function:GTP binding (GO:0005525),Cellular Component:plasma membrane (GO:0005886),Biological Process:signal transduction (GO:0007165),Biological Process:small GTPase mediated signal transduction (GO:0007264),Biological Process:Ras protein signal transduction (GO:0007265),Cellular Component:membrane (GO:0016020)
XP_020463937.1	eukaryotic peptide chain release factor GTP-binding subunit ERF3A-like	109964747	2	Molecular Function:GTPase activity (GO:0003924),Molecular Function:GTP binding (GO:0005525)
XP_020448149.1	protein-glutamine gamma-glutamyltransferase 2-like	109955901	2	Molecular Function:protein-glutamine gamma-glutamyltransferase activity (GO:0003810),Biological Process:peptide cross-linking (GO:0018149)
XP_020464945.1	collagen alpha-2(IV) chain-like	109965356	2	Molecular Function:extracellular matrix structural constituent (GO:0005201),Cellular Component:collagen trimer (GO:0005581)
XP_020453131.1	ATPase inhibitor%2C mitochondrial	109958642	3	Cellular Component:mitochondrion (GO:0005739),Biological Process:negative regulation of ATPase activity (GO:0032780),Molecular Function:ATPase inhibitor activity (GO:0042030)
XP_020468229.1	guanine nucleotide-binding protein G(i) subunit alpha-1-like	109967176	7	Molecular Function:GTPase activity (GO:0003924),Molecular Function:signal transducer activity (GO:0004871),Molecular Function:GTP binding (GO:0005525),Biological Process:G-protein coupled receptor signaling pathway (GO:0007186),Biological Process:adenylate cyclase-modulating G-protein coupled receptor signaling pathway (GO:0007188),Molecular Function:guanyl nucleotide binding (GO:0019001),Molecul…
XP_020445903.1	LOW QUALITY PROTEIN: uncharacterized protein LOC109954724	109954724	1	Molecular Function:protein binding (GO:0005515)
XP_020452866.1	proteasome subunit alpha type-2	109958508	5	Molecular Function:endopeptidase activity (GO:0004175),Molecular Function:threonine-type endopeptidase activity (GO:0004298),Cellular Component:proteasome core complex (GO:0005839),Biological Process:ubiquitin-dependent protein catabolic process (GO:0006511),Biological Process:proteolysis involved in cellular protein catabolic process (GO:0051603)
XP_020471255.1	LOW QUALITY PROTEIN: ATP-dependent RNA helicase DHX36	109968984	3	Molecular Function:nucleic acid binding (GO:0003676),Molecular Function:helicase activity (GO:0004386),Molecular Function:ATP binding (GO:0005524)
XP_020480387.1	alpha-1-syntrophin	109974492	2	Molecular Function:structural molecule activity (GO:0005198),Molecular Function:protein binding (GO:0005515)
XP_020443978.1	caldesmon%2C smooth muscle-like	109952988	4	Molecular Function:actin binding (GO:0003779),Molecular Function:calmodulin binding (GO:0005516),Biological Process:muscle contraction (GO:0006936),Molecular Function:myosin binding (GO:0017022)
XP_020459634.1	sodium/potassium/calcium exchanger 4	109962338	5	Cellular Component:integral component of plasma membrane (GO:0005887),Biological Process:ion transport (GO:0006811),potassium:sodium antiporter activity (GO:0008273),Cellular Component:integral component of membrane (GO:0016021),Biological Process:transmembrane transport (GO:0055085)
XP_020479308.1	translocation protein SEC63 homolog isoform X1	109973826	1	Molecular Function:protein transporter activity (GO:0008565)
XP_020453700.1	mitochondrial import receptor subunit TOM6 homolog	109959007	1	Cellular Component:mitochondrial outer membrane translocase complex (GO:0005742)
XP_020466120.1	hepatocyte growth factor-regulated tyrosine kinase substrate isoform X1	109965973	2	Biological Process:intracellular protein transport (GO:0006886),Molecular Function:metal ion binding (GO:0046872)
XP_020442958.1	malate dehydrogenase%2C cytoplasmic	109952294	4	Biological Process:malate metabolic process (GO:0006108),Molecular Function:oxidoreductase activity (GO:0016491),Molecular Function:malate dehydrogenase activity (GO:0016615),Biological Process:oxidation-reduction process (GO:0055114)
XP_020457078.1	eukaryotic translation initiation factor 3 subunit A	109960933	1	Molecular Function:protein binding (GO:0005515)
XP_020451732.1	LOW QUALITY PROTEIN: huntingtin	109957861	2	Cellular Component:nucleus (GO:0005634),Cellular Component:cytoplasm (GO:0005737)
XP_020478631.1	serine/arginine-rich splicing factor 5	109973414	1	Molecular Function:nucleic acid binding (GO:0003676)
XP_020450399.1	interferon-induced helicase C domain-containing protein 1	109957114	3	Molecular Function:DNA binding (GO:0003677),Molecular Function:ATP binding (GO:0005524),Molecular Function:hydrolase activity (GO:0016787)
XP_020462843.1	26S proteasome non-ATPase regulatory subunit 4-like	109964116	1	Biological Process:ubiquitin-dependent protein catabolic process (GO:0006511)
XP_020469044.1	tRNA selenocysteine 1-associated protein 1-like	109967652	1	Molecular Function:nucleic acid binding (GO:0003676)
XP_020473845.1	CAD protein	109970556	9	Molecular Function:aspartate carbamoyltransferase activity (GO:0004070),Molecular Function:ATP binding (GO:0005524),Biological Process:'de novo' pyrimidine nucleobase biosynthetic process (GO:0006207),Biological Process:cellular amino acid metabolic process (GO:0006520),Biological Process:nitrogen compound metabolic process (GO:0006807),Molecular Function:amino acid binding (GO:0016597),Molecular…
XP_020449848.1	D-tyrosyl-tRNA(Tyr) deacylase 1	109956824	2	Cellular Component:cytoplasm (GO:0005737),Biological Process:D-amino acid catabolic process (GO:0019478)
XP_020478830.1	N-acetylmuramoyl-L-alanine amidase-like	109973515	3	Molecular Function:zinc ion binding (GO:0008270),Molecular Function:N-acetylmuramoyl-L-alanine amidase activity (GO:0008745),Biological Process:peptidoglycan catabolic process (GO:0009253)
XP_020449686.1	WD40 repeat-containing protein SMU1	109956701	1	Molecular Function:protein binding (GO:0005515)
XP_020443621.1	E3 ubiquitin-protein ligase TRIM39-like	109952742	3	Molecular Function:protein binding (GO:0005515),Cellular Component:intracellular (GO:0005622),Molecular Function:zinc ion binding (GO:0008270)
XP_020467465.1	LOW QUALITY PROTEIN: G patch domain and KOW motifs-containing protein-like	109966724	1	Molecular Function:nucleic acid binding (GO:0003676)
XP_020470342.1	putative RNA-binding protein 15	109968418	1	Molecular Function:nucleic acid binding (GO:0003676)
XP_020456000.1	sodium channel subunit beta-4	109960329	2	Molecular Function:protein binding (GO:0005515),Cellular Component:membrane (GO:0016020)
XP_020481185.1	ATP synthase mitochondrial F1 complex assembly factor 1	109975019	2	Cellular Component:mitochondrion (GO:0005739),Biological Process:protein complex assembly (GO:0006461)
XP_020450569.1	SH3 domain and tetratricopeptide repeat-containing protein 1 isoform X1	109957212	1	Molecular Function:protein binding (GO:0005515)
XP_020478781.1	target of Myb protein 1-like isoform X1	109973487	2	Cellular Component:intracellular (GO:0005622),Biological Process:intracellular protein transport (GO:0006886)
XP_020462558.1	adenylyl cyclase-associated protein 2	109963949	2	Molecular Function:actin binding (GO:0003779),Biological Process:cytoskeleton organization (GO:0007010)
XP_020479721.1	LOW QUALITY PROTEIN: uncharacterized protein LOC109974058	109974058	5	Molecular Function:cysteine-type endopeptidase activity (GO:0004197),Molecular Function:protein binding (GO:0005515),Biological Process:proteolysis (GO:0006508),Molecular Function:cysteine-type peptidase activity (GO:0008234),Biological Process:regulation of apoptotic process (GO:0042981)
XP_020470100.1	LIM and senescent cell antigen-like-containing domain protein 1 isoform X1	109968284	1	Molecular Function:zinc ion binding (GO:0008270)
XP_020472259.1	synaptosomal-associated protein 23 isoform X1	109969602	1	Molecular Function:protein binding (GO:0005515)
XP_020440996.1	eukaryotic translation initiation factor 5A-1-like isoform X1	109951065	6	Molecular Function:RNA binding (GO:0003723),Molecular Function:translation elongation factor activity (GO:0003746),Biological Process:translational frameshifting (GO:0006452),Molecular Function:ribosome binding (GO:0043022),Biological Process:positive regulation of translational elongation (GO:0045901),Biological Process:positive regulation of translational termination (GO:0045905)
XP_020474853.1	RNA polymerase II-associated protein 3 isoform X1	109971133	1	Molecular Function:protein binding (GO:0005515)
XP_020449180.1	nucleobindin-2 isoform X1	109956421	1	Molecular Function:calcium ion binding (GO:0005509)
XP_020468092.1	selenide%2C water dikinase 1	109967084	1	Molecular Function:ATP binding (GO:0005524)
XP_020453494.1	mitogen-activated protein kinase 1-like	109958888	4	Molecular Function:protein kinase activity (GO:0004672),Molecular Function:MAP kinase activity (GO:0004707),Molecular Function:ATP binding (GO:0005524),Biological Process:protein phosphorylation (GO:0006468)
XP_020442611.1	40S ribosomal protein S7	109952089	4	Molecular Function:structural constituent of ribosome (GO:0003735),Cellular Component:intracellular (GO:0005622),Cellular Component:ribosome (GO:0005840),Biological Process:translation (GO:0006412)
XP_020473257.1	beta-2-glycoprotein 1-like	109970200	2	Cellular Component:extracellular region (GO:0005576),Molecular Function:peptidase inhibitor activity (GO:0030414)
XP_020465085.1	GA-binding protein alpha chain	109965422	2	Cellular Component:nucleus (GO:0005634),Molecular Function:sequence-specific DNA binding (GO:0043565)
XP_020469228.1	collagen type IV alpha-3-binding protein-like isoform X1	109967765	1	Molecular Function:lipid binding (GO:0008289)
XP_020474899.1	growth/differentiation factor 9	109971157	1	Molecular Function:growth factor activity (GO:0008083)
XP_020461045.1	nucleobindin-2-like isoform X1	109963106	1	Molecular Function:calcium ion binding (GO:0005509)
XP_020461063.1	cytochrome c oxidase subunit 6A%2C mitochondrial-like	109963118	3	Molecular Function:cytochrome-c oxidase activity (GO:0004129),Cellular Component:mitochondrial inner membrane (GO:0005743),Cellular Component:mitochondrial respiratory chain complex IV (GO:0005751)
XP_020465442.1	patatin-like phospholipase domain-containing protein 7 isoform X1	109965623	1	Biological Process:lipid metabolic process (GO:0006629)
XP_020452676.1	dynactin subunit 6	109958411	1	Cellular Component:dynactin complex (GO:0005869)
XP_020472951.1	LOW QUALITY PROTEIN: protein-tyrosine kinase 2-beta-like	109970009	18	Biological Process:regulation of leukocyte chemotaxis (GO:0002688),Molecular Function:protein kinase activity (GO:0004672),Molecular Function:protein tyrosine kinase activity (GO:0004713),Molecular Function:non-membrane spanning protein tyrosine kinase activity (GO:0004715),Molecular Function:signal transducer activity (GO:0004871),Molecular Function:ATP binding (GO:0005524),Cellular Component:cy…
XP_020447165.1	LOW QUALITY PROTEIN: epidermal growth factor receptor-like	109955384	7	Molecular Function:protein kinase activity (GO:0004672),Molecular Function:protein tyrosine kinase activity (GO:0004713),Molecular Function:transmembrane receptor protein tyrosine kinase activity (GO:0004714),Molecular Function:ATP binding (GO:0005524),Biological Process:protein phosphorylation (GO:0006468),Biological Process:transmembrane receptor protein tyrosine kinase signaling pathway (GO:00…
XP_020457574.1	glutaredoxin 2	109961240	3	Molecular Function:electron carrier activity (GO:0009055),Molecular Function:protein disulfide oxidoreductase activity (GO:0015035),Biological Process:cell redox homeostasis (GO:0045454)
XP_020444106.1	NF-X1-type zinc finger protein NFXL1	109953077	3	Molecular Function:protein binding (GO:0005515),Cellular Component:nucleus (GO:0005634),Molecular Function:zinc ion binding (GO:0008270)
XP_020449783.1	cytoplasmic polyadenylation element-binding protein 4-like	109956779	1	Molecular Function:nucleic acid binding (GO:0003676)
XP_020475124.1	5-nucleotidase	109971316	2	Biological Process:nucleotide catabolic process (GO:0009166),Molecular Function:hydrolase activity (GO:0016787)
XP_020461789.1	rab11 family-interacting protein 3 isoform X1	109963540	6	Biological Process:cytokinesis (GO:0000910),Molecular Function:calcium ion binding (GO:0005509),Biological Process:vesicle-mediated transport (GO:0016192),Molecular Function:Rab GTPase binding (GO:0017137),Molecular Function:ADP-ribosylation factor binding (GO:0030306),Biological Process:endocytic recycling (GO:0032456)
XP_020459359.1	beta-soluble NSF attachment protein-like isoform X1	109962206	1	Biological Process:intracellular protein transport (GO:0006886)
XP_020470313.1	ribose-phosphate pyrophosphokinase 1 isoform X1	109968405	3	Molecular Function:magnesium ion binding (GO:0000287),Molecular Function:ribose phosphate diphosphokinase activity (GO:0004749),Biological Process:nucleotide biosynthetic process (GO:0009165)
XP_020449594.1	LOW QUALITY PROTEIN: tetraspanin-3-like	109956642	1	Cellular Component:integral component of membrane (GO:0016021)
XP_020473183.1	CD2-associated protein isoform X1	109970151	1	Molecular Function:protein binding (GO:0005515)
XP_020463361.1	RNA-binding protein 26 isoform X1	109964404	3	Molecular Function:nucleic acid binding (GO:0003676),Biological Process:mRNA processing (GO:0006397),Molecular Function:metal ion binding (GO:0046872)
XP_020442944.1	UTP--glucose-1-phosphate uridylyltransferase-like	109952289	2	Biological Process:metabolic process (GO:0008152),Molecular Function:uridylyltransferase activity (GO:0070569)
XP_020455280.1	ADP-ribosylation factor GTPase-activating protein 3	109959890	1	Molecular Function:GTPase activator activity (GO:0005096)
XP_020458390.1	dedicator of cytokinesis protein 7 isoform X3	109961708	2	Molecular Function:guanyl-nucleotide exchange factor activity (GO:0005085),Biological Process:small GTPase mediated signal transduction (GO:0007264)
XP_020465752.1	gelsolin-like	109965779	1	Molecular Function:actin binding (GO:0003779)
XP_020444485.1	ubiquitin-protein ligase E3A	109953363	1	Molecular Function:ubiquitin-protein transferase activity (GO:0004842)
XP_020464609.1	40S ribosomal protein S20	109965153	3	Molecular Function:structural constituent of ribosome (GO:0003735),Cellular Component:ribosome (GO:0005840),Biological Process:translation (GO:0006412)
XP_020470259.1	UDP-N-acetylglucosamine--peptide N-acetylglucosaminyltransferase 110 kDa subunit isoform X1	109968379	1	Molecular Function:protein binding (GO:0005515)
XP_020465538.1	sorting nexin-18-like	109965671	2	Molecular Function:protein binding (GO:0005515),Molecular Function:phosphatidylinositol binding (GO:0035091)
XP_020461553.1	7-dehydrocholesterol reductase isoform X1	109963393	1	Cellular Component:membrane (GO:0016020)
XP_020456720.1	interleukin-6 receptor subunit beta	109960748	1	Molecular Function:protein binding (GO:0005515)
XP_020443918.1	calretinin-like	109952934	1	Molecular Function:calcium ion binding (GO:0005509)
XP_020459708.1	serine/arginine-rich splicing factor 5-like isoform X1	109962375	1	Molecular Function:nucleic acid binding (GO:0003676)
XP_020471475.1	choline dehydrogenase%2C mitochondrial	109969133	2	Molecular Function:flavin adenine dinucleotide binding (GO:0050660),Biological Process:oxidation-reduction process (GO:0055114)
XP_020450517.1	eukaryotic initiation factor 4A-I-like	109957192	2	Molecular Function:nucleic acid binding (GO:0003676),Molecular Function:ATP binding (GO:0005524)
XP_020451244.1	PDZ domain-containing protein 11 isoform X1	109957598	1	Molecular Function:protein binding (GO:0005515)
XP_020449030.1	dynactin subunit 4 isoform X1	109956351	1	Cellular Component:dynactin complex (GO:0005869)
XP_020480103.1	protein starmaker-like isoform X1	109974309	1	Molecular Function:protein binding (GO:0005515)
XP_020473224.1	ADAMTS-like protein 4 isoform X1	109970177	3	Molecular Function:metalloendopeptidase activity (GO:0004222),Molecular Function:peptidase activity (GO:0008233),Cellular Component:extracellular matrix (GO:0031012)
XP_020480269.1	prostaglandin reductase 1	109974424	2	Molecular Function:oxidoreductase activity (GO:0016491),Biological Process:oxidation-reduction process (GO:0055114)
XP_020481229.1	neutrophil cytosol factor 1	109975053	4	Molecular Function:protein binding (GO:0005515),Cellular Component:cytoplasm (GO:0005737),Molecular Function:superoxide-generating NADPH oxidase activity (GO:0016175),Molecular Function:phosphatidylinositol binding (GO:0035091)
XP_020457564.1	1-phosphatidylinositol 4%2C5-bisphosphate phosphodiesterase gamma-1-like isoform X1	109961232	6	Molecular Function:phosphatidylinositol phospholipase C activity (GO:0004435),Molecular Function:calcium ion binding (GO:0005509),Molecular Function:protein binding (GO:0005515),Biological Process:lipid metabolic process (GO:0006629),Biological Process:signal transduction (GO:0007165),Biological Process:intracellular signal transduction (GO:0035556)
XP_020480701.1	LOW QUALITY PROTEIN: large proline-rich protein BAG6	109974706	1	Molecular Function:protein binding (GO:0005515)
XP_020455579.1	brefeldin A-inhibited guanine nucleotide-exchange protein 1 isoform X1	109960076	2	Molecular Function:ARF guanyl-nucleotide exchange factor activity (GO:0005086),Biological Process:regulation of ARF protein signal transduction (GO:0032012)
XP_020455586.1	COP9 signalosome complex subunit 5	109960078	1	Molecular Function:protein binding (GO:0005515)
XP_020471362.1	SRA stem-loop-interacting RNA-binding protein%2C mitochondrial-like isoform X2	109969051	1	Molecular Function:nucleic acid binding (GO:0003676)
XP_020475714.1	structural maintenance of chromosomes protein 5	109971662	4	Biological Process:double-strand break repair via homologous recombination (GO:0000724),Biological Process:DNA repair (GO:0006281),Biological Process:sister chromatid cohesion (GO:0007062),Cellular Component:Smc5-Smc6 complex (GO:0030915)
XP_020474218.1	early endosome antigen 1 isoform X1	109970769	1	Molecular Function:metal ion binding (GO:0046872)
XP_020478351.1	mucin-17-like isoform X1	109973259	2	Molecular Function:Rho guanyl-nucleotide exchange factor activity (GO:0005089),Biological Process:regulation of Rho protein signal transduction (GO:0035023)
XP_020472423.1	guanine nucleotide-binding protein G(i) subunit alpha-1	109969698	7	Molecular Function:GTPase activity (GO:0003924),Molecular Function:signal transducer activity (GO:0004871),Molecular Function:GTP binding (GO:0005525),Biological Process:G-protein coupled receptor signaling pathway (GO:0007186),Biological Process:adenylate cyclase-modulating G-protein coupled receptor signaling pathway (GO:0007188),Molecular Function:guanyl nucleotide binding (GO:0019001),Molecul…
XP_020446512.1	CAAX prenyl protease 1 homolog	109955055	4	Molecular Function:metalloendopeptidase activity (GO:0004222),Biological Process:proteolysis (GO:0006508),Molecular Function:peptidase activity (GO:0008233),Biological Process:CAAX-box protein processing (GO:0071586)
XP_020448500.1	inositol polyphosphate 1-phosphatase	109956047	1	Biological Process:phosphatidylinositol phosphorylation (GO:0046854)
XP_020448716.1	SRSF protein kinase 1-like isoform X1	109956158	3	Molecular Function:protein kinase activity (GO:0004672),Molecular Function:ATP binding (GO:0005524),Biological Process:protein phosphorylation (GO:0006468)
XP_020477708.1	52 kDa repressor of the inhibitor of the protein kinase-like isoform X1	109972856	1	Molecular Function:nucleic acid binding (GO:0003676)
XP_020455423.1	septin-8-A isoform X1	109959969	1	Molecular Function:GTP binding (GO:0005525)
XP_020459195.1	sec1 family domain-containing protein 2	109962116	2	Biological Process:vesicle docking involved in exocytosis (GO:0006904),Biological Process:vesicle-mediated transport (GO:0016192)
XP_020481061.1	E3 ubiquitin/ISG15 ligase TRIM25-like	109974932	4	Molecular Function:protein binding (GO:0005515),Cellular Component:intracellular (GO:0005622),Molecular Function:zinc ion binding (GO:0008270),Molecular Function:metal ion binding (GO:0046872)
XP_020457473.1	copper homeostasis protein cutC homolog	109961164	2	Molecular Function:copper ion binding (GO:0005507),Biological Process:copper ion homeostasis (GO:0055070)
XP_020478568.1	thioredoxin-related transmembrane protein 1	109973377	1	Biological Process:cell redox homeostasis (GO:0045454)
XP_020457454.1	malate dehydrogenase%2C cytoplasmic-like	109961149	4	Biological Process:malate metabolic process (GO:0006108),Molecular Function:oxidoreductase activity (GO:0016491),Molecular Function:malate dehydrogenase activity (GO:0016615),Biological Process:oxidation-reduction process (GO:0055114)
XP_020459714.1	LOW QUALITY PROTEIN: zinc transporter 1	109962380	4	Biological Process:cation transport (GO:0006812),Molecular Function:cation transmembrane transporter activity (GO:0008324),Cellular Component:integral component of membrane (GO:0016021),Biological Process:transmembrane transport (GO:0055085)
XP_020470524.1	RNA polymerase II-associated factor 1 homolog isoform X1	109968537	3	Biological Process:transcription elongation from RNA polymerase II promoter (GO:0006368),Biological Process:histone modification (GO:0016570),Cellular Component:Cdc73/Paf1 complex (GO:0016593)
XP_020452369.1	di-N-acetylchitobiase isoform X1	109958216	3	Molecular Function:chitinase activity (GO:0004568),Biological Process:carbohydrate metabolic process (GO:0005975),Biological Process:chitin catabolic process (GO:0006032)
XP_020444200.1	beta-centractin	109953135	1	Cellular Component:dynactin complex (GO:0005869)
XP_020467641.1	pterin-4-alpha-carbinolamine dehydratase 2	109966821	2	Biological Process:tetrahydrobiopterin biosynthetic process (GO:0006729),Molecular Function:4-alpha-hydroxytetrahydrobiopterin dehydratase activity (GO:0008124)
XP_020449224.1	dihydrolipoyl dehydrogenase%2C mitochondrial	109956444	3	Molecular Function:oxidoreductase activity (GO:0016491),Biological Process:cell redox homeostasis (GO:0045454),Biological Process:oxidation-reduction process (GO:0055114)
XP_020458005.1	smoothelin isoform X1	109961504	1	Molecular Function:protein binding (GO:0005515)
XP_020474158.1	vesicle-associated membrane protein-associated protein B/C	109970707	4	Cellular Component:endoplasmic reticulum membrane (GO:0005789),Cellular Component:Golgi apparatus (GO:0005794),Biological Process:cellular calcium ion homeostasis (GO:0006874),Biological Process:endoplasmic reticulum unfolded protein response (GO:0030968)
XP_020466381.1	glycine cleavage system H protein%2C mitochondrial-like	109966110	2	Cellular Component:glycine cleavage complex (GO:0005960),Biological Process:glycine decarboxylation via glycine cleavage system (GO:0019464)
XP_020471327.1	cleavage stimulation factor subunit 3	109969033	3	Cellular Component:nucleus (GO:0005634),Biological Process:RNA processing (GO:0006396),Biological Process:mRNA processing (GO:0006397)
XP_020458529.1	occludin-like	109961761	4	Cellular Component:bicellular tight junction (GO:0005923),Cellular Component:membrane (GO:0016020),Cellular Component:integral component of membrane (GO:0016021),Biological Process:bicellular tight junction assembly (GO:0070830)
XP_020447793.1	rho GTPase-activating protein 6-like	109955722	4	Molecular Function:GTPase activator activity (GO:0005096),Biological Process:actin filament organization (GO:0007015),Biological Process:signal transduction (GO:0007165),Biological Process:regulation of GTPase activity (GO:0043087)
XP_020450140.1	chymotrypsin-like elastase family member 2A	109956964	2	Molecular Function:serine-type endopeptidase activity (GO:0004252),Biological Process:proteolysis (GO:0006508)
XP_020446150.1	dedicator of cytokinesis protein 5	109954861	3	Molecular Function:guanyl-nucleotide exchange factor activity (GO:0005085),Molecular Function:protein binding (GO:0005515),Biological Process:small GTPase mediated signal transduction (GO:0007264)
XP_020453969.1	neural cell adhesion molecule 1-like isoform X3	109959159	3	Molecular Function:protein binding (GO:0005515),Biological Process:cell adhesion (GO:0007155),Cellular Component:membrane (GO:0016020)
XP_020451022.1	stimulator of interferon genes protein	109957474	2	Biological Process:activation of innate immune response (GO:0002218),Biological Process:positive regulation of type I interferon production (GO:0032481)
XP_020443443.1	pumilio homolog 2	109952617	1	Molecular Function:RNA binding (GO:0003723)
XP_020466266.1	glucose-6-phosphate 1-dehydrogenase isoform X1	109966044	4	Molecular Function:glucose-6-phosphate dehydrogenase activity (GO:0004345),Biological Process:glucose metabolic process (GO:0006006),Molecular Function:NADP binding (GO:0050661),Biological Process:oxidation-reduction process (GO:0055114)
XP_020443319.1	nuclear receptor-interacting protein 2	109952532	2	Molecular Function:aspartic-type endopeptidase activity (GO:0004190),Biological Process:proteolysis (GO:0006508)
XP_020445604.1	LOW QUALITY PROTEIN: proteasome subunit beta type-1	109954544	3	Molecular Function:threonine-type endopeptidase activity (GO:0004298),Cellular Component:proteasome core complex (GO:0005839),Biological Process:proteolysis involved in cellular protein catabolic process (GO:0051603)
XP_020445852.1	hormone-sensitive lipase isoform X1	109954692	5	Biological Process:metabolic process (GO:0008152),Biological Process:cholesterol metabolic process (GO:0008203),Biological Process:lipid catabolic process (GO:0016042),Molecular Function:lipase activity (GO:0016298),Molecular Function:hydrolase activity (GO:0016787)
XP_020457554.1	mitochondrial ribosome-associated GTPase 1	109961224	1	Molecular Function:GTP binding (GO:0005525)
XP_020476841.1	1-acyl-sn-glycerol-3-phosphate acyltransferase gamma-like	109972375	1	Biological Process:metabolic process (GO:0008152)
XP_020458039.1	abl interactor 1-like isoform X1	109961518	4	Molecular Function:protein binding (GO:0005515),Cellular Component:cytoplasm (GO:0005737),Biological Process:actin polymerization or depolymerization (GO:0008154),Molecular Function:protein tyrosine kinase activator activity (GO:0030296)
XP_020467076.1	LOW QUALITY PROTEIN: multiple PDZ domain protein	109966530	1	Molecular Function:protein binding (GO:0005515)
XP_020469670.1	LOW QUALITY PROTEIN: ubiquitin carboxyl-terminal hydrolase 40-like	109968028	2	Biological Process:protein deubiquitination (GO:0016579),Molecular Function:thiol-dependent ubiquitinyl hydrolase activity (GO:0036459)
XP_020450985.1	LOW QUALITY PROTEIN: poly [ADP-ribose] polymerase 14-like	109957438	1	Molecular Function:NAD+ ADP-ribosyltransferase activity (GO:0003950)
XP_020460821.1	ornithine aminotransferase%2C mitochondrial isoform X1	109962957	2	Molecular Function:transaminase activity (GO:0008483),Molecular Function:pyridoxal phosphate binding (GO:0030170)
XP_020442724.1	CCR4-NOT transcription complex subunit 8	109952160	2	Biological Process:nuclear-transcribed mRNA poly(A) tail shortening (GO:0000289),Molecular Function:poly(A)-specific ribonuclease activity (GO:0004535)
XP_020464598.1	galactokinase isoform X1	109965146	7	Molecular Function:galactokinase activity (GO:0004335),Molecular Function:ATP binding (GO:0005524),Cellular Component:cytoplasm (GO:0005737),Biological Process:galactose metabolic process (GO:0006012),Biological Process:metabolic process (GO:0008152),Molecular Function:kinase activity (GO:0016301),Biological Process:carbohydrate phosphorylation (GO:0046835)
XP_020450663.1	NACHT%2C LRR and PYD domains-containing protein 12-like isoform X1	109957269	3	Molecular Function:protein binding (GO:0005515),Molecular Function:zinc ion binding (GO:0008270),Biological Process:regulation of apoptotic process (GO:0042981)
XP_020480444.1	endophilin-A3-like isoform X1	109974558	3	Molecular Function:protein binding (GO:0005515),Cellular Component:cytoplasm (GO:0005737),Biological Process:endocytosis (GO:0006897)
XP_020476654.1	structural maintenance of chromosomes protein 3	109972265	4	Molecular Function:chromatin binding (GO:0003682),Biological Process:DNA repair (GO:0006281),Biological Process:mitotic sister chromatid cohesion (GO:0007064),Cellular Component:cohesin complex (GO:0008278)
XP_020469347.1	acyl-CoA synthetase short-chain family member 3%2C mitochondrial isoform X1	109967839	2	Molecular Function:catalytic activity (GO:0003824),Biological Process:metabolic process (GO:0008152)
XP_020454965.1	galactocerebrosidase isoform X1	109959716	2	Molecular Function:galactosylceramidase activity (GO:0004336),Biological Process:galactosylceramide catabolic process (GO:0006683)
XP_020455973.1	translocon-associated protein subunit gamma	109960320	2	Biological Process:SRP-dependent cotranslational protein targeting to membrane (GO:0006614),Cellular Component:integral component of membrane (GO:0016021)
XP_020456003.1	signal recognition particle receptor subunit alpha	109960331	6	Molecular Function:GTPase activity (GO:0003924),Molecular Function:signal recognition particle binding (GO:0005047),Molecular Function:GTP binding (GO:0005525),Cellular Component:signal recognition particle receptor complex (GO:0005785),Biological Process:SRP-dependent cotranslational protein targeting to membrane (GO:0006614),Biological Process:intracellular protein transport (GO:0006886)
XP_020453378.1	tRNA-dihydrouridine(47) synthase [NAD(P)(+)]-like isoform X1	109958801	5	Biological Process:tRNA processing (GO:0008033),Molecular Function:tRNA dihydrouridine synthase activity (GO:0017150),Molecular Function:metal ion binding (GO:0046872),Molecular Function:flavin adenine dinucleotide binding (GO:0050660),Biological Process:oxidation-reduction process (GO:0055114)
XP_020447722.1	glutaminase kidney isoform%2C mitochondrial-like isoform X1	109955671	3	Molecular Function:glutaminase activity (GO:0004359),Molecular Function:protein binding (GO:0005515),Biological Process:glutamine metabolic process (GO:0006541)
XP_020465021.1	retinal dehydrogenase 2	109965394	3	Biological Process:metabolic process (GO:0008152),Molecular Function:oxidoreductase activity (GO:0016491),Biological Process:oxidation-reduction process (GO:0055114)
XP_020453300.1	histidine triad nucleotide-binding protein 1	109958747	1	Molecular Function:catalytic activity (GO:0003824)
XP_020443042.1	disks large homolog 3 isoform X1	109952324	1	Molecular Function:protein binding (GO:0005515)
XP_020478169.1	CCR4-NOT transcription complex subunit 6 isoform X1	109973146	1	Molecular Function:protein binding (GO:0005515)
XP_020442890.1	pigment epithelium-derived factor	109952250	1	Cellular Component:extracellular space (GO:0005615)
XP_020465697.1	60S ribosomal protein L5	109965749	5	Molecular Function:structural constituent of ribosome (GO:0003735),Cellular Component:intracellular (GO:0005622),Cellular Component:ribosome (GO:0005840),Biological Process:translation (GO:0006412),Molecular Function:5S rRNA binding (GO:0008097)
XP_020460893.1	60S ribosomal protein L19	109963010	4	Molecular Function:structural constituent of ribosome (GO:0003735),Cellular Component:intracellular (GO:0005622),Cellular Component:ribosome (GO:0005840),Biological Process:translation (GO:0006412)
XP_020448027.1	trans-1%2C2-dihydrobenzene-1%2C2-diol dehydrogenase	109955837	1	Molecular Function:oxidoreductase activity (GO:0016491)
XP_020466666.1	ADP-ribosylation factor-binding protein GGA3 isoform X1	109966281	6	Cellular Component:intracellular (GO:0005622),Cellular Component:trans-Golgi network (GO:0005802),Biological Process:intracellular protein transport (GO:0006886),Biological Process:vesicle-mediated transport (GO:0016192),Cellular Component:clathrin adaptor complex (GO:0030131),Molecular Function:ADP-ribosylation factor binding (GO:0030306)
XP_020443114.1	complement C3	109952399	4	Molecular Function:endopeptidase inhibitor activity (GO:0004866),Molecular Function:protein binding (GO:0005515),Cellular Component:extracellular region (GO:0005576),Cellular Component:extracellular space (GO:0005615)
XP_020466985.1	very long-chain specific acyl-CoA dehydrogenase%2C mitochondrial	109966474	4	Molecular Function:acyl-CoA dehydrogenase activity (GO:0003995),Biological Process:metabolic process (GO:0008152),Molecular Function:flavin adenine dinucleotide binding (GO:0050660),Biological Process:oxidation-reduction process (GO:0055114)
XP_020471348.1	adenylate kinase 7	109969041	5	Molecular Function:adenylate kinase activity (GO:0004017),Molecular Function:cytidylate kinase activity (GO:0004127),Molecular Function:ATP binding (GO:0005524),Biological Process:nucleobase-containing compound metabolic process (GO:0006139),Molecular Function:nucleobase-containing compound kinase activity (GO:0019205)
XP_020452139.1	toll-like receptor 8	109958107	12	Biological Process:MyD88-dependent toll-like receptor signaling pathway (GO:0002755),Molecular Function:DNA binding (GO:0003677),Molecular Function:double-stranded RNA binding (GO:0003725),Molecular Function:single-stranded RNA binding (GO:0003727),Molecular Function:protein binding (GO:0005515),Biological Process:inflammatory response (GO:0006954),Biological Process:signal transduction (GO:00071…
XP_020474929.1	chymotrypsin-like elastase family member 2A	109971177	2	Molecular Function:serine-type endopeptidase activity (GO:0004252),Biological Process:proteolysis (GO:0006508)
XP_020466665.1	26S proteasome non-ATPase regulatory subunit 14	109966277	1	Molecular Function:protein binding (GO:0005515)
XP_020462503.1	protein NDRG1-like	109963917	3	Biological Process:peripheral nervous system myelin maintenance (GO:0032287),Biological Process:regulation of cell proliferation (GO:0042127),Biological Process:mast cell activation (GO:0045576)
XP_020473610.1	rho GTPase-activating protein 15	109970416	1	Biological Process:signal transduction (GO:0007165)
XP_020477045.1	leucine-rich repeat-containing protein 57 isoform X1	109972492	1	Molecular Function:protein binding (GO:0005515)
XP_020470471.1	biglycan	109968503	1	Molecular Function:protein binding (GO:0005515)
XP_020479425.1	pre-B-cell leukemia transcription factor-interacting protein 1-like isoform X1	109973899	2	Molecular Function:transcription corepressor activity (GO:0003714),Biological Process:cell differentiation (GO:0030154)
XP_020468073.1	neuropilin-1a-like isoform X1	109967076	10	Biological Process:angiogenesis (GO:0001525),Molecular Function:vascular endothelial growth factor-activated receptor activity (GO:0005021),Biological Process:axon guidance (GO:0007411),Biological Process:animal organ morphogenesis (GO:0009887),Cellular Component:membrane (GO:0016020),Molecular Function:semaphorin receptor activity (GO:0017154),Molecular Function:growth factor binding (GO:0019838…
XP_020464762.1	proteasomal ubiquitin receptor ADRM1-like isoform X1	109965248	2	Cellular Component:nucleus (GO:0005634),Cellular Component:cytoplasm (GO:0005737)
XP_020472164.1	ankyrin-3-like isoform X1	109969562	2	Molecular Function:protein binding (GO:0005515),Biological Process:signal transduction (GO:0007165)
XP_020451822.1	exosome complex component RRP45	109957920	2	Cellular Component:exosome (RNase complex) (GO:0000178),Biological Process:RNA processing (GO:0006396)
XP_020441305.1	septin-7-like isoform X1	109951262	2	Molecular Function:GTP binding (GO:0005525),Cellular Component:septin complex (GO:0031105)
XP_020462555.1	ferritin%2C heavy subunit	109963945	3	Biological Process:iron ion transport (GO:0006826),Biological Process:cellular iron ion homeostasis (GO:0006879),Molecular Function:ferric iron binding (GO:0008199)
XP_020476751.1	LOW QUALITY PROTEIN: alpha-methylacyl-CoA racemase	109972327	1	Molecular Function:catalytic activity (GO:0003824)
XP_020464315.1	laminin subunit beta-1-like	109964993	1	Molecular Function:protein binding (GO:0005515)
XP_020453017.1	LOW QUALITY PROTEIN: zinc transporter 8	109958603	6	Molecular Function:zinc ion transmembrane transporter activity (GO:0005385),Biological Process:cation transport (GO:0006812),Biological Process:cellular zinc ion homeostasis (GO:0006882),Molecular Function:cation transmembrane transporter activity (GO:0008324),Cellular Component:integral component of membrane (GO:0016021),Biological Process:transmembrane transport (GO:0055085)
XP_020453249.1	palmitoyl-protein thioesterase 1	109958719	3	Biological Process:protein depalmitoylation (GO:0002084),Molecular Function:palmitoyl-(protein) hydrolase activity (GO:0008474),Molecular Function:palmitoyl hydrolase activity (GO:0098599)
XP_020446679.1	long-chain-fatty-acid--CoA ligase 4	109955146	2	Molecular Function:catalytic activity (GO:0003824),Biological Process:metabolic process (GO:0008152)
XP_020480358.1	cell adhesion molecule 3 isoform X1	109974496	1	Molecular Function:protein binding (GO:0005515)
XP_020469299.1	NADH-cytochrome b5 reductase 3-like	109967814	2	Molecular Function:oxidoreductase activity (GO:0016491),Biological Process:oxidation-reduction process (GO:0055114)
XP_020479903.1	dual specificity mitogen-activated protein kinase kinase 2	109974179	3	Molecular Function:protein kinase activity (GO:0004672),Molecular Function:ATP binding (GO:0005524),Biological Process:protein phosphorylation (GO:0006468)
XP_020480020.1	60S ribosomal protein L34	109974254	4	Molecular Function:structural constituent of ribosome (GO:0003735),Cellular Component:intracellular (GO:0005622),Cellular Component:ribosome (GO:0005840),Biological Process:translation (GO:0006412)
XP_020444202.1	cytochrome c oxidase subunit 5B%2C mitochondrial-like	109953136	2	Molecular Function:cytochrome-c oxidase activity (GO:0004129),Cellular Component:mitochondrial envelope (GO:0005740)
XP_020441528.1	Y-box-binding protein 2	109951390	2	Molecular Function:nucleic acid binding (GO:0003676),Molecular Function:DNA binding (GO:0003677)
XP_020454835.1	zinc finger RNA-binding protein	109959654	2	Molecular Function:nucleic acid binding (GO:0003676),Molecular Function:zinc ion binding (GO:0008270)
XP_020469785.1	biotinidase-like	109968104	1	Biological Process:nitrogen compound metabolic process (GO:0006807)
XP_020444488.1	nuclear receptor-binding protein-like	109953362	3	Molecular Function:protein kinase activity (GO:0004672),Molecular Function:ATP binding (GO:0005524),Biological Process:protein phosphorylation (GO:0006468)
XP_020454849.1	LOW QUALITY PROTEIN: mothers against decapentaplegic homolog 2-like	109959661	3	Cellular Component:intracellular (GO:0005622),Cellular Component:transcription factor complex (GO:0005667),Biological Process:transforming growth factor beta receptor signaling pathway (GO:0007179)
XP_020449723.1	spermatogenesis-associated protein 5 isoform X1	109956728	1	Molecular Function:ATP binding (GO:0005524)
XP_020478936.1	poly(A) polymerase gamma isoform X1	109973580	5	Molecular Function:RNA binding (GO:0003723),Molecular Function:polynucleotide adenylyltransferase activity (GO:0004652),Cellular Component:nucleus (GO:0005634),Molecular Function:nucleotidyltransferase activity (GO:0016779),Biological Process:RNA polyadenylation (GO:0043631)
XP_020479794.1	fibulin-1 isoform X1	109974112	3	Molecular Function:calcium ion binding (GO:0005509),Molecular Function:protein binding (GO:0005515),Cellular Component:extracellular region (GO:0005576)
XP_020465992.1	PDZ domain-containing protein GIPC1	109965921	1	Molecular Function:protein binding (GO:0005515)
XP_020452486.1	cystathionine gamma-lyase isoform X1	109958292	1	Molecular Function:pyridoxal phosphate binding (GO:0030170)
XP_020470730.1	annexin A1-like	109968660	3	Molecular Function:phospholipase inhibitor activity (GO:0004859),Molecular Function:calcium ion binding (GO:0005509),Molecular Function:calcium-dependent phospholipid binding (GO:0005544)
XP_020467968.1	UDP-N-acetylhexosamine pyrophosphorylase isoform X1	109967003	2	Biological Process:metabolic process (GO:0008152),Molecular Function:uridylyltransferase activity (GO:0070569)
XP_020446716.1	acylphosphatase-1 isoform X1	109955165	1	Molecular Function:acylphosphatase activity (GO:0003998)
XP_020467848.1	delta-1-pyrroline-5-carboxylate dehydrogenase%2C mitochondrial	109966937	3	Biological Process:metabolic process (GO:0008152),Molecular Function:oxidoreductase activity (GO:0016491),Biological Process:oxidation-reduction process (GO:0055114)
XP_020472427.1	golgin subfamily B member 1	109969702	1	Cellular Component:Golgi apparatus (GO:0005794)
XP_020458500.1	nuclear autoantigenic sperm protein isoform X1	109961755	1	Molecular Function:protein binding (GO:0005515)
XP_020455039.1	glucosamine-6-phosphate isomerase 2	109959763	3	Molecular Function:glucosamine-6-phosphate deaminase activity (GO:0004342),Biological Process:carbohydrate metabolic process (GO:0005975),Biological Process:N-acetylglucosamine metabolic process (GO:0006044)
XP_020474319.1	cytochrome b-c1 complex subunit 9	109970824	2	Cellular Component:mitochondrial inner membrane (GO:0005743),Cellular Component:mitochondrial respiratory chain complex III (GO:0005750)
XP_020474547.1	LOW QUALITY PROTEIN: M-phase phosphoprotein 8	109970942	1	Molecular Function:protein binding (GO:0005515)
XP_020464405.1	cell cycle control protein 50A-like	109965033	3	Biological Process:phospholipid transport (GO:0015914),Cellular Component:membrane (GO:0016020),Cellular Component:integral component of membrane (GO:0016021)
XP_020478479.1	LOW QUALITY PROTEIN: electron transfer flavoprotein-ubiquinone oxidoreductase%2C mitochondrial	109973329	2	Molecular Function:oxidoreductase activity (GO:0016491),Biological Process:oxidation-reduction process (GO:0055114)
XP_020448631.1	prolargin	109956107	3	Molecular Function:extracellular matrix structural constituent (GO:0005201),Molecular Function:protein binding (GO:0005515),Cellular Component:proteinaceous extracellular matrix (GO:0005578)
XP_020461989.1	ferritin%2C heavy subunit-like	109963644	3	Biological Process:iron ion transport (GO:0006826),Biological Process:cellular iron ion homeostasis (GO:0006879),Molecular Function:ferric iron binding (GO:0008199)
XP_020479067.1	complement component C7-like	109973656	3	Molecular Function:protein binding (GO:0005515),Cellular Component:membrane attack complex (GO:0005579),Biological Process:immune response (GO:0006955)
XP_020464784.1	adenomatous polyposis coli protein 2 isoform X1	109965259	6	Molecular Function:protein binding (GO:0005515),Molecular Function:beta-catenin binding (GO:0008013),Molecular Function:microtubule binding (GO:0008017),Biological Process:Wnt signaling pathway (GO:0016055),Biological Process:negative regulation of Wnt signaling pathway (GO:0030178),Biological Process:negative regulation of canonical Wnt signaling pathway (GO:0090090)
XP_020443892.1	eukaryotic translation initiation factor 5	109952915	3	Molecular Function:translation initiation factor activity (GO:0003743),Molecular Function:protein binding (GO:0005515),Biological Process:translational initiation (GO:0006413)
XP_020463082.1	apoptosis regulator BAX	109964251	2	Biological Process:regulation of apoptotic process (GO:0042981),Biological Process:positive regulation of apoptotic process (GO:0043065)
XP_020461261.1	transmembrane protein 87A-like isoform X1	109963243	1	Cellular Component:integral component of membrane (GO:0016021)
XP_020464963.1	protein TFG isoform X1	109965370	1	Molecular Function:protein binding (GO:0005515)
XP_020456853.1	stomatin-like protein 2%2C mitochondrial isoform X1	109960820	1	Cellular Component:membrane (GO:0016020)
XP_020470999.1	cubilin	109968809	2	Molecular Function:calcium ion binding (GO:0005509),Molecular Function:protein binding (GO:0005515)
XP_020451487.1	microtubule-associated protein RP/EB family member 2 isoform X1	109957710	2	Molecular Function:protein binding (GO:0005515),Molecular Function:microtubule binding (GO:0008017)
XP_020462480.1	uncharacterized protein LOC109963902 isoform X1	109963902	2	Molecular Function:nucleic acid binding (GO:0003676),Molecular Function:zinc ion binding (GO:0008270)
XP_020480369.1	eukaryotic translation initiation factor 3 subunit F	109974504	4	Molecular Function:translation initiation factor activity (GO:0003743),Molecular Function:protein binding (GO:0005515),Cellular Component:cytoplasm (GO:0005737),Cellular Component:eukaryotic translation initiation factor 3 complex (GO:0005852)
XP_020449557.1	secretory carrier-associated membrane protein 1-like	109956623	2	Biological Process:protein transport (GO:0015031),Cellular Component:integral component of membrane (GO:0016021)
XP_020466111.1	protein sidekick-2-like isoform X1	109965968	1	Molecular Function:protein binding (GO:0005515)
XP_020441768.1	NACHT%2C LRR and PYD domains-containing protein 14-like	109951544	1	Molecular Function:protein binding (GO:0005515)
XP_020473254.1	U4/U6 small nuclear ribonucleoprotein Prp31	109970198	2	Biological Process:spliceosomal tri-snRNP complex assembly (GO:0000244),Cellular Component:U4/U6 x U5 tri-snRNP complex (GO:0046540)
XP_020461587.1	eosinophil peroxidase-like	109963422	3	Biological Process:hypochlorous acid biosynthetic process (GO:0002149),Molecular Function:peroxidase activity (GO:0004601),Biological Process:defense response (GO:0006952)
XP_020446884.1	medium-chain specific acyl-CoA dehydrogenase%2C mitochondrial	109955259	4	Molecular Function:acyl-CoA dehydrogenase activity (GO:0003995),Biological Process:metabolic process (GO:0008152),Molecular Function:flavin adenine dinucleotide binding (GO:0050660),Biological Process:oxidation-reduction process (GO:0055114)
XP_020468316.1	gigaxonin	109967233	2	Molecular Function:protein binding (GO:0005515),Biological Process:cytoskeleton organization (GO:0007010)
XP_020464859.1	microtubule-associated protein RP/EB family member 1	109965299	2	Molecular Function:protein binding (GO:0005515),Molecular Function:microtubule binding (GO:0008017)
XP_020470093.1	GRIP and coiled-coil domain-containing protein 2	109968280	2	Biological Process:protein targeting to Golgi (GO:0000042),Molecular Function:protein binding (GO:0005515)
XP_020476253.1	26S proteasome non-ATPase regulatory subunit 12 isoform X2	109972009	1	Molecular Function:protein binding (GO:0005515)
XP_020445428.1	lysosomal-associated transmembrane protein 4A isoform X1	109954444	1	Cellular Component:integral component of membrane (GO:0016021)
XP_020479927.1	exocyst complex component 6B	109974192	2	Cellular Component:exocyst (GO:0000145),Biological Process:vesicle docking involved in exocytosis (GO:0006904)
XP_020443684.1	laminin subunit beta-1-like	109952782	1	Molecular Function:protein binding (GO:0005515)
XP_020462109.1	lisH domain and HEAT repeat-containing protein KIAA1468 homolog isoform X1	109963709	1	Molecular Function:protein binding (GO:0005515)
XP_020480246.1	LOW QUALITY PROTEIN: apoptotic chromatin condensation inducer in the nucleus-like	109974410	1	Molecular Function:nucleic acid binding (GO:0003676)
XP_020443831.1	splicing factor 3B subunit 6	109952871	1	Molecular Function:nucleic acid binding (GO:0003676)
XP_020456775.1	thioredoxin-like protein 1	109960772	1	Biological Process:cell redox homeostasis (GO:0045454)
XP_020455532.1	probable peptidyl-tRNA hydrolase 2	109960047	1	Molecular Function:aminoacyl-tRNA hydrolase activity (GO:0004045)
XP_020443133.1	histone chaperone ASF1B	109952409	2	Cellular Component:nucleus (GO:0005634),Biological Process:chromatin assembly or disassembly (GO:0006333)
XP_020444144.1	signal peptidase complex subunit 2 isoform X1	109953096	4	Cellular Component:signal peptidase complex (GO:0005787),Biological Process:signal peptide processing (GO:0006465),Molecular Function:peptidase activity (GO:0008233),Cellular Component:integral component of membrane (GO:0016021)
XP_020450512.1	LOW QUALITY PROTEIN: uncharacterized protein LOC109957187	109957187	2	Molecular Function:protein binding (GO:0005515),Biological Process:signal transduction (GO:0007165)
XP_020470527.1	glia maturation factor gamma-like	109968538	5	Molecular Function:actin binding (GO:0003779),Cellular Component:intracellular (GO:0005622),Biological Process:negative regulation of Arp2/3 complex-mediated actin nucleation (GO:0034316),Molecular Function:Arp2/3 complex binding (GO:0071933),Biological Process:regulation of actin cytoskeleton reorganization (GO:2000249)
XP_020471815.1	septin-2B isoform X1	109969340	3	Molecular Function:GTP binding (GO:0005525),Biological Process:cell cycle (GO:0007049),Biological Process:cell division (GO:0051301)
XP_020454178.1	phosphoglycerate kinase 1	109959292	2	Molecular Function:phosphoglycerate kinase activity (GO:0004618),Biological Process:glycolytic process (GO:0006096)
XP_020442866.1	methylcrotonoyl-CoA carboxylase beta chain%2C mitochondrial-like isoform X1	109952234	1	Molecular Function:ligase activity (GO:0016874)
XP_020463896.1	putative oxidoreductase GLYR1 isoform X1	109964725	3	Molecular Function:phosphogluconate dehydrogenase (decarboxylating) activity (GO:0004616),Molecular Function:NAD binding (GO:0051287),Biological Process:oxidation-reduction process (GO:0055114)
XP_020458983.1	geranylgeranyl pyrophosphate synthase	109962000	1	Biological Process:isoprenoid biosynthetic process (GO:0008299)
XP_020470901.1	acylamino-acid-releasing enzyme-like	109968751	2	Biological Process:proteolysis (GO:0006508),Molecular Function:serine-type peptidase activity (GO:0008236)
XP_020454751.1	transgelin-like	109959596	2	Molecular Function:protein binding (GO:0005515),Molecular Function:actin filament binding (GO:0051015)
XP_020447150.1	nuclear RNA export factor 1	109955377	8	Molecular Function:RNA binding (GO:0003723),Molecular Function:protein binding (GO:0005515),Cellular Component:intracellular (GO:0005622),Cellular Component:nucleus (GO:0005634),Cellular Component:cytoplasm (GO:0005737),Biological Process:mRNA export from nucleus (GO:0006406),Biological Process:transport (GO:0006810),Biological Process:mRNA transport (GO:0051028)
XP_020446343.1	mediator of RNA polymerase II transcription subunit 22 isoform X1	109954968	3	Molecular Function:RNA polymerase II transcription cofactor activity (GO:0001104),Biological Process:regulation of transcription from RNA polymerase II promoter (GO:0006357),Cellular Component:mediator complex (GO:0016592)
XP_020469916.1	insulin-like growth factor 2 mRNA-binding protein 3 isoform X1	109968187	2	Molecular Function:nucleic acid binding (GO:0003676),Molecular Function:RNA binding (GO:0003723)
XP_020463572.1	MAP kinase-activated protein kinase 2-like	109964541	3	Molecular Function:protein kinase activity (GO:0004672),Molecular Function:ATP binding (GO:0005524),Biological Process:protein phosphorylation (GO:0006468)
XP_020479352.1	LOW QUALITY PROTEIN: tripartite motif-containing protein 16-like	109973859	5	Molecular Function:ubiquitin-protein transferase activity (GO:0004842),Molecular Function:protein binding (GO:0005515),Cellular Component:intracellular (GO:0005622),Molecular Function:zinc ion binding (GO:0008270),Biological Process:protein ubiquitination (GO:0016567)
XP_020477940.1	cystatin-F	109972996	1	Molecular Function:cysteine-type endopeptidase inhibitor activity (GO:0004869)
XP_020459429.1	vacuolar protein sorting-associated protein 18 homolog isoform X1	109962240	2	Biological Process:intracellular protein transport (GO:0006886),Biological Process:vesicle-mediated transport (GO:0016192)
XP_020458936.1	S-adenosylmethionine synthase-like	109961976	3	Molecular Function:methionine adenosyltransferase activity (GO:0004478),Molecular Function:ATP binding (GO:0005524),Biological Process:S-adenosylmethionine biosynthetic process (GO:0006556)
XP_020469723.1	obg-like ATPase 1	109968063	1	Molecular Function:GTP binding (GO:0005525)
XP_020444287.1	acyl-CoA dehydrogenase family member 9%2C mitochondrial	109953206	4	Molecular Function:acyl-CoA dehydrogenase activity (GO:0003995),Biological Process:metabolic process (GO:0008152),Molecular Function:flavin adenine dinucleotide binding (GO:0050660),Biological Process:oxidation-reduction process (GO:0055114)
XP_020452001.1	lupus La protein	109958035	5	Molecular Function:nucleic acid binding (GO:0003676),Molecular Function:RNA binding (GO:0003723),Cellular Component:nucleus (GO:0005634),Biological Process:RNA processing (GO:0006396),Cellular Component:intracellular ribonucleoprotein complex (GO:0030529)
XP_020478872.1	SUMO-activating enzyme subunit 1	109973544	2	Biological Process:cellular protein modification process (GO:0006464),Molecular Function:small protein activating enzyme activity (GO:0008641)
XP_020475283.1	biliverdin reductase A	109971399	5	Molecular Function:biliverdin reductase activity (GO:0004074),Molecular Function:zinc ion binding (GO:0008270),Molecular Function:oxidoreductase activity (GO:0016491),Biological Process:heme catabolic process (GO:0042167),Biological Process:oxidation-reduction process (GO:0055114)
XP_020479019.1	sulfotransferase 1A4 isoform X1	109973622	1	Molecular Function:sulfotransferase activity (GO:0008146)
XP_020460918.1	sideroflexin-2	109963025	4	Biological Process:ion transport (GO:0006811),Molecular Function:ion transmembrane transporter activity (GO:0015075),Cellular Component:membrane (GO:0016020),Biological Process:transmembrane transport (GO:0055085)
XP_020464800.1	lipoamide acyltransferase component of branched-chain alpha-keto acid dehydrogenase complex%2C mitochondrial isoform X1	109965268	1	Biological Process:metabolic process (GO:0008152)
XP_020455012.1	VIP36-like protein	109959748	1	Cellular Component:membrane (GO:0016020)
XP_020466003.1	lysine--tRNA ligase isoform X1	109965924	8	Molecular Function:nucleotide binding (GO:0000166),Molecular Function:nucleic acid binding (GO:0003676),Molecular Function:aminoacyl-tRNA ligase activity (GO:0004812),Molecular Function:lysine-tRNA ligase activity (GO:0004824),Molecular Function:ATP binding (GO:0005524),Cellular Component:cytoplasm (GO:0005737),Biological Process:tRNA aminoacylation for protein translation (GO:0006418),Biological…
XP_020449019.1	glutathione peroxidase 3	109956336	3	Molecular Function:glutathione peroxidase activity (GO:0004602),Biological Process:response to oxidative stress (GO:0006979),Biological Process:oxidation-reduction process (GO:0055114)
XP_020470949.1	F-actin-capping protein subunit alpha-1-like	109968782	2	Cellular Component:F-actin capping protein complex (GO:0008290),Biological Process:barbed-end actin filament capping (GO:0051016)
XP_020441356.1	phenylalanine--tRNA ligase beta subunit isoform X1	109951276	5	Molecular Function:magnesium ion binding (GO:0000287),Molecular Function:RNA binding (GO:0003723),Molecular Function:phenylalanine-tRNA ligase activity (GO:0004826),Molecular Function:ATP binding (GO:0005524),Biological Process:phenylalanyl-tRNA aminoacylation (GO:0006432)
XP_020474863.1	dynamin-1-like protein isoform X1	109971138	4	Biological Process:mitochondrial fission (GO:0000266),Molecular Function:GTPase activity (GO:0003924),Molecular Function:GTP binding (GO:0005525),Biological Process:peroxisome fission (GO:0016559)
XP_020480576.1	RNA binding protein fox-1 homolog 2-like isoform X1	109974624	1	Molecular Function:nucleic acid binding (GO:0003676)
XP_020461093.1	ATP-dependent RNA helicase DDX42 isoform X1	109963133	2	Molecular Function:nucleic acid binding (GO:0003676),Molecular Function:ATP binding (GO:0005524)
XP_020474153.1	splicing factor%2C proline- and glutamine-rich-like isoform X1	109970729	1	Molecular Function:nucleic acid binding (GO:0003676)
XP_020445409.1	poly [ADP-ribose] polymerase 1	109954411	4	Molecular Function:DNA binding (GO:0003677),Molecular Function:NAD+ ADP-ribosyltransferase activity (GO:0003950),Biological Process:protein ADP-ribosylation (GO:0006471),Molecular Function:zinc ion binding (GO:0008270)
XP_020449259.1	F-actin-capping protein subunit alpha-2	109956463	2	Cellular Component:F-actin capping protein complex (GO:0008290),Biological Process:barbed-end actin filament capping (GO:0051016)
XP_020444593.1	LOW QUALITY PROTEIN: cysteine-rich protein 2-like	109953447	1	Molecular Function:zinc ion binding (GO:0008270)
XP_020464485.1	methylthioribulose-1-phosphate dehydratase	109965089	3	Cellular Component:cytoplasm (GO:0005737),Biological Process:L-methionine biosynthetic process from methylthioadenosine (GO:0019509),Molecular Function:metal ion binding (GO:0046872)
XP_020443641.1	rho-related GTP-binding protein RhoB	109952754	2	Molecular Function:GTP binding (GO:0005525),Biological Process:small GTPase mediated signal transduction (GO:0007264)
XP_020448231.1	poly(rC)-binding protein 2 isoform X5	109955708	2	Molecular Function:nucleic acid binding (GO:0003676),Molecular Function:RNA binding (GO:0003723)
XP_020448157.1	ADP-ribosylation factor GTPase-activating protein 1 isoform X1	109955904	1	Molecular Function:GTPase activator activity (GO:0005096)
XP_020468082.1	eukaryotic translation initiation factor 4 gamma 3	109967057	2	Molecular Function:RNA binding (GO:0003723),Molecular Function:protein binding (GO:0005515)
XP_020476147.1	LOW QUALITY PROTEIN: PERQ amino acid-rich with GYF domain-containing protein 1	109971925	1	Molecular Function:protein binding (GO:0005515)
XP_020475699.1	ras-related protein Rab-5B-like	109971649	2	Molecular Function:GTP binding (GO:0005525),Biological Process:small GTPase mediated signal transduction (GO:0007264)
XP_020452731.1	ribonuclease H2 subunit A	109958434	2	Molecular Function:RNA binding (GO:0003723),Molecular Function:RNA-DNA hybrid ribonuclease activity (GO:0004523)
XP_020466056.1	eukaryotic translation initiation factor 3 subunit G isoform X1	109965947	4	Molecular Function:nucleic acid binding (GO:0003676),Molecular Function:translation initiation factor activity (GO:0003743),Cellular Component:cytoplasm (GO:0005737),Cellular Component:eukaryotic translation initiation factor 3 complex (GO:0005852)
XP_020475891.1	ERO1-like protein beta isoform X1	109971771	3	Molecular Function:protein disulfide isomerase activity (GO:0003756),Cellular Component:endoplasmic reticulum (GO:0005783),Biological Process:oxidation-reduction process (GO:0055114)
XP_020469236.1	collagen alpha-1(XI) chain-like	109967770	1	Molecular Function:extracellular matrix structural constituent (GO:0005201)
XP_020446294.1	cleavage stimulation factor subunit 2 isoform X1	109954939	5	Molecular Function:nucleic acid binding (GO:0003676),Molecular Function:RNA binding (GO:0003723),Cellular Component:mRNA cleavage and polyadenylation specificity factor complex (GO:0005847),Biological Process:mRNA polyadenylation (GO:0006378),Biological Process:mRNA 3'-end processing (GO:0031124)
XP_020462247.1	tight junction protein ZO-1-like isoform X1	109963765	2	Molecular Function:protein binding (GO:0005515),Cellular Component:bicellular tight junction (GO:0005923)
XP_020479805.1	brefeldin A-inhibited guanine nucleotide-exchange protein 2	109974124	2	Molecular Function:ARF guanyl-nucleotide exchange factor activity (GO:0005086),Biological Process:regulation of ARF protein signal transduction (GO:0032012)
XP_020473482.1	diacylglycerol kinase beta-like	109970336	5	Molecular Function:diacylglycerol kinase activity (GO:0004143),Molecular Function:calcium ion binding (GO:0005509),Biological Process:protein kinase C-activating G-protein coupled receptor signaling pathway (GO:0007205),Molecular Function:kinase activity (GO:0016301),Biological Process:intracellular signal transduction (GO:0035556)
XP_020460148.1	60S ribosomal protein L37a	109962619	4	Molecular Function:structural constituent of ribosome (GO:0003735),Cellular Component:intracellular (GO:0005622),Cellular Component:ribosome (GO:0005840),Biological Process:translation (GO:0006412)
XP_020478908.1	mitochondrial import inner membrane translocase subunit TIM50	109973564	3	Cellular Component:mitochondrial inner membrane (GO:0005743),Cellular Component:mitochondrial inner membrane presequence translocase complex (GO:0005744),Biological Process:protein transport (GO:0015031)
XP_020451122.1	CCR4-NOT transcription complex subunit 7	109957528	2	Biological Process:nuclear-transcribed mRNA poly(A) tail shortening (GO:0000289),Molecular Function:poly(A)-specific ribonuclease activity (GO:0004535)
XP_020461855.1	alanyl-tRNA editing protein Aarsd1	109963571	5	Molecular Function:nucleotide binding (GO:0000166),Molecular Function:alanine-tRNA ligase activity (GO:0004813),Molecular Function:ATP binding (GO:0005524),Biological Process:alanyl-tRNA aminoacylation (GO:0006419),Biological Process:tRNA aminoacylation (GO:0043039)
XP_020476134.1	exosome complex component RRP43	109971911	3	Cellular Component:exosome (RNase complex) (GO:0000178),Biological Process:RNA processing (GO:0006396),Biological Process:RNA catabolic process (GO:0006401)
XP_020457800.1	prolyl 4-hydroxylase subunit alpha-1 isoform X1	109961389	7	Molecular Function:procollagen-proline 4-dioxygenase activity (GO:0004656),Molecular Function:iron ion binding (GO:0005506),Molecular Function:protein binding (GO:0005515),Cellular Component:endoplasmic reticulum (GO:0005783),Molecular Function:oxidoreductase activity (GO:0016491),Molecular Function:L-ascorbic acid binding (GO:0031418),Biological Process:oxidation-reduction process (GO:0055114)
XP_020446474.1	dihydrolipoyllysine-residue succinyltransferase component of 2-oxoglutarate dehydrogenase complex%2C mitochondrial-like isoform X1	109955039	1	Biological Process:metabolic process (GO:0008152)
XP_020477363.1	sulfide:quinone oxidoreductase%2C mitochondrial-like	109972685	2	Molecular Function:oxidoreductase activity (GO:0016491),Biological Process:oxidation-reduction process (GO:0055114)
XP_020449099.1	HBS1-like protein	109956384	2	Molecular Function:GTPase activity (GO:0003924),Molecular Function:GTP binding (GO:0005525)
XP_020465888.1	hemoglobin subunit beta-like	109965870	5	Molecular Function:iron ion binding (GO:0005506),Cellular Component:hemoglobin complex (GO:0005833),Biological Process:oxygen transport (GO:0015671),Molecular Function:oxygen binding (GO:0019825),Molecular Function:heme binding (GO:0020037)
XP_020463409.1	TFIIH basal transcription factor complex helicase XPB subunit	109964453	3	Molecular Function:DNA binding (GO:0003677),Molecular Function:ATP binding (GO:0005524),Molecular Function:hydrolase activity (GO:0016787)
XP_020446599.1	clathrin light chain B isoform X1	109955097	5	Molecular Function:structural molecule activity (GO:0005198),Biological Process:intracellular protein transport (GO:0006886),Biological Process:vesicle-mediated transport (GO:0016192),Cellular Component:clathrin coat of trans-Golgi network vesicle (GO:0030130),Cellular Component:clathrin coat of coated pit (GO:0030132)
XP_020466549.1	probable 28S rRNA (cytosine(4447)-C(5))-methyltransferase	109966211	1	Molecular Function:methyltransferase activity (GO:0008168)
XP_020469198.1	junctional adhesion molecule C-like	109967749	1	Molecular Function:protein binding (GO:0005515)
XP_020450692.1	2-oxoglutarate dehydrogenase%2C mitochondrial	109957287	5	Molecular Function:oxoglutarate dehydrogenase (succinyl-transferring) activity (GO:0004591),Biological Process:tricarboxylic acid cycle (GO:0006099),Biological Process:metabolic process (GO:0008152),Molecular Function:thiamine pyrophosphate binding (GO:0030976),Biological Process:oxidation-reduction process (GO:0055114)
XP_020457896.1	ubiquitin-like modifier-activating enzyme 5	109961439	1	Molecular Function:small protein activating enzyme activity (GO:0008641)
XP_020469291.1	protein phosphatase 1 regulatory subunit 12A isoform X1	109967812	2	Molecular Function:protein binding (GO:0005515),Molecular Function:protein kinase binding (GO:0019901)
XP_020456341.1	SEC23-interacting protein isoform X1	109960525	2	Molecular Function:protein binding (GO:0005515),Molecular Function:metal ion binding (GO:0046872)
XP_020465836.1	serine/threonine-protein kinase 26-like	109965836	3	Molecular Function:protein kinase activity (GO:0004672),Molecular Function:ATP binding (GO:0005524),Biological Process:protein phosphorylation (GO:0006468)
XP_020456137.1	active breakpoint cluster region-related protein isoform X1	109960404	7	Molecular Function:protein serine/threonine kinase activity (GO:0004674),Molecular Function:Rho guanyl-nucleotide exchange factor activity (GO:0005089),Molecular Function:GTPase activator activity (GO:0005096),Molecular Function:protein binding (GO:0005515),Biological Process:protein phosphorylation (GO:0006468),Biological Process:signal transduction (GO:0007165),Biological Process:regulation of …
XP_020458727.1	annexin A13	109961884	2	Molecular Function:calcium ion binding (GO:0005509),Molecular Function:calcium-dependent phospholipid binding (GO:0005544)
XP_020478607.1	galectin-3-like	109973397	1	Molecular Function:carbohydrate binding (GO:0030246)
XP_020464004.1	retinoid-inducible serine carboxypeptidase	109964790	2	Molecular Function:serine-type carboxypeptidase activity (GO:0004185),Biological Process:proteolysis (GO:0006508)
XP_020470503.1	isobutyryl-CoA dehydrogenase%2C mitochondrial	109968524	4	Molecular Function:acyl-CoA dehydrogenase activity (GO:0003995),Biological Process:metabolic process (GO:0008152),Molecular Function:flavin adenine dinucleotide binding (GO:0050660),Biological Process:oxidation-reduction process (GO:0055114)
XP_020447290.1	LOW QUALITY PROTEIN: phosphotriesterase-related protein	109955459	2	Molecular Function:zinc ion binding (GO:0008270),Biological Process:catabolic process (GO:0009056)
XP_020473523.1	galectin-2-like	109970361	1	Molecular Function:carbohydrate binding (GO:0030246)
XP_020455541.1	baculoviral IAP repeat-containing protein 6 isoform X1	109960050	3	Molecular Function:ubiquitin-protein transferase activity (GO:0004842),Biological Process:apoptotic process (GO:0006915),Biological Process:regulation of cytokinesis (GO:0032465)
XP_020450321.1	formin-like protein 2	109957075	6	Molecular Function:actin binding (GO:0003779),Biological Process:cytoskeleton organization (GO:0007010),Biological Process:cellular component organization (GO:0016043),Molecular Function:Rho GTPase binding (GO:0017048),Biological Process:regulation of cell morphogenesis (GO:0022604),Biological Process:actin cytoskeleton organization (GO:0030036)
XP_020478087.1	CD166 antigen homolog isoform X1	109973098	1	Molecular Function:protein binding (GO:0005515)
XP_020454366.1	LOW QUALITY PROTEIN: spectrin beta chain%2C non-erythrocytic 1-like	109959398	2	Molecular Function:protein binding (GO:0005515),Molecular Function:phospholipid binding (GO:0005543)
XP_020459441.1	serine/threonine-protein phosphatase 2A 55 kDa regulatory subunit B delta isoform	109962247	3	Cellular Component:protein phosphatase type 2A complex (GO:0000159),Molecular Function:protein binding (GO:0005515),Molecular Function:protein phosphatase regulator activity (GO:0019888)
XP_020472842.1	COUP transcription factor 2-like	109969950	6	Molecular Function:DNA binding (GO:0003677),Molecular Function:steroid hormone receptor activity (GO:0003707),Cellular Component:nucleus (GO:0005634),Molecular Function:zinc ion binding (GO:0008270),Biological Process:steroid hormone mediated signaling pathway (GO:0043401),Molecular Function:sequence-specific DNA binding (GO:0043565)
XP_020476320.1	LOW QUALITY PROTEIN: RNA-binding protein 42	109972056	1	Molecular Function:nucleic acid binding (GO:0003676)
XP_020460887.1	caspase-7	109963005	3	Molecular Function:cysteine-type endopeptidase activity (GO:0004197),Biological Process:proteolysis (GO:0006508),Molecular Function:cysteine-type peptidase activity (GO:0008234)
XP_020478248.1	F-actin-uncapping protein LRRC16A-like	109973189	6	Molecular Function:protein binding (GO:0005515),Cellular Component:lamellipodium (GO:0030027),Biological Process:positive regulation of cell migration (GO:0030335),Biological Process:barbed-end actin filament uncapping (GO:0051638),Biological Process:positive regulation of lamellipodium organization (GO:1902745),Biological Process:negative regulation of barbed-end actin filament capping (GO:20008…
XP_020466609.1	small ubiquitin-related modifier 2-like isoform X1	109966247	3	Molecular Function:protein binding (GO:0005515),Cellular Component:nucleus (GO:0005634),Biological Process:protein sumoylation (GO:0016925)
XP_020441788.1	nicastrin	109951563	2	Cellular Component:integral component of membrane (GO:0016021),Biological Process:protein processing (GO:0016485)
XP_020474088.1	tubulin beta-4B chain-like	109970689	5	Molecular Function:GTPase activity (GO:0003924),Molecular Function:structural constituent of cytoskeleton (GO:0005200),Molecular Function:GTP binding (GO:0005525),Cellular Component:microtubule (GO:0005874),Biological Process:microtubule-based process (GO:0007017)
XP_020475351.1	alpha-actinin-3 isoform X1	109971440	2	Molecular Function:calcium ion binding (GO:0005509),Molecular Function:protein binding (GO:0005515)
XP_020454798.1	disheveled-associated activator of morphogenesis 1-like	109959625	4	Molecular Function:actin binding (GO:0003779),Biological Process:cellular component organization (GO:0016043),Molecular Function:Rho GTPase binding (GO:0017048),Biological Process:actin cytoskeleton organization (GO:0030036)
XP_020453583.1	THO complex subunit 4 isoform X1	109958939	1	Molecular Function:nucleic acid binding (GO:0003676)
XP_020475254.1	acyl-coenzyme A thioesterase 11-like	109971383	1	Molecular Function:lipid binding (GO:0008289)
XP_020455448.1	coagulation factor IX-like	109959991	5	Molecular Function:serine-type endopeptidase activity (GO:0004252),Molecular Function:calcium ion binding (GO:0005509),Molecular Function:protein binding (GO:0005515),Cellular Component:extracellular region (GO:0005576),Biological Process:proteolysis (GO:0006508)
XP_020473166.1	serine/threonine-protein kinase PRP4 homolog	109970143	3	Molecular Function:protein kinase activity (GO:0004672),Molecular Function:ATP binding (GO:0005524),Biological Process:protein phosphorylation (GO:0006468)
XP_020474148.1	cytochrome P450 3A27-like	109970725	4	Molecular Function:monooxygenase activity (GO:0004497),Molecular Function:iron ion binding (GO:0005506),Molecular Function:heme binding (GO:0020037),Biological Process:oxidation-reduction process (GO:0055114)
XP_020480751.1	dihydropyrimidine dehydrogenase [NADP(+)] isoform X1	109974739	3	Cellular Component:cytoplasm (GO:0005737),Molecular Function:oxidoreductase activity (GO:0016491),Biological Process:oxidation-reduction process (GO:0055114)
XP_020463265.1	DNA-directed RNA polymerases I and III subunit RPAC1 isoform X1	109964360	2	Molecular Function:DNA-directed 5'-3' RNA polymerase activity (GO:0003899),Molecular Function:protein dimerization activity (GO:0046983)
XP_020446796.1	cytoplasmic dynein 1 heavy chain 1	109955208	5	Molecular Function:microtubule motor activity (GO:0003777),Molecular Function:ATP binding (GO:0005524),Biological Process:microtubule-based movement (GO:0007018),Molecular Function:ATPase activity (GO:0016887),Cellular Component:dynein complex (GO:0030286)
XP_020456278.1	glycerol-3-phosphate dehydrogenase 1-like protein	109960481	7	Molecular Function:glycerol-3-phosphate dehydrogenase [NAD+] activity (GO:0004367),Biological Process:carbohydrate metabolic process (GO:0005975),Biological Process:glycerol-3-phosphate metabolic process (GO:0006072),Cellular Component:glycerol-3-phosphate dehydrogenase complex (GO:0009331),Biological Process:glycerol-3-phosphate catabolic process (GO:0046168),Molecular Function:NAD binding (GO:0…
XP_020480791.1	short-chain specific acyl-CoA dehydrogenase%2C mitochondrial	109974764	4	Molecular Function:acyl-CoA dehydrogenase activity (GO:0003995),Biological Process:metabolic process (GO:0008152),Molecular Function:flavin adenine dinucleotide binding (GO:0050660),Biological Process:oxidation-reduction process (GO:0055114)
XP_020478807.1	importin subunit alpha-1-like	109973500	5	Molecular Function:protein binding (GO:0005515),Cellular Component:nucleus (GO:0005634),Cellular Component:cytoplasm (GO:0005737),Biological Process:protein import into nucleus (GO:0006606),Molecular Function:protein transporter activity (GO:0008565)
XP_020449973.1	ras GTPase-activating-like protein IQGAP2	109956885	2	Molecular Function:protein binding (GO:0005515),Biological Process:regulation of GTPase activity (GO:0043087)
XP_020457573.1	ubiquitin carboxyl-terminal hydrolase isozyme L5	109961239	3	Molecular Function:thiol-dependent ubiquitin-specific protease activity (GO:0004843),Cellular Component:intracellular (GO:0005622),Biological Process:ubiquitin-dependent protein catabolic process (GO:0006511)
XP_020477401.1	CD166 antigen homolog isoform X1	109972707	1	Molecular Function:protein binding (GO:0005515)
XP_020478056.1	muellerian-inhibiting factor	109973075	2	Molecular Function:growth factor activity (GO:0008083),Biological Process:gonad development (GO:0008406)
XP_020477974.1	glycogen phosphorylase%2C brain form	109973027	2	Biological Process:carbohydrate metabolic process (GO:0005975),Molecular Function:glycogen phosphorylase activity (GO:0008184)
XP_020474203.1	GTPase KRas isoform X2	109970760	4	Molecular Function:GTP binding (GO:0005525),Biological Process:signal transduction (GO:0007165),Biological Process:small GTPase mediated signal transduction (GO:0007264),Cellular Component:membrane (GO:0016020)
XP_020469307.1	nucleoporin Nup37	109967818	1	Molecular Function:protein binding (GO:0005515)
XP_020454519.1	sorbin and SH3 domain-containing protein 1-like isoform X4	109959447	3	Molecular Function:protein binding (GO:0005515),Biological Process:actin filament organization (GO:0007015),Biological Process:insulin receptor signaling pathway (GO:0008286)
XP_020457173.1	podocalyxin	109960991	2	Biological Process:cell migration (GO:0016477),Biological Process:regulation of cell-cell adhesion (GO:0022407)
XP_020461978.1	RNA polymerase-associated protein CTR9 homolog	109963634	3	Molecular Function:protein binding (GO:0005515),Biological Process:histone modification (GO:0016570),Cellular Component:Cdc73/Paf1 complex (GO:0016593)
XP_020457509.1	adenosine kinase-like isoform X1	109961183	2	Molecular Function:adenosine kinase activity (GO:0004001),Biological Process:purine ribonucleoside salvage (GO:0006166)
XP_020466229.1	coatomer subunit beta	109966021	6	Molecular Function:structural molecule activity (GO:0005198),Cellular Component:cytoplasm (GO:0005737),Biological Process:intracellular protein transport (GO:0006886),Biological Process:vesicle-mediated transport (GO:0016192),Cellular Component:membrane coat (GO:0030117),Cellular Component:COPI vesicle coat (GO:0030126)
XP_020452133.1	cytochrome c-b	109958102	2	Molecular Function:electron carrier activity (GO:0009055),Molecular Function:heme binding (GO:0020037)
XP_020466733.1	arylsulfatase A isoform X1	109966319	2	Biological Process:metabolic process (GO:0008152),Molecular Function:sulfuric ester hydrolase activity (GO:0008484)
XP_020471994.1	dynein regulatory complex subunit 3 isoform X1	109969449	1	Molecular Function:protein binding (GO:0005515)
XP_020458583.1	LOW QUALITY PROTEIN: protein-methionine sulfoxide oxidase mical3a-like	109961790	4	Molecular Function:protein binding (GO:0005515),Biological Process:exocytosis (GO:0006887),Molecular Function:zinc ion binding (GO:0008270),Molecular Function:Rab GTPase binding (GO:0017137)
XP_020452854.1	prostaglandin reductase 3	109958501	2	Molecular Function:oxidoreductase activity (GO:0016491),Biological Process:oxidation-reduction process (GO:0055114)
XP_020442029.1	galectin-3-like	109951717	1	Molecular Function:carbohydrate binding (GO:0030246)
XP_020460491.1	charged multivesicular body protein 6-like	109962809	1	Biological Process:vacuolar transport (GO:0007034)
XP_020462977.1	dnaJ homolog subfamily C member 7	109964200	1	Molecular Function:protein binding (GO:0005515)
XP_020445462.1	ensconsin-like isoform X1	109954463	2	Biological Process:microtubule cytoskeleton organization (GO:0000226),Cellular Component:microtubule cytoskeleton (GO:0015630)
XP_020459461.1	band 4.1-like protein 2 isoform X1	109962259	7	Molecular Function:actin binding (GO:0003779),Molecular Function:structural molecule activity (GO:0005198),Cellular Component:cytoplasm (GO:0005737),Cellular Component:cytoskeleton (GO:0005856),Molecular Function:cytoskeletal protein binding (GO:0008092),Cellular Component:extrinsic component of membrane (GO:0019898),Biological Process:cortical actin cytoskeleton organization (GO:0030866)
XP_020441102.1	LOW QUALITY PROTEIN: peptidyl-prolyl cis-trans isomerase-like 2	109951141	5	Biological Process:protein peptidyl-prolyl isomerization (GO:0000413),Molecular Function:peptidyl-prolyl cis-trans isomerase activity (GO:0003755),Molecular Function:ubiquitin-protein transferase activity (GO:0004842),Biological Process:protein folding (GO:0006457),Biological Process:protein ubiquitination (GO:0016567)
XP_020443187.1	beta-enolase isoform X1	109952449	4	Cellular Component:phosphopyruvate hydratase complex (GO:0000015),Molecular Function:magnesium ion binding (GO:0000287),Molecular Function:phosphopyruvate hydratase activity (GO:0004634),Biological Process:glycolytic process (GO:0006096)
XP_020455589.1	cystatin-B-like	109960080	3	Molecular Function:endopeptidase inhibitor activity (GO:0004866),Molecular Function:cysteine-type endopeptidase inhibitor activity (GO:0004869),Cellular Component:intracellular (GO:0005622)
XP_020462798.1	endoplasmic reticulum resident protein 44 isoform X2	109964091	1	Biological Process:cell redox homeostasis (GO:0045454)
XP_020456147.1	chromosome-associated kinesin KIF4A	109960406	4	Molecular Function:microtubule motor activity (GO:0003777),Molecular Function:ATP binding (GO:0005524),Biological Process:microtubule-based movement (GO:0007018),Molecular Function:microtubule binding (GO:0008017)
XP_020475290.1	aspartyl/asparaginyl beta-hydroxylase-like	109971402	1	Cellular Component:membrane (GO:0016020)
XP_020464144.1	secretagogin-like	109964892	1	Molecular Function:calcium ion binding (GO:0005509)
XP_020466920.1	NADH dehydrogenase [ubiquinone] 1 subunit C1%2C mitochondrial isoform X1	109966435	2	Cellular Component:mitochondrion (GO:0005739),Cellular Component:mitochondrial respiratory chain complex I (GO:0005747)
XP_020472711.1	fragile X mental retardation syndrome-related protein 1 isoform X2	109969866	2	Molecular Function:nucleic acid binding (GO:0003676),Molecular Function:RNA binding (GO:0003723)
XP_020471437.1	mitochondrial inner membrane protease subunit 2 isoform X1	109969105	3	Biological Process:proteolysis (GO:0006508),Molecular Function:serine-type peptidase activity (GO:0008236),Cellular Component:membrane (GO:0016020)
XP_020442523.1	solute carrier family 12 member 6 isoform X1	109952026	10	Molecular Function:transporter activity (GO:0005215),Cellular Component:integral component of plasma membrane (GO:0005887),Biological Process:transport (GO:0006810),Biological Process:ion transport (GO:0006811),Molecular Function:potassium:chloride symporter activity (GO:0015379),Cellular Component:membrane (GO:0016020),Cellular Component:integral component of membrane (GO:0016021),Biological Pro…
XP_020454335.1	ras-related protein Rap-1A	109959359	4	Molecular Function:GTP binding (GO:0005525),Biological Process:signal transduction (GO:0007165),Biological Process:small GTPase mediated signal transduction (GO:0007264),Cellular Component:membrane (GO:0016020)
XP_020460718.1	voltage-dependent anion-selective channel protein 2-like	109962914	5	Cellular Component:mitochondrial outer membrane (GO:0005741),Biological Process:anion transport (GO:0006820),Molecular Function:voltage-gated anion channel activity (GO:0008308),Biological Process:regulation of anion transport (GO:0044070),Biological Process:transmembrane transport (GO:0055085)
XP_020475995.1	LOW QUALITY PROTEIN: spectrin beta chain%2C non-erythrocytic 1-like	109971833	2	Molecular Function:protein binding (GO:0005515),Molecular Function:phospholipid binding (GO:0005543)
XP_020442725.1	39S ribosomal protein L22%2C mitochondrial	109952161	4	Molecular Function:structural constituent of ribosome (GO:0003735),Cellular Component:ribosome (GO:0005840),Biological Process:translation (GO:0006412),Cellular Component:large ribosomal subunit (GO:0015934)
XP_020451541.1	tubulin beta chain-like	109957755	5	Molecular Function:GTPase activity (GO:0003924),Molecular Function:structural constituent of cytoskeleton (GO:0005200),Molecular Function:GTP binding (GO:0005525),Cellular Component:microtubule (GO:0005874),Biological Process:microtubule-based process (GO:0007017)
XP_020471571.1	target of rapamycin complex subunit LST8	109969193	1	Molecular Function:protein binding (GO:0005515)
XP_020467185.1	talin-2-like	109966589	6	Cellular Component:ruffle (GO:0001726),Molecular Function:actin binding (GO:0003779),Molecular Function:structural constituent of cytoskeleton (GO:0005200),Cellular Component:cytoskeleton (GO:0005856),Cellular Component:focal adhesion (GO:0005925),Biological Process:cytoskeletal anchoring at plasma membrane (GO:0007016)
XP_020454148.1	complement factor B-like	109959265	2	Molecular Function:serine-type endopeptidase activity (GO:0004252),Biological Process:proteolysis (GO:0006508)
XP_020478624.1	calcineurin B homologous protein 1	109973408	1	Molecular Function:calcium ion binding (GO:0005509)
XP_020479330.1	WD repeat-containing protein 26	109973841	1	Molecular Function:protein binding (GO:0005515)
XP_020451970.1	noggin-like	109958011	2	Biological Process:negative regulation of BMP signaling pathway (GO:0030514),Biological Process:negative regulation of cell differentiation (GO:0045596)
XP_020465072.1	Golgi pH regulator	109965414	1	Cellular Component:membrane (GO:0016020)
XP_020465489.1	nucleolar complex protein 4 homolog	109965644	1	Biological Process:ribosome biogenesis (GO:0042254)
XP_020444345.1	NADH dehydrogenase [ubiquinone] 1 beta subcomplex subunit 9	109953262	1	Cellular Component:mitochondrial respiratory chain complex I (GO:0005747)
XP_020463942.1	protein arginine N-methyltransferase 1 isoform X1	109964749	2	Biological Process:protein methylation (GO:0006479),Molecular Function:methyltransferase activity (GO:0008168)
XP_020460244.1	gastrotropin-like	109962681	6	Molecular Function:transporter activity (GO:0005215),Cellular Component:cytoplasm (GO:0005737),Biological Process:transport (GO:0006810),Biological Process:bile acid metabolic process (GO:0008206),Molecular Function:lipid binding (GO:0008289),Molecular Function:bile acid binding (GO:0032052)
XP_020445609.1	NADH dehydrogenase [ubiquinone] iron-sulfur protein 3%2C mitochondrial	109954549	2	Molecular Function:NADH dehydrogenase (ubiquinone) activity (GO:0008137),Biological Process:oxidation-reduction process (GO:0055114)
XP_020470770.1	tight junction protein ZO-2 isoform X1	109968671	2	Molecular Function:protein binding (GO:0005515),Cellular Component:bicellular tight junction (GO:0005923)
XP_020458462.1	actin-related protein 2/3 complex subunit 5	109961736	4	Cellular Component:Arp2/3 protein complex (GO:0005885),Cellular Component:actin cytoskeleton (GO:0015629),Biological Process:regulation of actin filament polymerization (GO:0030833),Biological Process:Arp2/3 complex-mediated actin nucleation (GO:0034314)
XP_020459585.1	uridine diphosphate glucose pyrophosphatase isoform X2	109962318	1	Molecular Function:hydrolase activity (GO:0016787)
XP_020462830.1	LOW QUALITY PROTEIN: SHC-transforming protein 1	109964107	5	Biological Process:angiogenesis (GO:0001525),Molecular Function:protein binding (GO:0005515),Biological Process:signal transduction (GO:0007165),Molecular Function:receptor tyrosine kinase binding (GO:0030971),Biological Process:intracellular signal transduction (GO:0035556)
XP_020442903.1	prolactin regulatory element-binding protein isoform X1	109952265	1	Molecular Function:protein binding (GO:0005515)
XP_020446614.1	protein-L-isoaspartate(D-aspartate) O-methyltransferase-like	109955112	2	Molecular Function:protein-L-isoaspartate (D-aspartate) O-methyltransferase activity (GO:0004719),Biological Process:cellular protein modification process (GO:0006464)
XP_020468672.1	sulfhydryl oxidase 1	109967450	3	Molecular Function:thiol oxidase activity (GO:0016972),Biological Process:cell redox homeostasis (GO:0045454),Biological Process:oxidation-reduction process (GO:0055114)
XP_020477534.1	serine/threonine-protein kinase RIO3	109972760	3	Molecular Function:protein serine/threonine kinase activity (GO:0004674),Molecular Function:ATP binding (GO:0005524),Biological Process:protein phosphorylation (GO:0006468)
XP_020462802.1	syntaxin-17	109964093	5	Molecular Function:SNARE binding (GO:0000149),Molecular Function:protein binding (GO:0005515),Biological Process:ER to Golgi vesicle-mediated transport (GO:0006888),Biological Process:endoplasmic reticulum-Golgi intermediate compartment organization (GO:0097111),Biological Process:autophagosome maturation (GO:0097352)
XP_020444579.1	elongation factor 1-alpha isoform X2	109953430	2	Molecular Function:GTPase activity (GO:0003924),Molecular Function:GTP binding (GO:0005525)
XP_020458710.1	poly(ADP-ribose) glycohydrolase-like	109961878	2	Molecular Function:poly(ADP-ribose) glycohydrolase activity (GO:0004649),Biological Process:carbohydrate metabolic process (GO:0005975)
XP_020479956.1	rho-related GTP-binding protein RhoG-like	109974212	2	Molecular Function:GTP binding (GO:0005525),Biological Process:small GTPase mediated signal transduction (GO:0007264)
XP_020473015.1	kunitz-type serine protease inhibitor BmKTT-2-like	109970053	1	Molecular Function:serine-type endopeptidase inhibitor activity (GO:0004867)
XP_020449852.1	protein disulfide-isomerase	109956829	1	Biological Process:cell redox homeostasis (GO:0045454)
XP_020457148.1	beta-2-microglobulin-like	109960977	3	Molecular Function:protein binding (GO:0005515),Biological Process:immune response (GO:0006955),Cellular Component:MHC class I protein complex (GO:0042612)
XP_020475463.1	LOW QUALITY PROTEIN: 39S ribosomal protein L15%2C mitochondrial	109971508	3	Molecular Function:structural constituent of ribosome (GO:0003735),Biological Process:translation (GO:0006412),Cellular Component:large ribosomal subunit (GO:0015934)
XP_020462820.1	28S ribosomal protein S29%2C mitochondrial	109964101	3	Cellular Component:mitochondrial ribosome (GO:0005761),Biological Process:apoptotic process (GO:0006915),Cellular Component:small ribosomal subunit (GO:0015935)
XP_020479351.1	40S ribosomal protein S4 isoform X2	109973857	5	Molecular Function:RNA binding (GO:0003723),Molecular Function:structural constituent of ribosome (GO:0003735),Cellular Component:intracellular (GO:0005622),Cellular Component:ribosome (GO:0005840),Biological Process:translation (GO:0006412)
XP_020460763.1	DNA mismatch repair protein Msh2	109962934	5	Molecular Function:DNA binding (GO:0003677),Molecular Function:ATP binding (GO:0005524),Biological Process:mismatch repair (GO:0006298),Molecular Function:mismatched DNA binding (GO:0030983),Cellular Component:mismatch repair complex (GO:0032300)
XP_020454560.1	transcription initiation factor TFIID subunit 6	109959486	2	Cellular Component:nucleus (GO:0005634),Biological Process:regulation of sequence-specific DNA binding transcription factor activity (GO:0051090)
XP_020457156.1	protein phosphatase 1B isoform X1	109960982	6	Molecular Function:magnesium ion binding (GO:0000287),Molecular Function:catalytic activity (GO:0003824),Molecular Function:phosphoprotein phosphatase activity (GO:0004721),Molecular Function:protein serine/threonine phosphatase activity (GO:0004722),Biological Process:protein dephosphorylation (GO:0006470),Molecular Function:manganese ion binding (GO:0030145)
XP_020443653.1	LOW QUALITY PROTEIN: tubby-related protein 4	109952764	1	Molecular Function:protein binding (GO:0005515)
XP_020447104.1	ATP synthase subunit g%2C mitochondrial isoform X1	109955352	2	Molecular Function:hydrogen ion transmembrane transporter activity (GO:0015078),Biological Process:ATP synthesis coupled proton transport (GO:0015986)
XP_020456017.1	acetolactate synthase-like protein	109960338	3	Molecular Function:magnesium ion binding (GO:0000287),Molecular Function:catalytic activity (GO:0003824),Molecular Function:thiamine pyrophosphate binding (GO:0030976)
XP_020456232.1	ester hydrolase C11orf54 homolog	109960459	1	Cellular Component:nucleus (GO:0005634)
XP_020443942.1	prolyl endopeptidase	109952959	4	Molecular Function:serine-type endopeptidase activity (GO:0004252),Biological Process:proteolysis (GO:0006508),Molecular Function:serine-type peptidase activity (GO:0008236),Molecular Function:serine-type exopeptidase activity (GO:0070008)
XP_020475132.1	ER membrane protein complex subunit 1 isoform X2	109971314	1	Cellular Component:ER membrane protein complex (GO:0072546)
XP_020456096.1	beta-galactosidase-1-like protein 2	109960377	1	Biological Process:carbohydrate metabolic process (GO:0005975)
XP_020461221.1	THAP domain-containing protein 5-like	109963217	1	Molecular Function:nucleic acid binding (GO:0003676)
XP_020474857.1	RNA polymerase II-associated protein 3 isoform X2	109971133	1	Molecular Function:protein binding (GO:0005515)
XP_020472831.1	cytochrome c oxidase subunit 5A%2C mitochondrial	109969944	2	Molecular Function:cytochrome-c oxidase activity (GO:0004129),Cellular Component:mitochondrial inner membrane (GO:0005743)
XP_020474919.1	sideroflexin-1	109971172	4	Biological Process:ion transport (GO:0006811),Molecular Function:ion transmembrane transporter activity (GO:0015075),Cellular Component:membrane (GO:0016020),Biological Process:transmembrane transport (GO:0055085)
XP_020462420.1	polyadenylate-binding protein 1	109963864	2	Molecular Function:nucleic acid binding (GO:0003676),Molecular Function:RNA binding (GO:0003723)
XP_020467249.1	xylose isomerase-like isoform X1	109966630	2	Biological Process:carbohydrate metabolic process (GO:0005975),Molecular Function:xylose isomerase activity (GO:0009045)
XP_020454131.1	60S ribosomal protein L23a	109959254	3	Molecular Function:structural constituent of ribosome (GO:0003735),Cellular Component:ribosome (GO:0005840),Biological Process:translation (GO:0006412)
XP_020445696.1	LOW QUALITY PROTEIN: talin-2-like	109954591	6	Cellular Component:ruffle (GO:0001726),Molecular Function:actin binding (GO:0003779),Molecular Function:structural constituent of cytoskeleton (GO:0005200),Cellular Component:cytoskeleton (GO:0005856),Cellular Component:focal adhesion (GO:0005925),Biological Process:cytoskeletal anchoring at plasma membrane (GO:0007016)
XP_020453025.1	LOW QUALITY PROTEIN: polyadenylate-binding protein 1-like	109958607	2	Molecular Function:nucleic acid binding (GO:0003676),Molecular Function:RNA binding (GO:0003723)
XP_020478858.1	AP-2 complex subunit sigma	109973536	3	Molecular Function:protein transporter activity (GO:0008565),Biological Process:protein transport (GO:0015031),Cellular Component:AP-2 adaptor complex (GO:0030122)
XP_020449170.1	carboxypeptidase A2-like	109956419	4	Molecular Function:carboxypeptidase activity (GO:0004180),Molecular Function:metallocarboxypeptidase activity (GO:0004181),Biological Process:proteolysis (GO:0006508),Molecular Function:zinc ion binding (GO:0008270)
XP_020474155.1	acyl-protein thioesterase 2 isoform X1	109970730	1	Molecular Function:hydrolase activity (GO:0016787)
XP_020446760.1	ATPase inhibitor B%2C mitochondrial-like	109955190	3	Cellular Component:mitochondrion (GO:0005739),Biological Process:negative regulation of ATPase activity (GO:0032780),Molecular Function:ATPase inhibitor activity (GO:0042030)
XP_020450767.1	protein SET	109957324	2	Cellular Component:nucleus (GO:0005634),Biological Process:nucleosome assembly (GO:0006334)
XP_020466434.1	gamma-enolase	109966147	4	Cellular Component:phosphopyruvate hydratase complex (GO:0000015),Molecular Function:magnesium ion binding (GO:0000287),Molecular Function:phosphopyruvate hydratase activity (GO:0004634),Biological Process:glycolytic process (GO:0006096)
XP_020448197.1	tRNA (guanine-N(7)-)-methyltransferase	109955923	2	Biological Process:tRNA modification (GO:0006400),Molecular Function:tRNA (guanine-N7-)-methyltransferase activity (GO:0008176)
XP_020447415.1	aminoacyl tRNA synthase complex-interacting multifunctional protein 1	109955524	1	Molecular Function:tRNA binding (GO:0000049)
XP_020479132.1	apoptosis regulator BAX-like	109973692	1	Biological Process:regulation of apoptotic process (GO:0042981)
XP_020441058.1	DNA-directed RNA polymerase II subunit RPB2	109951109	3	Molecular Function:DNA binding (GO:0003677),Molecular Function:DNA-directed 5'-3' RNA polymerase activity (GO:0003899),Molecular Function:ribonucleoside binding (GO:0032549)
XP_020441230.1	tubulin alpha-1B chain isoform X2	109951220	5	Molecular Function:GTPase activity (GO:0003924),Molecular Function:structural constituent of cytoskeleton (GO:0005200),Molecular Function:GTP binding (GO:0005525),Cellular Component:microtubule (GO:0005874),Biological Process:microtubule-based process (GO:0007017)
XP_020456109.1	arf-GAP domain and FG repeat-containing protein 1	109960386	1	Molecular Function:GTPase activator activity (GO:0005096)
XP_020463163.1	eukaryotic translation initiation factor 4E-1A isoform X1	109964302	4	Molecular Function:RNA binding (GO:0003723),Molecular Function:translation initiation factor activity (GO:0003743),Cellular Component:cytoplasm (GO:0005737),Biological Process:translational initiation (GO:0006413)
XP_020442574.1	inositol-3-phosphate synthase 1 isoform X1	109952066	3	Molecular Function:inositol-3-phosphate synthase activity (GO:0004512),Biological Process:inositol biosynthetic process (GO:0006021),Biological Process:phospholipid biosynthetic process (GO:0008654)
XP_020472653.1	N-alpha-acetyltransferase 10	109969819	1	Molecular Function:N-acetyltransferase activity (GO:0008080)
XP_020446250.1	nucleolysin TIA-1-like isoform X1	109954922	1	Molecular Function:nucleic acid binding (GO:0003676)
XP_020460029.1	nuclear pore complex protein Nup93	109962542	2	Cellular Component:nuclear pore (GO:0005643),Biological Process:transport (GO:0006810)
XP_020453416.1	uncharacterized protein LOC109958834	109958834	1	Molecular Function:GTP binding (GO:0005525)
XP_020464226.1	disheveled-associated activator of morphogenesis 2	109964942	4	Molecular Function:actin binding (GO:0003779),Biological Process:cellular component organization (GO:0016043),Molecular Function:Rho GTPase binding (GO:0017048),Biological Process:actin cytoskeleton organization (GO:0030036)
XP_020475038.1	cholesterol side-chain cleavage enzyme%2C mitochondrial isoform X1	109971254	6	Molecular Function:iron ion binding (GO:0005506),Cellular Component:mitochondrion (GO:0005739),Biological Process:C21-steroid hormone biosynthetic process (GO:0006700),Molecular Function:cholesterol monooxygenase (side-chain-cleaving) activity (GO:0008386),Molecular Function:heme binding (GO:0020037),Biological Process:oxidation-reduction process (GO:0055114)
XP_020446671.1	14-3-3 protein theta	109955144	1	Molecular Function:protein domain specific binding (GO:0019904)
XP_020475274.1	tissue factor-like	109971392	3	Molecular Function:protein binding (GO:0005515),Biological Process:blood coagulation (GO:0007596),Cellular Component:integral component of membrane (GO:0016021)
XP_020447694.1	desmin-like	109955656	2	Molecular Function:structural molecule activity (GO:0005198),Cellular Component:intermediate filament (GO:0005882)
XP_020468830.1	LOW QUALITY PROTEIN: major vault protein	109967532	1	Molecular Function:protein binding (GO:0005515)
XP_020449246.1	caldesmon%2C smooth muscle-like	109956456	2	Molecular Function:signal transducer activity (GO:0004871),Biological Process:signal transduction (GO:0007165)
XP_020446115.1	U5 small nuclear ribonucleoprotein 200 kDa helicase	109954839	2	Molecular Function:nucleic acid binding (GO:0003676),Molecular Function:ATP binding (GO:0005524)
XP_020454282.1	14-3-3 protein epsilon	109959349	1	Molecular Function:protein domain specific binding (GO:0019904)
XP_020446746.1	protein phosphatase 1A isoform X1	109955183	6	Molecular Function:magnesium ion binding (GO:0000287),Molecular Function:catalytic activity (GO:0003824),Molecular Function:phosphoprotein phosphatase activity (GO:0004721),Molecular Function:protein serine/threonine phosphatase activity (GO:0004722),Biological Process:protein dephosphorylation (GO:0006470),Molecular Function:manganese ion binding (GO:0030145)
XP_020443229.1	tenascin-like	109952480	1	Molecular Function:protein binding (GO:0005515)
XP_020449680.1	nuclear cap-binding protein subunit 1	109956697	6	Molecular Function:RNA cap binding (GO:0000339),Molecular Function:RNA binding (GO:0003723),Molecular Function:protein binding (GO:0005515),Cellular Component:nuclear cap binding complex (GO:0005846),Biological Process:RNA metabolic process (GO:0016070),Biological Process:mRNA transport (GO:0051028)
XP_020481223.1	TGF-beta-activated kinase 1 and MAP3K7-binding protein 1	109975048	3	Molecular Function:catalytic activity (GO:0003824),Molecular Function:protein serine/threonine phosphatase activity (GO:0004722),Biological Process:protein dephosphorylation (GO:0006470)
XP_020441454.1	CD81 antigen	109951337	1	Cellular Component:integral component of membrane (GO:0016021)
XP_020454490.1	transcriptional activator protein Pur-alpha-like isoform X1	109959446	3	Molecular Function:RNA binding (GO:0003723),Biological Process:cell differentiation (GO:0030154),Biological Process:regulation of cell proliferation (GO:0042127)
XP_020471497.1	glucose-6-phosphate isomerase-like	109969149	3	Molecular Function:glucose-6-phosphate isomerase activity (GO:0004347),Biological Process:gluconeogenesis (GO:0006094),Biological Process:glycolytic process (GO:0006096)
XP_020443409.1	tubulin alpha-1 chain-like	109952596	5	Molecular Function:GTPase activity (GO:0003924),Molecular Function:structural constituent of cytoskeleton (GO:0005200),Molecular Function:GTP binding (GO:0005525),Cellular Component:microtubule (GO:0005874),Biological Process:microtubule-based process (GO:0007017)
XP_020474892.1	LOW QUALITY PROTEIN: transcriptional regulator ATRX	109971152	1	Molecular Function:ATP binding (GO:0005524)
XP_020445927.1	NFU1 iron-sulfur cluster scaffold homolog%2C mitochondrial-like	109954747	3	Molecular Function:iron ion binding (GO:0005506),Biological Process:iron-sulfur cluster assembly (GO:0016226),Molecular Function:iron-sulfur cluster binding (GO:0051536)
XP_020452789.1	structural maintenance of chromosomes protein 2	109958462	4	Molecular Function:protein binding (GO:0005515),Molecular Function:ATP binding (GO:0005524),Cellular Component:chromosome (GO:0005694),Biological Process:chromosome organization (GO:0051276)
XP_020457493.1	vinculin-like isoform X2	109961177	2	Biological Process:cell adhesion (GO:0007155),Molecular Function:actin filament binding (GO:0051015)
XP_020466787.1	mannose-1-phosphate guanyltransferase beta isoform X2	109966355	2	Biological Process:biosynthetic process (GO:0009058),Molecular Function:nucleotidyltransferase activity (GO:0016779)
XP_020463960.1	L-lactate dehydrogenase B chain	109964760	3	Molecular Function:oxidoreductase activity (GO:0016491),Biological Process:carboxylic acid metabolic process (GO:0019752),Biological Process:oxidation-reduction process (GO:0055114)
XP_020474717.1	exosome component 10 isoform X1	109971039	6	Cellular Component:nuclear exosome (RNase complex) (GO:0000176),Molecular Function:nucleic acid binding (GO:0003676),Cellular Component:intracellular (GO:0005622),Biological Process:nucleobase-containing compound metabolic process (GO:0006139),Biological Process:RNA processing (GO:0006396),Molecular Function:3'-5' exonuclease activity (GO:0008408)
XP_020454961.1	Golgi phosphoprotein 3 isoform X1	109959714	1	Molecular Function:phosphatidylinositol-4-phosphate binding (GO:0070273)
XP_020450794.1	LOW QUALITY PROTEIN: peroxisomal NADH pyrophosphatase NUDT12	109957338	3	Molecular Function:protein binding (GO:0005515),Molecular Function:hydrolase activity (GO:0016787),Molecular Function:metal ion binding (GO:0046872)
XP_020440979.1	ribosomal protein S6 kinase alpha-3 isoform X3	109951058	4	Molecular Function:protein kinase activity (GO:0004672),Molecular Function:protein serine/threonine kinase activity (GO:0004674),Molecular Function:ATP binding (GO:0005524),Biological Process:protein phosphorylation (GO:0006468)
XP_020470713.1	40S ribosomal protein S21 isoform X1	109968649	4	Molecular Function:structural constituent of ribosome (GO:0003735),Cellular Component:intracellular (GO:0005622),Cellular Component:ribosome (GO:0005840),Biological Process:translation (GO:0006412)
XP_020453490.1	elongation factor Tu%2C mitochondrial	109958885	2	Molecular Function:GTPase activity (GO:0003924),Molecular Function:GTP binding (GO:0005525)
XP_020471375.1	serine/threonine-protein kinase VRK1 isoform X1	109969057	3	Molecular Function:protein kinase activity (GO:0004672),Molecular Function:ATP binding (GO:0005524),Biological Process:protein phosphorylation (GO:0006468)
XP_020461049.1	coronin-1A-like	109963108	4	Biological Process:phagolysosome assembly (GO:0001845),Molecular Function:protein binding (GO:0005515),Biological Process:leukocyte chemotaxis (GO:0030595),Molecular Function:actin filament binding (GO:0051015)
XP_020458875.1	inorganic pyrophosphatase	109961946	4	Molecular Function:magnesium ion binding (GO:0000287),Molecular Function:inorganic diphosphatase activity (GO:0004427),Cellular Component:cytoplasm (GO:0005737),Biological Process:phosphate-containing compound metabolic process (GO:0006796)
XP_020460433.1	syntaxin-4 isoform X1	109962778	2	Molecular Function:protein binding (GO:0005515),Cellular Component:membrane (GO:0016020)
XP_020478812.1	growth factor receptor-bound protein 2	109973503	1	Molecular Function:protein binding (GO:0005515)
XP_020443440.1	phosphatidylinositol glycan anchor biosynthesis class U protein	109952618	2	Biological Process:GPI anchor biosynthetic process (GO:0006506),Cellular Component:integral component of membrane (GO:0016021)
XP_020445787.1	apolipoprotein Eb-like	109954649	4	Cellular Component:extracellular region (GO:0005576),Biological Process:lipid transport (GO:0006869),Molecular Function:lipid binding (GO:0008289),Biological Process:lipoprotein metabolic process (GO:0042157)
XP_020448845.1	extended synaptotagmin-1-like	109956230	2	Molecular Function:protein binding (GO:0005515),Molecular Function:lipid binding (GO:0008289)
XP_020461608.1	GTP:AMP phosphotransferase AK3%2C mitochondrial	109963435	4	Molecular Function:adenylate kinase activity (GO:0004017),Molecular Function:ATP binding (GO:0005524),Biological Process:nucleobase-containing compound metabolic process (GO:0006139),Molecular Function:nucleobase-containing compound kinase activity (GO:0019205)
[truncated: 2,058 more rows]
