# Supplementary material for: Protein expression patterns and metal metabolites in a protogynous hermaphrodite fish, the ricefield eel (Monopterus albus)
Source: BMC Genomics. 2024 May 21;25:500. doi: 10.1186/s12864-024-10397-w (PMC11106920; doi:10.1186/s12864-024-10397-w)
Supplement: Supplementary file 17 — Supplementary Material 17 [file 12864_2024_10397_MOESM17_ESM.xls]

Protein_ID	Description	Gene	KEGG_GENE	E-value	KO	KO_name	KO_Description	EC	KO_Class
XP_020453089.1	39S ribosomal protein L9%2C mitochondrial	109958630	xma:102231487	1e-144	K02939	RP-L9, MRPL9, rplI	large subunit ribosomal protein L9	--	ko03010 Ribosome
XP_020453090.1	hepatoma-derived growth factor	109958631	mze:101484675	1e-137	K16641	HDGF	hepatoma-derived growth factor	--	--
XP_020453093.1	probable ATP-dependent RNA helicase ddx6	109958632	mze:101472794	0.0	K12614	DDX6, RCK, DHH1	ATP-dependent RNA helicase DDX6/DHH1	3.6.4.13	ko03018 RNA degradation
XP_020453111.1	cytosolic non-specific dipeptidase	109958636	mze:101469064	0.0	K08660	CNDP2	cytosolic nonspecific dipeptidase	3.4.13.18	ko00330 Arginine and proline metabolism ko00340 Histidine metabolism ko00410 beta-Alanine metabolism
XP_020453121.1	heterogeneous nuclear ribonucleoprotein R isoform X1	109958640	tru:101062848	0.0	K13161	HNRNPR	heterogeneous nuclear ribonucleoprotein R	--	--
XP_020453129.1	dnaJ homolog subfamily C member 8 isoform X1	109958641	mze:101484576	1e-160	K09528	DNAJC8	DnaJ homolog subfamily C member 8	--	--
XP_020453136.1	serine/arginine-rich splicing factor 4-like isoform X1	109958645	xma:102235184	1e-123	K12893	SFRS4_5_6	splicing factor, arginine/serine-rich 4/5/6	--	ko03040 Spliceosome ko05168 Herpes simplex infection
XP_020453140.1	protein misato homolog 1	109958647	asn:102387036	1e-136	K17408	DAP3, MRPS29	small subunit ribosomal protein S29	--	--
XP_020453164.1	apolipoprotein Eb-like	109958668	mze:101471249	1e-110	K04524	APOE	apolipoprotein E	--	ko05010 Alzheimer's disease
XP_020453165.1	LOW QUALITY PROTEIN: apolipoprotein A-IV-like	109958670	xma:102232035	1e-112	K08760	APOA4	apolipoprotein A-IV	--	ko04975 Fat digestion and absorption ko04977 Vitamin digestion and absorption
XP_020453169.1	epiplakin-like	109958673	cmk:103179737	0.0	K10388	PLEC	plectin	--	--
XP_020453177.1	eukaryotic translation initiation factor 3 subunit E	109958678	mze:101483159	0.0	K03250	EIF3E, INT6	translation initiation factor 3 subunit E	--	ko03013 RNA transport ko05160 Hepatitis C
XP_020453193.1	lamin-A-like isoform X1	109958689	mze:101476203	0.0	K12641	LMNA	lamin A/C	--	ko04210 Apoptosis ko05410 Hypertrophic cardiomyopathy (HCM) ko05412 Arrhythmogenic right ventricular cardiomyopathy (ARVC) ko05414 Dilated cardiomyopathy
XP_020453226.1	fatty acid-binding protein%2C heart-like	109958702	xma:102232459	1e-64	K08753	FABP4, aP2	fatty acid-binding protein 4, adipocyte	--	ko03320 PPAR signaling pathway ko04923 Regulation of lipolysis in adipocytes
XP_020453237.1	carnitine O-acetyltransferase-like	109958710	tru:101072399	0.0	K00624	E2.3.1.7	carnitine O-acetyltransferase	2.3.1.7	ko04146 Peroxisome
XP_020453239.1	carnitine O-acetyltransferase-like	109958712	xma:102218942	1e-109	K00624	E2.3.1.7	carnitine O-acetyltransferase	2.3.1.7	ko04146 Peroxisome
XP_020453243.1	inactive tyrosine-protein kinase 7	109958713	mze:101468420	0.0	K05127	PTK7, CCK4	PTK7 protein tyrosine kinase 7	2.7.10.1	--
XP_020453248.1	adenylyl cyclase-associated protein 1	109958718	ola:101166064	0.0	K17261	CAP1_2, SRV2	adenylyl cyclase-associated protein	--	--
XP_020453249.1	palmitoyl-protein thioesterase 1	109958719	ola:101166727	0.0	K01074	PPT	palmitoyl-protein thioesterase	3.1.2.22	ko00062 Fatty acid elongation ko01212 Fatty acid metabolism ko04142 Lysosome
XP_020453252.1	zona pellucida sperm-binding protein 4-like	109958724	mze:101463622	1e-140	K19926	ZP1	zona pellucida sperm-binding protein 1	--	--
XP_020453259.1	ribonuclease UK114 isoform X1	109958727	ztr:MYCGRDRAFT_106782	1e-16	K06965	PELO, DOM34, pelA	protein pelota	--	ko03015 mRNA surveillance pathway
XP_020453261.1	60S ribosomal protein L30	109958729	xma:102232600	4e-81	K02908	RP-L30e, RPL30	large subunit ribosomal protein L30e	--	ko03010 Ribosome
XP_020453263.1	prolyl endopeptidase-like isoform X1	109958730	mze:101484963	0.0	K01322	PREP	prolyl oligopeptidase	3.4.21.26	ko04614 Renin-angiotensin system
XP_020453286.1	exosome complex component RRP42	109958739	mze:101477729	0.0	K12589	RRP42, EXOSC7	exosome complex component RRP42	--	ko03018 RNA degradation
XP_020453292.1	40S ribosomal protein S5	109958744	ola:101159114	1e-151	K02989	RP-S5e, RPS5	small subunit ribosomal protein S5e	--	ko03010 Ribosome
XP_020453298.1	LOW QUALITY PROTEIN: NAD(P)H-hydrate epimerase	109958749	mze:101476693	0.0	K17759	AIBP, nnrE	NAD(P)H-hydrate epimerase	5.1.99.6	--
XP_020453300.1	histidine triad nucleotide-binding protein 1	109958747	mze:101468060	6e-76	K02503	HINT1, hinT, hit	histidine triad (HIT) family protein	--	--
XP_020453301.1	serine/threonine-protein kinase 3	109958752	xma:102233124	0.0	K04412	STK3, MST2	serine/threonine kinase 3	--	ko04010 MAPK signaling pathway ko04214 Apoptosis - fly ko04390 Hippo signaling pathway ko04391 Hippo signaling pathway - fly
XP_020453309.1	tetranectin-like	109958758	ola:101160080	1e-106	K17520	CLEC3B	C-type lectin domain family 3 member B	--	--
XP_020453319.1	LOW QUALITY PROTEIN: thyroid hormone receptor-associated protein 3	109958761	mze:101476123	0.0	K13112	THRAP3	thyroid hormone receptor-associated protein 3	--	--
XP_020453320.1	chloride intracellular channel protein 1	109958762	mze:101474197	1e-156	K05021	CLIC1	chloride intracellular channel protein 1	--	--
XP_020453336.1	epoxide hydrolase 1 isoform X1	109958771	mze:101463752	0.0	K01253	EPHX1	microsomal epoxide hydrolase	3.3.2.9	ko00980 Metabolism of xenobiotics by cytochrome P450 ko04976 Bile secretion ko05204 Chemical carcinogenesis
XP_020453345.1	LOW QUALITY PROTEIN: proteasome subunit beta type-2	109958783	mze:101482403	1e-138	K02734	PSMB2	20S proteasome subunit beta 4	3.4.25.1	ko03050 Proteasome
XP_020453367.1	casein kinase II subunit beta-like	109958797	mze:101472534	1e-163	K03115	CSNK2B	casein kinase II subunit beta	--	ko03008 Ribosome biogenesis in eukaryotes ko04064 NF-kappa B signaling pathway ko04139 Regulation of mitophagy - yeast ko04310 Wnt signaling pathway ko04520 Adherens junction ko04530 Tight junction ko04712 Circadian rhythm - plant ko05162 Measles ko05168 Herpes simplex infection ko05169 Epstein-Barr virus infection
XP_020453370.1	C-Myc-binding protein-like isoform X2	109958799	cit:102607982	2e-17	K05290	PIGK	phosphatidylinositol glycan, class K	2.6.-.-	ko00563 Glycosylphosphatidylinositol(GPI)-anchor biosynthesis
XP_020453385.1	prostate stem cell antigen-like isoform X1	109958806	ola:101157626	1e-12	K19894	SPACA4, SAMP14	sperm acrosome membrane-associated protein 4	--	--
XP_020453400.1	sialidase-1	109958815	mze:101471550	0.0	K01186	NEU1	sialidase-1	3.2.1.18	ko00511 Other glycan degradation ko00600 Sphingolipid metabolism ko04142 Lysosome
XP_020453406.1	cystatin-like	109958820	mze:101488042	1e-39	K13899	CST3	cystatin-C	--	ko04970 Salivary secretion
XP_020453410.1	protein CLEC16A	109958827	mze:101464342	0.0	K19513	CLEC16A	protein CLEC16A	--	--
XP_020453411.1	protein NATD1	109958828	mze:101463918	4e-73	K06975	K06975	uncharacterized protein	--	--
XP_020453415.1	GTPase HRas-like	109958833	tru:101069736	1e-136	K07827	KRAS, KRAS2	GTPase KRas	--	ko04010 MAPK signaling pathway ko04012 ErbB signaling pathway ko04013 MAPK signaling pathway - fly ko04014 Ras signaling pathway ko04015 Rap1 signaling pathway ko04062 Chemokine signaling pathway ko04068 FoxO signaling pathway ko04071 Sphingolipid signaling pathway ko04072 Phospholipase D signaling pathway ko04151 PI3K-Akt signaling pathway ko04210 Apoptosis ko04211 Longevity regulating pathway k…
XP_020453416.1	uncharacterized protein LOC109958834	109958834	spar:SPRG_10591	7e-13	K12483	EHD1	EH domain-containing protein 1	--	ko04144 Endocytosis
XP_020453417.1	sorting nexin-5	109958831	mze:101465293	0.0	K17920	SNX5_6_32	sorting nexin-5/6/32	--	ko04144 Endocytosis
XP_020453427.1	epsin-2 isoform X1	109958839	ola:101161060	0.0	K12471	EPN	epsin	--	ko04144 Endocytosis
XP_020453484.1	glycogen [starch] synthase%2C muscle-like	109958881	xma:102233516	0.0	K00693	GYS	glycogen(starch) synthase	2.4.1.11	ko00500 Starch and sucrose metabolism ko04151 PI3K-Akt signaling pathway ko04152 AMPK signaling pathway ko04910 Insulin signaling pathway ko04922 Glucagon signaling pathway ko04931 Insulin resistance
XP_020453490.1	elongation factor Tu%2C mitochondrial	109958885	ola:101156413	0.0	K02358	tuf, TUFM	elongation factor Tu	--	--
XP_020453492.1	protein flightless-1 homolog	109958887	chx:102190674	0.0	K03178	UBE1, UBA1	ubiquitin-activating enzyme E1	6.2.1.45	ko04120 Ubiquitin mediated proteolysis ko05012 Parkinson's disease
XP_020453494.1	mitogen-activated protein kinase 1-like	109958888	ola:101159747	0.0	K04371	MAPK1_3	mitogen-activated protein kinase 1/3	2.7.11.24	ko04010 MAPK signaling pathway ko04011 MAPK signaling pathway - yeast ko04012 ErbB signaling pathway ko04013 MAPK signaling pathway - fly ko04014 Ras signaling pathway ko04015 Rap1 signaling pathway ko04022 cGMP-PKG signaling pathway ko04024 cAMP signaling pathway ko04062 Chemokine signaling pathway ko04066 HIF-1 signaling pathway ko04068 FoxO signaling pathway ko04071 Sphingolipid signaling path…
XP_020453504.1	nucleoside diphosphate kinase 3	109958895	xma:102235751	1e-102	K00940	ndk, NME	nucleoside-diphosphate kinase	2.7.4.6	ko00230 Purine metabolism ko00240 Pyrimidine metabolism
XP_020453506.1	ADP-ribose pyrophosphatase%2C mitochondrial	109958896	tru:101066781	0.0	K13988	NUDT9	ADP-ribose pyrophosphatase	3.6.1.13	ko00230 Purine metabolism
XP_020453516.1	dehydrogenase/reductase SDR family member 7B	109958901	tru:101062309	0.0	K11166	DHRS7B	dehydrogenase/reductase SDR family member 7B	1.1.-.-	--
XP_020453518.1	Na(+)/H(+) exchange regulatory cofactor NHE-RF1-like	109958903	mze:101475468	0.0	K13365	SLC9A3R1, NHERF1	Na(+)/H(+) exchange regulatory cofactor NHE-RF1	--	--
XP_020453520.1	cytoglobin-1-like	109958905	ola:101174997	1e-22	K13826	HBZ	hemoglobin subunit zeta	--	--
XP_020453523.1	ubiquitin carboxyl-terminal hydrolase 7	109958908	mze:101467618	0.0	K11838	USP7, UBP15	ubiquitin carboxyl-terminal hydrolase 7	3.4.19.12	ko04068 FoxO signaling pathway ko05168 Herpes simplex infection ko05169 Epstein-Barr virus infection ko05203 Viral carcinogenesis
XP_020453527.1	phosphoribosyl pyrophosphate synthase-associated protein 1 isoform X1	109958911	tad:TRIADDRAFT_25357	9e-94	K00948	PRPS, prsA	ribose-phosphate pyrophosphokinase	2.7.6.1	ko00030 Pentose phosphate pathway ko00230 Purine metabolism ko01200 Carbon metabolism ko01230 Biosynthesis of amino acids
XP_020453567.1	developmentally-regulated GTP-binding protein 2	109958929	mze:101484412	0.0	K06944	K06944	uncharacterized protein	--	--
XP_020453580.1	rho GDP-dissociation inhibitor 1	109958936	mze:101478421	1e-120	K12462	ARHGDI, RHOGDI	Rho GDP-dissociation inhibitor	--	ko04722 Neurotrophin signaling pathway ko04962 Vasopressin-regulated water reabsorption
XP_020453583.1	THO complex subunit 4 isoform X1	109958939	tru:101068593	1e-114	K12881	THOC4, ALY	THO complex subunit 4	--	ko03013 RNA transport ko03015 mRNA surveillance pathway ko03040 Spliceosome ko05168 Herpes simplex infection
XP_020453595.1	peptidyl-prolyl cis-trans isomerase-like 1	109958944	xma:102229512	1e-112	K12733	PPIL1	peptidyl-prolyl cis-trans isomerase-like 1	5.2.1.8	ko03040 Spliceosome
XP_020453623.1	ubiquitin-like modifier-activating enzyme 1	109958966	mze:101470208	0.0	K03178	UBE1, UBA1	ubiquitin-activating enzyme E1	6.2.1.45	ko04120 Ubiquitin mediated proteolysis ko05012 Parkinson's disease
XP_020453648.1	translocator protein	109958980	xma:102231266	1e-102	K05770	TSPO, BZRP	benzodiazapine receptor	--	ko04080 Neuroactive ligand-receptor interaction ko04214 Apoptosis - fly ko05166 HTLV-I infection
XP_020453678.1	leucine-rich repeat flightless-interacting protein 2 isoform X1	109958993	hgl:101700543	4e-86	K17785	IMMT, FCJ1, MNOS2	mitofilin	--	--
XP_020453680.1	double-stranded RNA-binding protein Staufen homolog 1 isoform X1	109959001	mze:101477164	0.0	K17597	STAU	double-stranded RNA-binding protein Staufen	--	--
XP_020453688.1	eukaryotic translation initiation factor 4E transporter isoform X2	109959003	mze:101487534	0.0	K18728	EIF4ENIF1	eukaryotic translation initiation factor 4E transporter	--	--
XP_020453698.1	ubiquinol-cytochrome-c reductase complex assembly factor 2 isoform X1	109959006	mze:101478664	8e-61	K17682	MNF1	mitochondrial nucleoid factor 1	--	--
XP_020453713.1	uncharacterized protein LOC109959014 isoform X1	109959014	ola:101159071	0.0	K11885	DDI1	DNA damage-inducible protein 1	--	--
XP_020453758.1	guanine nucleotide-binding protein G(I)/G(S)/G(T) subunit beta-1-like	109959036	mze:101487059	0.0	K04536	GNB1	guanine nucleotide-binding protein G(I)/G(S)/G(T) subunit beta-1	--	ko04011 MAPK signaling pathway - yeast ko04014 Ras signaling pathway ko04062 Chemokine signaling pathway ko04151 PI3K-Akt signaling pathway ko04713 Circadian entrainment ko04723 Retrograde endocannabinoid signaling ko04724 Glutamatergic synapse ko04725 Cholinergic synapse ko04726 Serotonergic synapse ko04727 GABAergic synapse ko04728 Dopaminergic synapse ko04740 Olfactory transduction ko04744 Pho…
XP_020453760.1	WD repeat-containing protein 82	109959037	mze:101478848	0.0	K14962	WDR82, SWD2, CPS35	COMPASS component SWD2	--	ko03015 mRNA surveillance pathway
XP_020453769.1	protein ABHD14B	109959042	mze:101485710	1e-133	K13706	ABHD14	abhydrolase domain-containing protein 14	--	--
XP_020453772.1	ADP-ribosylation factor-like protein 8B-A	109959044	ola:101159157	1e-136	K07955	ARL8	ADP-ribosylation factor-like protein 8	--	--
XP_020453795.1	glycerate kinase	109959054	mze:101477451	0.0	K15788	GLYCTK	glycerate kinase	2.7.1.31	ko00260 Glycine, serine and threonine metabolism ko00561 Glycerolipid metabolism ko00630 Glyoxylate and dicarboxylate metabolism
XP_020453827.1	phosphopantothenate--cysteine ligase	109959069	mze:101472115	0.0	K01922	PPCS, coaB	phosphopantothenate-cysteine ligase	6.3.2.5	ko00770 Pantothenate and CoA biosynthesis
XP_020453830.1	enolase-like	109959072	mze:101475133	0.0	K01689	ENO, eno	enolase	4.2.1.11	ko00010 Glycolysis / Gluconeogenesis ko00680 Methane metabolism ko01200 Carbon metabolism ko01230 Biosynthesis of amino acids ko03018 RNA degradation ko04066 HIF-1 signaling pathway
XP_020453838.1	protein BRICK1	109959077	phd:102331785	5e-50	K05752	C3ORF10, HSPC300	chromosome 3 open reading frame 10	--	ko04810 Regulation of actin cytoskeleton
XP_020453839.1	endoplasmic reticulum aminopeptidase 1-like	109959078	mze:101472801	0.0	K09604	ARTS1	adipocyte-derived leucine aminopeptidase	3.4.11.-	--
XP_020453868.1	destrin-like	109959096	xma:102227392	1e-65	K05765	CFL	cofilin	--	ko04360 Axon guidance ko04666 Fc gamma R-mediated phagocytosis ko04810 Regulation of actin cytoskeleton ko05133 Pertussis
XP_020453900.1	kinase suppressor of Ras 2 isoform X1	109959117	mze:101484837	0.0	K18529	KSR2	kinase suppressor of Ras 2	2.7.11.1	ko04014 Ras signaling pathway
XP_020453907.1	cyclin-G-associated kinase isoform X1	109959119	mze:101471165	0.0	K08855	GAK	cyclin G-associated kinase	2.7.11.1	--
XP_020453922.1	mitochondrial-processing peptidase subunit alpha	109959130	mze:101474814	0.0	K01412	PMPCA, MAS2	mitochondrial-processing peptidase subunit alpha	3.4.24.64	--
XP_020453925.1	protein NipSnap homolog 1-like	109959133	cel:CELE_K02D10.1	5e-62	K02
XP_020453929.1	major facilitator superfamily domain-containing protein 10 isoform X1	109959136	tsp:Tsp_00306	7e-37	K13506	GPAT3_4, AGPAT9, AGPAT6	glycerol-3-phosphate O-acyltransferase 3/4	2.3.1.15	ko00561 Glycerolipid metabolism ko00564 Glycerophospholipid metabolism
XP_020453939.1	phosphatidylethanolamine-binding protein 1	109959139	acs:100555543	1e-104	K17439	MRPL35	large subunit ribosomal protein L35	--	--
XP_020453992.1	dynein light chain 2%2C cytoplasmic-like	109959172	ola:101174042	6e-61	K10418	DYNLL	dynein light chain LC8-type	--	ko04962 Vasopressin-regulated water reabsorption
XP_020453993.1	LOW QUALITY PROTEIN: insulin-degrading enzyme	109959169	xma:102221704	0.0	K01408	IDE, ide	insulysin	3.4.24.56	ko05010 Alzheimer's disease
XP_020454000.1	erythrocyte band 7 integral membrane protein-like	109959177	mze:101474847	0.0	K17286	STOM	erythrocyte band 7 integral membrane protein	--	--
XP_020454007.1	phosphatidylinositol 3%2C4%2C5-trisphosphate 3-phosphatase TPTE2-like isoform X1	109959184	mze:101476987	0.0	K18079	TPTE, TPIP	PTEN homologous phosphatase	--	--
XP_020454022.1	myb-binding protein 1A	109959193	tru:101070602	0.0	K02331	POL5, MYBBP1A	DNA polymerase phi	2.7.7.7	--
XP_020454068.1	superoxide dismutase [Cu-Zn] isoform X1	109959219	mze:101482903	6e-92	K04565	SOD1	superoxide dismutase, Cu-Zn family	1.15.1.1	ko04146 Peroxisome ko04213 Longevity regulating pathway - multiple species ko05014 Amyotrophic lateral sclerosis (ALS) ko05016 Huntington's disease ko05020 Prion diseases
XP_020454084.1	fructose-bisphosphate aldolase C	109959229	mze:101463822	0.0	K01623	ALDO	fructose-bisphosphate aldolase, class I	4.1.2.13	ko00010 Glycolysis / Gluconeogenesis ko00030 Pentose phosphate pathway ko00051 Fructose and mannose metabolism ko00680 Methane metabolism ko00710 Carbon fixation in photosynthetic organisms ko01200 Carbon metabolism ko01230 Biosynthesis of amino acids
XP_020454086.1	cell adhesion molecule 1-like isoform X1	109959231	mze:101471180	0.0	K06781	CADM1, IGSF4, NECL2, TSLC1	cell adhesion molecule 1	--	ko04514 Cell adhesion molecules (CAMs)
XP_020454122.1	membrane-associated progesterone receptor component 1	109959247	mze:101478060	1e-112	K17278	PGRMC1_2	membrane-associated progesterone receptor component	--	--
XP_020454131.1	60S ribosomal protein L23a	109959254	xma:102228378	1e-105	K02893	RP-L23Ae, RPL23A	large subunit ribosomal protein L23Ae	--	ko03010 Ribosome
XP_020454138.1	vacuolar protein-sorting-associated protein 36	109959260	mze:101475143	0.0	K12190	VPS36, EAP45	ESCRT-II complex subunit VPS36	--	ko04144 Endocytosis
XP_020454140.1	protein Mis18-alpha	109959262	mze:101483951	1e-105	K11564	MIS18, FASP1	kinetochore protein Mis18	--	--
XP_020454148.1	complement factor B-like	109959265	tru:101069998	0.0	K01335	CFB	component factor B	3.4.21.47	ko04610 Complement and coagulation cascades ko05150 Staphylococcus aureus infection
XP_020454149.1	3-methyl-2-oxobutanoate dehydrogenase [lipoamide] kinase%2C mitochondrial	109959266	ola:101172677	0.0	K00905	BCKDK	[3-methyl-2-oxobutanoate dehydrogenase (acetyl-transferring)] kinase	2.7.11.4	--
XP_020454150.1	angiotensinogen isoform X1	109959264	mze:101472432	0.0	K09821	AGT	angiotensinogen	--	ko04270 Vascular smooth muscle contraction ko04614 Renin-angiotensin system ko04924 Renin secretion ko05410 Hypertrophic cardiomyopathy (HCM)
XP_020454153.1	leucine-rich repeat and WD repeat-containing protein 1	109959268	smm:Smp_171170	9e-43	K13131	DDX20, GEMIN3	ATP-dependent RNA helicase DDX20	3.6.4.13	ko03013 RNA transport
XP_020454163.1	transcriptional coactivator YAP1-like isoform X1	109959275	mze:101485529	0.0	K16687	YAP1, Yki	protein yorkie	--	ko04390 Hippo signaling pathway ko04391 Hippo signaling pathway - fly
XP_020454178.1	phosphoglycerate kinase 1	109959292	mze:101478612	0.0	K00927	PGK, pgk	phosphoglycerate kinase	2.7.2.3	ko00010 Glycolysis / Gluconeogenesis ko00710 Carbon fixation in photosynthetic organisms ko01200 Carbon metabolism ko01230 Biosynthesis of amino acids
XP_020454180.1	T-complex protein 1 subunit theta isoform X2	109959293	ola:101173570	0.0	K09500	CCT8	T-complex protein 1 subunit theta	--	--
XP_020454190.1	E3 ubiquitin-protein ligase listerin	109959302	smm:Smp_179040	4e-51	K01376	UFSP2	UFM1-specific protease 2	3.4.22.-	--
XP_020454208.1	AP-1 complex subunit beta-1	109959315	mze:101486723	0.0	K11825	AP2B1	AP-2 complex subunit beta-1	--	ko04144 Endocytosis ko04721 Synaptic vesicle cycle ko04961 Endocrine and other factor-regulated calcium reabsorption ko05016 Huntington's disease
XP_020454215.1	integrin-linked protein kinase-like	109959317	ola:101172012	0.0	K06272	ILK	integrin-linked kinase	2.7.11.1	ko03320 PPAR signaling pathway ko04360 Axon guidance ko04510 Focal adhesion ko05100 Bacterial invasion of epithelial cells ko05213 Endometrial cancer
XP_020454233.1	DNA ligase 3	109959330	mze:101481263	0.0	K10776	LIG3	DNA ligase 3	6.5.1.1	ko03410 Base excision repair
XP_020454241.1	rab GTPase-binding effector protein 1 isoform X1	109959333	mze:101485627	0.0	K12480	RABEP1	Rab GTPase-binding effector protein 1	--	ko04144 Endocytosis
XP_020454244.1	cullin-5 isoform X1	109959334	mze:101465747	0.0	K10612	CUL5	cullin 5	--	ko04120 Ubiquitin mediated proteolysis
XP_020454282.1	14-3-3 protein epsilon	109959349	mze:101468387	0.0	K06630	YWHAE	14-3-3 protein epsilon	--	ko04011 MAPK signaling pathway - yeast ko04110 Cell cycle ko04114 Oocyte meiosis ko04151 PI3K-Akt signaling pathway ko04390 Hippo signaling pathway ko04391 Hippo signaling pathway - fly ko04722 Neurotrophin signaling pathway ko05169 Epstein-Barr virus infection ko05203 Viral carcinogenesis
XP_020454309.1	centromere/kinetochore protein zw10 homolog	109959368	mze:101485760	0.0	K11578	ZW10	centromere/kinetochore protein ZW10	--	--
XP_020454315.1	heterogeneous nuclear ribonucleoprotein A/B-like	109959371	mze:101473118	1e-153	K13044	HNRNPABD	heterogeneous nuclear ribonucleoprotein A/B/D	--	--
XP_020454366.1	LOW QUALITY PROTEIN: spectrin beta chain%2C non-erythrocytic 1-like	109959398	xma:102229236	0.0	K06115	SPTB	spectrin beta	--	--
XP_020454377.1	unconventional myosin-Ic-like isoform X1	109959405	mze:101468785	0.0	K10356	MYO1	myosin I	--	--
XP_020454380.1	unconventional myosin-XVIIIa-like isoform X1	109959406	mze:101482622	0.0	K10362	MYO18	myosin XVIII	--	--
XP_020454392.1	acetyl-CoA carboxylase 1 isoform X1	109959410	mze:101484069	0.0	K11262	ACACA	--	--	ko00061 Fatty acid biosynthesis ko00254 Aflatoxin biosynthesis ko00620 Pyruvate metabolism ko00640 Propanoate metabolism ko01212 Fatty acid metabolism ko04152 AMPK signaling pathway ko04910 Insulin signaling pathway ko04922 Glucagon signaling pathway
XP_020454406.1	X-ray radiation resistance-associated protein 1 isoform X1	109959414	smm:Smp_104030.3	3e-07	K16175	SCRIB	protein scribble	--	ko04390 Hippo signaling pathway ko04391 Hippo signaling pathway - fly ko05203 Viral carcinogenesis
XP_020454456.1	THO complex subunit 2	109959435	mze:101486105	0.0	K12879	THOC2	THO complex subunit 2	--	ko03013 RNA transport ko03040 Spliceosome
XP_020454490.1	transcriptional activator protein Pur-alpha-like isoform X1	109959446	chx:102188997	1e-100	K11838	USP7, UBP15	ubiquitin carboxyl-terminal hydrolase 7	3.4.19.12	ko04068 FoxO signaling pathway ko05168 Herpes simplex infection ko05169 Epstein-Barr virus infection ko05203 Viral carcinogenesis
XP_020454495.1	sorbin and SH3 domain-containing protein 1-like isoform X1	109959447	tru:101078370	0.0	K06086	SORBS1, SH3D5, PONSIN, CAP	sorbin and SH3 domain containing 1	--	ko03320 PPAR signaling pathway ko04520 Adherens junction ko04910 Insulin signaling pathway
XP_020454504.1	pyruvate dehydrogenase E1 component subunit alpha%2C mitochondrial-like isoform X1	109959451	xma:102234273	0.0	K00161	PDHA, pdhA	pyruvate dehydrogenase E1 component alpha subunit	1.2.4.1	ko00010 Glycolysis / Gluconeogenesis ko00020 Citrate cycle (TCA cycle) ko00620 Pyruvate metabolism ko01200 Carbon metabolism ko04066 HIF-1 signaling pathway ko04922 Glucagon signaling pathway ko05230 Central carbon metabolism in cancer
XP_020454510.1	neuronal migration protein doublecortin isoform X1	109959453	mze:101484175	0.0	K16579	DCX	neuronal migration protein doublecortin	--	--
XP_020454534.1	platelet-activating factor acetylhydrolase IB subunit beta-like isoform X1	109959472	tru:101063150	1e-147	K16795	PAFAH1B2_3	platelet-activating factor acetylhydrolase IB subunit beta/gamma	3.1.1.47	ko00565 Ether lipid metabolism
XP_020454547.1	TBC1 domain family member 8B isoform X1	109959483	oaa:100082358	0.0	K19951	TBC1D9, GYP2, MDR1	TBC1 domain family member 9	--	--
XP_020454576.1	LOW QUALITY PROTEIN: phospholipase D1-like	109959498	tru:101066278	0.0	K01115	PLD1_2	phospholipase D1/2	3.1.4.4	ko00564 Glycerophospholipid metabolism ko00565 Ether lipid metabolism ko04014 Ras signaling pathway ko04024 cAMP signaling pathway ko04071 Sphingolipid signaling pathway ko04072 Phospholipase D signaling pathway ko04144 Endocytosis ko04666 Fc gamma R-mediated phagocytosis ko04724 Glutamatergic synapse ko04912 GnRH signaling pathway ko05231 Choline metabolism in cancer
XP_020454582.1	eukaryotic translation initiation factor 3 subunit L	109959500	tru:101066932	0.0	K15029	EIF3L	translation initiation factor 3 subunit L	--	--
XP_020454598.1	charged multivesicular body protein 1b	109959511	mze:101476317	1e-128	K12197	CHMP1, VPS46, DID2	charged multivesicular body protein 1	--	ko04144 Endocytosis
XP_020454611.1	moesin isoform X1	109959518	tru:101079839	0.0	K05763	MSN	moesin	--	ko04670 Leukocyte transendothelial migration ko04810 Regulation of actin cytoskeleton ko05162 Measles ko05205 Proteoglycans in cancer
XP_020454617.1	histone H2AX	109959522	mze:101473645	2e-97	K11251	H2A	histone H2A	--	ko05034 Alcoholism ko05322 Systemic lupus erythematosus
XP_020454634.1	telomeric repeat-binding factor 2-interacting protein 1 isoform X1	109959506	mze:101486297	0.0	K11113	TERF2IP, RAP1	telomeric repeat-binding factor 2-interacting protein 1	--	--
XP_020454644.1	LOW QUALITY PROTEIN: serrate RNA effector molecule homolog	109959537	fch:102045900	3e-13	K07378	NLGN	neuroligin	--	ko04514 Cell adhesion molecules (CAMs)
XP_020454647.1	ras-related protein Rab-6A isoform X1	109959540	mze:101482116	1e-152	K07893	RAB6A	Ras-related protein Rab-6A	--	--
XP_020454659.1	plastin-3-like	109959549	xma:102228834	0.0	K17336	PLS3	plastin-3	--	--
XP_020454665.1	BAG family molecular chaperone regulator 3 isoform X1	109959551	tru:101079505	0.0	K09557	BAG3	BCL2-associated athanogene 3	--	--
XP_020454710.1	apoptosis-inducing factor 1%2C mitochondrial	109959575	mze:101487956	0.0	K04727	PDCD8, AIF	programmed cell death 8 (apoptosis-inducing factor)	1.-.-.-	ko04210 Apoptosis ko04214 Apoptosis - fly
XP_020454715.1	ADP/ATP translocase 2-like	109959577	ola:101163991	0.0	K05863	SLC25A4S, ANT	solute carrier family 25 (mitochondrial adenine nucleotide translocator), member 4/5/6/31	--	ko04020 Calcium signaling pathway ko04022 cGMP-PKG signaling pathway ko05012 Parkinson's disease ko05016 Huntington's disease ko05166 HTLV-I infection
XP_020454718.1	protein phosphatase methylesterase 1	109959579	tru:101067569	0.0	K13617	PPME1	protein phosphatase methylesterase 1	3.1.1.89	--
XP_020454749.1	kinesin light chain 1-like isoform X1	109959586	mze:101468719	0.0	K10407	KLC	kinesin light chain	--	ko05132 Salmonella infection
XP_020454751.1	transgelin-like	109959596	gga:424484	1e-32	K07441	ALG14	beta-1,4-N-acetylglucosaminyltransferase	2.4.1.141	ko00510 N-Glycan biosynthesis ko00513 Various types of N-glycan biosynthesis
XP_020454770.1	peroxiredoxin-4-like isoform X1	109959605	xma:102234523	1e-166	K03386	PRDX2_4, ahpC	peroxiredoxin (alkyl hydroperoxide reductase subunit C)	1.11.1.15	ko04214 Apoptosis - fly
XP_020454772.1	nucleophosmin-like	109959606	tru:101078706	1e-131	K11276	NPM1	nucleophosmin 1	--	--
XP_020454796.1	LOW QUALITY PROTEIN: nesprin-3	109959623	aml:100484267	5e-54	K19326	SYNE1	nesprin-1	--	--
XP_020454798.1	disheveled-associated activator of morphogenesis 1-like	109959625	tru:101067817	0.0	K04512	DAAM	dishevelled associated activator of morphogenesis	--	ko04310 Wnt signaling pathway
XP_020454818.1	ankyrin-3-like	109959636	tru:101067381	0.0	K10380	ANK	ankyrin	--	ko05205 Proteoglycans in cancer
XP_020454833.1	sarcoplasmic/endoplasmic reticulum calcium ATPase 2	109959651	mze:101476777	0.0	K05853	ATP2A	Ca2+ transporting ATPase, sarcoplasmic/endoplasmic reticulum	3.6.3.8	ko04020 Calcium signaling pathway ko04022 cGMP-PKG signaling pathway ko04972 Pancreatic secretion ko05010 Alzheimer's disease
XP_020454836.1	endophilin-B2-like isoform X1	109959655	mze:101468191	0.0	K11248	SH3GLB	endophilin-B	--	ko04144 Endocytosis
XP_020454848.1	very low-density lipoprotein receptor-like	109959660	cin:100184434	1e-142	K20051	LRP4, MEGF7	low-density lipoprotein receptor-related protein 4	--	--
XP_020454850.1	eIF-2-alpha kinase activator GCN1 isoform X1	109959662	mis:MICPUN_113371	3e-49	K03235	EF3, TEF3	elongation factor 3	--	--
XP_020454874.1	general transcription factor IIH subunit 2-like isoform X1	109959671	mze:101466805	0.0	K03142	TFIIH2, GTF2H2, SSL1	transcription initiation factor TFIIH subunit 2	--	ko03022 Basal transcription factors ko03420 Nucleotide excision repair ko05203 Viral carcinogenesis
XP_020454886.1	niban-like protein 1	109959676	fab:101813488	1e-122	K10086	EDEM3	ER degradation enhancer, mannosidase alpha-like 3	--	ko04141 Protein processing in endoplasmic reticulum
XP_020454903.1	olfactomedin-like protein 2A	109959682	tru:105418307	5e-56	K04594	LPHN3	latrophilin 3	--	--
XP_020454910.1	tubulin beta-1 chain	109959686	dre:641421	0.0	K07375	TUBB	tubulin beta	--	ko04145 Phagosome ko04540 Gap junction ko05130 Pathogenic Escherichia coli infection
XP_020454917.1	60S ribosomal protein L35	109959691	tru:101079483	1e-80	K02918	RP-L35e, RPL35	large subunit ribosomal protein L35e	--	ko03010 Ribosome
XP_020454937.1	LOW QUALITY PROTEIN: beta-ureidopropionase	109959703	mze:101474175	0.0	K01431	UPB1, pydC	beta-ureidopropionase	3.5.1.6	ko00240 Pyrimidine metabolism ko00410 beta-Alanine metabolism ko00770 Pantothenate and CoA biosynthesis ko00983 Drug metabolism - other enzymes
XP_020454954.1	protein phosphatase 1F isoform X1	109959713	tru:101072656	0.0	K17502	PPM1F, POPX2	protein phosphatase 1F	3.1.3.16	--
XP_020454961.1	Golgi phosphoprotein 3 isoform X1	109959714	mze:101475675	0.0	K15620	GOLPH3, GPP34	golgi phosphoprotein 3	--	ko05202 Transcriptional misregulation in cancer
XP_020454965.1	galactocerebrosidase isoform X1	109959716	mze:101473282	0.0	K01202	GALC	galactosylceramidase	3.2.1.46	ko00600 Sphingolipid metabolism ko04142 Lysosome
XP_020454976.1	FK506-binding protein 15 isoform X1	109959727	mze:101463659	0.0	K17478	FKBP15, WAFL	FK506-binding protein 15	--	--
XP_020455011.1	dipeptidyl peptidase 2	109959747	mze:101469493	0.0	K01276	DPP7	dipeptidyl-peptidase II	3.4.14.2	--
XP_020455013.1	perforin-1-like	109959749	mze:101464038	1e-13	K07818	PRF1	perforin 1	--	ko04210 Apoptosis ko04650 Natural killer cell mediated cytotoxicity ko04940 Type I diabetes mellitus ko05320 Autoimmune thyroid disease ko05330 Allograft rejection ko05332 Graft-versus-host disease ko05416 Viral myocarditis
XP_020455016.1	serine/threonine-protein phosphatase 6 catalytic subunit	109959752	mze:101468714	0.0	K15498	PPP6C	serine/threonine-protein phosphatase 6 catalytic subunit	3.1.3.16	--
XP_020455027.1	ras-related GTP-binding protein D-like isoform X1	109959759	mze:101470757	0.0	K16186	RRAGC_D	Ras-related GTP-binding protein C/D	--	ko04150 mTOR signaling pathway
XP_020455037.1	MAM domain-containing protein 2 isoform X1	109959762	ecb:100146768	3e-31	K18762	ZAR1	zygote arrest protein 1	--	--
XP_020455039.1	glucosamine-6-phosphate isomerase 2	109959763	mze:101467635	0.0	K02564	nagB, GNPDA	glucosamine-6-phosphate deaminase	3.5.99.6	ko00520 Amino sugar and nucleotide sugar metabolism
XP_020455056.1	ragulator complex protein LAMTOR3	109959771	xma:102231755	2e-85	K04370	MP1, MAP2K1IP1	mitogen-activated protein kinase kinase 1 interacting protein 1	--	ko04010 MAPK signaling pathway
XP_020455072.1	cytoskeleton-associated protein 4	109959775	mze:101471547	0.0	K13999	CKAP4, CLIMP63	cytoskeleton-associated protein 4	--	ko04141 Protein processing in endoplasmic reticulum
XP_020455096.1	cleavage and polyadenylation specificity factor subunit 6	109959792	mze:101470695	1e-135	K14398	CPSF6_7	cleavage and polyadenylation specificity factor subunit 6/7	--	ko03015 mRNA surveillance pathway
XP_020455107.1	lumican isoform X1	109959801	mze:101466877	0.0	K08122	LUM	lumican	--	ko05205 Proteoglycans in cancer
XP_020455111.1	staphylococcal nuclease domain-containing protein 1 isoform X1	109959803	mze:101481730	0.0	K15979	SND1	staphylococcal nuclease domain-containing protein 1	--	ko05169 Epstein-Barr virus infection ko05203 Viral carcinogenesis
XP_020455117.1	protein FAM3C isoform X1	109959805	hro:HELRODRAFT_188882	5e-28	K09666	POMGNT1	beta-1,2-N-acetylglucosaminyltransferase	2.4.1.-	ko00514 Other types of O-glycan biosynthesis
XP_020455135.1	WASH complex subunit 3	109959811	mze:101475429	1e-114	K18463	CCDC53	WASH complex subunit CCDC53	--	ko04144 Endocytosis ko04212 Longevity regulating pathway - worm
XP_020455146.1	fibroleukin	109959814	nve:NEMVE_v1g90597	2e-55	K10104	FCN	ficolin	--	--
XP_020455171.1	exocyst complex component 4	109959827	tru:101062787	0.0	K06111	EXOC4, SEC8	exocyst complex component 4	--	ko04530 Tight junction
XP_020455173.1	ubiquitin-conjugating enzyme E2 H	109959828	ola:101164767	1e-135	K10576	UBE2H, UBC8	ubiquitin-conjugating enzyme E2 H	2.3.2.23	ko04120 Ubiquitin mediated proteolysis
XP_020455181.1	inosine-5-monophosphate dehydrogenase 1b isoform X4	109959830	tru:101063819	0.0	K00088	guaB	IMP dehydrogenase	1.1.1.205	ko00230 Purine metabolism ko00983 Drug metabolism - other enzymes
XP_020455211.1	coatomer subunit gamma-2	109959847	tru:101065921	0.0	K17267	COPG	coatomer protein complex, subunit gamma	--	--
XP_020455227.1	apoptotic protease-activating factor 1 isoform X1	109959862	tru:101076369	0.0	K02084	APAF1	apoptotic protease-activating factor	--	ko04115 p53 signaling pathway ko04210 Apoptosis ko04214 Apoptosis - fly ko04215 Apoptosis - multiple species ko05010 Alzheimer's disease ko05012 Parkinson's disease ko05014 Amyotrophic lateral sclerosis (ALS) ko05016 Huntington's disease ko05134 Legionellosis ko05152 Tuberculosis ko05161 Hepatitis B ko05222 Small cell lung cancer
XP_020455232.1	nicotinamide phosphoribosyltransferase	109959864	xma:102232015	0.0	K03462	NAMPT	nicotinamide phosphoribosyltransferase	2.4.2.12	ko00760 Nicotinate and nicotinamide metabolism
XP_020455250.1	decorin	109959873	mze:101466608	0.0	K04660	DCN	decorin	--	ko04350 TGF-beta signaling pathway ko05205 Proteoglycans in cancer
XP_020455256.1	protein kinase C and casein kinase substrate in neurons protein 2	109959878	ola:101172296	0.0	K20123
XP_020455280.1	ADP-ribosylation factor GTPase-activating protein 3	109959890	mze:101472528	0.0	K12493	ARFGAP2_3	ADP-ribosylation factor GTPase-activating protein 2/3	--	ko04144 Endocytosis
XP_020455281.1	acyl-CoA-binding domain-containing protein 5	109959874	gtr:GLOTRDRAFT_78306	2e-22	K08762	DBI, ACBP	diazepam-binding inhibitor (GABA receptor modulator, acyl-CoA-binding protein)	--	ko03320 PPAR signaling pathway
XP_020455305.1	ubiquitin-conjugating enzyme E2 N-like isoform X1	109959903	xma:102225258	1e-108	K10580	UBE2N, BLU, UBC13	ubiquitin-conjugating enzyme E2 N	2.3.2.23	ko04120 Ubiquitin mediated proteolysis
XP_020455310.1	leucine-rich repeat-containing protein 17-like isoform X1	109959907	aga:AgaP_AGAP002793	1e-30	K06839	SLIT2	slit 2	--	ko04360 Axon guidance
XP_020455344.1	plasma membrane calcium-transporting ATPase 1 isoform X1	109959925	mze:101479313	0.0	K05850	ATP2B	Ca2+ transporting ATPase, plasma membrane	3.6.3.8	ko04020 Calcium signaling pathway ko04022 cGMP-PKG signaling pathway ko04024 cAMP signaling pathway ko04261 Adrenergic signaling in cardiomyocytes ko04970 Salivary secretion ko04972 Pancreatic secretion
XP_020455353.1	V-type proton ATPase subunit E 1-like isoform X1	109959930	mze:101477634	1e-148	K02150	ATPeV1E, ATP6E	V-type H+-transporting ATPase subunit E	--	ko00190 Oxidative phosphorylation ko04145 Phagosome ko04721 Synaptic vesicle cycle ko04966 Collecting duct acid secretion ko05110 Vibrio cholerae infection ko05120 Epithelial cell signaling in Helicobacter pylori infection ko05323 Rheumatoid arthritis
XP_020455375.1	dipeptidyl peptidase 3 isoform X1	109959949	mze:101469827	0.0	K01277	DPP3	dipeptidyl-peptidase III	3.4.14.4	--
XP_020455395.1	leucine--tRNA ligase%2C cytoplasmic	109959957	mze:101478855	0.0	K01869	LARS, leuS	leucyl-tRNA synthetase	6.1.1.4	ko00970 Aminoacyl-tRNA biosynthesis
XP_020455408.1	SH3 and PX domain-containing protein 2B	109959960	cjc:100402613	1e-56	K08011	NCF1, P47PHOX	neutrophil cytosolic factor 1	--	ko04062 Chemokine signaling pathway ko04145 Phagosome ko04380 Osteoclast differentiation ko04666 Fc gamma R-mediated phagocytosis ko04670 Leukocyte transendothelial migration ko05140 Leishmaniasis
XP_020455409.1	heat shock 70 kDa protein 4-like	109959961	mze:101485811	0.0	K09489	HSPA4	heat shock 70kDa protein 4	--	ko04612 Antigen processing and presentation
XP_020455415.1	proteasome activator complex subunit 2	109959962	xma:102229632	1e-138	K06697	PSME2	proteasome activator subunit 2 (PA28 beta)	--	ko03050 Proteasome ko04612 Antigen processing and presentation
XP_020455423.1	septin-8-A isoform X1	109959969	xma:102222956	0.0	K16939	SEPT6_8_11	septin 6/8/11	--	ko05100 Bacterial invasion of epithelial cells
XP_020455448.1	coagulation factor IX-like	109959991	mze:101466133	1e-153	K01321	F9	coagulation factor IX (Christmas factor)	3.4.21.22	ko04610 Complement and coagulation cascades
XP_020455451.1	PDZ and LIM domain protein 4	109959994	crg:105335510	6e-30	K19867	LDB3	LIM domain-binding protein 3	--	--
XP_020455468.1	dihydropyrimidinase-related protein 3 isoform X3	109960002	fpg:101923743	0.0	K07528	DPYSL2, CRMP2	dihydropyrimidinase-like 2	--	ko04360 Axon guidance
XP_020455486.1	four and a half LIM domains protein 1-like	109960013	mze:101474754	0.0	K14365	FHL1, SLIM1	four and a half LIM domains protein 1	--	ko04630 Jak-STAT signaling pathway
XP_020455487.1	sorting nexin-12 isoform X1	109960014	xma:102223214	1e-114	K17918	SNX3_12	sorting nexin-3/12	--	ko04144 Endocytosis
XP_020455493.1	transcription elongation regulator 1 isoform X1	109960020	mze:101483186	0.0	K12824	TCERG1, CA150	transcription elongation regulator 1	--	ko03040 Spliceosome ko04212 Longevity regulating pathway - worm
XP_020455509.1	DNA repair protein RAD50	109960027	mze:101477643	0.0	K10866	RAD50	DNA repair protein RAD50	3.6.-.-	ko03440 Homologous recombination ko03450 Non-homologous end-joining
XP_020455517.1	LOW QUALITY PROTEIN: TATA-binding protein-associated factor 172	109960029	mze:101467599	0.0	K15192	BTAF1, MOT1	TATA-binding protein-associated factor	3.6.4.-	--
XP_020455521.1	LOW QUALITY PROTEIN: prolyl 4-hydroxylase subunit alpha-2-like	109960035	mze:101486537	0.0	K00472	E1.14.11.2	prolyl 4-hydroxylase	1.14.11.2	ko00330 Arginine and proline metabolism
XP_020455528.1	plexin-B1-like	109960046	tru:101078657	0.0	K06821	PLXNB	plexin B	--	ko04360 Axon guidance
XP_020455532.1	probable peptidyl-tRNA hydrolase 2	109960047	mze:101475872	1e-125	K04794	PTH2	peptidyl-tRNA hydrolase, PTH2 family	3.1.1.29	--
XP_020455541.1	baculoviral IAP repeat-containing protein 6 isoform X1	109960050	mze:101476137	0.0	K10586	BIRC6, BRUCE	baculoviral IAP repeat-containing protein 6 (apollon)	2.3.2.23	ko04120 Ubiquitin mediated proteolysis ko04214 Apoptosis - fly ko04215 Apoptosis - multiple species
XP_020455547.1	casein kinase II subunit alpha-like	109960054	mze:101473264	0.0	K03097	CSNK2A	casein kinase II subunit alpha	2.7.11.1	ko03008 Ribosome biogenesis in eukaryotes ko04064 NF-kappa B signaling pathway ko04139 Regulation of mitophagy - yeast ko04310 Wnt signaling pathway ko04520 Adherens junction ko04530 Tight junction ko04712 Circadian rhythm - plant ko05162 Measles ko05168 Herpes simplex infection ko05169 Epstein-Barr virus infection
XP_020455555.1	monoacylglycerol lipase ABHD12-like isoform X3	109960038	mze:101468720	0.0	K13704	ABHD12	abhydrolase domain-containing protein 12	3.1.1.23	--
XP_020455556.1	cadherin-1	109960058	mze:101464797	0.0	K05689	CDHE, CDH1	cadherin 1, type 1, E-cadherin	--	ko04015 Rap1 signaling pathway ko04390 Hippo signaling pathway ko04514 Cell adhesion molecules (CAMs) ko04520 Adherens junction ko05100 Bacterial invasion of epithelial cells ko05130 Pathogenic Escherichia coli infection ko05200 Pathways in cancer ko05213 Endometrial cancer ko05216 Thyroid cancer ko05218 Melanoma ko05219 Bladder cancer
XP_020455565.1	protein FAM98A	109960066	lcm:102347700	1e-113	K15434	FAM98B	protein FAM98B	--	--
XP_020455566.1	tetratricopeptide repeat protein 27	109960067	obr:102706253	5e-08	K09667	OGT	protein O-GlcNAc transferase	2.4.1.255	ko00514 Other types of O-glycan biosynthesis ko04931 Insulin resistance
XP_020455586.1	COP9 signalosome complex subunit 5	109960078	ola:101155235	0.0	K09613	COPS5, CSN5	COP9 signalosome complex subunit 5	3.4.-.-	--
XP_020455589.1	cystatin-B-like	109960080	ola:101163695	2e-42	K13907	CSTA_B	cystatin-A/B	--	--
XP_020455621.1	60S ribosomal protein L7 isoform X1	109960099	ola:100049522	1e-169	K02937	RP-L7e, RPL7	large subunit ribosomal protein L7e	--	ko03010 Ribosome
XP_020455636.1	60S ribosomal protein L21	109960109	xma:102219985	1e-96	K02889	RP-L21e, RPL21	large subunit ribosomal protein L21e	--	ko03010 Ribosome
XP_020455637.1	leucine-rich PPR motif-containing protein%2C mitochondrial	109960106	mze:101467257	0.0	K17964	LRPPRC	leucine-rich PPR motif-containing protein, mitochondrial	--	--
XP_020455640.1	mycophenolic acid acyl-glucuronide esterase%2C mitochondrial	109960112	tru:101064185	0.0	K13702	ABHD10	abhydrolase domain-containing protein 10	3.1.1.93	--
XP_020455645.1	elongin-C	109960118	mze:101488090	4e-80	K03872	TCEB1	transcription elongation factor B, polypeptide 1	--	ko04066 HIF-1 signaling pathway ko04120 Ubiquitin mediated proteolysis ko05200 Pathways in cancer ko05211 Renal cell carcinoma
XP_020455669.1	transcription factor IIIA	109960132	xma:102232270	2e-81	K09191	GTF3A	general transcription factor IIIA	--	--
XP_020455710.1	V-type proton ATPase catalytic subunit A	109960156	tru:101062023	0.0	K02145	ATPeV1A, ATP6A	V-type H+-transporting ATPase subunit A	3.6.3.14	ko00190 Oxidative phosphorylation ko04145 Phagosome ko04721 Synaptic vesicle cycle ko04966 Collecting duct acid secretion ko05110 Vibrio cholerae infection ko05120 Epithelial cell signaling in Helicobacter pylori infection ko05323 Rheumatoid arthritis
XP_020455727.1	LOW QUALITY PROTEIN: ribosome biogenesis regulatory protein homolog	109960171	ola:101156613	1e-168	K14852	RRS1	regulator of ribosome biosynthesis	--	--
XP_020455737.1	apoptosis-inducing factor 3-like	109960176	gsl:Gasu_04600	8e-36	K08232	E1.6.5.4	monodehydroascorbate reductase (NADH)	1.6.5.4	ko00053 Ascorbate and aldarate metabolism
XP_020455751.1	lissencephaly-1 homolog	109960185	xma:102225619	0.0	K16794	PAFAH1B1, LIS1	platelet-activating factor acetylhydrolase IB subunit alpha	--	ko00565 Ether lipid metabolism
XP_020455760.1	cell surface glycoprotein MUC18 isoform X1	109960190	tru:101078843	0.0	K06534	MCAM, CD146	melanoma cell adhesion molecule	--	--
XP_020455770.1	probable E3 ubiquitin-protein ligase HERC6 isoform X1	109960193	mze:101466205	0.0	K10615	HERC4	E3 ubiquitin-protein ligase HERC4	2.3.2.26	ko04120 Ubiquitin mediated proteolysis
XP_020455801.1	pre-mRNA-processing-splicing factor 8	109960215	tru:101075969	0.0	K12856	PRPF8, PRP8	pre-mRNA-processing factor 8	--	ko03040 Spliceosome
XP_020455803.1	carboxypeptidase D	109960216	mze:101482580	0.0	K07752	CPD	carboxypeptidase D	3.4.17.22	--
XP_020455805.1	clustered mitochondria protein homolog isoform X1	109960218	mze:101476089	0.0	K03255	TIF31, CLU1	protein TIF31	--	--
XP_020455815.1	B-cell receptor-associated protein 29	109960221	mcf:102116116	3e-71	K05545	DUS4	tRNA-dihydrouridine synthase 4	1.3.1.90	--
XP_020455825.1	protein FAM98B-like	109960230	mze:106674583	1e-157	K15434	FAM98B	protein FAM98B	--	--
XP_020455835.1	serine/threonine-protein phosphatase 2A 65 kDa regulatory subunit A beta isoform	109960236	mze:101483438	0.0	K03456	PPP2R1	serine/threonine-protein phosphatase 2A regulatory subunit A	--	ko03015 mRNA surveillance pathway ko04071 Sphingolipid signaling pathway ko04111 Cell cycle - yeast ko04113 Meiosis - yeast ko04114 Oocyte meiosis ko04151 PI3K-Akt signaling pathway ko04152 AMPK signaling pathway ko04261 Adrenergic signaling in cardiomyocytes ko04350 TGF-beta signaling pathway ko04390 Hippo signaling pathway ko04391 Hippo signaling pathway - fly ko04530 Tight junction ko04728 Dop…
XP_020455845.1	LOW QUALITY PROTEIN: double-strand break repair protein MRE11	109960241	xma:102227015	0.0	K10865	MRE11	double-strand break repair protein MRE11	--	ko03440 Homologous recombination ko03450 Non-homologous end-joining
XP_020455894.1	serpin H1-like	109960271	mze:101483538	0.0	K09501	SERPINH1, HSP47	serpin peptidase inhibitor, clade H, member 1	--	--
XP_020455900.1	sialate O-acetylesterase isoform X1	109960273	mze:101486842	0.0	K05970	SIAE	sialate O-acetylesterase	3.1.1.53	--
XP_020455916.1	ribosomal protein S6 kinase beta-1-like	109960282	mze:101485102	0.0	K04688	RPS6KB	p70 ribosomal S6 kinase	2.7.11.1	ko04012 ErbB signaling pathway ko04066 HIF-1 signaling pathway ko04150 mTOR signaling pathway ko04151 PI3K-Akt signaling pathway ko04152 AMPK signaling pathway ko04211 Longevity regulating pathway ko04212 Longevity regulating pathway - worm ko04213 Longevity regulating pathway - multiple species ko04350 TGF-beta signaling pathway ko04666 Fc gamma R-mediated phagocytosis ko04910 Insulin signaling …
XP_020455932.1	thioredoxin-dependent peroxide reductase%2C mitochondrial	109960292	mze:101469672	1e-166	K20011	PRDX3	peroxiredoxin 3	1.11.1.15	--
XP_020455946.1	vasodilator-stimulated phosphoprotein	109960303	phd:102334125	1e-108	K06274	VASP	vasodilator-stimulated phosphoprotein	--	ko04015 Rap1 signaling pathway ko04022 cGMP-PKG signaling pathway ko04510 Focal adhesion ko04611 Platelet activation ko04666 Fc gamma R-mediated phagocytosis ko04670 Leukocyte transendothelial migration
XP_020455952.1	P2X purinoceptor 5-like	109960308	mze:101482192	0.0	K05219	P2RX5	P2X purinoceptor 5	--	ko04020 Calcium signaling pathway ko04080 Neuroactive ligand-receptor interaction
XP_020455954.1	von Willebrand factor A domain-containing protein 5A-like	109960311	smm:Smp_073130.1	8e-62	K18466	VPS26	vacuolar protein sorting-associated protein 26	--	ko04144 Endocytosis
XP_020455955.1	sacsin	109960312	mze:101478555	0.0	K17592	SACS	sacsin	--	--
XP_020455960.1	clathrin heavy chain 1 isoform X1	109960315	mze:101475502	0.0	K04646	CLTC	clathrin heavy chain	--	ko04142 Lysosome ko04144 Endocytosis ko04721 Synaptic vesicle cycle ko04961 Endocrine and other factor-regulated calcium reabsorption ko05016 Huntington's disease ko05100 Bacterial invasion of epithelial cells
XP_020455972.1	40S ribosomal protein S25	109960319	rro:104669515	4e-49	K02975	RP-S25e, RPS25	small subunit ribosomal protein S25e	--	ko03010 Ribosome
XP_020455973.1	translocon-associated protein subunit gamma	109960320	xma:102234630	1e-131	K13251	SSR3	translocon-associated protein subunit gamma	--	ko04141 Protein processing in endoplasmic reticulum
XP_020456003.1	signal recognition particle receptor subunit alpha	109960331	mze:101464093	0.0	K13431	SRPR	signal recognition particle receptor subunit alpha	--	ko03060 Protein export
XP_020456017.1	acetolactate synthase-like protein	109960338	xma:102234807	0.0	K11259	ILVBL	acetolactate synthase-like protein	2.2.1.-	--
XP_020456026.1	GMP synthase [glutamine-hydrolyzing]	109960342	mze:101486349	0.0	K01951	guaA, GMPS	GMP synthase (glutamine-hydrolysing)	6.3.5.2	ko00230 Purine metabolism ko00983 Drug metabolism - other enzymes
XP_020456043.1	39S ribosomal protein L44%2C mitochondrial	109960350	xma:102216663	0.0	K17425	MRPL44	large subunit ribosomal protein L44	3.1.26.-	--
XP_020456066.1	small nuclear ribonucleoprotein Sm D2	109960361	mze:101474176	1e-81	K11096	SNRPD2, SMD2	small nuclear ribonucleoprotein D2	--	ko03040 Spliceosome
XP_020456083.1	glutathione S-transferase omega-1	109960363	mze:101486407	1e-139	K00799	GST, gst	glutathione S-transferase	2.5.1.18	ko00480 Glutathione metabolism ko00980 Metabolism of xenobiotics by cytochrome P450 ko00982 Drug metabolism - cytochrome P450 ko05204 Chemical carcinogenesis
XP_020456095.1	sucrase-isomaltase%2C intestinal	109960375	tru:101063256	0.0	K12047	MGAM	--	--	ko00052 Galactose metabolism ko00500 Starch and sucrose metabolism ko04973 Carbohydrate digestion and absorption
XP_020456096.1	beta-galactosidase-1-like protein 2	109960377	mdo:100028615	1e-129	K12309	GLB1, ELNR1	beta-galactosidase	3.2.1.23	ko00052 Galactose metabolism ko00511 Other glycan degradation ko00531 Glycosaminoglycan degradation ko00600 Sphingolipid metabolism ko00604 Glycosphingolipid biosynthesis - ganglio series ko04142 Lysosome
XP_020456102.1	RAC-beta serine/threonine-protein kinase	109960381	mze:101480630	0.0	K04456	AKT	RAC serine/threonine-protein kinase	2.7.11.1	ko04010 MAPK signaling pathway ko04012 ErbB signaling pathway ko04014 Ras signaling pathway ko04015 Rap1 signaling pathway ko04022 cGMP-PKG signaling pathway ko04024 cAMP signaling pathway ko04062 Chemokine signaling pathway ko04066 HIF-1 signaling pathway ko04068 FoxO signaling pathway ko04071 Sphingolipid signaling pathway ko04072 Phospholipase D signaling pathway ko04150 mTOR signaling pathway…
XP_020456156.1	stress-induced-phosphoprotein 1	109960412	mze:101463850	0.0	K09553	STIP1	stress-induced-phosphoprotein 1	--	ko05020 Prion diseases
XP_020456163.1	adenylosuccinate synthetase isozyme 2-like	109960416	mze:101470626	0.0	K01939	purA, ADSS	adenylosuccinate synthase	6.3.4.4	ko00230 Purine metabolism ko00250 Alanine, aspartate and glutamate metabolism
XP_020456165.1	atlastin-2-like	109960415	tru:101073058	0.0	K17339	ATL	atlastin	3.6.5.-	--
XP_020456168.1	55 kDa erythrocyte membrane protein	109960418	cmk:103177253	0.0	K06103	CASK	calcium/calmodulin-dependent serine protein kinase	2.7.11.1	ko04530 Tight junction
XP_020456197.1	vesicle-associated membrane protein 2-like	109960438	dre:336281	1e-63	K13504	VAMP2	vesicle-associated membrane protein 2	--	ko04130 SNARE interactions in vesicular transport ko04721 Synaptic vesicle cycle ko04911 Insulin secretion ko04962 Vasopressin-regulated water reabsorption ko04970 Salivary secretion
XP_020456232.1	ester hydrolase C11orf54 homolog	109960459	aqu:100636656	3e-20	K17266	MVP	major vault protein	--	--
XP_020456253.1	flotillin-2a isoform X1	109960467	xma:102219483	0.0	K07192	FLOT	flotillin	--	ko04910 Insulin signaling pathway
XP_020456269.1	beta-glucuronidase isoform X1	109960474	mze:101471489	0.0	K01195	uidA, GUSB	beta-glucuronidase	3.2.1.31	ko00040 Pentose and glucuronate interconversions ko00500 Starch and sucrose metabolism ko00531 Glycosaminoglycan degradation ko00860 Porphyrin and chlorophyll metabolism ko00944 Flavone and flavonol biosynthesis ko00983 Drug metabolism - other enzymes ko04142 Lysosome
XP_020456272.1	aspartoacylase	109960477	mze:101486428	0.0	K01437	ASPA, aspA	aspartoacylase	3.5.1.15	ko00250 Alanine, aspartate and glutamate metabolism ko00340 Histidine metabolism
XP_020456278.1	glycerol-3-phosphate dehydrogenase 1-like protein	109960481	mze:101473153	0.0	K00006	GPD1	glycerol-3-phosphate dehydrogenase (NAD+)	1.1.1.8	ko00564 Glycerophospholipid metabolism ko04011 MAPK signaling pathway - yeast
XP_020456323.1	O-acetyl-ADP-ribose deacetylase MACROD2	109960506	bfo:BRAFLDRAFT_123909	9e-65	K15212	TAF1A, SL1	TATA box-binding protein-associated factor RNA polymerase I subunit A	--	--
XP_020456325.1	cystathionine beta-synthase-like	109960512	ola:101158999	0.0	K01697	E4.2.1.22, CBS	cystathionine beta-synthase	4.2.1.22	ko00260 Glycine, serine and threonine metabolism ko00270 Cysteine and methionine metabolism ko01230 Biosynthesis of amino acids
XP_020456326.1	uncharacterized protein LOC109960513	109960513	mze:101466814	5e-55	K06556	CD200	CD200 antigen	--	--
XP_020456332.1	immunoglobulin superfamily member 8-like	109960519	mze:101487356	0.0	K06729	PTGFRN	prostaglandin F2 receptor negative regulator	--	--
XP_020456341.1	SEC23-interacting protein isoform X1	109960525	lcm:102359704	0.0	K16545	DDHD2	phospholipase DDHD2	3.1.1.-	--
XP_020456353.1	NADH-ubiquinone oxidoreductase 75 kDa subunit%2C mitochondrial	109960535	xma:102234132	0.0	K03934	NDUFS1	--	--	ko00190 Oxidative phosphorylation ko04932 Non-alcoholic fatty liver disease (NAFLD) ko05010 Alzheimer's disease ko05012 Parkinson's disease ko05016 Huntington's disease
XP_020456354.1	inosine-uridine preferring nucleoside hydrolase-like	109960536	tva:TVAG_213720	1e-43	K01239	iunH	purine nucleosidase	3.2.2.1	ko00230 Purine metabolism ko00760 Nicotinate and nicotinamide metabolism
XP_020456375.1	keratin%2C type II cytoskeletal 8-like	109960544	tru:101078155	1e-137	K07605	KRT2	type II keratin, basic	--	--
XP_020456377.1	cytochrome P450 20A1	109960547	mze:101482007	0.0	K07435	CYP20A	cytochrome P450, family 20, subfamily A	--	--
XP_020456382.1	LOW QUALITY PROTEIN: probable E3 ubiquitin-protein ligase HERC4	109960548	mze:101481286	0.0	K10615	HERC4	E3 ubiquitin-protein ligase HERC4	2.3.2.26	ko04120 Ubiquitin mediated proteolysis
XP_020456390.1	ribose-phosphate pyrophosphokinase 2 isoform X1	109960553	xma:102217300	0.0	K00948	PRPS, prsA	ribose-phosphate pyrophosphokinase	2.7.6.1	ko00030 Pentose phosphate pathway ko00230 Purine metabolism ko01200 Carbon metabolism ko01230 Biosynthesis of amino acids
XP_020456392.1	oxysterol-binding protein-related protein 11 isoform X1	109960555	spo:SPBC2F12.05c	2e-20	K06867	K06867	uncharacterized protein	--	--
XP_020456395.1	cytochrome c oxidase subunit 5B%2C mitochondrial-like	109960554	mze:101480992	5e-81	K02265	COX5B	cytochrome c oxidase subunit 5b	--	ko00190 Oxidative phosphorylation ko04260 Cardiac muscle contraction ko04932 Non-alcoholic fatty liver disease (NAFLD) ko05010 Alzheimer's disease ko05012 Parkinson's disease ko05016 Huntington's disease
XP_020456396.1	collagen alpha-1(XVIII) chain-like isoform X1	109960557	mze:101487296	0.0	K06823	COL18A	collagen, type XVIII, alpha	--	ko04974 Protein digestion and absorption
XP_020456407.1	collagen alpha-1(XVII) chain isoform X1	109960561	mze:101465082	0.0	K07603	COL17A, BP180	collagen, type XVII, alpha	--	ko04974 Protein digestion and absorption
XP_020456421.1	importin-5	109960569	bna:106360746	2e-22	K18752	TNPO1	transportin-1	--	--
XP_020456426.1	tubulin alpha chain-like	109960573	xma:102226394	0.0	K07374	TUBA	tubulin alpha	--	ko04145 Phagosome ko04210 Apoptosis ko04540 Gap junction ko05130 Pathogenic Escherichia coli infection
XP_020456430.1	LOW QUALITY PROTEIN: actin-related protein 2/3 complex subunit 2	109960576	ola:101160966	0.0	K05758	ARPC2	actin related protein 2/3 complex, subunit 2	--	ko04144 Endocytosis ko04666 Fc gamma R-mediated phagocytosis ko04810 Regulation of actin cytoskeleton ko05100 Bacterial invasion of epithelial cells ko05130 Pathogenic Escherichia coli infection ko05131 Shigellosis ko05132 Salmonella infection
XP_020456431.1	actin-related protein 3	109960577	mze:101475383	0.0	K18584	ACTR3, ARP3	actin-related protein 3	--	--
XP_020456435.1	LOW QUALITY PROTEIN: ATP-dependent RNA helicase DDX3X-like	109960579	mze:101487926	0.0	K11594	DDX3X, bel	ATP-dependent RNA helicase DDX3X	3.6.4.13	ko04622 RIG-I-like receptor signaling pathway ko05161 Hepatitis B ko05203 Viral carcinogenesis
XP_020456437.1	thymosin beta-4	109960580	xma:102217051	4e-17	K05764	TMSB4	thymosin, beta 4	--	ko04810 Regulation of actin cytoskeleton
XP_020456440.1	adenylate kinase isoenzyme 1 isoform X1	109960585	tru:101064020	1e-128	K00939	adk, AK	adenylate kinase	2.7.4.3	ko00230 Purine metabolism
XP_020456446.1	protein ERGIC-53	109960588	mze:101481536	0.0	K10080	LMAN1, ERGIC53	lectin, mannose-binding 1	--	ko04141 Protein processing in endoplasmic reticulum
XP_020456452.1	ras-related protein Rab-14	109960592	apla:101793367	1e-162	K07881	RAB14	Ras-related protein Rab-14	--	ko04152 AMPK signaling pathway
XP_020456466.1	78 kDa glucose-regulated protein	109960600	ola:101157378	0.0	K09490	HSPA5, BIP	heat shock 70kDa protein 5	--	ko03060 Protein export ko04141 Protein processing in endoplasmic reticulum ko04918 Thyroid hormone synthesis ko05020 Prion diseases
XP_020456475.1	LOW QUALITY PROTEIN: alpha-adducin	109960602	xma:102229439	0.0	K18622	ADD	adducin	--	--
XP_020456479.1	pantothenate kinase 4	109960584	mze:101482884	0.0	K09680	coaW	type II pantothenate kinase	2.7.1.33	ko00770 Pantothenate and CoA biosynthesis
XP_020456579.1	far upstream element-binding protein 3-like isoform X1	109960661	ola:101174037	0.0	K13210	FUBP	far upstream element-binding protein	--	--
XP_020456600.1	UV excision repair protein RAD23 homolog B-like	109960675	mze:101467275	0.0	K10839	RAD23, HR23	UV excision repair protein RAD23	--	ko03420 Nucleotide excision repair ko04141 Protein processing in endoplasmic reticulum
XP_020456609.1	alpha-synuclein-like	109960683	ola:101174361	2e-72	K04528	SNCA	alpha-synuclein	--	ko05010 Alzheimer's disease ko05012 Parkinson's disease
XP_020456636.1	m7GpppN-mRNA hydrolase isoform X1	109960699	mze:101475888	0.0	K12613	DCP2	mRNA-decapping enzyme subunit 2	3.6.1.62	ko03018 RNA degradation
XP_020456640.1	ferrochelatase%2C mitochondrial	109960703	ola:101161911	0.0	K01772	hemH, FECH	ferrochelatase	4.99.1.1	ko00860 Porphyrin and chlorophyll metabolism
XP_020456649.1	lysozyme C	109960714	ola:100302449	2e-74	K13915	LYZ	lysozyme C	3.2.1.17	ko04970 Salivary secretion
XP_020456651.1	LOW QUALITY PROTEIN: nidogen-1	109960712	tru:101062276	0.0	K06826	NID	nidogen (entactin)	--	--
XP_020456653.1	probable ATP-dependent RNA helicase YTHDC2	109960717	xma:102222396	0.0	K20099	YTHDC2	ATP-dependent RNA helicase YTHDC2	3.6.4.13	--
XP_020456654.1	LOW QUALITY PROTEIN: talin-1-like	109960718	mze:101474253	0.0	K06271	TLN	talin	--	ko04015 Rap1 signaling pathway ko04510 Focal adhesion ko04611 Platelet activation ko05166 HTLV-I infection
XP_020456674.1	ribosome-binding protein 1	109960729	xma:102229650	0.0	K14000	RRBP1	ribosome-binding protein 1	--	ko04141 Protein processing in endoplasmic reticulum
XP_020456694.1	gelsolin isoform X1	109960736	mze:101472370	0.0	K05768	GSN	gelsolin	--	ko04666 Fc gamma R-mediated phagocytosis ko04810 Regulation of actin cytoskeleton ko05203 Viral carcinogenesis
XP_020456697.1	erythrocyte band 7 integral membrane protein isoform X1	109960737	xma:102236904	1e-171	K17286	STOM	erythrocyte band 7 integral membrane protein	--	--
XP_020456699.1	serine/threonine-protein phosphatase 2A 55 kDa regulatory subunit B alpha isoform	109960739	mze:101471900	0.0	K04354	PPP2R2	serine/threonine-protein phosphatase 2A regulatory subunit B	--	ko03015 mRNA surveillance pathway ko04071 Sphingolipid signaling pathway ko04111 Cell cycle - yeast ko04151 PI3K-Akt signaling pathway ko04152 AMPK signaling pathway ko04261 Adrenergic signaling in cardiomyocytes ko04390 Hippo signaling pathway ko04391 Hippo signaling pathway - fly ko04530 Tight junction ko04728 Dopaminergic synapse ko05142 Chagas disease (American trypanosomiasis) ko05160 Hepati…
XP_020456701.1	serine/threonine-protein phosphatase 2A activator	109960741	mze:101487967	0.0	K17605	PPP2R4, PTPA	serine/threonine-protein phosphatase 2A activator	--	ko04931 Insulin resistance
XP_020456704.1	carnitine O-acetyltransferase-like	109960742	mze:101487686	0.0	K00624	E2.3.1.7	carnitine O-acetyltransferase	2.3.1.7	ko04146 Peroxisome
XP_020456718.1	LOW QUALITY PROTEIN: very low-density lipoprotein receptor	109960747	mze:101469588	0.0	K20053	VLDLR	very low-density lipoprotein receptor	--	--
XP_020456724.1	pumilio homolog 3 isoform X1	109960751	tru:101072965	0.0	K14844	PUF6	pumilio homology domain family member 6	--	--
XP_020456726.1	tropomyosin beta chain isoform X1	109960752	fch:102059681	1e-167	K10374	TPM2	tropomyosin 2	--	ko04260 Cardiac muscle contraction ko04261 Adrenergic signaling in cardiomyocytes ko05410 Hypertrophic cardiomyopathy (HCM) ko05414 Dilated cardiomyopathy
XP_020456727.1	tropomyosin beta chain isoform X2	109960752	ccw:104686583	1e-168	K10374	TPM2	tropomyosin 2	--	ko04260 Cardiac muscle contraction ko04261 Adrenergic signaling in cardiomyocytes ko05410 Hypertrophic cardiomyopathy (HCM) ko05414 Dilated cardiomyopathy
XP_020456747.1	WD repeat-containing protein 5	109960757	xma:102234605	0.0	K14963	WDR5, SWD3, CPS30	COMPASS component SWD3	--	--
XP_020456750.1	NAD kinase 2%2C mitochondrial isoform X1	109960758	mze:101474404	0.0	K00858	ppnK, NADK	NAD+ kinase	2.7.1.23	ko00760 Nicotinate and nicotinamide metabolism
XP_020456775.1	thioredoxin-like protein 1	109960772	isc:IscW_ISCW001465	3e-53	K03671	trxA	thioredoxin 1	--	--
XP_020456792.1	dihydropyrimidinase-related protein 2 isoform X1	109960782	mze:101471116	0.0	K07528	DPYSL2, CRMP2	dihydropyrimidinase-like 2	--	ko04360 Axon guidance
XP_020456813.1	haloacid dehalogenase-like hydrolase domain-containing protein 2 isoform X1	109960796	crg:105324516	6e-70	K11725	LHPP	--	--	ko00190 Oxidative phosphorylation
XP_020456823.1	bile salt-activated lipase-like	109960803	tru:101070169	0.0	K12298	CEL	--	--	ko00100 Steroid biosynthesis ko00561 Glycerolipid metabolism ko04972 Pancreatic secretion ko04975 Fat digestion and absorption
XP_020456825.1	proteasome subunit beta type-7-like	109960805	mze:101476664	0.0	K02739	PSMB7	20S proteasome subunit beta 2	3.4.25.1	ko03050 Proteasome
XP_020456834.1	interferon-induced%2C double-stranded RNA-activated protein kinase-like	109960809	mze:101480319	1e-149	K16195	EIF2AK2	eukaryotic translation initiation factor 2-alpha kinase 2	2.7.11.1	ko04141 Protein processing in endoplasmic reticulum ko05160 Hepatitis C ko05162 Measles ko05164 Influenza A ko05168 Herpes simplex infection ko05169 Epstein-Barr virus infection ko05203 Viral carcinogenesis
XP_020456835.1	E3 ubiquitin-protein ligase LRSAM1	109960811	mze:101485661	0.0	K10641	LRSAM1	E3 ubiquitin-protein ligase LRSAM1	2.3.2.27	--
XP_020456853.1	stomatin-like protein 2%2C mitochondrial isoform X1	109960820	dse:Dsec_GM16067	1e-112	K03364	CDH1	cell division cycle 20-like protein 1, cofactor of APC complex	--	ko04110 Cell cycle ko04111 Cell cycle - yeast ko04120 Ubiquitin mediated proteolysis ko04914 Progesterone-mediated oocyte maturation
XP_020456857.1	LOW QUALITY PROTEIN: asparagine--tRNA ligase%2C cytoplasmic	109960824	mze:101475081	0.0	K01893	NARS, asnS	asparaginyl-tRNA synthetase	6.1.1.22	ko00970 Aminoacyl-tRNA biosynthesis
XP_020456871.1	LOW QUALITY PROTEIN: cancer-related nucleoside-triphosphatase	109960831	xma:102232682	1e-115	K06928	NTPCR	nucleoside-triphosphatase	3.6.1.15	ko00230 Purine metabolism ko00730 Thiamine metabolism
XP_020456904.1	probable tRNA N6-adenosine threonylcarbamoyltransferase	109960854	mze:101474003	0.0	K01409	KAE1, tsaD, QRI7	N6-L-threonylcarbamoyladenine synthase	2.3.1.234	--
XP_020456914.1	dnaJ homolog subfamily C member 2	109960861	xma:102237687	0.0	K09522	DNAJC2	DnaJ homolog subfamily C member 2	--	--
XP_020456917.1	26S protease regulatory subunit 7	109960863	xma:102238388	0.0	K03061	PSMC2, RPT1	26S proteasome regulatory subunit T1	--	ko03050 Proteasome ko05169 Epstein-Barr virus infection
XP_020456943.1	hyaluronan-binding protein 2	109960870	ola:101172520	0.0	K08648	HABP2	hyaluronan binding protein 2	3.4.21.-	--
XP_020456948.1	TBC1 domain family member 22A isoform X1	109960874	cput:CONPUDRAFT_79708	9e-17	K18469	TBC1D5	TBC1 domain family member 5	--	--
XP_020456964.1	LOW QUALITY PROTEIN: inner nuclear membrane protein Man1	109960882	mze:101484863	0.0	K19410	LEMD3	inner nuclear membrane protein Man1	--	--
XP_020456969.1	LOW QUALITY PROTEIN: DNA-(apurinic or apyrimidinic site) lyase	109960886	ola:101172621	0.0	K10771	APEX1	AP endonuclease 1	4.2.99.18	ko03410 Base excision repair
XP_020456984.1	nucleosome assembly protein 1-like 1 isoform X1	109960897	tru:101068769	0.0	K11279	NAP1L1, NRP	nucleosome assembly protein 1-like 1	--	--
XP_020456994.1	myopalladin	109960899	apla:101795165	1e-73	K19875	MYOT	myotilin	--	--
XP_020456996.1	tubulin--tyrosine ligase-like protein 12	109960902	mze:101487726	0.0	K16609	TTLL12	tubulin--tyrosine ligase-like protein 12	--	--
XP_020456997.1	methionine-R-sulfoxide reductase B3 isoform X1	109960903	ola:101174965	3e-98	K07305	msrB	peptide-methionine (R)-S-oxide reductase	1.8.4.12	--
XP_020457022.1	serine/threonine-protein phosphatase 6 regulatory subunit 2 isoform X1	109960910	mze:101480002	0.0	K15500	PPP6R2, SAPS2	serine/threonine-protein phosphatase 6 regulatory subunit 2	--	--
XP_020457078.1	eukaryotic translation initiation factor 3 subunit A	109960933	xma:102225937	0.0	K03254	EIF3A	translation initiation factor 3 subunit A	--	ko03013 RNA transport
XP_020457083.1	rab GDP dissociation inhibitor beta	109960938	xma:102230669	0.0	K17255	GDI1_2	Rab GDP dissociation inhibitor	--	--
XP_020457086.1	EKC/KEOPS complex subunit TPRKB isoform X1	109960942	mze:101470519	1e-103	K15901	CGI121, TPRKB	EKC/KEOPS complex subunit CGI121/TPRKB	--	--
XP_020457112.1	heat shock 70 kDa protein 14 isoform X1	109960956	bfo:BRAFLDRAFT_277443	1e-115	K03283	HSPA1_8	heat shock 70kDa protein 1/8	--	ko03040 Spliceosome ko04010 MAPK signaling pathway ko04141 Protein processing in endoplasmic reticulum ko04144 Endocytosis ko04213 Longevity regulating pathway - multiple species ko04612 Antigen processing and presentation ko04915 Estrogen signaling pathway ko05134 Legionellosis ko05145 Toxoplasmosis ko05162 Measles ko05164 Influenza A ko05169 Epstein-Barr virus infection
XP_020457116.1	mitochondrial 10-formyltetrahydrofolate dehydrogenase isoform X1	109960958	mze:101485420	0.0	K00289	E1.5.1.6, FTHFD	formyltetrahydrofolate dehydrogenase	1.5.1.6	ko00670 One carbon pool by folate
XP_020457132.1	nuclear transcription factor Y subunit beta	109960969	tru:101072888	1e-140	K08065	NFYB	nuclear transcription Y subunit beta	--	ko04612 Antigen processing and presentation ko05152 Tuberculosis ko05166 HTLV-I infection
XP_020457148.1	beta-2-microglobulin-like	109960977	mze:101485437	9e-42	K08055	B2M	beta-2-microglobulin	--	ko04612 Antigen processing and presentation
XP_020457152.1	sorting and assembly machinery component 50 homolog A-like	109960981	mze:101485700	0.0	K07277	SAM50, TOB55, bamA	outer membrane protein insertion porin family	--	--
XP_020457212.1	probable ATP-dependent RNA helicase DDX43	109961031	mze:101469744	0.0	K17043	DDX43	ATP-dependent RNA helicase DDX43	3.6.4.13	--
XP_020457219.1	enoyl-CoA hydratase%2C mitochondrial	109961037	xma:102230327	0.0	K07511	ECHS1	enoyl-CoA hydratase	4.2.1.17	ko00062 Fatty acid elongation ko00071 Fatty acid degradation ko00280 Valine, leucine and isoleucine degradation ko00310 Lysine degradation ko00380 Tryptophan metabolism ko00410 beta-Alanine metabolism ko00627 Aminobenzoate degradation ko00640 Propanoate metabolism ko00650 Butanoate metabolism ko00930 Caprolactam degradation ko01200 Carbon metabolism ko01212 Fatty acid metabolism
XP_020457243.1	NFU1 iron-sulfur cluster scaffold homolog%2C mitochondrial-like	109961050	gtt:GUITHDRAFT_136917	2e-08	K04567	KARS, lysS	lysyl-tRNA synthetase, class II	6.1.1.6	ko00970 Aminoacyl-tRNA biosynthesis
XP_020457276.1	WD repeat-containing protein 92	109961062	dfa:DFA_03079	1e-19	K14850	RRP8	ribosomal RNA-processing protein 8	2.1.1.287	--
XP_020457286.1	metaxin-2 isoform X1	109961068	mze:101476330	0.0	K17776	MTX	metaxin	--	--
XP_020457322.1	SH3 domain-containing kinase-binding protein 1 isoform X1	109961080	tru:101076581	0.0	K12470	SH3KBP1, CIN85	SH3 domain-containing kinase-binding protein 1	--	ko04144 Endocytosis
XP_020457339.1	actin-related protein 2	109961093	mze:101465187	0.0	K17260	ACTR2, ARP2	actin-related protein 2	--	--
XP_020457369.1	pyridine nucleotide-disulfide oxidoreductase domain-containing protein 2 isoform X1	109961111	mus:103996172	1e-20	K09835	crtISO, crtH	prolycopene isomerase	5.2.1.13	ko00906 Carotenoid biosynthesis
XP_020457379.1	cysteine and glycine-rich protein 1-like	109961091	xma:102222871	1e-115	K09377	CSRP	cysteine and glycine-rich protein	--	--
XP_020457392.1	cell division cycle 5-like protein	109961123	xma:102216871	0.0	K12860	CDC5L, CDC5, CEF1	pre-mRNA-splicing factor CDC5/CEF1	--	ko03040 Spliceosome
XP_020457454.1	malate dehydrogenase%2C cytoplasmic-like	109961149	xma:102234452	0.0	K00025	MDH1	malate dehydrogenase	1.1.1.37	ko00020 Citrate cycle (TCA cycle) ko00270 Cysteine and methionine metabolism ko00620 Pyruvate metabolism ko00630 Glyoxylate and dicarboxylate metabolism ko00710 Carbon fixation in photosynthetic organisms ko01200 Carbon metabolism ko04964 Proximal tubule bicarbonate reclamation
XP_020457457.1	UTP--glucose-1-phosphate uridylyltransferase-like isoform X1	109961151	mze:101470320	0.0	K00963	UGP2, galU, galF	UTP--glucose-1-phosphate uridylyltransferase	2.7.7.9	ko00040 Pentose and glucuronate interconversions ko00052 Galactose metabolism ko00500 Starch and sucrose metabolism ko00520 Amino sugar and nucleotide sugar metabolism
XP_020457473.1	copper homeostasis protein cutC homolog	109961164	mze:101468502	1e-164	K06201	cutC	copper homeostasis protein	--	--
XP_020457492.1	vinculin-like isoform X1	109961177	mze:101487661	0.0	K05700	VCL	vinculin	--	ko04510 Focal adhesion ko04520 Adherens junction ko04670 Leukocyte transendothelial migration ko04810 Regulation of actin cytoskeleton ko05100 Bacterial invasion of epithelial cells ko05131 Shigellosis ko05146 Amoebiasis
XP_020457514.1	polyribonucleotide nucleotidyltransferase 1%2C mitochondrial	109961188	xma:102221069	0.0	K00962	pnp, PNPT1	polyribonucleotide nucleotidyltransferase	2.7.7.8	ko00230 Purine metabolism ko00240 Pyrimidine metabolism ko03018 RNA degradation
XP_020457531.1	cytochrome P450 3A40-like	109961204	mze:101478178	1e-143	K17860	CYP3C	cytochrome P450, family 3, subfamily C	--	--
XP_020457541.1	eukaryotic translation initiation factor 4E-like	109961214	mze:101480970	1e-149	K03259	EIF4E	translation initiation factor 4E	--	ko03013 RNA transport ko04066 HIF-1 signaling pathway ko04150 mTOR signaling pathway ko04151 PI3K-Akt signaling pathway ko04211 Longevity regulating pathway ko04910 Insulin signaling pathway
XP_020457543.1	RRP12-like protein isoform X2	109961215	mze:101475578	0.0	K14794	RRP12	ribosomal RNA-processing protein 12	--	--
XP_020457552.1	AP-3 complex subunit mu-1-like isoform X1	109961223	ola:101173165	0.0	K12398	AP3M	AP-3 complex subunit mu	--	ko04142 Lysosome
XP_020457567.1	UPF0598 protein C8orf82 homolog isoform X1	109961234	acan:ACA1_376270	7e-11	K01626	E2.5.1.54, aroF, aroG, aroH	3-deoxy-7-phosphoheptulonate synthase	2.5.1.54	ko00400 Phenylalanine, tyrosine and tryptophan biosynthesis ko01230 Biosynthesis of amino acids
XP_020457570.1	GDP-L-fucose synthase	109961236	xma:102224235	0.0	K02377	TSTA3, fcl	GDP-L-fucose synthase	1.1.1.271	ko00051 Fructose and mannose metabolism ko00520 Amino sugar and nucleotide sugar metabolism
XP_020457573.1	ubiquitin carboxyl-terminal hydrolase isozyme L5	109961239	mze:101466680	0.0	K05610	UCHL5, UCH37	ubiquitin carboxyl-terminal hydrolase L5	3.4.19.12	--
XP_020457576.1	coagulation factor XIII B chain-like	109961242	xma:102218360	1e-100	K04004	CFH, HF1	complement factor H	--	ko04610 Complement and coagulation cascades ko05150 Staphylococcus aureus infection
XP_020457581.1	valacyclovir hydrolase	109961244	mze:101469630	1e-176	K18399	BPHL	valacyclovir hydrolase	3.1.-.-	--
XP_020457582.1	proteasome assembly chaperone 4	109961245	mze:101468954	8e-76	K11878	PSMG4, PAC4	proteasome assembly chaperone 4	--	--
XP_020457583.1	LOW QUALITY PROTEIN: desmoplakin-like	109961246	mze:101474660	0.0	K10388	PLEC	plectin	--	--
XP_020457587.1	prosaposin isoform X1	109961247	mze:101479553	0.0	K12382	PSAP, SGP1	saposin	--	ko04142 Lysosome
XP_020457590.1	elongation factor 1-delta isoform X2	109961251	mze:101484562	0.0	K15410	EEF1D	elongation factor 1-delta	--	ko05168 Herpes simplex infection
XP_020457602.1	fetuin-B-like	109961260	cmk:103182340	2e-16	K03898	KNG	kininogen	--	ko04610 Complement and coagulation cascades
XP_020457612.1	exocyst complex component 2	109961269	mze:101470494	0.0	K17637	EXOC2, SEC5	exocyst complex component 2	--	ko04014 Ras signaling pathway
XP_020457615.1	GDP-mannose 4%2C6 dehydratase	109961272	ola:101160546	0.0	K01711	gmd, GMDS	GDPmannose 4,6-dehydratase	4.2.1.47	ko00051 Fructose and mannose metabolism ko00520 Amino sugar and nucleotide sugar metabolism
XP_020457630.1	NAD-dependent protein deacylase sirtuin-5%2C mitochondrial isoform X1	109961281	mze:101466609	0.0	K11415	SIRT5, SIR2L5	NAD-dependent deacetylase sirtuin 5	3.5.1.-	--
XP_020457641.1	inorganic pyrophosphatase 2%2C mitochondrial	109961291	mze:101470892	0.0	K01507	ppa	inorganic pyrophosphatase	3.6.1.1	ko00190 Oxidative phosphorylation
XP_020457647.1	3-hydroxybutyrate dehydrogenase type 2	109961293	mze:101470397	1e-168	K00019	E1.1.1.30, bdh	3-hydroxybutyrate dehydrogenase	1.1.1.30	ko00072 Synthesis and degradation of ketone bodies ko00650 Butanoate metabolism
XP_020457664.1	programmed cell death protein 4-like isoform X2	109961308	mze:101474669	0.0	K16865	PDCD4	programmed cell death protein 4	--	ko05205 Proteoglycans in cancer ko05206 MicroRNAs in cancer
XP_020457679.1	ufm1-specific protease 2	109961314	mze:101483558	0.0	K01376	UFSP2	UFM1-specific protease 2	3.4.22.-	--
XP_020457690.1	pre-mRNA-splicing factor ATP-dependent RNA helicase DHX15	109961327	mze:101486686	0.0	K12820	DHX15, PRP43	pre-mRNA-splicing factor ATP-dependent RNA helicase DHX15/PRP43	3.6.4.13	ko03040 Spliceosome
XP_020457696.1	LOW QUALITY PROTEIN: extracellular superoxide dismutase [Cu-Zn]	109961331	xma:102231187	7e-89	K16627	SOD3	superoxide dismutase, Cu-Zn family	1.15.1.1	--
XP_020457698.1	UDP-glucose 6-dehydrogenase	109961332	ola:101166190	0.0	K00012	UGDH, ugd	UDPglucose 6-dehydrogenase	1.1.1.22	ko00040 Pentose and glucuronate interconversions ko00053 Ascorbate and aldarate metabolism ko00500 Starch and sucrose metabolism ko00520 Amino sugar and nucleotide sugar metabolism
XP_020457701.1	60S ribosomal protein L9	109961334	mze:101477221	1e-134	K02940	RP-L9e, RPL9	large subunit ribosomal protein L9e	--	ko03010 Ribosome
XP_020457703.1	S-methyl-5-thioadenosine phosphorylase	109961336	xma:102225028	0.0	K00772	mtaP, MTAP	5'-methylthioadenosine phosphorylase	2.4.2.28	ko00270 Cysteine and methionine metabolism
XP_020457706.1	long-chain-fatty-acid--CoA ligase 1-like isoform X1	109961340	xma:102228381	0.0	K01897	ACSL, fadD	long-chain acyl-CoA synthetase	6.2.1.3	ko00061 Fatty acid biosynthesis ko00071 Fatty acid degradation ko01212 Fatty acid metabolism ko03320 PPAR signaling pathway ko04146 Peroxisome ko04920 Adipocytokine signaling pathway
XP_020457729.1	RNA-binding protein 47 isoform X1	109961351	xtr:734078	1e-110	K13161	HNRNPR	heterogeneous nuclear ribonucleoprotein R	--	--
XP_020457764.1	LOW QUALITY PROTEIN: aprataxin	109961360	mze:101466233	1e-178	K10863	APTX	aprataxin	3.-.-.-	--
XP_020457777.1	factor XIIa inhibitor-like	109961371	mze:101476985	0.0	K04001	SERPING1, C1INH	C1 inhibitor	--	ko04610 Complement and coagulation cascades ko05133 Pertussis
XP_020457781.1	AH receptor-interacting protein	109961374	ola:101169269	0.0	K17767	AIP, XAP2	AH receptor-interacting protein	--	--
XP_020457791.1	ubiquitin-conjugating enzyme E2 K	109961382	mze:101479483	1e-148	K04649	HIP2, UBC1	ubiquitin-conjugating enzyme (huntingtin interacting protein 2)	2.3.2.23	ko04120 Ubiquitin mediated proteolysis
XP_020457792.1	sister chromatid cohesion protein PDS5 homolog A	109961383	mze:101478437	0.0	K11267	PDS5	sister chromatid cohesion protein PDS5	--	--
XP_020457795.1	beta-galactosidase	109961386	ola:101167424	0.0	K12309	GLB1, ELNR1	beta-galactosidase	3.2.1.23	ko00052 Galactose metabolism ko00511 Other glycan degradation ko00531 Glycosaminoglycan degradation ko00600 Sphingolipid metabolism ko00604 Glycosphingolipid biosynthesis - ganglio series ko04142 Lysosome
XP_020457800.1	prolyl 4-hydroxylase subunit alpha-1 isoform X1	109961389	xma:102216605	0.0	K00472	E1.14.11.2	prolyl 4-hydroxylase	1.14.11.2	ko00330 Arginine and proline metabolism
XP_020457820.1	voltage-gated potassium channel subunit beta-2 isoform X1	109961372	ola:101174740	0.0	K04883	KCNAB2	potassium voltage-gated channel Shaker-related subfamily A, beta member 2	--	--
XP_020457828.1	mannosyl-oligosaccharide glucosidase isoform X1	109961400	mze:101475138	0.0	K01228	GCS1	mannosyl-oligosaccharide glucosidase	3.2.1.106	ko00510 N-Glycan biosynthesis ko04141 Protein processing in endoplasmic reticulum
XP_020457830.1	N-acyl-aromatic-L-amino acid amidohydrolase (carboxylate-forming) B-like	109961401	mze:101479803	1e-174	K18458	ACY3	N-acyl-aromatic-L-amino acid amidohydrolase	3.5.1.114	--
XP_020457837.1	perilipin-2 isoform X1	109961405	xma:102218808	1e-108	K17284	PLIN2, ADRP	perilipin-2	--	--
XP_020457840.1	40S ribosomal protein S6	109961406	xma:102232125	1e-178	K02991	RP-S6e, RPS6	small subunit ribosomal protein S6e	--	ko03010 Ribosome ko04066 HIF-1 signaling pathway ko04150 mTOR signaling pathway ko04151 PI3K-Akt signaling pathway ko04910 Insulin signaling pathway ko05205 Proteoglycans in cancer
XP_020457896.1	ubiquitin-like modifier-activating enzyme 5	109961439	mze:101486286	0.0	K12164	UBA5, UBE1DC1	ubiquitin-like modifier-activating enzyme 5	--	--
XP_020457933.1	serine/threonine-protein kinase OSR1 isoform X1	109961463	mze:101476111	0.0	K08835	OXSR1, STK39	serine/threonine-protein kinase OSR1/STK39	2.7.11.1	--
XP_020457956.1	ras-related protein Ral-A	109961462	mze:101477841	1e-150	K07834	RALA	Ras-related protein Ral-A	--	ko04014 Ras signaling pathway ko04015 Rap1 signaling pathway ko04072 Phospholipase D signaling pathway ko05200 Pathways in cancer ko05212 Pancreatic cancer
XP_020457960.1	glycine--tRNA ligase	109961471	mze:101473206	0.0	K01880	GARS, glyS1	glycyl-tRNA synthetase	6.1.1.14	ko00970 Aminoacyl-tRNA biosynthesis
XP_020457967.1	D-beta-hydroxybutyrate dehydrogenase%2C mitochondrial-like	109961477	ola:101169570	1e-122	K00019	E1.1.1.30, bdh	3-hydroxybutyrate dehydrogenase	1.1.1.30	ko00072 Synthesis and degradation of ketone bodies ko00650 Butanoate metabolism
XP_020457991.1	LOW QUALITY PROTEIN: elastase-1-like	109961491	mze:101478012	1e-142	K01346	CELA2	pancreatic elastase II	3.4.21.71	ko04972 Pancreatic secretion ko04974 Protein digestion and absorption
XP_020457997.1	carboxypeptidase B	109961496	tru:101065526	0.0	K01291	CPB1	carboxypeptidase B	3.4.17.2	ko04972 Pancreatic secretion ko04974 Protein digestion and absorption
XP_020458003.1	LOW QUALITY PROTEIN: 1-phosphatidylinositol 4%2C5-bisphosphate phosphodiesterase delta-1-like	109961502	mze:101473979	0.0	K05857	PLCD	phosphatidylinositol phospholipase C, delta	3.1.4.11	ko00562 Inositol phosphate metabolism ko04020 Calcium signaling pathway ko04070 Phosphatidylinositol signaling system ko04919 Thyroid hormone signaling pathway ko04933 AGE-RAGE signaling pathway in diabetic complications
XP_020458005.1	smoothelin isoform X1	109961504	bacu:103002192	1e-55	K10314	FBXO39	F-box protein 39	--	--
XP_020458017.1	amyloid beta A4 precursor protein-binding family B member 1-interacting protein-like isoform X1	109961508	mze:101471276	0.0	K17704	APBB1IP, RIAM	amyloid beta A4 precursor protein-binding family B member 1-interacting protein	--	ko04015 Rap1 signaling pathway ko04611 Platelet activation
XP_020458018.1	heterogeneous nuclear ribonucleoprotein K isoform X1	109961509	mze:101465937	0.0	K12886	HNRNPK	heterogeneous nuclear ribonucleoprotein K	--	ko03040 Spliceosome ko05168 Herpes simplex infection ko05203 Viral carcinogenesis ko05206 MicroRNAs in cancer
XP_020458040.1	CAP-Gly domain-containing linker protein 1 isoform X1	109961520	mze:101463599	0.0	K10421	CLIP1, RSN	CAP-Gly domain-containing linker protein 1	--	--
XP_020458050.1	vacuolar protein sorting-associated protein 13A isoform X3	109961525	mze:101476700	0.0	K19525	VPS13A_C	vacuolar protein sorting-associated protein 13A/C	--	--
XP_020458051.1	AP-1 complex subunit beta-1 isoform X1	109961526	mze:101471240	0.0	K12392	AP1B1	AP-1 complex subunit beta-1	--	ko04142 Lysosome
XP_020458067.1	transmembrane emp24 domain-containing protein 7-like	109961531	mze:101484666	1e-128	K14825	ERP2	protein ERP2	--	--
XP_020458094.1	guanine nucleotide-binding protein G(q) subunit alpha	109961546	tru:101066291	0.0	K04634	GNAQ	guanine nucleotide-binding protein G(q) subunit alpha	--	ko04015 Rap1 signaling pathway ko04020 Calcium signaling pathway ko04022 cGMP-PKG signaling pathway ko04071 Sphingolipid signaling pathway ko04261 Adrenergic signaling in cardiomyocytes ko04270 Vascular smooth muscle contraction ko04540 Gap junction ko04611 Platelet activation ko04713 Circadian entrainment ko04720 Long-term potentiation ko04723 Retrograde endocannabinoid signaling ko04724 Glutama…
XP_020458132.1	LOW QUALITY PROTEIN: ankyrin-1-like	109961565	xma:102236976	0.0	K10380	ANK	ankyrin	--	ko05205 Proteoglycans in cancer
XP_020458140.1	26S proteasome non-ATPase regulatory subunit 9	109961569	ola:101158450	1e-129	K06693	PSMD9	26S proteasome non-ATPase regulatory subunit 9	--	--
XP_020458147.1	RNA-binding protein EWS isoform X1	109961573	mze:101470675	0.0	K13209	EWSR1	RNA-binding protein EWS	--	ko05202 Transcriptional misregulation in cancer
XP_020458156.1	transcobalamin-2-like	109961576	mze:101474369	0.0	K14619	TCN2	transcobalamin-2	--	ko04977 Vitamin digestion and absorption
XP_020458187.1	calpain-1 catalytic subunit-like isoform X1	109961588	mze:101467615	0.0	K01367	CAPN1	calpain-1	3.4.22.52	ko04141 Protein processing in endoplasmic reticulum ko04210 Apoptosis ko05010 Alzheimer's disease
XP_020458210.1	MOB kinase activator 1A	109961607	ola:101160416	1e-164	K06685	MOB1, Mats	MOB kinase activator 1	--	ko04111 Cell cycle - yeast ko04390 Hippo signaling pathway ko04391 Hippo signaling pathway - fly
XP_020458269.1	EMILIN-1	109961634	rno:298566	5e-17	K03986	C1QA	complement C1q subcomponent subunit A	--	ko04610 Complement and coagulation cascades ko05020 Prion diseases ko05133 Pertussis ko05142 Chagas disease (American trypanosomiasis) ko05150 Staphylococcus aureus infection ko05322 Systemic lupus erythematosus
XP_020458275.1	aflatoxin B1 aldehyde reductase member 4-like	109961615	mze:101487453	0.0	K15303	AKR7	aflatoxin B1 aldehyde reductase	--	ko00980 Metabolism of xenobiotics by cytochrome P450
XP_020458292.1	src substrate cortactin isoform X1	109961640	mze:101470495	0.0	K06106	CTTN, EMS1	cortactin	--	ko04530 Tight junction ko05100 Bacterial invasion of epithelial cells ko05130 Pathogenic Escherichia coli infection ko05131 Shigellosis ko05205 Proteoglycans in cancer
XP_020458296.1	isocitrate dehydrogenase [NAD] subunit alpha%2C mitochondrial	109961643	ola:101164134	0.0	K00030	IDH3	isocitrate dehydrogenase (NAD+)	1.1.1.41	ko00020 Citrate cycle (TCA cycle) ko01200 Carbon metabolism ko01210 2-Oxocarboxylic acid metabolism ko01230 Biosynthesis of amino acids
XP_020458306.1	vacuolar protein sorting-associated protein 13C	109961646	mze:101468738	0.0	K19525	VPS13A_C	vacuolar protein sorting-associated protein 13A/C	--	--
XP_020458309.1	uncharacterized protein LOC109961650	109961650	bfo:BRAFLDRAFT_165733	3e-54	K03927	CES2	--	--	ko00983 Drug metabolism - other enzymes
XP_020458327.1	chymotrypsin A-like	109961663	mze:105941050	1e-157	K01310	CTRB	chymotrypsin	3.4.21.1	--
XP_020458340.1	annexin A2-like isoform X1	109961673	mze:101477800	0.0	K17092	ANXA2	annexin A2	--	--
XP_020458372.1	nucleoprotein TPR isoform X1	109961702	mze:101471482	0.0	K09291	TPR, MLP1, MLP2	nucleoprotein TPR	--	ko03013 RNA transport ko05200 Pathways in cancer ko05216 Thyroid cancer
XP_020458379.1	KN motif and ankyrin repeat domain-containing protein 4	109961703	pbl:PAAG_02907	3e-17	K06694	PSMD10	26S proteasome non-ATPase regulatory subunit 10	--	--
XP_020458399.1	mRNA turnover protein 4 homolog	109961687	mze:101464966	1e-156	K14815	MRT4	mRNA turnover protein 4	--	--
XP_020458459.1	probable rRNA-processing protein EBP2	109961733	tru:101064052	1e-172	K14823	EBP2, EBNA1BP2	rRNA-processing protein EBP2	--	--
XP_020458462.1	actin-related protein 2/3 complex subunit 5	109961736	tru:101065032	1e-104	K05754	ARPC5	actin related protein 2/3 complex, subunit 5	--	ko04144 Endocytosis ko04666 Fc gamma R-mediated phagocytosis ko04810 Regulation of actin cytoskeleton ko05100 Bacterial invasion of epithelial cells ko05130 Pathogenic Escherichia coli infection ko05131 Shigellosis ko05132 Salmonella infection
XP_020458469.1	LOW QUALITY PROTEIN: phosphoglucomutase-1	109961742	mze:101478589	0.0	K01835	pgm	phosphoglucomutase	5.4.2.2	ko00010 Glycolysis / Gluconeogenesis ko00030 Pentose phosphate pathway ko00052 Galactose metabolism ko00230 Purine metabolism ko00500 Starch and sucrose metabolism ko00520 Amino sugar and nucleotide sugar metabolism ko00521 Streptomycin biosynthesis
XP_020458491.1	dipeptidyl aminopeptidase-like protein 6 isoform X1	109961753	obi:106877900	1e-157	K01278	DPP4	dipeptidyl-peptidase 4	3.4.14.5	ko04974 Protein digestion and absorption
XP_020458500.1	nuclear autoantigenic sperm protein isoform X1	109961755	tru:101067501	0.0	K11291	NASP	nuclear autoantigenic sperm protein	--	--
XP_020458522.1	N(G)%2CN(G)-dimethylarginine dimethylaminohydrolase 1 isoform X1	109961759	mze:101474335	0.0	K01482	DDAH, ddaH	dimethylargininase	3.5.3.18	--
XP_020458530.1	protein DJ-1	109961751	mze:101464488	1e-133	K05687	PARK7	protein DJ-1	--	ko05012 Parkinson's disease
XP_020458544.1	28S ribosomal protein S6%2C mitochondrial	109961767	xma:102221608	1e-60	K02990	RP-S6, MRPS6, rpsF	small subunit ribosomal protein S6	--	ko03010 Ribosome
XP_020458550.1	peptidyl-prolyl cis-trans isomerase FKBP2	109961771	mze:101467622	1e-91	K09569	FKBP2	FK506-binding protein 2	5.2.1.8	--
XP_020458569.1	calcium uniporter protein%2C mitochondrial isoform X1	109961779	mbr:MONBRDRAFT_33945	4e-25	K14831	MAK16	protein MAK16	--	--
XP_020458615.1	thromboxane-A synthase isoform X1	109961809	mze:101479408	0.0	K01832	TBXAS1, CYP5A	thromboxane-A synthase	5.3.99.5	ko00590 Arachidonic acid metabolism ko04611 Platelet activation
XP_020458622.1	bcl-2-like protein 13	109961817	mze:101473191	0.0	K15485	BCL2L13, BCL-RAMBO	Bcl-2-like protein 13	--	ko05134 Legionellosis
XP_020458631.1	LOW QUALITY PROTEIN: selenoprotein O	109961825	smm:Smp_131690	1e-152	K06103	CASK	calcium/calmodulin-dependent serine protein kinase	2.7.11.1	ko04530 Tight junction
XP_020458655.1	tetratricopeptide repeat protein 38 isoform X1	109961841	xma:102228008	1e-167	K19947	MICAL	protein-methionine sulfoxide oxidase MICAL	1.14.13.-	--
XP_020458676.1	acylglycerol kinase%2C mitochondrial	109961854	mze:101476009	0.0	K09881	AGK	acylglycerol kinase	2.7.1.94	ko00561 Glycerolipid metabolism
XP_020458677.1	V-type proton ATPase subunit E 1-like	109961855	mze:101474082	1e-143	K02150	ATPeV1E, ATP6E	V-type H+-transporting ATPase subunit E	--	ko00190 Oxidative phosphorylation ko04145 Phagosome ko04721 Synaptic vesicle cycle ko04966 Collecting duct acid secretion ko05110 Vibrio cholerae infection ko05120 Epithelial cell signaling in Helicobacter pylori infection ko05323 Rheumatoid arthritis
XP_020458679.1	coiled-coil domain-containing protein 6	109961853	mze:101467475	0.0	K09288	CCDC6, PTC	coiled-coil domain-containing protein 6	--	ko05200 Pathways in cancer ko05216 Thyroid cancer
XP_020458682.1	cytochrome b-c1 complex subunit Rieske%2C mitochondrial	109961859	mze:101485419	1e-135	K00411	UQCRFS1, RIP1, petA	ubiquinol-cytochrome c reductase iron-sulfur subunit	1.10.2.2	ko00190 Oxidative phosphorylation ko02020 Two-component system ko04260 Cardiac muscle contraction ko04932 Non-alcoholic fatty liver disease (NAFLD) ko05010 Alzheimer's disease ko05012 Parkinson's disease ko05016 Huntington's disease
XP_020458694.1	40S ribosomal protein S24 isoform X1	109961868	mze:101482129	1e-109	K02974	RP-S24e, RPS24	small subunit ribosomal protein S24e	--	ko03010 Ribosome
XP_020458706.1	LOW QUALITY PROTEIN: myoferlin-like	109961877	gga:425353	0.0	K18261	DYSF	dysferlin	--	--
XP_020458710.1	poly(ADP-ribose) glycohydrolase-like	109961878	mze:101470410	0.0	K07759	PARG	poly(ADP-ribose) glycohydrolase	3.2.1.143	--
XP_020458711.1	annexin A11-like isoform X1	109961879	mze:101475949	0.0	K17095	ANXA7_11	annexin A7/11	--	--
XP_020458727.1	annexin A13	109961884	mze:101468299	0.0	K17099	ANXA13	annexin A13	--	--
XP_020458733.1	catechol O-methyltransferase domain-containing protein 1-like	109961894	aly:ARALYDRAFT_913940	1e-50	K00588	E2.1.1.104	caffeoyl-CoA O-methyltransferase	2.1.1.104	ko00360 Phenylalanine metabolism ko00940 Phenylpropanoid biosynthesis ko00941 Flavonoid biosynthesis ko00945 Stilbenoid, diarylheptanoid and gingerol biosynthesis
XP_020458741.1	1-acyl-sn-glycerol-3-phosphate acyltransferase delta isoform X1	109961897	mze:101486335	0.0	K13523	AGPAT3_4	--	--	ko00561 Glycerolipid metabolism ko00564 Glycerophospholipid metabolism ko04072 Phospholipase D signaling pathway
XP_020458743.1	sideroflexin-1-like isoform X1	109961898	smm:Smp_136960	1e-121	K03351	APC4	anaphase-promoting complex subunit 4	--	ko04110 Cell cycle ko04111 Cell cycle - yeast ko04113 Meiosis - yeast ko04114 Oocyte meiosis ko04120 Ubiquitin mediated proteolysis ko04914 Progesterone-mediated oocyte maturation ko05166 HTLV-I infection
XP_020458771.1	collagen alpha-1(XXI) chain-like isoform X1	109961907	mze:101475455	0.0	K16629	COL21A	collagen, type XXI, alpha	--	ko04974 Protein digestion and absorption
XP_020458786.1	glutamate--cysteine ligase catalytic subunit	109961911	mze:101472352	0.0	K11204	GCLC	glutamate--cysteine ligase catalytic subunit	6.3.2.2	ko00270 Cysteine and methionine metabolism ko00480 Glutathione metabolism ko04212 Longevity regulating pathway - worm
XP_020458810.1	glutathione S-transferase A4	109961924	ola:101174370	1e-130	K00799	GST, gst	glutathione S-transferase	2.5.1.18	ko00480 Glutathione metabolism ko00980 Metabolism of xenobiotics by cytochrome P450 ko00982 Drug metabolism - cytochrome P450 ko05204 Chemical carcinogenesis
XP_020458819.1	BAG family molecular chaperone regulator 2	109961926	mze:101477760	1e-122	K09556	BAG2	BCL2-associated athanogene 2	--	ko04141 Protein processing in endoplasmic reticulum
XP_020458875.1	inorganic pyrophosphatase	109961946	mze:101483369	0.0	K01507	ppa	inorganic pyrophosphatase	3.6.1.1	ko00190 Oxidative phosphorylation
XP_020458905.1	thrombospondin-2 isoform X1	109961960	mze:101487181	0.0	K04659	THBS2S	thrombospondin 2/3/4/5	--	ko04145 Phagosome ko04151 PI3K-Akt signaling pathway ko04510 Focal adhesion ko04512 ECM-receptor interaction ko05144 Malaria
XP_020458926.1	protein phosphatase 1 regulatory subunit 21	109961970	xma:102228905	0.0	K17562	PPP1R21, CCDC128, KLRAQ1	protein phosphatase 1 regulatory subunit 21	--	--
XP_020458936.1	S-adenosylmethionine synthase-like	109961976	tru:101076112	0.0	K00789	metK	S-adenosylmethionine synthetase	2.5.1.6	ko00270 Cysteine and methionine metabolism ko01230 Biosynthesis of amino acids
XP_020458938.1	voltage-dependent anion-selective channel protein 2	109961978	tru:101069732	0.0	K15040	VDAC2	voltage-dependent anion channel protein 2	--	ko04020 Calcium signaling pathway ko04022 cGMP-PKG signaling pathway ko05012 Parkinson's disease ko05016 Huntington's disease ko05166 HTLV-I infection
XP_020458949.1	EGF-containing fibulin-like extracellular matrix protein 1	109961986	mze:101474115	0.0	K18262	EFEMP1, FBLN3	EGF-containing fibulin-like extracellular matrix protein 1	--	--
XP_020458952.1	centrosomal protein of 55 kDa-like isoform X1	109961988	mze:101470910	1e-153	K16456	CEP55	centrosomal protein CEP55	--	--
XP_020458983.1	geranylgeranyl pyrophosphate synthase	109962000	mze:101477767	0.0	K00804	GGPS1	--	--	ko00900 Terpenoid backbone biosynthesis
XP_020458998.1	ubiquitin carboxyl-terminal hydrolase 24	109962011	mze:101485374	0.0	K11840	USP9_24	ubiquitin carboxyl-terminal hydrolase 9/24	3.4.19.12	--
XP_020459010.1	palladin	109962024	pss:102455616	3e-86	K19875	MYOT	myotilin	--	--
XP_020459013.1	2-acylglycerol O-acyltransferase 2-A-like	109962023	tru:101069338	0.0	K14457	MOGAT2, MGAT2	2-acylglycerol O-acyltransferase 2	2.3.1.22	ko00561 Glycerolipid metabolism ko04975 Fat digestion and absorption
XP_020459056.1	cytoplasmic FMR1-interacting protein 1	109962045	tru:101068941	0.0	K05749	CYFIP	cytoplasmic FMR1 interacting protein	--	ko03013 RNA transport ko04810 Regulation of actin cytoskeleton
XP_020459078.1	LOW QUALITY PROTEIN: zygote arrest protein 1	109962058	mze:101464422	0.0	K18762	ZAR1	zygote arrest protein 1	--	--
XP_020459090.1	uncharacterized protein LOC109962065 isoform X1	109962065	mze:101476340	0.0	K01587	PAICS	--	--	ko00230 Purine metabolism
XP_020459106.1	amidophosphoribosyltransferase isoform X3	109962067	mze:101476639	0.0	K00764	purF, PPAT	amidophosphoribosyltransferase	2.4.2.14	ko00230 Purine metabolism ko00250 Alanine, aspartate and glutamate metabolism
XP_020459119.1	serine/threonine-protein kinase PAK 2	109962075	tru:101075040	0.0	K04410	PAK2	p21-activated kinase 2	2.7.11.1	ko04010 MAPK signaling pathway ko04012 ErbB signaling pathway ko04014 Ras signaling pathway ko04360 Axon guidance ko04510 Focal adhesion ko04660 T cell receptor signaling pathway ko04810 Regulation of actin cytoskeleton ko05211 Renal cell carcinoma
XP_020459137.1	inosine triphosphate pyrophosphatase	109962086	tru:101076532	1e-133	K01519	ITPA	inosine triphosphate pyrophosphatase	3.6.1.19	ko00230 Purine metabolism ko00240 Pyrimidine metabolism ko00983 Drug metabolism - other enzymes
XP_020459153.1	omega-amidase NIT2	109962094	mze:101480323	0.0	K13566	NIT2	omega-amidase	3.5.1.3	ko00250 Alanine, aspartate and glutamate metabolism
XP_020459183.1	mitochondrial import receptor subunit TOM70	109962111	mze:101479562	0.0	K17768	TOM70	mitochondrial import receptor subunit TOM70	--	--
XP_020459213.1	exocyst complex component 1 isoform X1	109962127	mze:101474503	0.0	K19983	EXOC1, SEC3	exocyst complex component 1	--	--
XP_020459214.1	multiple inositol polyphosphate phosphatase 1-like isoform X2	109962120	mze:101465653	0.0	K03103	MINPP1	--	--	ko00010 Glycolysis / Gluconeogenesis ko00562 Inositol phosphate metabolism
XP_020459221.1	transmembrane emp24 domain-containing protein 5-like	109962131	mze:101467006	1e-141	K14825	ERP2	protein ERP2	--	--
XP_020459238.1	geranylgeranyl transferase type-2 subunit alpha	109962136	mze:101477764	0.0	K14050	RABGGTA	geranylgeranyl transferase type-2 subunit alpha	2.5.1.60	--
XP_020459257.1	inactive peptidyl-prolyl cis-trans isomerase FKBP6 isoform X1	109962150	mze:101464270	1e-170	K09572	FKBP6	FK506-binding protein 6	5.2.1.8	--
XP_020459295.1	cholesterol 24-hydroxylase-like isoform X1	109962169	mze:101484290	0.0	K07440	CYP46A1	cholesterol 24-hydroxylase	1.14.14.25	ko00120 Primary bile acid biosynthesis
XP_020459340.1	mediator of RNA polymerase II transcription subunit 23 isoform X1	109962196	mze:101482184	0.0	K15166	MED23	mediator of RNA polymerase II transcription subunit 23	--	--
XP_020459342.1	nucleolar and coiled-body phosphoprotein 1-like	109962194	spu:591574	1e-34	K11294	NCL, NSR1	nucleolin	--	ko05130 Pathogenic Escherichia coli infection
XP_020459369.1	heat shock protein HSP 90-alpha	109962208	mze:101474541	0.0	K04079	htpG, HSP90A	molecular chaperone HtpG	--	ko04141 Protein processing in endoplasmic reticulum ko04151 PI3K-Akt signaling pathway ko04612 Antigen processing and presentation ko04621 NOD-like receptor signaling pathway ko04626 Plant-pathogen interaction ko04914 Progesterone-mediated oocyte maturation ko04915 Estrogen signaling pathway ko05200 Pathways in cancer ko05215 Prostate cancer
XP_020459409.1	methylmalonyl-CoA mutase%2C mitochondrial isoform X1	109962228	mze:101474630	0.0	K01847	MUT	methylmalonyl-CoA mutase	5.4.99.2	ko00280 Valine, leucine and isoleucine degradation ko00630 Glyoxylate and dicarboxylate metabolism ko00640 Propanoate metabolism ko00720 Carbon fixation pathways in prokaryotes ko01200 Carbon metabolism
XP_020459411.1	peptidyl-prolyl cis-trans isomerase FKBP3 isoform X1	109962229	mze:101477137	1e-138	K09570	FKBP3	FK506-binding protein 3	5.2.1.8	--
XP_020459433.1	EH domain-containing protein 3	109962245	xma:102237634	0.0	K12476	EHD3	EH domain-containing protein 3	--	ko04144 Endocytosis
XP_020459447.1	pre-mRNA-processing factor 39 isoform X1	109962253	mze:101478079	0.0	K13217	PRPF39, PRP39	pre-mRNA-processing factor 39	--	--
XP_020459461.1	band 4.1-like protein 2 isoform X1	109962259	ola:101171627	0.0	K06107	EPB41, 4.1R	erythrocyte membrane protein band 4.1	--	ko04530 Tight junction
XP_020459475.1	inositol-trisphosphate 3-kinase B isoform X1	109962261	mze:101484637	0.0	K00911	ITPK	1D-myo-inositol-triphosphate 3-kinase	2.7.1.127	ko00562 Inositol phosphate metabolism ko04020 Calcium signaling pathway ko04070 Phosphatidylinositol signaling system
XP_020459480.1	syntaxin-7-like	109962263	tru:101065310	1e-137	K08488	STX7	syntaxin 7	--	ko04130 SNARE interactions in vesicular transport ko04145 Phagosome
XP_020459494.1	LOW QUALITY PROTEIN: RNA-binding protein 25-like	109962270	ola:101165683	0.0	K12822	RBM25, S164	RNA-binding protein 25	--	ko03040 Spliceosome
XP_020459497.1	eukaryotic translation initiation factor 2 subunit 1 isoform X3	109962271	ola:101165190	0.0	K03237	EIF2S1	translation initiation factor 2 subunit 1	--	ko03013 RNA transport ko04141 Protein processing in endoplasmic reticulum ko04210 Apoptosis ko04932 Non-alcoholic fatty liver disease (NAFLD) ko05160 Hepatitis C ko05162 Measles ko05164 Influenza A ko05168 Herpes simplex infection
XP_020459501.1	V-type proton ATPase subunit D	109962272	xma:102218369	1e-174	K02149	ATPeV1D, ATP6M	V-type H+-transporting ATPase subunit D	--	ko00190 Oxidative phosphorylation ko04145 Phagosome ko04721 Synaptic vesicle cycle ko04966 Collecting duct acid secretion ko05110 Vibrio cholerae infection ko05120 Epithelial cell signaling in Helicobacter pylori infection ko05323 Rheumatoid arthritis
XP_020459503.1	toll-like receptor 5	109962273	tru:101062562	0.0	K10168	TLR5	toll-like receptor 5	--	ko04620 Toll-like receptor signaling pathway ko05130 Pathogenic Escherichia coli infection ko05132 Salmonella infection ko05134 Legionellosis ko05321 Inflammatory bowel disease (IBD)
XP_020459514.1	PDZ and LIM domain protein 1	109962279	crg:105335510	1e-41	K19867	LDB3	LIM domain-binding protein 3	--	--
XP_020459521.1	ectonucleotide pyrophosphatase/phosphodiesterase family member 1-like	109962286	mze:101481260	0.0	K01513	ENPP1_3	--	--	ko00230 Purine metabolism ko00500 Starch and sucrose metabolism ko00760 Nicotinate and nicotinamide metabolism ko00770 Pantothenate and CoA biosynthesis
XP_020459535.1	ras-related protein Rab-10	109962299	xma:102234181	1e-149	K07903	RAB10	Ras-related protein Rab-10	--	ko04144 Endocytosis ko04152 AMPK signaling pathway
XP_020459543.1	retinol dehydrogenase 12-like	109962304	ola:101168330	0.0	K11153	RDH12	retinol dehydrogenase 12	1.1.1.300	ko00830 Retinol metabolism
XP_020459556.1	cytosolic 5-nucleotidase 1A-like	109962310	tru:101069542	0.0	K01081	E3.1.3.5	5'-nucleotidase	3.1.3.5	ko00230 Purine metabolism ko00240 Pyrimidine metabolism ko00760 Nicotinate and nicotinamide metabolism
XP_020459585.1	uridine diphosphate glucose pyrophosphatase isoform X2	109962318	mze:101468291	1e-160	K08077	NUDT14	UDP-sugar diphosphatase	3.6.1.45	--
XP_020459601.1	LOW QUALITY PROTEIN: laminin subunit alpha-2	109962325	mze:101477553	0.0	K05637	LAMA1_2	laminin, alpha 1/2	--	ko04151 PI3K-Akt signaling pathway ko04510 Focal adhesion ko04512 ECM-receptor interaction ko05145 Toxoplasmosis ko05146 Amoebiasis ko05200 Pathways in cancer ko05222 Small cell lung cancer
XP_020459604.1	serine/threonine-protein phosphatase 2A 56 kDa regulatory subunit alpha isoform	109962327	tru:101063455	0.0	K11584	PPP2R5	serine/threonine-protein phosphatase 2A regulatory subunit B'	--	ko03015 mRNA surveillance pathway ko04071 Sphingolipid signaling pathway ko04113 Meiosis - yeast ko04114 Oocyte meiosis ko04151 PI3K-Akt signaling pathway ko04152 AMPK signaling pathway ko04261 Adrenergic signaling in cardiomyocytes ko04728 Dopaminergic synapse
XP_020459630.1	ralBP1-associated Eps domain-containing protein 1 isoform X1	109962333	mze:101464979	0.0	K20068	REPS	RalBP1-associated Eps domain-containing protein	--	--
XP_020459633.1	clusterin	109962336	mze:101465846	0.0	K17252	CLU	clusterin	--	ko04610 Complement and coagulation cascades
XP_020459634.1	sodium/potassium/calcium exchanger 4	109962338	xma:102238307	0.0	K13752	SLC24A4, NCKX4	solute carrier family 24 (sodium/potassium/calcium exchanger), member 4	--	ko04740 Olfactory transduction
XP_020459646.1	LOW QUALITY PROTEIN: cleavage and polyadenylation specificity factor subunit 2	109962342	xma:102238047	0.0	K14402	CPSF2, CFT2	cleavage and polyadenylation specificity factor subunit 2	--	ko03015 mRNA surveillance pathway
XP_020459647.1	bifunctional lysine-specific demethylase and histidyl-hydroxylase NO66-like isoform X1	109962343	mze:101466884	0.0	K16914	NO66	--	--	--
XP_020459649.1	NADH dehydrogenase [ubiquinone] 1 beta subcomplex subunit 1 isoform X1	109962344	xtr:100485816	6e-28	K03957	NDUFB1	NADH dehydrogenase (ubiquinone) 1 beta subcomplex subunit 1	--	ko00190 Oxidative phosphorylation ko04932 Non-alcoholic fatty liver disease (NAFLD) ko05010 Alzheimer's disease ko05012 Parkinson's disease ko05016 Huntington's disease
XP_020459653.1	heat shock protein HSP 90-beta	109962345	mze:101486975	0.0	K04079	htpG, HSP90A	molecular chaperone HtpG	--	ko04141 Protein processing in endoplasmic reticulum ko04151 PI3K-Akt signaling pathway ko04612 Antigen processing and presentation ko04621 NOD-like receptor signaling pathway ko04626 Plant-pathogen interaction ko04914 Progesterone-mediated oocyte maturation ko04915 Estrogen signaling pathway ko05200 Pathways in cancer ko05215 Prostate cancer
XP_020459657.1	3(2)%2C5-bisphosphate nucleotidase 1 isoform X1	109962347	mze:101472917	0.0	K01082	cysQ, MET22, BPNT1	3'(2'), 5'-bisphosphate nucleotidase	3.1.3.7	ko00920 Sulfur metabolism
XP_020459707.1	ezrin	109962373	tru:101073621	0.0	K08007	VIL2	villin 2 (ezrin)	--	ko04670 Leukocyte transendothelial migration ko04810 Regulation of actin cytoskeleton ko04971 Gastric acid secretion ko05130 Pathogenic Escherichia coli infection ko05205 Proteoglycans in cancer ko05206 MicroRNAs in cancer
XP_020459708.1	serine/arginine-rich splicing factor 5-like isoform X1	109962375	mze:101482700	1e-148	K12893	SFRS4_5_6	splicing factor, arginine/serine-rich 4/5/6	--	ko03040 Spliceosome ko05168 Herpes simplex infection
XP_020459714.1	LOW QUALITY PROTEIN: zinc transporter 1	109962380	mze:101485244	0.0	K14688	SLC30A1, ZNT1	solute carrier family 30 (zinc transporter), member 1	--	ko04978 Mineral absorption
XP_020459717.1	transmembrane protein 214 isoform X1	109962384	gmx:100795409	2e-10	K18171	CMC1	COX assembly mitochondrial protein 1	--	--
XP_020459718.1	transmembrane 9 superfamily member 3	109962381	xma:102226451	0.0	K17087	TM9SF3	transmembrane 9 superfamily member 3	--	--
XP_020459720.1	protein-L-isoaspartate(D-aspartate) O-methyltransferase isoform X1	109962385	xma:102233335	1e-164	K00573	E2.1.1.77, pcm	protein-L-isoaspartate(D-aspartate) O-methyltransferase	2.1.1.77	--
XP_020459723.1	trifunctional enzyme subunit beta%2C mitochondrial	109962386	mze:101471466	0.0	K07509	HADHB	acetyl-CoA acyltransferase	2.3.1.16	ko00062 Fatty acid elongation ko00071 Fatty acid degradation ko00280 Valine, leucine and isoleucine degradation ko01212 Fatty acid metabolism
XP_020459745.1	translin-associated protein X isoform X1	109962398	ela:UCREL1_7938	1e-07	K05287	PIGF	phosphatidylinositol glycan, class F	2.7.-.-	ko00563 Glycosylphosphatidylinositol(GPI)-anchor biosynthesis
XP_020459764.1	sodium bicarbonate transporter-like protein 11 isoform X1	109962418	mze:101479451	0.0	K13862	SLC4A11, BTR1	solute carrier family 4 (sodium borate transporter), member 11	--	--
XP_020459773.1	beta-mannosidase isoform X1	109962420	mze:101470753	0.0	K01192	E3.2.1.25, MANBA, manB	beta-mannosidase	3.2.1.25	ko00511 Other glycan degradation ko04142 Lysosome
XP_020459792.1	dynactin subunit 1	109962431	mze:101464740	0.0	K04648	DCTN1	dynactin 1	--	ko04962 Vasopressin-regulated water reabsorption ko05016 Huntington's disease
XP_020459811.1	kyphoscoliosis peptidase	109962444	smm:Smp_133510	8e-23	K14786	KRI1	protein KRI1	--	--
XP_020459813.1	neutral alpha-glucosidase C-like	109962447	mze:101465692	0.0	K12317	GANC	neutral alpha-glucosidase C	3.2.1.20	ko00052 Galactose metabolism ko00500 Starch and sucrose metabolism
XP_020459839.1	G patch domain-containing protein 11 isoform X1	109962453	csl:COCSUDRAFT_48681	3e-10	K19199	SETD3	histone-lysine N-methyltransferase SETD3	2.1.1.43	--
XP_020459840.1	complement factor D-like	109962455	mze:101478226	1e-165	K01334	CFD	component factor D	3.4.21.46	ko04610 Complement and coagulation cascades ko05150 Staphylococcus aureus infection
XP_020459857.1	LETM1 and EF-hand domain-containing protein 1%2C mitochondrial isoform X1	109962465	mze:101475753	0.0	K17800	LETM1, MDM38	LETM1 and EF-hand domain-containing protein 1, mitochondrial	--	ko04139 Regulation of mitophagy - yeast
XP_020459867.1	neudesin	109962468	bvg:104908055	1e-27	K17278	PGRMC1_2	membrane-associated progesterone receptor component	--	--
XP_020459874.1	LOW QUALITY PROTEIN: interferon regulatory factor 2-binding protein 2	109962470	ocu:103350931	1e-158	K11318	ATXN7, SCA7	ataxin-7	--	--
XP_020459881.1	ribose-5-phosphate isomerase	109962474	mze:101480113	1e-157	K01807	rpiA	ribose 5-phosphate isomerase A	5.3.1.6	ko00030 Pentose phosphate pathway ko00710 Carbon fixation in photosynthetic organisms ko01200 Carbon metabolism ko01230 Biosynthesis of amino acids
XP_020459882.1	LOW QUALITY PROTEIN: membrane-associated progesterone receptor component 2-like	109962475	tru:101080184	1e-120	K17278	PGRMC1_2	membrane-associated progesterone receptor component	--	--
XP_020459883.1	sideroflexin-5	109962478	npa:UCRNP2_3632	9e-61	K09486	HYOU1	hypoxia up-regulated 1	--	ko04141 Protein processing in endoplasmic reticulum
XP_020459894.1	mitochondrial amidoxime-reducing component 1-like	109962487	afm:AFUA_6G08160	1e-29	K07140	K07140	uncharacterized protein	--	--
XP_020459918.1	LOW QUALITY PROTEIN: KDEL motif-containing protein 2-like	109962497	mze:101485624	5e-37	K13667	RUMI, KTELC1	protein glucosyltransferase	2.4.1.-	ko00514 Other types of O-glycan biosynthesis
XP_020459956.1	enhancer of mRNA-decapping protein 4 isoform X1	109962519	mze:101484455	0.0	K12616	EDC4	enhancer of mRNA-decapping protein 4	--	ko03018 RNA degradation
XP_020459962.1	CCR4-NOT transcription complex subunit 1 isoform X1	109962521	ola:101156649	0.0	K12604	CNOT1, NOT1	CCR4-NOT transcription complex subunit 1	--	ko03018 RNA degradation
XP_020459968.1	alanine--tRNA ligase%2C cytoplasmic	109962523	mze:101479571	0.0	K01872	AARS, alaS	alanyl-tRNA synthetase	6.1.1.7	ko00970 Aminoacyl-tRNA biosynthesis
XP_020459988.1	splicing factor 3B subunit 3	109962532	mze:101478811	0.0	K12830	SF3B3, SAP130, RSE1	splicing factor 3B subunit 3	--	ko03040 Spliceosome
XP_020460027.1	guanine nucleotide-binding protein G(o) subunit alpha isoform X1	109962541	mze:101483158	0.0	K04534	GNAO, G-ALPHA-O	guanine nucleotide-binding protein G(o) subunit alpha	--	ko04015 Rap1 signaling pathway ko04713 Circadian entrainment ko04723 Retrograde endocannabinoid signaling ko04724 Glutamatergic synapse ko04725 Cholinergic synapse ko04726 Serotonergic synapse ko04727 GABAergic synapse ko04728 Dopaminergic synapse ko04730 Long-term depression ko04915 Estrogen signaling pathway ko04916 Melanogenesis ko04921 Oxytocin signaling pathway ko05032 Morphine addiction ko0…
XP_020460029.1	nuclear pore complex protein Nup93	109962542	mze:101478010	0.0	K14309	NUP93, NIC96	nuclear pore complex protein Nup93	--	ko03013 RNA transport
XP_020460056.1	alpha-parvin isoform X1	109962565	mze:101468642	0.0	K06275	PARV	parvin	--	ko04510 Focal adhesion
XP_020460068.1	SUMO-activating enzyme subunit 2	109962574	mze:101464173	0.0	K10685	UBLE1B, SAE2, UBA2	ubiquitin-like 1-activating enzyme E1 B	6.2.1.45	ko04120 Ubiquitin mediated proteolysis
XP_020460083.1	nuclear transport factor 2 isoform X1	109962581	aly:ARALYDRAFT_334448	6e-18	K12669	OST3, OST6	oligosaccharyltransferase complex subunit gamma	--	ko00510 N-Glycan biosynthesis ko00513 Various types of N-glycan biosynthesis ko04141 Protein processing in endoplasmic reticulum
XP_020460134.1	peroxisomal trans-2-enoyl-CoA reductase isoform X1	109962609	tru:101078949	0.0	K07753	PECR	peroxisomal trans-2-enoyl-CoA reductase	1.3.1.38	ko01040 Biosynthesis of unsaturated fatty acids ko01212 Fatty acid metabolism ko04146 Peroxisome
XP_020460143.1	LOW QUALITY PROTEIN: apoptotic chromatin condensation inducer in the nucleus-like	109962613	mze:101464651	0.0	K12875	ACIN1, ACINUS	apoptotic chromatin condensation inducer in the nucleus	--	ko03013 RNA transport ko03015 mRNA surveillance pathway ko03040 Spliceosome
XP_020460146.1	dehydrogenase/reductase SDR family member 1	109962617	mze:101463780	0.0	K11163	DHRS1	dehydrogenase/reductase SDR family member 1	1.1.-.-	--
XP_020460148.1	60S ribosomal protein L37a	109962619	ola:101161674	2e-60	K02921	RP-L37Ae, RPL37A	large subunit ribosomal protein L37Ae	--	ko03010 Ribosome
XP_020460149.1	delta-1-pyrroline-5-carboxylate synthase isoform X1	109962616	xma:102235369	0.0	K12657	ALDH18A1, P5CS	--	--	ko00330 Arginine and proline metabolism ko01230 Biosynthesis of amino acids
XP_020460176.1	serine/threonine-protein kinase OSR1-like	109962630	xma:102238336	0.0	K08835	OXSR1, STK39	serine/threonine-protein kinase OSR1/STK39	2.7.11.1	--
XP_020460177.1	protein-glutamine gamma-glutamyltransferase K-like	109962631	mze:101483426	0.0	K05619	TGM1	transglutaminase 1	2.3.2.13	--
XP_020460185.1	myosin-11-like	109962639	ola:101162957	0.0	K12875	ACIN1, ACINUS	apoptotic chromatin condensation inducer in the nucleus	--	ko03013 RNA transport ko03015 mRNA surveillance pathway ko03040 Spliceosome
XP_020460192.1	collagen alpha-1(VI) chain	109962645	mze:101483731	0.0	K06238	COL6A	collagen, type VI, alpha	--	ko04151 PI3K-Akt signaling pathway ko04510 Focal adhesion ko04512 ECM-receptor interaction ko04974 Protein digestion and absorption
XP_020460200.1	uncharacterized protein LOC109962653	109962653	mze:101487026	1e-147	K19928	ZP3	zona pellucida sperm-binding protein 3	--	--
XP_020460204.1	protein arginine N-methyltransferase 5 isoform X1	109962655	mze:101486164	0.0	K02516	PRMT5, HSL7	type II protein arginine methyltransferase	2.1.1.320	ko03013 RNA transport ko04011 MAPK signaling pathway - yeast ko04111 Cell cycle - yeast
XP_020460206.1	proteasome subunit beta type-5-like	109962656	xma:102236097	1e-171	K02737	PSMB5	20S proteasome subunit beta 5	3.4.25.1	ko03050 Proteasome
XP_020460212.1	dolichyl-diphosphooligosaccharide--protein glycosyltransferase subunit DAD1	109962660	ola:101167823	4e-76	K12668	OST2, DAD1	oligosaccharyltransferase complex subunit epsilon	--	ko00510 N-Glycan biosynthesis ko00513 Various types of N-glycan biosynthesis ko04141 Protein processing in endoplasmic reticulum
XP_020460216.1	zona pellucida sperm-binding protein 3-like	109962663	mze:101487311	1e-140	K19928	ZP3	zona pellucida sperm-binding protein 3	--	--
XP_020460223.1	translation initiation factor eIF-2B subunit epsilon	109962669	mze:101468255	0.0	K03240	EIF2B5	translation initiation factor eIF-2B subunit epsilon	--	ko03013 RNA transport
XP_020460225.1	mitochondrial ubiquitin ligase activator of nfkb 1-A-like	109962670	xma:102216524	1e-149	K15688	MUL1	E3 ubiquitin-protein ligase MUL1	2.3.2.27	--
XP_020460231.1	LOW QUALITY PROTEIN: matrix metalloproteinase-14-like	109962674	mze:101464934	0.0	K07763	MMP14	matrix metalloproteinase-14 (membrane-inserted)	3.4.24.80	ko04668 TNF signaling pathway ko04912 GnRH signaling pathway
XP_020460237.1	collagen alpha-2(VI) chain	109962676	mze:101475401	0.0	K06238	COL6A	collagen, type VI, alpha	--	ko04151 PI3K-Akt signaling pathway ko04510 Focal adhesion ko04512 ECM-receptor interaction ko04974 Protein digestion and absorption
XP_020460248.1	uroporphyrinogen decarboxylase	109962685	mze:101478159	0.0	K01599	hemE, UROD	uroporphyrinogen decarboxylase	4.1.1.37	ko00860 Porphyrin and chlorophyll metabolism
XP_020460264.1	exocyst complex component 7 isoform X1	109962701	mze:101476189	0.0	K07195	EXOC7, EXO70	exocyst complex component 7	--	ko04910 Insulin signaling pathway
XP_020460298.1	charged multivesicular body protein 2a	109962707	ola:101157403	1e-124	K12191	CHMP2A	charged multivesicular body protein 2A	--	ko04144 Endocytosis
XP_020460300.1	acyl-CoA synthetase family member 2%2C mitochondrial-like	109962709	mze:101484291	0.0	K00666	K00666	fatty-acyl-CoA synthase	6.2.1.-	--
XP_020460324.1	unconventional myosin-Id isoform X1	109962722	mze:101471780	0.0	K10356	MYO1	myosin I	--	--
XP_020460332.1	dual specificity mitogen-activated protein kinase kinase 6 isoform X1	109962725	mze:101479195	0.0	K04433	MAP2K6, MKK6	mitogen-activated protein kinase kinase 6	2.7.12.2	ko04010 MAPK signaling pathway ko04015 Rap1 signaling pathway ko04212 Longevity regulating pathway - worm ko04380 Osteoclast differentiation ko04620 Toll-like receptor signaling pathway ko04664 Fc epsilon RI signaling pathway ko04668 TNF signaling pathway ko04750 Inflammatory mediator regulation of TRP channels ko04912 GnRH signaling pathway ko05014 Amyotrophic lateral sclerosis (ALS) ko05145 Tox…
XP_020460338.1	LOW QUALITY PROTEIN: nuclear protein localization protein 4 homolog	109962726	mze:101482185	0.0	K14015	NPLOC4, NPL4	nuclear protein localization protein 4 homolog	--	ko04141 Protein processing in endoplasmic reticulum
XP_020460350.1	gamma-tubulin complex component 2	109962731	mze:101485132	0.0	K16569	TUBGCP2, GCP2	gamma-tubulin complex component 2	--	--
XP_020460354.1	ADP-ribosylation factor 1	109962732	tru:101077609	1e-133	K07937	ARF1	ADP-ribosylation factor 1	--	ko04072 Phospholipase D signaling pathway ko04144 Endocytosis ko05110 Vibrio cholerae infection ko05134 Legionellosis
XP_020460386.1	pyridoxine-5-phosphate oxidase isoform X1	109962747	ola:101154985	1e-157	K00275	pdxH, PNPO	pyridoxamine 5'-phosphate oxidase	1.4.3.5	ko00750 Vitamin B6 metabolism
XP_020460391.1	vacuolar-sorting protein SNF8 isoform X1	109962750	mze:101476491	0.0	K12188	SNF8, EAP30	ESCRT-II complex subunit VPS22	--	ko04144 Endocytosis
XP_020460413.1	wings apart-like protein homolog	109962762	aqu:105315497	3e-10	K10615	HERC4	E3 ubiquitin-protein ligase HERC4	2.3.2.26	ko04120 Ubiquitin mediated proteolysis
XP_020460447.1	alpha-N-acetylgalactosaminide alpha-2%2C6-sialyltransferase 2-like	109962782	mze:101483915	0.0	K06616	SIAT7B, ST6GalNAc II	alpha-N-acetylgalactosaminide alpha-2,6-sialyltransferase (sialyltransferase 7B)	2.4.99.-	--
XP_020460474.1	vesicle-fusing ATPase	109962797	tru:101069418	0.0	K06027	NSF	vesicle-fusing ATPase	3.6.4.6	ko04721 Synaptic vesicle cycle ko04727 GABAergic synapse ko04962 Vasopressin-regulated water reabsorption
XP_020460480.1	26S proteasome non-ATPase regulatory subunit 11B	109962801	mze:101470828	0.0	K03036	PSMD11, RPN6	26S proteasome regulatory subunit N6	--	ko03050 Proteasome ko05169 Epstein-Barr virus infection
XP_020460491.1	charged multivesicular body protein 6-like	109962809	mze:101486168	1e-117	K12195	CHMP6, VPS20	charged multivesicular body protein 6	--	ko04144 Endocytosis
XP_020460493.1	eukaryotic translation initiation factor 3 subunit D	109962811	mze:101474770	0.0	K03251	EIF3D	translation initiation factor 3 subunit D	--	ko03013 RNA transport
XP_020460533.1	pentraxin fusion protein-like	109962835	mze:101465567	1e-110	K16143
XP_020460593.1	zinc phosphodiesterase ELAC protein 2	109962864	mze:101483694	0.0	K00784	rnz	ribonuclease Z	3.1.26.11	ko03013 RNA transport
XP_020460594.1	protein SCO1 homolog%2C mitochondrial	109962866	xma:102233289	1e-166	K07152	SCO1_2	protein SCO1/2	--	--
XP_020460601.1	isoleucine--tRNA ligase%2C cytoplasmic	109962802	mze:101482793	0.0	K01870	IARS, ileS	isoleucyl-tRNA synthetase	6.1.1.5	ko00970 Aminoacyl-tRNA biosynthesis
XP_020460606.1	sialoadhesin-like isoform X1	109962877	mze:101470291	1e-166	K06727	FCRL, IRTA	Fc receptor-like protein	--	--
XP_020460698.1	NHL repeat-containing protein 2 isoform X1	109962906	sre:PTSG_03008	9e-17	K17495	CSMD	CUB and sushi domain-containing protein	--	--
XP_020460701.1	vinculin	109962907	tru:101066406	0.0	K05700	VCL	vinculin	--	ko04510 Focal adhesion ko04520 Adherens junction ko04670 Leukocyte transendothelial migration ko04810 Regulation of actin cytoskeleton ko05100 Bacterial invasion of epithelial cells ko05131 Shigellosis ko05146 Amoebiasis
XP_020460718.1	voltage-dependent anion-selective channel protein 2-like	109962914	mze:101464912	0.0	K15040	VDAC2	voltage-dependent anion channel protein 2	--	ko04020 Calcium signaling pathway ko04022 cGMP-PKG signaling pathway ko05012 Parkinson's disease ko05016 Huntington's disease ko05166 HTLV-I infection
XP_020460722.1	annexin A11-like	109962918	tru:101063934	0.0	K17095	ANXA7_11	annexin A7/11	--	--
XP_020460723.1	annexin A11-like isoform X1	109962920	mze:101487488	1e-166	K17095	ANXA7_11	annexin A7/11	--	--
XP_020460741.1	LOW QUALITY PROTEIN: ubiquitin carboxyl-terminal hydrolase 47	109962926	mze:101481988	0.0	K11857	USP47	ubiquitin carboxyl-terminal hydrolase 47	3.4.19.12	--
XP_020460751.1	LOW QUALITY PROTEIN: protein transport protein Sec24C-like	109962928	xma:102234486	0.0	K14007	SEC24	protein transport protein SEC24	--	ko04141 Protein processing in endoplasmic reticulum
XP_020460768.1	bifunctional purine biosynthesis protein PURH	109962935	mze:101473378	0.0	K00602	purH	--	--	ko00230 Purine metabolism ko00670 One carbon pool by folate
XP_020460780.1	cell cycle progression protein 1 isoform X1	109962942	cmy:102930230	6e-09	K13273	PMVK	phosphomevalonate kinase	2.7.4.2	ko00900 Terpenoid backbone biosynthesis ko04146 Peroxisome
XP_020460795.1	calcium/calmodulin-dependent protein kinase type II subunit gamma isoform X1	109962949	mze:101474026	0.0	K04515	CAMK2	calcium/calmodulin-dependent protein kinase (CaM kinase) II	2.7.11.17	ko04012 ErbB signaling pathway ko04020 Calcium signaling pathway ko04024 cAMP signaling pathway ko04066 HIF-1 signaling pathway ko04114 Oocyte meiosis ko04261 Adrenergic signaling in cardiomyocytes ko04310 Wnt signaling pathway ko04360 Axon guidance ko04713 Circadian entrainment ko04720 Long-term potentiation ko04722 Neurotrophin signaling pathway ko04725 Cholinergic synapse ko04728 Dopaminergic …
XP_020460811.1	glutamate dehydrogenase%2C mitochondrial	109962952	mze:101468590	0.0	K00261	GLUD1_2, gdhA	glutamate dehydrogenase (NAD(P)+)	1.4.1.3	ko00220 Arginine biosynthesis ko00250 Alanine, aspartate and glutamate metabolism ko00471 D-Glutamine and D-glutamate metabolism ko00910 Nitrogen metabolism ko01200 Carbon metabolism ko04964 Proximal tubule bicarbonate reclamation
XP_020460821.1	ornithine aminotransferase%2C mitochondrial isoform X1	109962957	mze:101468904	0.0	K00819	rocD, OAT	ornithine--oxo-acid transaminase	2.6.1.13	ko00330 Arginine and proline metabolism
XP_020460827.1	short/branched chain specific acyl-CoA dehydrogenase%2C mitochondrial	109962961	mze:101471898	0.0	K09478	ACADSB	short/branched chain acyl-CoA dehydrogenase	1.3.99.12	ko00071 Fatty acid degradation ko00280 Valine, leucine and isoleucine degradation ko01212 Fatty acid metabolism
XP_020460833.1	protein phosphatase 1B-like	109962968	xma:102236622	0.0	K04461	PPM1B, PP2CB	protein phosphatase 1B	3.1.3.16	ko04010 MAPK signaling pathway
XP_020460834.1	ras-related protein Rab-27A isoform X1	109962965	mze:101486365	1e-148	K07885	RAB27A	Ras-related protein Rab-27A	--	--
XP_020460839.1	mitotic checkpoint protein BUB3 isoform X1	109962972	ola:101164351	0.0	K02180	BUB3	cell cycle arrest protein BUB3	--	ko04110 Cell cycle ko04111 Cell cycle - yeast ko05166 HTLV-I infection
XP_020460864.1	cytochrome c oxidase subunit 7A-related protein%2C mitochondrial	109962984	xma:102237316	4e-64	K02270	COX7A	cytochrome c oxidase subunit 7a	--	ko00190 Oxidative phosphorylation ko04260 Cardiac muscle contraction ko04932 Non-alcoholic fatty liver disease (NAFLD) ko05010 Alzheimer's disease ko05012 Parkinson's disease ko05016 Huntington's disease
XP_020460868.1	LOW QUALITY PROTEIN: dedicator of cytokinesis protein 1	109962987	mze:101464532	0.0	K13708	DOCK1	dedicator of cytokinesis protein 1	--	ko04510 Focal adhesion ko04810 Regulation of actin cytoskeleton ko05100 Bacterial invasion of epithelial cells ko05131 Shigellosis
XP_020460893.1	60S ribosomal protein L19	109963010	mcf:102125166	1e-130	K02885	RP-L19e, RPL19	large subunit ribosomal protein L19e	--	ko03010 Ribosome
XP_020460895.1	protein transport protein Sec31A-like isoform X1	109963011	mze:101478610	0.0	K14005	SEC31	protein transport protein SEC31	--	ko04141 Protein processing in endoplasmic reticulum
XP_020460899.1	NADH dehydrogenase [ubiquinone] 1 beta subcomplex subunit 8%2C mitochondrial	109963012	mze:101478331	1e-121	K03964	NDUFB8	NADH dehydrogenase (ubiquinone) 1 beta subcomplex subunit 8	--	ko00190 Oxidative phosphorylation ko04932 Non-alcoholic fatty liver disease (NAFLD) ko05010 Alzheimer's disease ko05012 Parkinson's disease ko05016 Huntington's disease
XP_020460900.1	synaptic vesicle membrane protein VAT-1 homolog	109963013	gga:421977	2e-41	K10133	TP53I3	tumor protein p53-inducible protein 3	1.-.-.-	ko04115 p53 signaling pathway
XP_020460919.1	ADP-ribosylation factor-like protein 3	109963026	ola:101172287	1e-133	K07944	ARL3	ADP-ribosylation factor-like protein 3	--	--
XP_020460922.1	ATP-citrate synthase-like isoform X1	109963029	xma:102228484	0.0	K01648	ACLY	ATP citrate (pro-S)-lyase	2.3.3.8	ko00020 Citrate cycle (TCA cycle) ko00720 Carbon fixation pathways in prokaryotes
XP_020460925.1	adenosine kinase-like isoform X1	109963030	mze:101468113	0.0	K00856	E2.7.1.20, ADK	adenosine kinase	2.7.1.20	ko00230 Purine metabolism
XP_020460943.1	LOW QUALITY PROTEIN: actin filament-associated protein 1-like 2	109963037	cfa:488786	1e-119	K18616	AFAP1	actin filament associated protein 1	--	--
XP_020460946.1	metalloproteinase inhibitor 2	109963039	lcm:102358642	6e-64	K16866	TIMP3	metalloproteinase inhibitor 3	--	ko05205 Proteoglycans in cancer ko05206 MicroRNAs in cancer
XP_020460963.1	cleavage and polyadenylation specificity factor subunit 5	109963050	tru:101079230	1e-166	K14397	NUDT21, CPSF5, CFIM25	cleavage and polyadenylation specificity factor subunit 5	--	ko03015 mRNA surveillance pathway
XP_020460972.1	BTB/POZ domain-containing protein KCTD12-like	109963060	cmk:103177229	6e-18	K03849	ALG8	alpha-1,3-glucosyltransferase	2.4.1.265	ko00510 N-Glycan biosynthesis
XP_020460983.1	growth hormone-inducible transmembrane protein	109963070	nhe:NECHADRAFT_57678	6e-29	K10273	FBXL7	F-box and leucine-rich repeat protein 7	--	--
XP_020460992.1	peptidyl-prolyl cis-trans isomerase FKBP10-like	109963073	mze:101468632	0.0	K09575	FKBP9_10	FK506-binding protein 9/10	5.2.1.8	--
XP_020461004.1	tudor domain-containing protein 1 isoform X1	109963079	mze:101484648	0.0	K18405	TDRD1_4_6_7	tudor domain-containing protein 1/4/6/7	--	--
XP_020461021.1	LOW QUALITY PROTEIN: bifunctional coenzyme A synthase	109963087	mze:101470739	0.0	K02318	COASY	--	--	ko00770 Pantothenate and CoA biosynthesis
XP_020461023.1	ras-related protein Rab-5C-like	109963089	mze:101465912	1e-142	K07889	RAB5C	Ras-related protein Rab-5C	--	ko04014 Ras signaling pathway ko04144 Endocytosis ko04145 Phagosome ko04962 Vasopressin-regulated water reabsorption ko05146 Amoebiasis ko05152 Tuberculosis
XP_020461024.1	dnaJ homolog subfamily C member 7-like	109963091	mze:101467049	0.0	K09527	DNAJC7	DnaJ homolog subfamily C member 7	--	--
XP_020461028.1	60S ribosomal protein L13	109963090	mze:101479015	1e-143	K02873	RP-L13e, RPL13	large subunit ribosomal protein L13e	--	ko03010 Ribosome
XP_020461032.1	26S protease regulatory subunit 8 isoform X1	109963094	ola:101158979	0.0	K03066	PSMC5, RPT6	26S proteasome regulatory subunit T6	--	ko03050 Proteasome ko05169 Epstein-Barr virus infection
XP_020461040.1	LOW QUALITY PROTEIN: TBC1 domain family member 17-like	109963102	mze:101482233	0.0	K19945	TBC1D17	TBC1 domain family member 17	--	--
XP_020461041.1	60S ribosomal protein L27	109963103	xma:102237815	4e-94	K02901	RP-L27e, RPL27	large subunit ribosomal protein L27e	--	ko03010 Ribosome
XP_020461045.1	nucleobindin-2-like isoform X1	109963106	isc:IscW_ISCW020300	3e-86	K12385	NPC1	Niemann-Pick C1 protein	--	ko04142 Lysosome
XP_020461049.1	coronin-1A-like	109963108	mze:101477280	0.0	K13882	CORO1A	coronin-1A	--	ko04145 Phagosome ko05152 Tuberculosis
XP_020461061.1	elongin-B isoform X1	109963117	mze:101469837	3e-83	K03873	TCEB2	transcription elongation factor B, polypeptide 2	--	ko04066 HIF-1 signaling pathway ko04120 Ubiquitin mediated proteolysis ko05200 Pathways in cancer ko05211 Renal cell carcinoma
XP_020461063.1	cytochrome c oxidase subunit 6A%2C mitochondrial-like	109963118	dre:447942	2e-54	K02266	COX6A	cytochrome c oxidase subunit 6a	--	ko00190 Oxidative phosphorylation ko04260 Cardiac muscle contraction ko04932 Non-alcoholic fatty liver disease (NAFLD) ko05010 Alzheimer's disease ko05012 Parkinson's disease ko05016 Huntington's disease
XP_020461090.1	cytochrome c oxidase subunit NDUFA4-like	109963130	ola:101155111	2e-51	K03948	NDUFA4	NADH dehydrogenase (ubiquinone) 1 alpha subcomplex subunit 4	--	ko00190 Oxidative phosphorylation ko04932 Non-alcoholic fatty liver disease (NAFLD) ko05010 Alzheimer's disease ko05012 Parkinson's disease ko05016 Huntington's disease
XP_020461093.1	ATP-dependent RNA helicase DDX42 isoform X1	109963133	ola:101174023	0.0	K12835	DDX42, SF3B125	ATP-dependent RNA helicase DDX42	3.6.4.13	ko03040 Spliceosome
XP_020461107.1	AP-1 complex subunit gamma-1	109963141	mze:101472987	0.0	K12391	AP1G1	AP-1 complex subunit gamma-1	--	ko04142 Lysosome
XP_020461111.1	LIM and SH3 domain protein 1	109963147	xma:102236960	3e-61	K18267	NEB	nebulin	--	--
XP_020461119.1	LOW QUALITY PROTEIN: lymphocyte antigen 75-like	109963150	mze:101470668	0.0	K06559	LY75	lymphocyte antigen 75	--	--
XP_020461124.1	nucleolar transcription factor 1 isoform X1	109963155	mze:101485071	0.0	K09273	UBTF	upstream-binding transcription factor	--	--
XP_020461126.1	LOW QUALITY PROTEIN: ubiquitin-like modifier-activating enzyme ATG7	109963128	mze:101484318	0.0	K08337	ATG7	ubiquitin-like modifier-activating enzyme ATG7	--	ko04140 Regulation of autophagy
XP_020461135.1	serine/threonine-protein phosphatase alpha-2 isoform-like isoform X1	109963159	mze:101477563	0.0	K06269	PPP1C	serine/threonine-protein phosphatase PP1 catalytic subunit	3.1.3.16	ko03015 mRNA surveillance pathway ko04022 cGMP-PKG signaling pathway ko04024 cAMP signaling pathway ko04113 Meiosis - yeast ko04114 Oocyte meiosis ko04261 Adrenergic signaling in cardiomyocytes ko04270 Vascular smooth muscle contraction ko04390 Hippo signaling pathway ko04510 Focal adhesion ko04611 Platelet activation ko04720 Long-term potentiation ko04728 Dopaminergic synapse ko04750 Inflammator…
XP_020461144.1	RUS1 family protein C16orf58 homolog	109963164	asn:102376595	7e-79	K10696	BRE1	E3 ubiquitin-protein ligase BRE1	2.3.2.27	--
XP_020461147.1	migration and invasion enhancer 1-like	109963166	xma:102238188	2e-52	K07401	K07401	selenoprotein W-related protein	--	--
XP_020461178.1	band 3 anion exchange protein-like	109963182	mze:101486505	0.0	K06573	SLC4A1, AE1	solute carrier family 4 (anion exchanger), member 1	--	ko04966 Collecting duct acid secretion
XP_020461180.1	putative all-trans-retinol 13%2C14-reductase isoform X1	109963184	mze:101478120	0.0	K09516	RETSAT	all-trans-retinol 13,14-reductase	1.3.99.23	ko00830 Retinol metabolism
XP_020461190.1	glycylpeptide N-tetradecanoyltransferase 1	109963190	mze:101477847	0.0	K00671	E2.3.1.97, NMT	glycylpeptide N-tetradecanoyltransferase	2.3.1.97	--
XP_020461191.1	LIM domain-containing protein 2 isoform X1	109963191	mus:104000884	3e-23	K09377	CSRP	cysteine and glycine-rich protein	--	--
XP_020461193.1	60S ribosomal protein L3	109963192	ola:101166874	0.0	K02925	RP-L3e, RPL3	large subunit ribosomal protein L3e	--	ko03010 Ribosome
XP_020461198.1	branched-chain-amino-acid aminotransferase%2C cytosolic-like	109963195	mze:101485072	0.0	K00826	E2.6.1.42, ilvE	branched-chain amino acid aminotransferase	2.6.1.42	ko00270 Cysteine and methionine metabolism ko00280 Valine, leucine and isoleucine degradation ko00290 Valine, leucine and isoleucine biosynthesis ko00770 Pantothenate and CoA biosynthesis ko01210 2-Oxocarboxylic acid metabolism ko01230 Biosynthesis of amino acids
XP_020461218.1	ribosome maturation protein SBDS	109963214	mze:101477252	1e-170	K14574	SDO1, SBDS	ribosome maturation protein SDO1	--	ko03008 Ribosome biogenesis in eukaryotes
XP_020461224.1	heterogeneous nuclear ribonucleoprotein U-like protein 1	109963219	mze:101471894	0.0	K15047	HNRNPUL1, E1BAP5	heterogeneous nuclear ribonucleoprotein U-like protein 1	--	ko05164 Influenza A
XP_020461240.1	putative polypeptide N-acetylgalactosaminyltransferase-like protein 3	109963230	xma:102217462	0.0	K00710	GALNT	polypeptide N-acetylgalactosaminyltransferase	2.4.1.41	ko00512 Mucin type O-Glycan biosynthesis
XP_020461280.1	flavin reductase (NADPH)	109963258	mze:101484658	1e-145	K05901	BLVRB	--	--	ko00740 Riboflavin metabolism ko00860 Porphyrin and chlorophyll metabolism
XP_020461284.1	haptoglobin-like	109963260	mze:101466498	1e-164	K16142	HP	haptoglobin	--	--
XP_020461285.1	echinoderm microtubule-associated protein-like 2 isoform X1	109963264	mze:101479788	0.0	K18595	EML1_2	echinoderm microtubule-associated protein-like 1/2	--	--
XP_020461296.1	periaxin isoform X1	109963273	api:100167295	1e-39	K19326	SYNE1	nesprin-1	--	--
XP_020461304.1	2-oxoisovalerate dehydrogenase subunit alpha%2C mitochondrial isoform X1	109963278	mze:101474711	0.0	K00166	BCKDHA, bkdA1	2-oxoisovalerate dehydrogenase E1 component alpha subunit	1.2.4.4	ko00280 Valine, leucine and isoleucine degradation ko00640 Propanoate metabolism
XP_020461314.1	SAFB-like transcription modulator	109963282	pxy:105390580	2e-22	K00753	E2.4.1.214	glycoprotein 3-alpha-L-fucosyltransferase	2.4.1.214	ko00513 Various types of N-glycan biosynthesis
XP_020461334.1	integrin alpha-11 isoform X1	109963296	mze:101469863	0.0	K06587	ITGA11	integrin alpha 11	--	ko04151 PI3K-Akt signaling pathway ko04510 Focal adhesion ko04512 ECM-receptor interaction ko04810 Regulation of actin cytoskeleton ko05410 Hypertrophic cardiomyopathy (HCM) ko05412 Arrhythmogenic right ventricular cardiomyopathy (ARVC) ko05414 Dilated cardiomyopathy
XP_020461354.1	Bardet-Biedl syndrome 4 protein isoform X1	109963302	mze:101475868	0.0	K16531	BBS4	Bardet-Biedl syndrome 4 protein	--	--
XP_020461366.1	acidic leucine-rich nuclear phosphoprotein 32 family member A isoform X1	109963306	mze:101469201	1e-104	K18646	ANP32A_C_D	acidic leucine-rich nuclear phosphoprotein 32 family member A/C/D	--	--
XP_020461380.1	NAD(P) transhydrogenase%2C mitochondrial-like	109963315	xma:102222601	0.0	K00323	NNT	NAD(P) transhydrogenase	1.6.1.2	ko00760 Nicotinate and nicotinamide metabolism
XP_020461391.1	COP9 signalosome complex subunit 2 isoform X1	109963322	ola:101171063	0.0	K12176	COPS2, CSN2, TRIP15	COP9 signalosome complex subunit 2	--	--
XP_020461434.1	LOW QUALITY PROTEIN: fibrillin-1	109963340	mze:101473881	0.0	K06825	FBN1	fibrillin 1	--	--
XP_020461444.1	cytoplasmic polyadenylation element-binding protein 1 isoform X1	109963346	mze:101481078	0.0	K02602	CPEB, ORB	cytoplasmic polyadenylation element-binding protein	--	ko04114 Oocyte meiosis ko04320 Dorso-ventral axis formation ko04914 Progesterone-mediated oocyte maturation
XP_020461456.1	homer protein homolog 2 isoform X1	109963349	mze:101486658	0.0	K15010	HOMER	homer	--	ko04068 FoxO signaling pathway ko04724 Glutamatergic synapse
XP_020461460.1	ubiquitin carboxyl-terminal hydrolase 8	109963351	mze:101465134	0.0	K11839	USP8, UBP5	ubiquitin carboxyl-terminal hydrolase 8	3.4.19.12	ko04144 Endocytosis
XP_020461476.1	tropomodulin-3	109963356	mze:101466581	0.0	K10370	TMOD	tropomodulin	--	--
XP_020461513.1	myelin expression factor 2 isoform X1	109963374	cge:100753958	1e-156	K12887	HNRNPM	heterogeneous nuclear ribonucleoprotein M	--	ko03040 Spliceosome
XP_020461572.1	phosphatidate cytidylyltransferase%2C mitochondrial isoform X1	109963388	mze:101485428	0.0	K17807	TAM41, MMP37	mitochondrial translocator assembly and maintenance protein 41	--	--
XP_020461585.1	annexin A3	109963421	xma:102229663	0.0	K17089	ANXA3	annexin A3	--	--
XP_020461587.1	eosinophil peroxidase-like	109963422	ola:101171684	0.0	K10788	EPX, EPO	eosinophil peroxidase	1.11.1.7	ko05310 Asthma
XP_020461599.1	NAD(P) transhydrogenase%2C mitochondrial-like	109963428	mze:101466561	0.0	K00323	NNT	NAD(P) transhydrogenase	1.6.1.2	ko00760 Nicotinate and nicotinamide metabolism
XP_020461608.1	GTP:AMP phosphotransferase AK3%2C mitochondrial	109963435	mze:101484351	1e-143	K00944	AK3	nucleoside-triphosphate--adenylate kinase	2.7.4.10	ko00230 Purine metabolism
XP_020461611.1	prenylcysteine oxidase 1	109963438	mze:101485660	0.0	K05906	PCYOX1, FCLY	--	--	ko00900 Terpenoid backbone biosynthesis
XP_020461616.1	protein FAM136A	109963440	tot:TOT_020000600	1e-05	K14566	UTP24, FCF1	U3 small nucleolar RNA-associated protein 24	--	ko03008 Ribosome biogenesis in eukaryotes
XP_020461623.1	smoothelin-like	109963443	bacu:103002192	7e-35	K10314	FBXO39	F-box protein 39	--	--
XP_020461643.1	sarcosine dehydrogenase%2C mitochondrial	109963453	mze:101464347	0.0	K00314	SARDH	sarcosine dehydrogenase	1.5.8.3	ko00260 Glycine, serine and threonine metabolism
XP_020461653.1	developmentally-regulated GTP-binding protein 1	109963459	dfa:DFA_11027	0.0	K06944	K06944	uncharacterized protein	--	--
XP_020461655.1	probable inactive glycosyltransferase 25 family member 3 isoform X1	109963460	mze:101465301	0.0	K11703	GLT25D	collagen beta-1,O-galactosyltransferase	2.4.1.50	ko00310 Lysine degradation ko00514 Other types of O-glycan biosynthesis
XP_020461675.1	prosaposin-like	109963472	tru:101070812	1e-115	K12382	PSAP, SGP1	saposin	--	ko04142 Lysosome
XP_020461684.1	protein AMBP-like	109963478	asn:102385594	2e-21	K01830	PTGDS	prostaglandin-H2 D-isomerase	5.3.99.2	ko00590 Arachidonic acid metabolism
XP_020461709.1	lysosome membrane protein 2-like	109963493	xma:102226850	1e-146	K12384	SCARB2, LIMP2, CD36L2	lysosome membrane protein 2	--	ko04142 Lysosome
XP_020461715.1	S-adenosylmethionine synthase-like	109963497	xma:102227981	0.0	K00789	metK	S-adenosylmethionine synthetase	2.5.1.6	ko00270 Cysteine and methionine metabolism ko01230 Biosynthesis of amino acids
XP_020461720.1	annexin A4	109963500	mze:101477028	0.0	K17093	ANXA4	annexin A4	--	--
XP_020461724.1	NADH dehydrogenase [ubiquinone] 1 alpha subcomplex subunit 8	109963502	xma:102225485	1e-117	K03952	NDUFA8	NADH dehydrogenase (ubiquinone) 1 alpha subcomplex subunit 8	--	ko00190 Oxidative phosphorylation ko04932 Non-alcoholic fatty liver disease (NAFLD) ko05010 Alzheimer's disease ko05012 Parkinson's disease ko05016 Huntington's disease
XP_020461789.1	rab11 family-interacting protein 3 isoform X1	109963540	mze:101470842	0.0	K12485	RAB11FIP3_4	Rab11 family-interacting protein 3/4	--	ko04144 Endocytosis
XP_020461796.1	protein kinase C and casein kinase substrate in neurons protein 2-like isoform X1	109963543	ola:101167654	0.0	K20123
XP_020461812.1	cytochrome c oxidase subunit 6B1	109963550	tru:101078739	5e-51	K02267	COX6B	cytochrome c oxidase subunit 6b	--	ko00190 Oxidative phosphorylation ko04260 Cardiac muscle contraction ko04932 Non-alcoholic fatty liver disease (NAFLD) ko05010 Alzheimer's disease ko05012 Parkinson's disease ko05016 Huntington's disease
XP_020461847.1	TBC1 domain family member 24 isoform X1	109963565	smm:Smp_001420	3e-08	K19953	GRTP1, TBC1D6, MSB3_4	TBC1 domain family member 6	--	--
XP_020461854.1	speckle targeted PIP5K1A-regulated poly(A) polymerase	109963569	mze:101472177	0.0	K18709	TUT1	--	--	--
XP_020461855.1	alanyl-tRNA editing protein Aarsd1	109963571	mze:101468233	0.0	K07050	AARSD1, ALAX	misacylated tRNA(Ala) deacylase	3.1.1.-	--
XP_020461857.1	myoferlin-like	109963573	gga:425353	0.0	K18261	DYSF	dysferlin	--	--
XP_020461875.1	3-phosphoinositide-dependent protein kinase 1 isoform X1	109963581	mze:101463568	0.0	K06276	PDPK1	3-phosphoinositide dependent protein kinase-1	2.7.11.1	ko03320 PPAR signaling pathway ko04011 MAPK signaling pathway - yeast ko04068 FoxO signaling pathway ko04071 Sphingolipid signaling pathway ko04150 mTOR signaling pathway ko04151 PI3K-Akt signaling pathway ko04152 AMPK signaling pathway ko04210 Apoptosis ko04510 Focal adhesion ko04660 T cell receptor signaling pathway ko04664 Fc epsilon RI signaling pathway ko04722 Neurotrophin signaling pathway …
XP_020461950.1	histone H1.0-B	109963617	xma:102236373	3e-63	K11275	H1_5	histone H1/5	--	--
XP_020461966.1	DNA topoisomerase 2-alpha-like	109963627	mze:101474611	0.0	K03164	TOP2	DNA topoisomerase II	5.99.1.3	--
XP_020461978.1	RNA polymerase-associated protein CTR9 homolog	109963634	tru:101066590	0.0	K15176	CTR9	RNA polymerase-associated protein CTR9	--	--
XP_020462010.1	cAMP-dependent protein kinase type I-alpha regulatory subunit isoform X2	109963654	mze:101467127	0.0	K04739	PRKAR	cAMP-dependent protein kinase regulator	--	ko04910 Insulin signaling pathway
XP_020462022.1	LOW QUALITY PROTEIN: angiotensin-converting enzyme-like	109963664	mze:101470840	0.0	K01283	ACE	peptidyl-dipeptidase A	3.4.15.1	ko04614 Renin-angiotensin system ko04924 Renin secretion ko05142 Chagas disease (American trypanosomiasis) ko05410 Hypertrophic cardiomyopathy (HCM)
XP_020462036.1	ubiquitin-conjugating enzyme E2 E1 isoform X1	109963674	mze:101470241	1e-127	K06689	UBE2D_E, UBC4, UBC5	ubiquitin-conjugating enzyme E2 D/E	2.3.2.23	ko04120 Ubiquitin mediated proteolysis ko04141 Protein processing in endoplasmic reticulum
XP_020462043.1	60S ribosomal protein L15	109963675	ola:101175330	1e-149	K02877	RP-L15e, RPL15	large subunit ribosomal protein L15e	--	ko03010 Ribosome
XP_020462056.1	splicing factor 3A subunit 3	109963681	mze:101472070	0.0	K12827	SF3A3, SAP61, PRP9	splicing factor 3A subunit 3	--	ko03040 Spliceosome
XP_020462072.1	CTP synthase 1 isoform X1	109963688	mze:101479761	0.0	K01937	pyrG, CTPS	CTP synthase	6.3.4.2	ko00240 Pyrimidine metabolism
XP_020462094.1	stathmin-like	109963700	mze:101477131	3e-98	K04381	STMN1	stathmin	--	ko04010 MAPK signaling pathway ko05206 MicroRNAs in cancer
XP_020462104.1	myotubularin-related protein 6 isoform X1	109963707	mze:101486188	0.0	K18083	MTMR6_7_8	--	--	ko00562 Inositol phosphate metabolism ko04070 Phosphatidylinositol signaling system
XP_020462125.1	thiamin pyrophosphokinase 1 isoform X1	109963719	mze:101468059	1e-158	K00949	thiN, TPK1, THI80	thiamine pyrophosphokinase	2.7.6.2	ko00730 Thiamine metabolism
XP_020462144.1	macrophage receptor MARCO	109963736	xma:102231894	1e-156	K13884	MARCO	macrophage receptor with collagenous structure	--	ko04145 Phagosome
XP_020462165.1	uncharacterized protein LOC109963749 isoform X1	109963749	hgl:101700543	1e-115	K17785	IMMT, FCJ1, MNOS2	mitofilin	--	--
XP_020462197.1	serine/threonine-protein kinase 17B	109963752	mze:101476832	0.0	K08804	STK17	serine/threonine kinase 17	2.7.11.1	--
XP_020462201.1	ATP-dependent RNA helicase DDX18	109963756	tru:101066772	0.0	K13179	DDX18, HAS1	ATP-dependent RNA helicase DDX18/HAS1	3.6.4.13	--
XP_020462227.1	NADH dehydrogenase [ubiquinone] flavoprotein 3%2C mitochondrial isoform X1	109963761	aml:100469433	4e-19	K03944	NDUFV3	NADH dehydrogenase (ubiquinone) flavoprotein 3	--	ko00190 Oxidative phosphorylation ko04932 Non-alcoholic fatty liver disease (NAFLD) ko05010 Alzheimer's disease ko05012 Parkinson's disease ko05016 Huntington's disease
XP_020462231.1	symplekin	109963763	mze:101479833	0.0	K06100	SYMPK	symplekin	--	ko03015 mRNA surveillance pathway ko04530 Tight junction
XP_020462247.1	tight junction protein ZO-1-like isoform X1	109963765	mze:101477899	0.0	K05701	TJP1, ZO1	tight junction protein 1	--	ko04520 Adherens junction ko04530 Tight junction ko04540 Gap junction ko05110 Vibrio cholerae infection ko05120 Epithelial cell signaling in Helicobacter pylori infection ko05132 Salmonella infection
XP_020462271.1	UBX domain-containing protein 4 isoform X1	109963777	tca:664346	2e-07	K18726	FAF2, UBXD8	FAS-associated factor 2	--	--
XP_020462274.1	LOW QUALITY PROTEIN: integrin beta-2-like	109963778	mze:101476106	0.0	K06464	ITGB2	integrin beta 2	--	ko04015 Rap1 signaling pathway ko04145 Phagosome ko04390 Hippo signaling pathway ko04514 Cell adhesion molecules (CAMs) ko04610 Complement and coagulation cascades ko04650 Natural killer cell mediated cytotoxicity ko04670 Leukocyte transendothelial migration ko04810 Regulation of actin cytoskeleton ko05133 Pertussis ko05134 Legionellosis ko05140 Leishmaniasis ko05144 Malaria ko05146 Amoebiasis ko…
XP_020462301.1	MKI67 FHA domain-interacting nucleolar phosphoprotein isoform X1	109963798	tru:101074467	1e-137	K14838	NOP15	nucleolar protein 15	--	--
XP_020462306.1	uncharacterized protein LOC109963801	109963801	mze:101466958	1e-48	K06492	CD58, LFA3	CD58 antigen	--	ko04514 Cell adhesion molecules (CAMs) ko05169 Epstein-Barr virus infection
XP_020462308.1	quinone oxidoreductase-like protein 1 isoform X1	109963803	psoj:PHYSODRAFT_322019	2e-12	K18980	EO	2-methylene-furan-3-one reductase	1.3.1.105	--
XP_020462365.1	carbonyl reductase [NADPH] 1 isoform X1	109963832	ola:100125494	1e-173	K00079	CBR1	--	--	ko00590 Arachidonic acid metabolism ko00980 Metabolism of xenobiotics by cytochrome P450 ko05204 Chemical carcinogenesis
XP_020462372.1	uncharacterized protein LOC109963836	109963836	mze:101466958	7e-47	K06492	CD58, LFA3	CD58 antigen	--	ko04514 Cell adhesion molecules (CAMs) ko05169 Epstein-Barr virus infection
XP_020462392.1	protein FAM210A	109963852	ame:726599	8e-15	K01283	ACE	peptidyl-dipeptidase A	3.4.15.1	ko04614 Renin-angiotensin system ko04924 Renin secretion ko05142 Chagas disease (American trypanosomiasis) ko05410 Hypertrophic cardiomyopathy (HCM)
XP_020462402.1	14-3-3 protein zeta/delta	109963856	hst:105182505	1e-144	K16197	YWHAB_Q_Z	14-3-3 protein beta/theta/zeta	--	ko04110 Cell cycle ko04114 Oocyte meiosis ko04151 PI3K-Akt signaling pathway ko04212 Longevity regulating pathway - worm ko04390 Hippo signaling pathway ko04391 Hippo signaling pathway - fly ko05161 Hepatitis B ko05169 Epstein-Barr virus infection ko05203 Viral carcinogenesis
XP_020462416.1	ectonucleotide pyrophosphatase/phosphodiesterase family member 2	109963861	tru:101066338	0.0	K01122	ENPP2	ectonucleotide pyrophosphatase/phosphodiesterase family member 2	3.1.4.39	ko00565 Ether lipid metabolism
XP_020462420.1	polyadenylate-binding protein 1	109963864	mze:101481678	0.0	K13126	PABPC	polyadenylate-binding protein	--	ko03013 RNA transport ko03015 mRNA surveillance pathway ko03018 RNA degradation
XP_020462423.1	nucleoporin SEH1 isoform X1	109963867	xma:102224673	0.0	K14299	SEH1	nucleoporin SEH1	--	ko03013 RNA transport
XP_020462426.1	dolichyl-diphosphooligosaccharide--protein glycosyltransferase subunit STT3B	109963868	tru:101076802	0.0	K07151	STT3	dolichyl-diphosphooligosaccharide--protein glycosyltransferase	2.4.99.18	ko00510 N-Glycan biosynthesis ko00513 Various types of N-glycan biosynthesis ko04141 Protein processing in endoplasmic reticulum
XP_020462444.1	cytochrome b-c1 complex subunit 7	109963884	xma:102226217	3e-64	K00417	QCR7, UQCRB	ubiquinol-cytochrome c reductase subunit 7	--	ko00190 Oxidative phosphorylation ko04260 Cardiac muscle contraction ko04932 Non-alcoholic fatty liver disease (NAFLD) ko05010 Alzheimer's disease ko05012 Parkinson's disease ko05016 Huntington's disease
XP_020462459.1	small nuclear ribonucleoprotein Sm D1	109963891	ola:101162381	4e-80	K11087	SNRPD1, SMD1	small nuclear ribonucleoprotein D1	--	ko03040 Spliceosome ko05322 Systemic lupus erythematosus
XP_020462464.1	fatty acid-binding protein%2C heart-like	109963894	xma:102216737	1e-71	K08752	FABP3	fatty acid-binding protein 3, muscle and heart	--	ko03320 PPAR signaling pathway
XP_020462503.1	protein NDRG1-like	109963917	mze:101477071	0.0	K18266	NDRG1	protein NDRG1	--	--
XP_020462504.1	cytoplasmic dynein 1 light intermediate chain 1-like	109963918	mze:101475530	0.0	K10416	DYNC1LI, DNCLI	dynein light intermediate chain 1, cytosolic	--	ko04145 Phagosome ko04962 Vasopressin-regulated water reabsorption ko05132 Salmonella infection
XP_020462520.1	V-type proton ATPase subunit C 1-A-like	109963928	mze:101478188	0.0	K02148	ATPeV1C, ATP6C	V-type H+-transporting ATPase subunit C	--	ko00190 Oxidative phosphorylation ko04145 Phagosome ko04721 Synaptic vesicle cycle ko04966 Collecting duct acid secretion ko05110 Vibrio cholerae infection ko05120 Epithelial cell signaling in Helicobacter pylori infection ko05323 Rheumatoid arthritis
XP_020462523.1	protein FAM83H-like	109963929	xtr:100496367	3e-54	K16805	FAM83D, CHICA	protein FAM83D	--	--
XP_020462542.1	tubulointerstitial nephritis antigen-like	109963938	gtt:GUITHDRAFT_136197	7e-48	K01363	CTSB	cathepsin B	3.4.22.1	ko04142 Lysosome ko04210 Apoptosis ko04612 Antigen processing and presentation ko04924 Renin secretion
XP_020462550.1	OTU domain-containing protein 6B	109963943	mze:101477630	0.0	K18342	OTUD6	OTU domain-containing protein 6	3.4.19.12	--
XP_020462551.1	ras-related protein Rab-5A	109963944	mze:101476881	1e-154	K07887	RAB5A	Ras-related protein Rab-5A	--	ko04014 Ras signaling pathway ko04144 Endocytosis ko04145 Phagosome ko04962 Vasopressin-regulated water reabsorption ko05014 Amyotrophic lateral sclerosis (ALS) ko05146 Amoebiasis ko05152 Tuberculosis
XP_020462555.1	ferritin%2C heavy subunit	109963945	tru:101064331	1e-123	K00522	FTH1	ferritin heavy chain	1.16.3.2	ko04978 Mineral absorption
XP_020462558.1	adenylyl cyclase-associated protein 2	109963949	mze:101464678	0.0	K17261	CAP1_2, SRV2	adenylyl cyclase-associated protein	--	--
XP_020462563.1	vacuolar protein sorting-associated protein 28 homolog	109963951	mze:101465446	1e-161	K12184	VPS28	ESCRT-I complex subunit VPS28	--	ko04144 Endocytosis
XP_020462566.1	methylmalonyl-CoA epimerase%2C mitochondrial	109963952	xma:102216446	1e-107	K05606	MCEE, epi	methylmalonyl-CoA/ethylmalonyl-CoA epimerase	5.1.99.1	ko00280 Valine, leucine and isoleucine degradation ko00630 Glyoxylate and dicarboxylate metabolism ko00640 Propanoate metabolism ko00720 Carbon fixation pathways in prokaryotes ko01200 Carbon metabolism
XP_020462568.1	programmed cell death 6-interacting protein isoform X2	109963954	ola:101156751	0.0	K12200	PDCD6IP, ALIX, RIM20	programmed cell death 6-interacting protein	--	ko04144 Endocytosis
XP_020462578.1	protein CASC4 isoform X1	109963961	sko:102804119	4e-05	K13411	DUOX, THOX	--	--	--
XP_020462594.1	pumilio homolog 1	109963969	mze:101486682	0.0	K17943	PUM	pumilio RNA-binding family	--	--
XP_020462599.1	CTD small phosphatase-like protein 2	109963971	mze:101480627	0.0	K17616	CTDSPL2	CTD small phosphatase-like protein 2	3.1.3.-	--
XP_020462600.1	protein Simiate	109963973	bdi:100843360	2e-15	K16190	GLCAK	glucuronokinase	2.7.1.43	ko00040 Pentose and glucuronate interconversions ko00053 Ascorbate and aldarate metabolism ko00520 Amino sugar and nucleotide sugar metabolism
XP_020462611.1	ubiquilin-4	109963980	tru:101073227	0.0	K04523	UBQLN, DSK2	ubiquilin	--	ko04141 Protein processing in endoplasmic reticulum
XP_020462618.1	peptidyl-prolyl cis-trans isomerase FKBP9-like	109963987	mze:101470205	0.0	K09575	FKBP9_10	FK506-binding protein 9/10	5.2.1.8	--
XP_020462641.1	transcription factor BTF3 homolog 4	109963998	tru:101065545	1e-100	K01527	EGD1, BTF3	nascent polypeptide-associated complex subunit beta	--	ko04214 Apoptosis - fly
XP_020462673.1	14 kDa phosphohistidine phosphatase-like	109964015	mze:101469098	3e-86	K01112	PHPT1	phosphohistidine phosphatase	3.1.3.-	--
XP_020462677.1	AP-3 complex subunit delta-1	109964017	ola:101159340	0.0	K12396	AP3D1	AP-3 complex subunit delta-1	--	ko04142 Lysosome
XP_020462739.1	scaffold attachment factor B2-like	109964055	pxy:105390580	3e-30	K00753	E2.4.1.214	glycoprotein 3-alpha-L-fucosyltransferase	2.4.1.214	ko00513 Various types of N-glycan biosynthesis
XP_020462741.1	fumarate hydratase%2C mitochondrial	109964056	mze:101480788	0.0	K01679	E4.2.1.2B, fumC	fumarate hydratase, class II	4.2.1.2	ko00020 Citrate cycle (TCA cycle) ko00620 Pyruvate metabolism ko00720 Carbon fixation pathways in prokaryotes ko01200 Carbon metabolism ko05200 Pathways in cancer ko05211 Renal cell carcinoma
XP_020462778.1	protein S100-A1-like	109964079	mze:101469546	2e-26	K17274	S100A10	calpactin-1 light chain	--	--
XP_020462783.1	ras-related protein Rab-13	109964084	mze:101474166	1e-137	K06109	RAB13	Ras-related protein Rab-13	--	ko04530 Tight junction
XP_020462784.1	ubiquitin carboxyl-terminal hydrolase 10 isoform X1	109964081	mze:101474450	0.0	K11841	USP10, UBP3	ubiquitin carboxyl-terminal hydrolase 10	3.4.19.12	ko04139 Regulation of mitophagy - yeast
XP_020462785.1	40S ribosomal protein S27	109964085	dre:393738	2e-57	K02978	RP-S27e, RPS27	small subunit ribosomal protein S27e	--	ko03010 Ribosome
XP_020462798.1	endoplasmic reticulum resident protein 44 isoform X2	109964091	mze:101483422	0.0	K17264	ERP44, TXNDC4	endoplasmic reticulum resident protein 44	--	--
XP_020462801.1	uncharacterized protein LOC109964092	109964092	sko:100372661	2e-05	K14440	SMARCAL1, HARP	SWI/SNF-related matrix-associated actin-dependent regulator of chromatin subfamily A-like protein 1	3.6.4.12	--
XP_020462802.1	syntaxin-17	109964093	ola:101167984	1e-133	K08491	STX17	syntaxin 17	--	ko04130 SNARE interactions in vesicular transport
XP_020462820.1	28S ribosomal protein S29%2C mitochondrial	109964101	mze:101471132	0.0	K17408	DAP3, MRPS29	small subunit ribosomal protein S29	--	--
XP_020462843.1	26S proteasome non-ATPase regulatory subunit 4-like	109964116	mze:101464547	0.0	K03029	PSMD4, RPN10	26S proteasome regulatory subunit N10	--	ko03050 Proteasome ko05169 Epstein-Barr virus infection
XP_020462845.1	double-stranded RNA-specific adenosine deaminase	109964118	mze:101475397	0.0	K12968	ADAR, ADAR1	double-stranded RNA-specific adenosine deaminase	3.5.4.37	ko04623 Cytosolic DNA-sensing pathway ko05162 Measles ko05164 Influenza A
XP_020462850.1	fibronectin-like isoform X1	109964120	dre:100005469	0.0	K05717	FN1	fibronectin 1	--	ko04151 PI3K-Akt signaling pathway ko04510 Focal adhesion ko04512 ECM-receptor interaction ko04810 Regulation of actin cytoskeleton ko04933 AGE-RAGE signaling pathway in diabetic complications ko05100 Bacterial invasion of epithelial cells ko05146 Amoebiasis ko05200 Pathways in cancer ko05205 Proteoglycans in cancer ko05222 Small cell lung cancer
XP_020462872.1	protein S100-A13-like	109964133	pbi:103050798	3e-08	K17274	S100A10	calpactin-1 light chain	--	--
XP_020462884.1	serum amyloid P-component-like	109964140	xma:102223610	1e-122	K16143
XP_020462894.1	extracellular matrix protein 1-like	109964148	gfr:102034374	4e-05	K01868	TARS, thrS	threonyl-tRNA synthetase	6.1.1.3	ko00970 Aminoacyl-tRNA biosynthesis
XP_020462910.1	protein transport protein Sec61 subunit beta	109964159	mze:101485223	5e-63	K09481	SEC61B, SBH2	protein transport protein SEC61 subunit beta	--	ko03060 Protein export ko04141 Protein processing in endoplasmic reticulum ko04145 Phagosome ko05110 Vibrio cholerae infection
XP_020462915.1	FAD synthase isoform X1	109964163	mze:101480147	0.0	K00953	FLAD1	FAD synthetase	2.7.7.2	ko00740 Riboflavin metabolism
XP_020462919.1	acyl-CoA-binding domain-containing protein 7	109964165	amj:102570600	2e-36	K08762	DBI, ACBP	diazepam-binding inhibitor (GABA receptor modulator, acyl-CoA-binding protein)	--	ko03320 PPAR signaling pathway
XP_020462950.1	cingulin-like protein 1 isoform X1	109964175	acs:100561786	1e-139	K06102	CGN	cingulin	--	ko04530 Tight junction
XP_020462952.1	signal transducer and activator of transcription 5B-like isoform X1	109964186	ola:101163082	0.0	K11224	STAT5B	signal transducer and activator of transcription 5B	--	ko04012 ErbB signaling pathway ko04062 Chemokine signaling pathway ko04630 Jak-STAT signaling pathway ko04917 Prolactin signaling pathway ko04933 AGE-RAGE signaling pathway in diabetic complications ko05161 Hepatitis B ko05162 Measles ko05166 HTLV-I infection ko05200 Pathways in cancer ko05203 Viral carcinogenesis ko05220 Chronic myeloid leukemia ko05221 Acute myeloid leukemia
XP_020462954.1	signal transducer and activator of transcription 3 isoform X1	109964187	mze:101480689	0.0	K04692	STAT3	signal transducer and activator of transcription 3	--	ko04062 Chemokine signaling pathway ko04066 HIF-1 signaling pathway ko04068 FoxO signaling pathway ko04550 Signaling pathways regulating pluripotency of stem cells ko04630 Jak-STAT signaling pathway ko04917 Prolactin signaling pathway ko04920 Adipocytokine signaling pathway ko04931 Insulin resistance ko04933 AGE-RAGE signaling pathway in diabetic complications ko05145 Toxoplasmosis ko05160 Hepati…
XP_020462956.1	formin-like protein 1	109964188	aml:100475459	2e-56	K05745	DIAPH3, DRF3	diaphanous 3	--	ko04810 Regulation of actin cytoskeleton
XP_020462977.1	dnaJ homolog subfamily C member 7	109964200	xma:102224813	0.0	K09527	DNAJC7	DnaJ homolog subfamily C member 7	--	--
XP_020462991.1	P43 5S RNA-binding protein-like isoform X1	109964207	mze:101486985	0.0	K09191	GTF3A	general transcription factor IIIA	--	--
XP_020463004.1	tubulin gamma-1 chain isoform X1	109964212	ola:101166630	0.0	K10389	TUBG	tubulin gamma	--	--
XP_020463018.1	ADP-ribosylation factor 1-like	109964219	xma:102228520	1e-130	K07937	ARF1	ADP-ribosylation factor 1	--	ko04072 Phospholipase D signaling pathway ko04144 Endocytosis ko05110 Vibrio cholerae infection ko05134 Legionellosis
XP_020463044.1	ATP-citrate synthase isoform X1	109964230	mze:101485070	0.0	K01648	ACLY	ATP citrate (pro-S)-lyase	2.3.3.8	ko00020 Citrate cycle (TCA cycle) ko00720 Carbon fixation pathways in prokaryotes
XP_020463051.1	C-type mannose receptor 2	109964233	tru:101076033	0.0	K06560	MRC	mannose receptor, C type	--	ko04145 Phagosome ko05152 Tuberculosis
XP_020463062.1	estradiol 17-beta-dehydrogenase 1 isoform X1	109964241	mze:101479338	0.0	K00044	HSD17B1	17beta-estradiol 17-dehydrogenase	1.1.1.62	ko00140 Steroid hormone biosynthesis ko04913 Ovarian steroidogenesis
XP_020463064.1	complement C1q-like protein 2	109964242	bfo:BRAFLDRAFT_227079	1e-16	K18744	CAPRIN2, EEG1	caprin-2	--	--
XP_020463081.1	ras-related protein Rab-5C	109964250	xma:102225780	1e-137	K07889	RAB5C	Ras-related protein Rab-5C	--	ko04014 Ras signaling pathway ko04144 Endocytosis ko04145 Phagosome ko04962 Vasopressin-regulated water reabsorption ko05146 Amoebiasis ko05152 Tuberculosis
XP_020463082.1	apoptosis regulator BAX	109964251	tru:101068139	1e-125	K02159	BAX	apoptosis regulator BAX	--	ko04071 Sphingolipid signaling pathway ko04115 p53 signaling pathway ko04141 Protein processing in endoplasmic reticulum ko04210 Apoptosis ko04211 Longevity regulating pathway ko04215 Apoptosis - multiple species ko04722 Neurotrophin signaling pathway ko04932 Non-alcoholic fatty liver disease (NAFLD) ko04933 AGE-RAGE signaling pathway in diabetic complications ko05014 Amyotrophic lateral sclerosi…
XP_020463083.1	40S ribosomal protein S11 isoform X1	109964252	ola:101168463	1e-111	K02949	RP-S11e, RPS11	small subunit ribosomal protein S11e	--	ko03010 Ribosome
XP_020463088.1	2%2C3-cyclic-nucleotide 3-phosphodiesterase	109964255	mze:101484788	0.0	K01121	CNP	2',3'-cyclic-nucleotide 3'-phosphodiesterase	3.1.4.37	--
XP_020463098.1	integrin beta-3-like	109964262	mze:101467289	0.0	K06493	ITGB3	integrin beta 3	--	ko04015 Rap1 signaling pathway ko04145 Phagosome ko04151 PI3K-Akt signaling pathway ko04380 Osteoclast differentiation ko04510 Focal adhesion ko04512 ECM-receptor interaction ko04611 Platelet activation ko04640 Hematopoietic cell lineage ko04810 Regulation of actin cytoskeleton ko04919 Thyroid hormone signaling pathway ko05205 Proteoglycans in cancer ko05206 MicroRNAs in cancer ko05410 Hypertroph…
XP_020463121.1	tripeptidyl-peptidase 2 isoform X1	109964275	mze:101481116	0.0	K01280	TPP2	tripeptidyl-peptidase II	3.4.14.10	--
XP_020463134.1	heterogeneous nuclear ribonucleoprotein A0-like	109964283	mze:101482722	1e-150	K12894	HNRNPA0	heterogeneous nuclear ribonucleoprotein A0	--	--
XP_020463135.1	heterogeneous nuclear ribonucleoprotein A0-like	109964284	xma:102228776	1e-133	K12894	HNRNPA0	heterogeneous nuclear ribonucleoprotein A0	--	--
XP_020463155.1	H/ACA ribonucleoprotein complex subunit 1	109964299	xma:102236575	7e-75	K11128	GAR1, NOLA1	H/ACA ribonucleoprotein complex subunit 1	--	ko03008 Ribosome biogenesis in eukaryotes
XP_020463157.1	alcohol dehydrogenase class-3-like	109964300	mze:101485738	0.0	K00121	frmA, ADH5, adhC	--	--	ko00010 Glycolysis / Gluconeogenesis ko00071 Fatty acid degradation ko00350 Tyrosine metabolism ko00625 Chloroalkane and chloroalkene degradation ko00626 Naphthalene degradation ko00680 Methane metabolism ko00830 Retinol metabolism ko00980 Metabolism of xenobiotics by cytochrome P450 ko00982 Drug metabolism - cytochrome P450 ko01200 Carbon metabolism ko01220 Degradation of aromatic compounds ko05…
XP_020463163.1	eukaryotic translation initiation factor 4E-1A isoform X1	109964302	mze:101485182	1e-152	K03259	EIF4E	translation initiation factor 4E	--	ko03013 RNA transport ko04066 HIF-1 signaling pathway ko04150 mTOR signaling pathway ko04151 PI3K-Akt signaling pathway ko04211 Longevity regulating pathway ko04910 Insulin signaling pathway
XP_020463173.1	alcohol dehydrogenase class-3	109964312	ola:100049398	0.0	K00121	frmA, ADH5, adhC	--	--	ko00010 Glycolysis / Gluconeogenesis ko00071 Fatty acid degradation ko00350 Tyrosine metabolism ko00625 Chloroalkane and chloroalkene degradation ko00626 Naphthalene degradation ko00680 Methane metabolism ko00830 Retinol metabolism ko00980 Metabolism of xenobiotics by cytochrome P450 ko00982 Drug metabolism - cytochrome P450 ko01200 Carbon metabolism ko01220 Degradation of aromatic compounds ko05…
XP_020463209.1	adenine phosphoribosyltransferase	109964332	mze:101474748	1e-110	K00759	APRT, apt	adenine phosphoribosyltransferase	2.4.2.7	ko00230 Purine metabolism
XP_020463210.1	LOW QUALITY PROTEIN: V-type proton ATPase subunit B%2C brain isoform-like	109964333	ola:101173571	0.0	K02147	ATPeV1B, ATP6B	V-type H+-transporting ATPase subunit B	--	ko00190 Oxidative phosphorylation ko04145 Phagosome ko04721 Synaptic vesicle cycle ko04966 Collecting duct acid secretion ko05110 Vibrio cholerae infection ko05120 Epithelial cell signaling in Helicobacter pylori infection ko05323 Rheumatoid arthritis
XP_020463232.1	Golgi-specific brefeldin A-resistance guanine nucleotide exchange factor 1 isoform X1	109964345	mze:101473800	0.0	K18443	GBF1	golgi-specific brefeldin A-resistance guanine nucleotide exchange factor 1	--	ko04144 Endocytosis
XP_020463239.1	core histone macro-H2A.2 isoform X1	109964346	mze:101470396	0.0	K11251	H2A	histone H2A	--	ko05034 Alcoholism ko05322 Systemic lupus erythematosus
XP_020463254.1	cyclin-dependent kinase 1 isoform X1	109964351	mze:101478485	0.0	K02087	CDK1, CDC2	--	--	ko04110 Cell cycle ko04114 Oocyte meiosis ko04115 p53 signaling pathway ko04540 Gap junction ko04914 Progesterone-mediated oocyte maturation ko05168 Herpes simplex infection ko05169 Epstein-Barr virus infection ko05203 Viral carcinogenesis
XP_020463256.1	transmembrane 9 superfamily member 2	109964352	fab:101821037	0.0	K17086	TM9SF2_4	transmembrane 9 superfamily member 2/4	--	--
XP_020463257.1	ras-related protein ORAB-1-like	109964354	tru:101072835	1e-149	K07874	RAB1A	Ras-related protein Rab-1A	--	ko05134 Legionellosis
XP_020463265.1	DNA-directed RNA polymerases I and III subunit RPAC1 isoform X1	109964360	xma:102230323	0.0	K03027	RPC40, POLR1C	DNA-directed RNA polymerases I and III subunit RPAC1	--	ko00230 Purine metabolism ko00240 Pyrimidine metabolism ko03020 RNA polymerase ko04623 Cytosolic DNA-sensing pathway ko05169 Epstein-Barr virus infection
XP_020463289.1	tubulin alpha chain-like	109964366	xma:102223550	0.0	K07374	TUBA	tubulin alpha	--	ko04145 Phagosome ko04210 Apoptosis ko04540 Gap junction ko05130 Pathogenic Escherichia coli infection
XP_020463290.1	tubulin alpha-4A chain	109964367	ptg:102962068	0.0	K07374	TUBA	tubulin alpha	--	ko04145 Phagosome ko04210 Apoptosis ko04540 Gap junction ko05130 Pathogenic Escherichia coli infection
XP_020463317.1	sorting nexin-4-like isoform X1	109964383	mze:101472147	0.0	K17919	SNX4	sorting nexin-4	--	ko04144 Endocytosis
XP_020463326.1	septin-10	109964385	mze:101483577	0.0	K16940	SEPT10	septin 10	--	--
XP_020463330.1	desmin-like isoform X1	109964388	mze:101473544	0.0	K07610	DES	desmin	--	ko05410 Hypertrophic cardiomyopathy (HCM) ko05412 Arrhythmogenic right ventricular cardiomyopathy (ARVC) ko05414 Dilated cardiomyopathy
XP_020463354.1	immunoglobulin superfamily member 10-like isoform X1	109964407	oaa:100085991	3e-46	K17341	HMCN	hemicentin	--	--
XP_020463360.1	uridine 5-monophosphate synthase isoform X1	109964409	mze:101472693	0.0	K13421	UMPS	--	--	ko00240 Pyrimidine metabolism ko00983 Drug metabolism - other enzymes
XP_020463380.1	ATPase family AAA domain-containing protein 3A	109964424	tru:101065695	0.0	K17681	ATAD3A_B	ATPase family AAA domain-containing protein 3A/B	--	--
XP_020463392.1	mitochondrial carnitine/acylcarnitine carrier protein	109964436	mze:101487325	0.0	K15109	SLC25A20_29, CACT, CACL, CRC1	solute carrier family 25 (mitochondrial carnitine/acylcarnitine transporter), member 20/29	--	--
XP_020463395.1	glutathione peroxidase 1-like	109964440	ola:101172806	1e-123	K00432	E1.11.1.9	glutathione peroxidase	1.11.1.9	ko00480 Glutathione metabolism ko00590 Arachidonic acid metabolism ko04918 Thyroid hormone synthesis
XP_020463397.1	LOW QUALITY PROTEIN: poly [ADP-ribose] polymerase 3	109964443	mze:101484653	0.0	K10798	PARP	poly [ADP-ribose] polymerase	2.4.2.30	ko03410 Base excision repair ko04210 Apoptosis ko04212 Longevity regulating pathway - worm ko04214 Apoptosis - fly
XP_020463408.1	transmembrane protein 43	109964455	ehx:EMIHUDRAFT_464870	1e-13	K16571	TUBGCP4, GCP4	gamma-tubulin complex component 4	--	--
XP_020463412.1	actin-related protein 2/3 complex subunit 4	109964457	xtr:448127	1e-119	K05755	ARPC4	actin related protein 2/3 complex, subunit 4	--	ko04144 Endocytosis ko04666 Fc gamma R-mediated phagocytosis ko04810 Regulation of actin cytoskeleton ko05100 Bacterial invasion of epithelial cells ko05130 Pathogenic Escherichia coli infection ko05131 Shigellosis ko05132 Salmonella infection
XP_020463415.1	importin-9	109964429	nvi:100123062	5e-12	K18423	CSE1, CAS, XPO2	exportin-2 (importin alpha re-exporter)	--	--
XP_020463422.1	guanine nucleotide-binding protein G(i) subunit alpha-2-like isoform X1	109964464	tru:101079922	0.0	K04630	GNAI	guanine nucleotide-binding protein G(i) subunit alpha	--	ko04015 Rap1 signaling pathway ko04022 cGMP-PKG signaling pathway ko04024 cAMP signaling pathway ko04062 Chemokine signaling pathway ko04071 Sphingolipid signaling pathway ko04261 Adrenergic signaling in cardiomyocytes ko04360 Axon guidance ko04530 Tight junction ko04540 Gap junction ko04611 Platelet activation ko04670 Leukocyte transendothelial migration ko04713 Circadian entrainment ko04723 Ret…
XP_020463432.1	ruvB-like 1	109964469	mze:101471243	0.0	K04499	RUVBL1, RVB1, INO80H	RuvB-like protein 1 (pontin 52)	--	ko04310 Wnt signaling pathway
XP_020463435.1	mitochondrial intermembrane space import and assembly protein 40-B-like isoform X1	109964473	mze:101465716	8e-76	K17782	MIA40, CHCHD4	mitochondrial intermembrane space import and assembly protein 40	--	--
XP_020463438.1	AMP deaminase 2-like isoform X1	109964474	mze:101478284	0.0	K01490	AMPD	AMP deaminase	3.5.4.6	ko00230 Purine metabolism
XP_020463455.1	RNA polymerase II subunit A C-terminal domain phosphatase SSU72	109964481	mze:101468049	1e-135	K15544	SSU72	RNA polymerase II subunit A C-terminal domain phosphatase SSU72	3.1.3.16	ko03015 mRNA surveillance pathway
XP_020463459.1	peptidyl-prolyl cis-trans isomerase FKBP11	109964484	mze:101475802	3e-99	K09576	FKBP11	FK506-binding protein 11	5.2.1.8	--
XP_020463463.1	F-actin-capping protein subunit beta isoform X1	109964487	ssc:100037956	0.0	K10365	CAPZB	capping protein (actin filament) muscle Z-line, beta	--	ko04144 Endocytosis
XP_020463479.1	filamin-binding LIM protein 1	109964493	ola:101168650	6e-54	K06273	ZYX	zyxin	--	ko04510 Focal adhesion
XP_020463491.1	ras-related protein rab7-like	109964503	xma:102230535	1e-154	K07897	RAB7A	Ras-related protein Rab-7A	--	ko04144 Endocytosis ko04145 Phagosome ko05132 Salmonella infection ko05146 Amoebiasis ko05152 Tuberculosis
XP_020463498.1	THUMP domain-containing protein 3	109964507	tsp:Tsp_07029	1e-47	K11251	H2A	histone H2A	--	ko05034 Alcoholism ko05322 Systemic lupus erythematosus
XP_020463499.1	succinate dehydrogenase [ubiquinone] iron-sulfur subunit%2C mitochondrial	109964508	mze:101467156	0.0	K00235	SDHB, SDH2	succinate dehydrogenase (ubiquinone) iron-sulfur subunit	1.3.5.1	ko00020 Citrate cycle (TCA cycle) ko00190 Oxidative phosphorylation ko01200 Carbon metabolism ko04932 Non-alcoholic fatty liver disease (NAFLD) ko05010 Alzheimer's disease ko05012 Parkinson's disease ko05016 Huntington's disease
XP_020463532.1	GTP-binding protein Rheb-like	109964520	ola:101156643	1e-133	K07208	RHEB	Ras homolog enriched in brain	--	ko04072 Phospholipase D signaling pathway ko04150 mTOR signaling pathway ko04151 PI3K-Akt signaling pathway ko04152 AMPK signaling pathway ko04211 Longevity regulating pathway ko04910 Insulin signaling pathway ko04919 Thyroid hormone signaling pathway ko05231 Choline metabolism in cancer
XP_020463533.1	40S ribosomal protein S26	109964522	dre:336662	1e-76	K02976	RP-S26e, RPS26	small subunit ribosomal protein S26e	--	ko03010 Ribosome
XP_020463547.1	solute carrier family 2%2C facilitated glucose transporter member 1-like	109964510	ola:101159343	0.0	K07299	SLC2A1, GLUT1	MFS transporter, SP family, solute carrier family 2 (facilitated glucose transporter), member 1	--	ko04066 HIF-1 signaling pathway ko04911 Insulin secretion ko04919 Thyroid hormone signaling pathway ko04920 Adipocytokine signaling pathway ko04922 Glucagon signaling pathway ko04931 Insulin resistance ko04976 Bile secretion ko05166 HTLV-I infection ko05200 Pathways in cancer ko05211 Renal cell carcinoma ko05230 Central carbon metabolism in cancer
XP_020463551.1	exportin-2	109964527	mze:101481223	0.0	K18423	CSE1, CAS, XPO2	exportin-2 (importin alpha re-exporter)	--	--
XP_020463553.1	methylosome protein 50	109964528	mze:101480061	0.0	K13221	WDR77, MEP50	methylosome protein 50	--	--
XP_020463565.1	WD repeat%2C SAM and U-box domain-containing protein 1-like	109964533	lbc:LACBIDRAFT_296068	7e-35	K14855	RSA4, NLE1	ribosome assembly protein 4	--	--
XP_020463568.1	proliferation-associated protein 2G4	109964537	smm:Smp_150690.1	1e-121	K14813	ARX1	metalloprotease ARX1	3.-.-.-	--
XP_020463571.1	ER membrane protein complex subunit 3	109964540	dgr:Dgri_GH17886	3e-11	K02907	RP-L30, MRPL30, rpmD	large subunit ribosomal protein L30	--	ko03010 Ribosome
XP_020463572.1	MAP kinase-activated protein kinase 2-like	109964541	mze:101466307	0.0	K04444	MAPKAPK3	mitogen-activated protein kinase-activated protein kinase 3	2.7.11.1	ko04010 MAPK signaling pathway ko04370 VEGF signaling pathway
XP_020463573.1	adaptin ear-binding coat-associated protein 2	109964544	mze:101465918	1e-172	K20069	NECAP1_2	adaptin ear-binding coat-associated protein 1/2	--	--
XP_020463590.1	lysosome-associated membrane glycoprotein 1	109964555	xma:102236259	0.0	K06528	LAMP1_2, CD107	lysosomal-associated membrane protein 1/2	--	ko04142 Lysosome ko04145 Phagosome ko05152 Tuberculosis
XP_020463592.1	LOW QUALITY PROTEIN: microtubule-associated protein RP/EB family member 3-like	109964557	mze:101472378	0.0	K10436	MAPRE	microtubule-associated protein, RP/EB family	--	--
XP_020463594.1	syntaxin-binding protein 5-like isoform X1	109964562	mze:101466842	0.0	K08518	STXBP5, SRO7_77	syntaxin-binding protein 5	--	--
XP_020463654.1	trifunctional enzyme subunit alpha%2C mitochondrial	109964597	tru:101073662	0.0	K07515	HADHA	--	--	ko00062 Fatty acid elongation ko00071 Fatty acid degradation ko00280 Valine, leucine and isoleucine degradation ko00310 Lysine degradation ko00380 Tryptophan metabolism ko00410 beta-Alanine metabolism ko00627 Aminobenzoate degradation ko00640 Propanoate metabolism ko00650 Butanoate metabolism ko00930 Caprolactam degradation ko01040 Biosynthesis of unsaturated fatty acids ko01200 Carbon metabolism…
XP_020463709.1	vacuolar protein 8-like	109964615	mze:101473644	0.0	K08332	VAC8	vacuolar protein 8	--	ko04140 Regulation of autophagy
XP_020463711.1	cysteine-rich protein 1	109964617	mbr:MONBRDRAFT_31118	4e-28	K18079	TPTE, TPIP	PTEN homologous phosphatase	--	--
XP_020463732.1	60S ribosomal protein L32	109964633	mze:101487048	4e-94	K02912	RP-L32e, RPL32	large subunit ribosomal protein L32e	--	ko03010 Ribosome
XP_020463740.1	zinc fingers and homeoboxes protein 3-like	109964638	mze:101467291	1e-09	K09378	ATBF1	AT-binding transcription factor 1	--	ko04550 Signaling pathways regulating pluripotency of stem cells
XP_020463747.1	mimecan-like	109964640	mze:101467446	1e-150	K08126	OGN	osteoglycin (osteoinductive factor, mimecan)	--	--
XP_020463749.1	14-3-3 protein beta/alpha-1	109964641	xma:102230394	1e-170	K16197	YWHAB_Q_Z	14-3-3 protein beta/theta/zeta	--	ko04110 Cell cycle ko04114 Oocyte meiosis ko04151 PI3K-Akt signaling pathway ko04212 Longevity regulating pathway - worm ko04390 Hippo signaling pathway ko04391 Hippo signaling pathway - fly ko05161 Hepatitis B ko05169 Epstein-Barr virus infection ko05203 Viral carcinogenesis
XP_020463757.1	embryonic polyadenylate-binding protein-like isoform X1	109964645	mze:101469158	0.0	K13126	PABPC	polyadenylate-binding protein	--	ko03013 RNA transport ko03015 mRNA surveillance pathway ko03018 RNA degradation
XP_020463760.1	RNA-binding protein 39-like	109964646	mze:101469619	0.0	K13091	RBM39, RNPC2	RNA-binding protein 39	--	--
XP_020463798.1	pre-mRNA-processing factor 6	109964667	mze:101474930	0.0	K12855	PRPF6, PRP6	pre-mRNA-processing factor 6	--	ko03040 Spliceosome
XP_020463851.1	serine-threonine kinase receptor-associated protein	109964696	mze:101476854	0.0	K13137	STRAP, UNRIP	serine-threonine kinase receptor-associated protein	--	ko03013 RNA transport
XP_020463854.1	AP-2 complex subunit alpha-1 isoform X1	109964697	mze:101468381	0.0	K11824	AP2A	AP-2 complex subunit alpha	--	ko04144 Endocytosis ko04721 Synaptic vesicle cycle ko04961 Endocrine and other factor-regulated calcium reabsorption ko05016 Huntington's disease
XP_020463875.1	40S ribosomal protein S10	109964692	xma:102220685	1e-121	K02947	RP-S10e, RPS10	small subunit ribosomal protein S10e	--	ko03010 Ribosome
XP_020463878.1	splicing factor%2C arginine/serine-rich 19-like	109964713	mze:101470896	1e-162	K11093	SNRP70	U1 small nuclear ribonucleoprotein 70kDa	--	ko03040 Spliceosome
XP_020463879.1	pyridoxal-dependent decarboxylase domain-containing protein 1	109964714	cic:CICLE_v10025447mg	8e-07	K01592	E4.1.1.25	tyrosine decarboxylase	4.1.1.25	ko00350 Tyrosine metabolism ko00950 Isoquinoline alkaloid biosynthesis
XP_020463907.1	ATP-dependent Clp protease proteolytic subunit%2C mitochondrial isoform X1	109964729	tru:101066189	1e-167	K01358	clpP, CLPP	ATP-dependent Clp protease, protease subunit	3.4.21.92	ko04112 Cell cycle - Caulobacter ko04212 Longevity regulating pathway - worm
XP_020463912.1	NADH dehydrogenase [ubiquinone] 1 alpha subcomplex subunit 5-like	109964733	mze:101464403	7e-74	K03949	NDUFA5	NADH dehydrogenase (ubiquinone) 1 alpha subcomplex subunit 5	--	ko00190 Oxidative phosphorylation ko04932 Non-alcoholic fatty liver disease (NAFLD) ko05010 Alzheimer's disease ko05012 Parkinson's disease ko05016 Huntington's disease
XP_020463937.1	eukaryotic peptide chain release factor GTP-binding subunit ERF3A-like	109964747	mze:101486217	0.0	K03267	ERF3, GSPT	peptide chain release factor subunit 3	--	ko03015 mRNA surveillance pathway
XP_020463938.1	coatomer subunit zeta-1-like isoform X1	109964748	cbr:CBG02998	1e-46	K02604	ORC2	origin recognition complex subunit 2	--	ko04110 Cell cycle ko04111 Cell cycle - yeast ko04113 Meiosis - yeast
XP_020463942.1	protein arginine N-methyltransferase 1 isoform X1	109964749	tru:101063315	0.0	K11434	PRMT1	type I protein arginine methyltransferase	2.1.1.319	ko04068 FoxO signaling pathway ko04922 Glucagon signaling pathway
XP_020463947.1	phosphate carrier protein%2C mitochondrial isoform X1	109964754	mze:101475700	0.0	K15102	SLC25A3, PHC, PIC	solute carrier family 25 (mitochondrial phosphate transporter), member 3	--	--
XP_020463949.1	serine/threonine-protein phosphatase 4 catalytic subunit	109964755	ola:101159020	0.0	K15423	PPP4C	serine/threonine-protein phosphatase 4 catalytic subunit	3.1.3.16	ko04922 Glucagon signaling pathway
XP_020463950.1	NEDD8-activating enzyme E1 regulatory subunit isoform X1	109964753	mze:101473963	0.0	K04532	NAE1, APPBP1	amyloid beta precursor protein binding protein 1	--	ko05010 Alzheimer's disease
XP_020463957.1	tryptase-2-like	109964759	ola:101159194	7e-59	K09640	TMPRSS9	transmembrane protease serine 9	3.4.21.-	--
XP_020463960.1	L-lactate dehydrogenase B chain	109964760	mze:101475396	0.0	K00016	LDH, ldh	L-lactate dehydrogenase	1.1.1.27	ko00010 Glycolysis / Gluconeogenesis ko00270 Cysteine and methionine metabolism ko00620 Pyruvate metabolism ko00640 Propanoate metabolism ko04922 Glucagon signaling pathway
XP_020463965.1	COP9 signalosome complex subunit 1	109964767	mze:101486353	0.0	K12175	GPS1, COPS1, CSN1	COP9 signalosome complex subunit 1	--	--
XP_020463986.1	aldehyde dehydrogenase family 3 member B1-like	109964777	xma:102225391	0.0	K00129	E1.2.1.5	aldehyde dehydrogenase (NAD(P)+)	1.2.1.5	ko00010 Glycolysis / Gluconeogenesis ko00340 Histidine metabolism ko00350 Tyrosine metabolism ko00360 Phenylalanine metabolism ko00410 beta-Alanine metabolism ko00980 Metabolism of xenobiotics by cytochrome P450 ko00982 Drug metabolism - cytochrome P450 ko05204 Chemical carcinogenesis
XP_020463998.1	periplakin	109964785	mze:101469735	0.0	K10386	PPL	periplakin	--	--
XP_020463999.1	cytosolic endo-beta-N-acetylglucosaminidase	109964786	mze:101481803	0.0	K01227	E3.2.1.96	mannosyl-glycoprotein endo-beta-N-acetylglucosaminidase	3.2.1.96	ko00511 Other glycan degradation
XP_020464004.1	retinoid-inducible serine carboxypeptidase	109964790	xma:102221086	0.0	K09646	SCPEP1	serine carboxypeptidase 1	3.4.16.-	--
XP_020464006.1	ras-related protein R-Ras	109964791	xma:102226857	1e-126	K07830	RRAS2, TC21	Ras-related protein R-Ras2	--	ko04010 MAPK signaling pathway ko04014 Ras signaling pathway ko04024 cAMP signaling pathway ko04072 Phospholipase D signaling pathway ko04530 Tight junction ko04810 Regulation of actin cytoskeleton ko05166 HTLV-I infection ko05205 Proteoglycans in cancer
XP_020464020.1	reticulocalbin-3	109964798	hmg:100209360	1e-35	K19934	SDF4	calcium-binding protein	--	--
XP_020464052.1	focal adhesion kinase 1-like isoform X1	109964850	mze:101465038	0.0	K05725	PTK2, FAK	focal adhesion kinase 1	2.7.10.2	ko04012 ErbB signaling pathway ko04062 Chemokine signaling pathway ko04151 PI3K-Akt signaling pathway ko04360 Axon guidance ko04370 VEGF signaling pathway ko04510 Focal adhesion ko04670 Leukocyte transendothelial migration ko04810 Regulation of actin cytoskeleton ko05100 Bacterial invasion of epithelial cells ko05146 Amoebiasis ko05200 Pathways in cancer ko05202 Transcriptional misregulation in c…
XP_020464068.1	beta-1-syntrophin	109964854	pps:100979126	1e-142	K12196	VPS4	vacuolar protein-sorting-associated protein 4	--	ko04144 Endocytosis
XP_020464087.1	trypsin-3-like	109964861	ola:101154931	1e-151	K01312	PRSS	trypsin	3.4.21.4	ko04080 Neuroactive ligand-receptor interaction ko04972 Pancreatic secretion ko04974 Protein digestion and absorption ko05164 Influenza A
XP_020464136.1	stathmin-like isoform X1	109964886	mze:101465203	1e-78	K04381	STMN1	stathmin	--	ko04010 MAPK signaling pathway ko05206 MicroRNAs in cancer
XP_020464150.1	collagen alpha-1(XIV) chain isoform X1	109964896	mze:101465895	0.0	K08133	COL14A	collagen, type XIV, alpha	--	ko04974 Protein digestion and absorption
XP_020464194.1	regulator of chromosome condensation	109964923	mze:101486635	0.0	K11493	RCC1	regulator of chromosome condensation	--	--
XP_020464200.1	polyadenylate-binding protein 4-like isoform X1	109964928	mze:101472096	0.0	K13126	PABPC	polyadenylate-binding protein	--	ko03013 RNA transport ko03015 mRNA surveillance pathway ko03018 RNA degradation
XP_020464207.1	peptidyl-prolyl cis-trans isomerase E	109964931	mze:101471628	0.0	K09564	PPIE	peptidyl-prolyl isomerase E (cyclophilin E)	5.2.1.8	ko03040 Spliceosome
XP_020464208.1	ral GTPase-activating protein subunit alpha-2 isoform X1	109964932	ddi:DDB_G0280527	2e-27	K07207	TSC2	tuberous sclerosis 2	--	ko04072 Phospholipase D signaling pathway ko04115 p53 signaling pathway ko04150 mTOR signaling pathway ko04151 PI3K-Akt signaling pathway ko04152 AMPK signaling pathway ko04211 Longevity regulating pathway ko04910 Insulin signaling pathway ko04919 Thyroid hormone signaling pathway ko05231 Choline metabolism in cancer
XP_020464212.1	elastase-1-like	109964907	ola:101156080	1e-164	K01326	CELA1	pancreatic elastase I	3.4.21.36	--
XP_020464240.1	methionine aminopeptidase 1 isoform X1	109964956	mze:101464811	0.0	K01265	map	methionyl aminopeptidase	3.4.11.18	--
XP_020464272.1	bolA-like protein 3 isoform X1	109964963	tpv:TP04_0274	2e-09	K05527	bolA	BolA protein	--	--
XP_020464280.1	isoleucine--tRNA ligase%2C mitochondrial isoform X1	109964969	mze:101487949	0.0	K01870	IARS, ileS	isoleucyl-tRNA synthetase	6.1.1.5	ko00970 Aminoacyl-tRNA biosynthesis
XP_020464289.1	hydroxymethylglutaryl-CoA lyase%2C mitochondrial	109964975	ola:101158567	0.0	K01640	E4.1.3.4, HMGCL, hmgL	hydroxymethylglutaryl-CoA lyase	4.1.3.4	ko00072 Synthesis and degradation of ketone bodies ko00280 Valine, leucine and isoleucine degradation ko00281 Geraniol degradation ko00650 Butanoate metabolism ko04146 Peroxisome
XP_020464293.1	collagen alpha-1(XII) chain-like	109964979	mze:101486363	0.0	K08132	COL12A	collagen, type XII, alpha	--	ko04974 Protein digestion and absorption
XP_020464296.1	single-stranded DNA-binding protein%2C mitochondrial	109964982	ola:101171544	1e-94	K03111	ssb	single-strand DNA-binding protein	--	ko03030 DNA replication ko03430 Mismatch repair ko03440 Homologous recombination
XP_020464300.1	alcohol dehydrogenase 1-like	109964984	mze:101487772	0.0	K00121	frmA, ADH5, adhC	--	--	ko00010 Glycolysis / Gluconeogenesis ko00071 Fatty acid degradation ko00350 Tyrosine metabolism ko00625 Chloroalkane and chloroalkene degradation ko00626 Naphthalene degradation ko00680 Methane metabolism ko00830 Retinol metabolism ko00980 Metabolism of xenobiotics by cytochrome P450 ko00982 Drug metabolism - cytochrome P450 ko01200 Carbon metabolism ko01220 Degradation of aromatic compounds ko05…
XP_020464309.1	UDP-glucose 4-epimerase isoform X1	109964991	tru:101076400	0.0	K01784	galE, GALE	UDP-glucose 4-epimerase	5.1.3.2	ko00052 Galactose metabolism ko00520 Amino sugar and nucleotide sugar metabolism
XP_020464315.1	laminin subunit beta-1-like	109964993	mze:101481347	0.0	K05636	LAMB1	laminin, beta 1	--	ko04151 PI3K-Akt signaling pathway ko04510 Focal adhesion ko04512 ECM-receptor interaction ko05145 Toxoplasmosis ko05146 Amoebiasis ko05200 Pathways in cancer ko05222 Small cell lung cancer
XP_020464341.1	N-acetylglucosamine-6-sulfatase isoform X1	109965006	mze:101468646	0.0	K01137	GNS	N-acetylglucosamine-6-sulfatase	3.1.6.14	ko00531 Glycosaminoglycan degradation ko04142 Lysosome
XP_020464359.1	chloride intracellular channel protein 4	109965016	ola:101159958	1e-180	K05024	CLIC4	chloride intracellular channel protein 4	--	--
XP_020464396.1	probable histone deacetylase 1-B isoform X1	109965029	xla:379083	0.0	K06067	HDAC1_2	histone deacetylase 1/2	3.5.1.98	ko04110 Cell cycle ko04213 Longevity regulating pathway - multiple species ko04330 Notch signaling pathway ko04919 Thyroid hormone signaling pathway ko05016 Huntington's disease ko05034 Alcoholism ko05169 Epstein-Barr virus infection ko05200 Pathways in cancer ko05202 Transcriptional misregulation in cancer ko05203 Viral carcinogenesis ko05220 Chronic myeloid leukemia
XP_020464429.1	trafficking protein particle complex subunit 12 isoform X1	109965046	smm:Smp_165020.2	7e-48	K17087	TM9SF3	transmembrane 9 superfamily member 3	--	--
XP_020464436.1	1%2C2-dihydroxy-3-keto-5-methylthiopentene dioxygenase	109965048	xma:102222168	1e-117	K08967	mtnD, mtnZ, ADI1	--	--	ko00270 Cysteine and methionine metabolism
XP_020464459.1	transaldolase	109965067	mze:101484262	0.0	K00616	E2.2.1.2, talA, talB	transaldolase	2.2.1.2	ko00030 Pentose phosphate pathway ko01200 Carbon metabolism ko01230 Biosynthesis of amino acids
XP_020464476.1	programmed cell death protein 5	109965077	xma:102218457	8e-81	K06875	PDCD5, TFAR19	programmed cell death protein 5	--	--
XP_020464485.1	methylthioribulose-1-phosphate dehydratase	109965089	mze:101470528	1e-166	K08964	mtnB	methylthioribulose-1-phosphate dehydratase	4.2.1.109	ko00270 Cysteine and methionine metabolism
XP_020464486.1	60S acidic ribosomal protein P2	109965087	hgl:101702556	2e-36	K02943	RP-LP2, RPLP2	large subunit ribosomal protein LP2	--	ko03010 Ribosome
XP_020464488.1	very-long-chain 3-oxoacyl-CoA reductase-B-like	109965090	xma:102221080	0.0	K10251	HSD17B12, KAR, IFA38	--	--	ko00062 Fatty acid elongation ko00140 Steroid hormone biosynthesis ko01040 Biosynthesis of unsaturated fatty acids ko01212 Fatty acid metabolism
XP_020464489.1	DNA damage-binding protein 1	109965091	mze:101485195	0.0	K10610	DDB1	DNA damage-binding protein 1	--	ko03420 Nucleotide excision repair ko04120 Ubiquitin mediated proteolysis ko05161 Hepatitis B ko05203 Viral carcinogenesis
XP_020464512.1	copine-3-like isoform X1	109965106	bna:106429939	6e-26	K16280	RGLG	E3 ubiquitin-protein ligase RGLG	2.3.2.27	--
XP_020464521.1	copine-3 isoform X1	109965107	ngr:NAEGRDRAFT_30452	1e-25	K16280	RGLG	E3 ubiquitin-protein ligase RGLG	2.3.2.27	--
XP_020464540.1	fatty acid synthase isoform X1	109965115	mze:101485706	0.0	K00665	FASN	fatty acid synthase, animal type	2.3.1.85	ko00061 Fatty acid biosynthesis ko01212 Fatty acid metabolism ko04152 AMPK signaling pathway ko04910 Insulin signaling pathway
XP_020464546.1	leukocyte elastase inhibitor-like isoform X1	109965117	tru:101070209	0.0	K13963	SERPINB	serpin B	--	ko05146 Amoebiasis
XP_020464560.1	eukaryotic translation initiation factor 3 subunit J	109965120	mze:101481413	1e-123	K03245	EIF3J	translation initiation factor 3 subunit J	--	ko03013 RNA transport
XP_020464561.1	ATP-dependent 6-phosphofructokinase%2C platelet type-like isoform X1	109965124	mze:101472402	0.0	K00850	pfkA, PFK	6-phosphofructokinase 1	2.7.1.11	ko00010 Glycolysis / Gluconeogenesis ko00030 Pentose phosphate pathway ko00051 Fructose and mannose metabolism ko00052 Galactose metabolism ko00680 Methane metabolism ko01200 Carbon metabolism ko01230 Biosynthesis of amino acids ko03018 RNA degradation ko04152 AMPK signaling pathway ko05230 Central carbon metabolism in cancer
XP_020464589.1	NACHT%2C LRR and PYD domains-containing protein 12-like	109965140	xma:102219678	0.0	K12800	NLRP3, PYPAF1	NACHT, LRR and PYD domains-containing protein 3	--	ko04621 NOD-like receptor signaling pathway ko05133 Pertussis ko05164 Influenza A
XP_020464605.1	DNA replication complex GINS protein PSF2	109965148	xma:102221745	1e-126	K10733	GINS2, PSF2	GINS complex subunit 2	--	--
XP_020464609.1	40S ribosomal protein S20	109965153	tru:101069523	4e-82	K02969	RP-S20e, RPS20	small subunit ribosomal protein S20e	--	ko03010 Ribosome
XP_020464623.1	cullin-2	109965162	ola:101155234	0.0	K03870	CUL2	cullin 2	--	ko04066 HIF-1 signaling pathway ko04120 Ubiquitin mediated proteolysis ko05200 Pathways in cancer ko05211 Renal cell carcinoma
XP_020464627.1	unconventional myosin-Ie isoform X1	109965164	tru:101071598	0.0	K10356	MYO1	myosin I	--	--
XP_020464632.1	nucleoside diphosphate kinase B-like isoform X1	109965170	ola:101158485	7e-94	K00940	ndk, NME	nucleoside-diphosphate kinase	2.7.4.6	ko00230 Purine metabolism ko00240 Pyrimidine metabolism
XP_020464637.1	sorting nexin-7	109965174	mze:101481633	0.0	K17921	SNX7_30	sorting nexin-7/30	--	--
XP_020464679.1	LOW QUALITY PROTEIN: protein Niban-like	109965194	fab:101813488	1e-176	K10086	EDEM3	ER degradation enhancer, mannosidase alpha-like 3	--	ko04141 Protein processing in endoplasmic reticulum
XP_020464683.1	interferon-induced protein with tetratricopeptide repeats 1-like	109965196	ola:101171902	1e-172	K14217	IFIT1	interferon-induced protein with tetratricopeptide repeats 1	--	ko05160 Hepatitis C ko05168 Herpes simplex infection
XP_020464706.1	thimet oligopeptidase	109965204	mze:101464999	0.0	K01392	THOP1	thimet oligopeptidase	3.4.24.15	ko04614 Renin-angiotensin system ko05143 African trypanosomiasis
XP_020464708.1	LOW QUALITY PROTEIN: small glutamine-rich tetratricopeptide repeat-containing protein alpha-like	109965206	mze:101483311	1e-177	K16365	SGTA	small glutamine-rich tetratricopeptide repeat-containing protein alpha	--	--
XP_020464717.1	survival motor neuron protein-like isoform X1	109965212	mze:101471703	4e-93	K13129	SMN	survival motor neuron protein	--	ko03013 RNA transport
XP_020464722.1	WD repeat-containing protein 18	109965217	mze:101472155	0.0	K14829	IPI3	pre-rRNA-processing protein IPI3	--	--
XP_020464725.1	laminin subunit alpha-5	109965221	mze:101464839	0.0	K06240	LAMA3_5	laminin, alpha 3/5	--	ko04151 PI3K-Akt signaling pathway ko04510 Focal adhesion ko04512 ECM-receptor interaction ko05145 Toxoplasmosis ko05146 Amoebiasis ko05200 Pathways in cancer ko05222 Small cell lung cancer
XP_020464780.1	UPF0160 protein MYG1%2C mitochondrial	109965232	pfp:PFL1_04825	1e-101	K03189	ureG	urease accessory protein	--	--
XP_020464784.1	adenomatous polyposis coli protein 2 isoform X1	109965259	mze:101485384	0.0	K02085	APC	adenomatosis polyposis coli protein	--	ko04310 Wnt signaling pathway ko04390 Hippo signaling pathway ko04550 Signaling pathways regulating pluripotency of stem cells ko04810 Regulation of actin cytoskeleton ko05166 HTLV-I infection ko05200 Pathways in cancer ko05206 MicroRNAs in cancer ko05210 Colorectal cancer ko05213 Endometrial cancer ko05217 Basal cell carcinoma
XP_020464794.1	microtubule-associated protein 1B-like isoform X1	109965262	mze:101468507	0.0	K10429	MAP1	microtubule-associated protein 1	--	--
XP_020464798.1	nardilysin	109965264	mze:101487937	0.0	K01411	NRD1	nardilysin	3.4.24.61	--
XP_020464800.1	lipoamide acyltransferase component of branched-chain alpha-keto acid dehydrogenase complex%2C mitochondrial isoform X1	109965268	mze:101468216	0.0	K09699	DBT, bkdB	2-oxoisovalerate dehydrogenase E2 component (dihydrolipoyl transacylase)	2.3.1.168	ko00280 Valine, leucine and isoleucine degradation ko00640 Propanoate metabolism
XP_020464817.1	antithrombin-III	109965280	mze:101472347	0.0	K03911	SERPINC1, AT3	antithrombin III	--	ko04610 Complement and coagulation cascades
XP_020464859.1	microtubule-associated protein RP/EB family member 1	109965299	mze:101473482	0.0	K10436	MAPRE	microtubule-associated protein, RP/EB family	--	--
XP_020464866.1	EF-hand domain-containing protein D2	109965306	apla:101795575	2e-45	K01311	CTRC	chymotrypsin C	3.4.21.2	--
XP_020464884.1	RNA 3-terminal phosphate cyclase	109965312	xma:102227450	0.0	K01974	RTCA, rtcA	RNA 3'-terminal phosphate cyclase (ATP)	6.5.1.4	--
XP_020464911.1	renin receptor	109965327	tru:101066997	0.0	K19514	ATP6AP2, PRR	renin receptor	--	ko04614 Renin-angiotensin system
XP_020464945.1	collagen alpha-2(IV) chain-like	109965356	tru:101069723	0.0	K06237	COL4A	collagen, type IV, alpha	--	ko04151 PI3K-Akt signaling pathway ko04510 Focal adhesion ko04512 ECM-receptor interaction ko04933 AGE-RAGE signaling pathway in diabetic complications ko04974 Protein digestion and absorption ko05146 Amoebiasis ko05200 Pathways in cancer ko05222 Small cell lung cancer
XP_020464963.1	protein TFG isoform X1	109965370	mze:101475548	0.0	K09292	TFG	protein TFG	--	ko05200 Pathways in cancer ko05216 Thyroid cancer
XP_020464967.1	LOW QUALITY PROTEIN: probable ubiquitin carboxyl-terminal hydrolase FAF-X	109965371	mze:101468159	0.0	K11840	USP9_24	ubiquitin carboxyl-terminal hydrolase 9/24	3.4.19.12	--
XP_020464987.1	collagen alpha-1(IV) chain-like	109965383	tru:101077014	0.0	K06237	COL4A	collagen, type IV, alpha	--	ko04151 PI3K-Akt signaling pathway ko04510 Focal adhesion ko04512 ECM-receptor interaction ko04933 AGE-RAGE signaling pathway in diabetic complications ko04974 Protein digestion and absorption ko05146 Amoebiasis ko05200 Pathways in cancer ko05222 Small cell lung cancer
XP_020464990.1	ATP-dependent (S)-NAD(P)H-hydrate dehydratase isoform X1	109965384	mze:106676152	0.0	K17757	CARKD	ATP-dependent NAD(P)H-hydrate dehydratase	4.2.1.93	--
XP_020465009.1	NADP-dependent malic enzyme-like	109965391	xma:102231048	0.0	K00029	E1.1.1.40, maeB	malate dehydrogenase (oxaloacetate-decarboxylating)(NADP+)	1.1.1.40	ko00620 Pyruvate metabolism ko00710 Carbon fixation in photosynthetic organisms ko01200 Carbon metabolism
XP_020465020.1	importin subunit alpha-4 isoform X1	109965395	crg:105330652	0.0	K15043	KPNA2	importin subunit alpha-2	--	ko05164 Influenza A
XP_020465021.1	retinal dehydrogenase 2	109965394	mze:101467043	0.0	K07249	E1.2.1.36	retinal dehydrogenase	1.2.1.36	ko00830 Retinol metabolism
XP_020465058.1	methenyltetrahydrofolate synthase domain-containing protein isoform X1	109965405	ath:AT1G76730	2e-74	K01934	MTHFS	5-formyltetrahydrofolate cyclo-ligase	6.3.3.2	ko00670 One carbon pool by folate
XP_020465077.1	LOW QUALITY PROTEIN: E3 ubiquitin-protein ligase MYCBP2	109965418	mze:101484105	0.0	K10693	MYCBP2, PAM	E3 ubiquitin-protein ligase MYCBP2	2.3.2.27	--
XP_020465082.1	amyloid beta A4 protein-like isoform X1	109965420	tru:101078447	0.0	K04520	APP	amyloid beta A4 protein	--	ko04726 Serotonergic synapse ko05010 Alzheimer's disease
XP_020465085.1	GA-binding protein alpha chain	109965422	xma:102233125	0.0	K09441	GABPA	GA-binding protein transcription factor, alpha	--	--
XP_020465095.1	citrate lyase subunit beta-like protein%2C mitochondrial isoform X1	109965428	tru:101065272	0.0	K11390	CLYBL	citrate lyase subunit beta-like protein	4.1.-.-	--
XP_020465098.1	sushi repeat-containing protein SRPX isoform X1	109965431	gga:422261	1e-148	K19408	SRPX2	sushi repeat-containing protein SRPX2	--	--
XP_020465112.1	biogenesis of lysosome-related organelles complex 1 subunit 1	109965413	atr:18432495	5e-15	K00430	E1.11.1.7	peroxidase	1.11.1.7	ko00940 Phenylpropanoid biosynthesis
XP_020465179.1	60S ribosomal protein L24	109965485	tru:101079500	1e-90	K02896	RP-L24e, RPL24	large subunit ribosomal protein L24e	--	ko03010 Ribosome
XP_020465191.1	ubiquitin carboxyl-terminal hydrolase isozyme L3	109965495	mze:101482195	1e-157	K05609	UCHL3, YUH1	ubiquitin carboxyl-terminal hydrolase L3	3.4.19.12	--
XP_020465207.1	60S ribosomal protein L8	109965504	pbi:103063415	0.0	K02938	RP-L8e, RPL8	large subunit ribosomal protein L8e	--	ko03010 Ribosome
XP_020465225.1	NADH dehydrogenase [ubiquinone] 1 beta subcomplex subunit 4	109965513	mze:101477537	5e-75	K03960	NDUFB4	NADH dehydrogenase (ubiquinone) 1 beta subcomplex subunit 4	--	ko00190 Oxidative phosphorylation ko04932 Non-alcoholic fatty liver disease (NAFLD) ko05010 Alzheimer's disease ko05012 Parkinson's disease ko05016 Huntington's disease
XP_020465238.1	LOW QUALITY PROTEIN: 5-oxoprolinase	109965522	mze:101475522	0.0	K01469	OPLAH, OXP1, oplAH	5-oxoprolinase (ATP-hydrolysing)	3.5.2.9	ko00480 Glutathione metabolism
XP_020465255.1	T-complex protein 1 subunit epsilon	109965526	mze:101481424	0.0	K09497	CCT5	T-complex protein 1 subunit epsilon	--	--
XP_020465277.1	lanC-like protein 2	109965538	chx:102176212	1e-44	K19522	XK	membrane transport protein XK	--	--
XP_020465282.1	uncharacterized protein LOC109965542	109965542	ola:101164762	0.0	K11459	PCGF4, BMI1	polycomb group RING finger protein 4	--	ko04550 Signaling pathways regulating pluripotency of stem cells ko05202 Transcriptional misregulation in cancer ko05206 MicroRNAs in cancer
XP_020465291.1	cytochrome c oxidase subunit 4 isoform 1%2C mitochondrial	109965540	tru:101062555	1e-102	K02263	COX4	cytochrome c oxidase subunit 4	--	ko00190 Oxidative phosphorylation ko04260 Cardiac muscle contraction ko04932 Non-alcoholic fatty liver disease (NAFLD) ko05010 Alzheimer's disease ko05012 Parkinson's disease ko05016 Huntington's disease
XP_020465308.1	complement component C8 gamma chain	109965557	xma:102228453	1e-116	K03999	C8G	complement component 8 subunit gamma	--	ko04610 Complement and coagulation cascades ko05020 Prion diseases ko05146 Amoebiasis ko05322 Systemic lupus erythematosus
XP_020465315.1	protein disulfide-isomerase A4	109965562	xma:102225910	0.0	K09582	PDIA4, ERP72	protein disulfide-isomerase A4	5.3.4.1	ko04141 Protein processing in endoplasmic reticulum ko04918 Thyroid hormone synthesis ko05110 Vibrio cholerae infection
XP_020465317.1	RNA-binding protein 8A	109965564	mze:101467850	1e-100	K12876	RBM8A, Y14	RNA-binding protein 8A	--	ko03013 RNA transport ko03015 mRNA surveillance pathway ko03040 Spliceosome
XP_020465336.1	importin-7	109965572	amj:102558737	0.0	K18755	IPO8	importin-8	--	--
XP_020465365.1	deoxyribonuclease-2-alpha isoform X1	109965583	mze:101487997	0.0	K01158	DNASE2	deoxyribonuclease II	3.1.22.1	ko04142 Lysosome
XP_020465371.1	bolA-like protein 1 isoform X1	109965587	mze:101469705	7e-89	K05527	bolA	BolA protein	--	--
XP_020465387.1	ras-related protein Rab-5A-like	109965590	xma:102233132	1e-157	K07887	RAB5A	Ras-related protein Rab-5A	--	ko04014 Ras signaling pathway ko04144 Endocytosis ko04145 Phagosome ko04962 Vasopressin-regulated water reabsorption ko05014 Amyotrophic lateral sclerosis (ALS) ko05146 Amoebiasis ko05152 Tuberculosis
XP_020465429.1	paralemmin-2	109965613	xma:102222530	0.0	K16519	AKAP2	A-kinase anchor protein 2	--	--
XP_020465431.1	low-density lipoprotein receptor-related protein 2-like	109965615	xma:102224021	1e-124	K06233	LRP2	low density lipoprotein-related protein 2	--	ko04340 Hedgehog signaling pathway ko04918 Thyroid hormone synthesis
XP_020465442.1	patatin-like phospholipase domain-containing protein 7 isoform X1	109965623	ola:101172993	0.0	K14676	NTE, NRE	lysophospholipid hydrolase	3.1.1.5	ko00564 Glycerophospholipid metabolism
XP_020465443.1	amyloid protein A-like	109965620	mze:101476773	3e-66	K17310	SAA	serum amyloid A protein	--	--
XP_020465459.1	sorting nexin-30	109965626	mze:101477671	0.0	K17921	SNX7_30	sorting nexin-7/30	--	--
XP_020465461.1	sarcoplasmic/endoplasmic reticulum calcium ATPase 2	109965628	xma:102227162	0.0	K05853	ATP2A	Ca2+ transporting ATPase, sarcoplasmic/endoplasmic reticulum	3.6.3.8	ko04020 Calcium signaling pathway ko04022 cGMP-PKG signaling pathway ko04972 Pancreatic secretion ko05010 Alzheimer's disease
XP_020465474.1	A-kinase anchor protein 2-like	109965632	mze:101478250	0.0	K16519	AKAP2	A-kinase anchor protein 2	--	--
XP_020465476.1	very low-density lipoprotein receptor-like	109965634	bom:102280535	6e-88	K06233	LRP2	low density lipoprotein-related protein 2	--	ko04340 Hedgehog signaling pathway ko04918 Thyroid hormone synthesis
XP_020465484.1	calcium/calmodulin-dependent protein kinase kinase 2-like	109965640	ola:101173723	0.0	K07359	CAMKK	calcium/calmodulin-dependent protein kinase kinase	2.7.11.17	ko04152 AMPK signaling pathway ko04211 Longevity regulating pathway ko04920 Adipocytokine signaling pathway ko04921 Oxytocin signaling pathway ko05034 Alcoholism
XP_020465501.1	small nuclear ribonucleoprotein Sm D3	109965651	mze:101480324	2e-89	K11088	SNRPD3, SMD3	small nuclear ribonucleoprotein D3	--	ko03040 Spliceosome ko04139 Regulation of mitophagy - yeast ko05322 Systemic lupus erythematosus
XP_020465503.1	cytoplasmic dynein 1 light intermediate chain 2 isoform X1	109965649	mze:101472883	0.0	K10416	DYNC1LI, DNCLI	dynein light intermediate chain 1, cytosolic	--	ko04145 Phagosome ko04962 Vasopressin-regulated water reabsorption ko05132 Salmonella infection
XP_020465578.1	selenocysteine lyase	109965689	mze:101480692	0.0	K01763	SCLY	selenocysteine lyase	4.4.1.16	ko00450 Selenocompound metabolism
XP_020465579.1	carnitine O-palmitoyltransferase 2%2C mitochondrial	109965690	xma:102234740	0.0	K08766	CPT2	carnitine O-palmitoyltransferase 2	2.3.1.21	ko00071 Fatty acid degradation ko01212 Fatty acid metabolism ko03320 PPAR signaling pathway
XP_020465585.1	protein mago nashi homolog	109965695	ola:101167611	1e-106	K12877	MAGOH	protein mago nashi	--	ko03013 RNA transport ko03015 mRNA surveillance pathway ko03040 Spliceosome
XP_020465595.1	ras-related protein R-Ras2	109965701	xma:102232363	1e-138	K07830	RRAS2, TC21	Ras-related protein R-Ras2	--	ko04010 MAPK signaling pathway ko04014 Ras signaling pathway ko04024 cAMP signaling pathway ko04072 Phospholipase D signaling pathway ko04530 Tight junction ko04810 Regulation of actin cytoskeleton ko05166 HTLV-I infection ko05205 Proteoglycans in cancer
XP_020465602.1	aldehyde dehydrogenase family 9 member A1-like	109965704	mze:101466456	1e-128	K00149	ALDH9A1	--	--	ko00010 Glycolysis / Gluconeogenesis ko00053 Ascorbate and aldarate metabolism ko00071 Fatty acid degradation ko00280 Valine, leucine and isoleucine degradation ko00310 Lysine degradation ko00330 Arginine and proline metabolism ko00340 Histidine metabolism ko00380 Tryptophan metabolism ko00410 beta-Alanine metabolism ko00561 Glycerolipid metabolism ko00620 Pyruvate metabolism
XP_020465619.1	lipoma-preferred partner homolog	109965713	tru:101079924	0.0	K16676	LPP	lipoma-prefererred partner	--	ko04391 Hippo signaling pathway - fly
XP_020465644.1	vigilin	109965723	tad:TRIADDRAFT_59310	5e-12	K18756	BICC1, BICC	protein bicaudal C	--	--
XP_020465645.1	FERM%2C RhoGEF and pleckstrin domain-containing protein 2 isoform X1	109965724	mze:101483569	0.0	K06082	FARP2, FRG	FERM, RhoGEF and pleckstrin domain protein 2	--	ko04015 Rap1 signaling pathway ko04520 Adherens junction
XP_020465651.1	ras-related protein Rab-6B isoform X1	109965725	mze:101478866	1e-153	K07894	RAB6B	Ras-related protein Rab-6B	--	--
XP_020465666.1	nucleoside diphosphate kinase 7 isoform X2	109965732	mze:101472246	0.0	K00940	ndk, NME	nucleoside-diphosphate kinase	2.7.4.6	ko00230 Purine metabolism ko00240 Pyrimidine metabolism
XP_020465678.1	sodium/potassium-transporting ATPase subunit beta-233-like	109965735	ola:101164636	1e-165	K01540	ATP1B	sodium/potassium-transporting ATPase subunit beta	--	ko04022 cGMP-PKG signaling pathway ko04024 cAMP signaling pathway ko04260 Cardiac muscle contraction ko04261 Adrenergic signaling in cardiomyocytes ko04911 Insulin secretion ko04918 Thyroid hormone synthesis ko04919 Thyroid hormone signaling pathway ko04960 Aldosterone-regulated sodium reabsorption ko04961 Endocrine and other factor-regulated calcium reabsorption ko04964 Proximal tubule bicarbona…
XP_020465685.1	U6 snRNA-associated Sm-like protein LSm2	109965740	cfa:474849	2e-66	K12621	LSM2	U6 snRNA-associated Sm-like protein LSm2	--	ko03018 RNA degradation ko03040 Spliceosome
XP_020465697.1	60S ribosomal protein L5	109965749	ola:101169281	0.0	K02932	RP-L5e, RPL5	large subunit ribosomal protein L5e	--	ko03010 Ribosome
XP_020465698.1	dermatopontin	109965750	bfo:BRAFLDRAFT_119094	2e-10	K02599	NOTCH	Notch	--	ko04320 Dorso-ventral axis formation ko04330 Notch signaling pathway ko04919 Thyroid hormone signaling pathway ko05206 MicroRNAs in cancer
XP_020465715.1	thymidylate kinase isoform X1	109965758	mze:101482528	1e-120	K00943	tmk, DTYMK	dTMP kinase	2.7.4.9	ko00240 Pyrimidine metabolism
XP_020465738.1	kynurenine--oxoglutarate transaminase 3 isoform X1	109965770	mze:101486988	0.0	K00816	CCBL	--	--	ko00380 Tryptophan metabolism ko00450 Selenocompound metabolism ko05204 Chemical carcinogenesis
XP_020465752.1	gelsolin-like	109965779	dre:323285	0.0	K05768	GSN	gelsolin	--	ko04666 Fc gamma R-mediated phagocytosis ko04810 Regulation of actin cytoskeleton ko05203 Viral carcinogenesis
XP_020465757.1	tumor necrosis factor receptor type 1-associated DEATH domain protein	109965769	mze:101483832	0.0	K03171	TRADD	tumor necrosis factor receptor type 1-associated DEATH domain protein	--	ko04064 NF-kappa B signaling pathway ko04071 Sphingolipid signaling pathway ko04210 Apoptosis ko04622 RIG-I-like receptor signaling pathway ko04668 TNF signaling pathway ko04920 Adipocytokine signaling pathway ko05152 Tuberculosis ko05160 Hepatitis C ko05169 Epstein-Barr virus infection ko05203 Viral carcinogenesis
XP_020465761.1	alcohol dehydrogenase [NADP(+)]	109965784	mze:101476039	0.0	K00002	AKR1A1, adh	alcohol dehydrogenase (NADP+)	1.1.1.2	ko00010 Glycolysis / Gluconeogenesis ko00040 Pentose and glucuronate interconversions ko00561 Glycerolipid metabolism ko00930 Caprolactam degradation ko01220 Degradation of aromatic compounds
XP_020465762.1	non-specific lipid-transfer protein-like	109965786	mze:101474585	2e-83	K08764	SCP2, SCPX	sterol carrier protein 2	2.3.1.176	ko00120 Primary bile acid biosynthesis ko03320 PPAR signaling pathway ko04146 Peroxisome
XP_020465776.1	T-complex protein 1 subunit eta	109965796	mze:101477755	0.0	K09499	CCT7	T-complex protein 1 subunit eta	--	--
XP_020465788.1	N-acetyl-D-glucosamine kinase	109965804	mze:101475666	0.0	K00884	NAGK, nagK	N-acetylglucosamine kinase	2.7.1.59	ko00520 Amino sugar and nucleotide sugar metabolism
XP_020465798.1	1-phosphatidylinositol 4%2C5-bisphosphate phosphodiesterase beta-3	109965817	tru:101073102	0.0	K05858	PLCB	phosphatidylinositol phospholipase C, beta	3.1.4.11	ko00562 Inositol phosphate metabolism ko04015 Rap1 signaling pathway ko04020 Calcium signaling pathway ko04022 cGMP-PKG signaling pathway ko04062 Chemokine signaling pathway ko04070 Phosphatidylinositol signaling system ko04071 Sphingolipid signaling pathway ko04072 Phospholipase D signaling pathway ko04261 Adrenergic signaling in cardiomyocytes ko04270 Vascular smooth muscle contraction ko04310 …
XP_020465799.1	pyruvate carboxylase%2C mitochondrial	109965818	mze:101487564	0.0	K01958	PC, pyc	pyruvate carboxylase	6.4.1.1	ko00020 Citrate cycle (TCA cycle) ko00620 Pyruvate metabolism ko00720 Carbon fixation pathways in prokaryotes ko01200 Carbon metabolism ko01230 Biosynthesis of amino acids
XP_020465819.1	uncharacterized protein LOC109965829	109965829	ola:101172969	2e-68	K00002	AKR1A1, adh	alcohol dehydrogenase (NADP+)	1.1.1.2	ko00010 Glycolysis / Gluconeogenesis ko00040 Pentose and glucuronate interconversions ko00561 Glycerolipid metabolism ko00930 Caprolactam degradation ko01220 Degradation of aromatic compounds
XP_020465828.1	4F2 cell-surface antigen heavy chain isoform X1	109965833	mze:101486330	0.0	K06519	SLC3A2, MDU1	solute carrier family 3, member 2	--	ko04974 Protein digestion and absorption
XP_020465860.1	aspartate aminotransferase%2C mitochondrial	109965843	mze:101481020	0.0	K14455	GOT2	aspartate aminotransferase, mitochondrial	2.6.1.1	ko00220 Arginine biosynthesis ko00250 Alanine, aspartate and glutamate metabolism ko00270 Cysteine and methionine metabolism ko00330 Arginine and proline metabolism ko00350 Tyrosine metabolism ko00360 Phenylalanine metabolism ko00400 Phenylalanine, tyrosine and tryptophan biosynthesis ko00710 Carbon fixation in photosynthetic organisms ko00950 Isoquinoline alkaloid biosynthesis ko00960 Tropane, p…
XP_020465865.1	LOW QUALITY PROTEIN: ubiquitin domain-containing protein UBFD1	109965849	tpv:TP04_0767	9e-12	K11843	USP14, UBP6	ubiquitin carboxyl-terminal hydrolase 14	3.4.19.12	--
XP_020465880.1	pirin isoform X1	109965859	mze:101479199	0.0	K06911	K06911	uncharacterized protein	--	--
XP_020465888.1	hemoglobin subunit beta-like	109965870	ola:101174748	1e-38	K13825	HBE	hemoglobin subunit epsilon	--	--
XP_020465903.1	hsp90 co-chaperone Cdc37	109965879	mze:101468002	0.0	K09554	CDC37	cell division cycle protein 37	--	ko04151 PI3K-Akt signaling pathway
XP_020465911.1	inositol monophosphatase 1-like	109965883	ola:101163203	1e-176	K01092	E3.1.3.25, IMPA, suhB	myo-inositol-1(or 4)-monophosphatase	3.1.3.25	ko00521 Streptomycin biosynthesis ko00562 Inositol phosphate metabolism ko04070 Phosphatidylinositol signaling system
XP_020465917.1	nucleobindin-2-like	109965886	isc:IscW_ISCW020300	3e-91	K12385	NPC1	Niemann-Pick C1 protein	--	ko04142 Lysosome
XP_020465927.1	protein VAC14 homolog	109965892	tru:101071344	0.0	K15305	VAC14, TAX1BP2	vacuole morphology and inheritance protein 14	--	ko05166 HTLV-I infection ko05203 Viral carcinogenesis
XP_020465934.1	procollagen galactosyltransferase 1-like	109965897	ola:101160659	0.0	K11703	GLT25D	collagen beta-1,O-galactosyltransferase	2.4.1.50	ko00310 Lysine degradation ko00514 Other types of O-glycan biosynthesis
XP_020465948.1	6-phosphogluconolactonase	109965906	mze:101480022	1e-143	K01057	PGLS, pgl, devB	6-phosphogluconolactonase	3.1.1.31	ko00030 Pentose phosphate pathway ko01200 Carbon metabolism
XP_020465951.1	heme-binding protein 2-like	109965907	tup:102498435	2e-23	K01942	HLCS	--	--	ko00780 Biotin metabolism
XP_020465957.1	myosin heavy chain%2C fast skeletal muscle-like	109965911	mze:101481931	0.0	K10352	MYH	myosin heavy chain	--	ko04530 Tight junction
XP_020465987.1	dynamin-2-like isoform X1	109965919	mze:101473937	0.0	K01528	DNM	dynamin GTPase	3.6.5.5	ko04072 Phospholipase D signaling pathway ko04144 Endocytosis ko04721 Synaptic vesicle cycle ko04961 Endocrine and other factor-regulated calcium reabsorption ko05100 Bacterial invasion of epithelial cells
XP_020465992.1	PDZ domain-containing protein GIPC1	109965921	mze:101472667	0.0	K20056	GIPC, SEMCAP	PDZ domain-containing protein GIPC	--	--
XP_020466003.1	lysine--tRNA ligase isoform X1	109965924	mze:101479955	0.0	K04567	KARS, lysS	lysyl-tRNA synthetase, class II	6.1.1.6	ko00970 Aminoacyl-tRNA biosynthesis
XP_020466012.1	cAMP-dependent protein kinase catalytic subunit alpha	109965931	xma:102230641	0.0	K04345	PKA	protein kinase A	2.7.11.11	ko04010 MAPK signaling pathway ko04014 Ras signaling pathway ko04020 Calcium signaling pathway ko04024 cAMP signaling pathway ko04062 Chemokine signaling pathway ko04113 Meiosis - yeast ko04114 Oocyte meiosis ko04211 Longevity regulating pathway ko04213 Longevity regulating pathway - multiple species ko04261 Adrenergic signaling in cardiomyocytes ko04270 Vascular smooth muscle contraction ko04310…
XP_020466023.1	poly(U)-binding-splicing factor PUF60-like isoform X1	109965937	mze:101477931	0.0	K12838	PUF60	poly(U)-binding-splicing factor PUF60	--	ko03040 Spliceosome
XP_020466040.1	AFG3-like protein 2 isoform X1	109965942	mze:101476125	0.0	K08956	AFG3	AFG3 family protein	3.4.24.-	--
XP_020466056.1	eukaryotic translation initiation factor 3 subunit G isoform X1	109965947	mze:101464030	0.0	K03248	EIF3G	translation initiation factor 3 subunit G	--	ko03013 RNA transport
XP_020466058.1	KN motif and ankyrin repeat domain-containing protein 2-like	109965949	aqu:100635111	3e-18	K15503	ANKRD44	serine/threonine-protein phosphatase 6 regulatory ankyrin repeat subunit B	--	--
XP_020466084.1	tubulin-specific chaperone D	109965955	bmy:Bm1_49395	1e-155	K12864	CTNNBL1	beta-catenin-like protein 1	--	ko03040 Spliceosome
XP_020466089.1	ketosamine-3-kinase-like isoform X1	109965958	tru:101068065	0.0	K15523	FN3KRP	protein-ribulosamine 3-kinase	2.7.1.172	--
XP_020466098.1	zinc finger CCCH domain-containing protein 7A	109965962	fch:106631176	7e-10	K17766	TOM34	mitochondrial import receptor subunit TOM34	--	--
XP_020466136.1	proteasome assembly chaperone 3	109965977	xma:102231488	1e-73	K11877	PSMG3, PAC3	proteasome assembly chaperone 3	--	--
XP_020466150.1	polyadenylate-binding protein 2 isoform X1	109965981	mze:101464473	0.0	K14396	PABPN1, PABP2	polyadenylate-binding protein 2	--	ko03015 mRNA surveillance pathway ko05164 Influenza A
XP_020466208.1	tubulin beta-4B chain-like	109966008	ola:101164232	0.0	K07375	TUBB	tubulin beta	--	ko04145 Phagosome ko04540 Gap junction ko05130 Pathogenic Escherichia coli infection
XP_020466209.1	collagen alpha-1(XI) chain-like isoform X1	109966009	mze:101485068	0.0	K19721	COL5AS	collagen, type V/XI/XXIV/XXVII, alpha	--	ko04974 Protein digestion and absorption
XP_020466229.1	coatomer subunit beta	109966021	mze:101469435	0.0	K17301	COPB1, SEC26	coatomer, subunit beta	--	--
XP_020466233.1	39S ribosomal protein L12%2C mitochondrial isoform X1	109966025	ola:101164893	1e-107	K02935	RP-L7, MRPL12, rplL	large subunit ribosomal protein L7/L12	--	ko03010 Ribosome
XP_020466241.1	glucosidase 2 subunit beta	109966028	mze:101471565	0.0	K08288	PRKCSH	protein kinase C substrate 80K-H	--	ko04141 Protein processing in endoplasmic reticulum
XP_020466244.1	aladin isoform X1	109966032	mze:101486952	0.0	K14320	AAAS	aladin	--	ko03013 RNA transport
XP_020466249.1	prostaglandin E synthase 3	109966035	mze:101482393	1e-100	K15730	PTGES3	cytosolic prostaglandin-E synthase	5.3.99.3	ko00590 Arachidonic acid metabolism
XP_020466250.1	ammonium transporter Rh type C 2	109966033	tru:445991	0.0	K06580	SLC42A, RHAG, RHBG, RHCG	ammonium transporter Rh	--	--
XP_020466251.1	DNA primase small subunit	109966036	ola:101156974	0.0	K02684	PRI1	DNA primase small subunit	2.7.7.-	ko00230 Purine metabolism ko00240 Pyrimidine metabolism ko03030 DNA replication
XP_020466265.1	adenylate cyclase type 6	109966043	mze:101483853	0.0	K08046	ADCY6	adenylate cyclase 6	4.6.1.1	ko00230 Purine metabolism ko04015 Rap1 signaling pathway ko04022 cGMP-PKG signaling pathway ko04024 cAMP signaling pathway ko04062 Chemokine signaling pathway ko04072 Phospholipase D signaling pathway ko04114 Oocyte meiosis ko04211 Longevity regulating pathway ko04213 Longevity regulating pathway - multiple species ko04261 Adrenergic signaling in cardiomyocytes ko04270 Vascular smooth muscle cont…
XP_020466266.1	glucose-6-phosphate 1-dehydrogenase isoform X1	109966044	mze:101484387	0.0	K00036	G6PD, zwf	--	--	ko00030 Pentose phosphate pathway ko00480 Glutathione metabolism ko01200 Carbon metabolism ko05230 Central carbon metabolism in cancer
XP_020466290.1	nuclear pore membrane glycoprotein 210	109966057	mze:101467061	0.0	K14314	NUP210, GP210	nuclear pore complex protein Nup210	--	ko03013 RNA transport
XP_020466295.1	protein LSM14 homolog B	109966061	tru:101062056	1e-156	K18749	LSM14, RAP55, SCD6	protein LSM14	--	--
XP_020466305.1	probable ATP-dependent RNA helicase DDX23	109966069	ola:101157453	0.0	K12858	DDX23, PRP28	ATP-dependent RNA helicase DDX23/PRP28	3.6.4.13	ko03040 Spliceosome
XP_020466316.1	plexin-D1	109966074	mze:101484205	0.0	K06822	PLXND	plexin D	--	--
XP_020466381.1	glycine cleavage system H protein%2C mitochondrial-like	109966110	mze:101479670	1e-100	K02437	gcvH, GCSH	glycine cleavage system H protein	--	ko00260 Glycine, serine and threonine metabolism ko00630 Glyoxylate and dicarboxylate metabolism
XP_020466391.1	nascent polypeptide-associated complex subunit alpha	109966115	xma:102234101	1e-126	K03626	EGD2, NACA	nascent polypeptide-associated complex subunit alpha	--	--
XP_020466408.1	glycerol-3-phosphate dehydrogenase [NAD(+)]%2C cytoplasmic	109966126	mze:101484659	0.0	K00006	GPD1	glycerol-3-phosphate dehydrogenase (NAD+)	1.1.1.8	ko00564 Glycerophospholipid metabolism ko04011 MAPK signaling pathway - yeast
XP_020466425.1	synapsin-2-like	109966137	mze:101471639	0.0	K19941	SYN	synapsin	--	--
XP_020466432.1	mannan-binding lectin serine protease 2-like	109966146	mze:105940904	0.0	K01331	C1S	complement component 1, s subcomponent	3.4.21.42	ko04610 Complement and coagulation cascades ko05133 Pertussis ko05150 Staphylococcus aureus infection ko05322 Systemic lupus erythematosus
XP_020466434.1	gamma-enolase	109966147	mze:101480381	0.0	K01689	ENO, eno	enolase	4.2.1.11	ko00010 Glycolysis / Gluconeogenesis ko00680 Methane metabolism ko01200 Carbon metabolism ko01230 Biosynthesis of amino acids ko03018 RNA degradation ko04066 HIF-1 signaling pathway
XP_020466436.1	glutathione S-transferase kappa 1	109966149	mze:101469374	1e-133	K13299	GSTK1	glutathione S-transferase kappa 1	2.5.1.18	ko00480 Glutathione metabolism ko00980 Metabolism of xenobiotics by cytochrome P450 ko00982 Drug metabolism - cytochrome P450 ko04146 Peroxisome ko05204 Chemical carcinogenesis
XP_020466458.1	glycogen synthase kinase-3 alpha	109966159	tru:101062691	0.0	K08822	GSK3A	glycogen synthase kinase 3 alpha	2.7.11.26	ko04062 Chemokine signaling pathway ko04728 Dopaminergic synapse ko04932 Non-alcoholic fatty liver disease (NAFLD)
XP_020466465.1	flotillin-1-like	109966161	tru:100049640	0.0	K07192	FLOT	flotillin	--	ko04910 Insulin signaling pathway
XP_020466479.1	ubiquitin carboxyl-terminal hydrolase 5 isoform X1	109966170	xma:102234089	0.0	K11836	USP5_13, UBP14	ubiquitin carboxyl-terminal hydrolase 5/13	3.4.19.12	--
XP_020466488.1	uncharacterized protein LOC109966174 isoform X1	109966174	spo:SPAC57A10.05c	9e-16	K10259	MET30	F-box and WD-40 domain protein MET30	--	ko04111 Cell cycle - yeast ko04120 Ubiquitin mediated proteolysis
XP_020466498.1	zyxin-like	109966181	mze:101471964	3e-22	K06273	ZYX	zyxin	--	ko04510 Focal adhesion
XP_020466500.1	complement C1r-A subcomponent-like	109966183	mze:101486209	0.0	K01330	C1R	complement component 1, r subcomponent	3.4.21.41	ko04145 Phagosome ko04610 Complement and coagulation cascades ko05133 Pertussis ko05150 Staphylococcus aureus infection ko05322 Systemic lupus erythematosus
XP_020466512.1	cell division control protein 42 homolog	109966191	xma:102236058	1e-137	K04393	CDC42	cell division control protein 42	--	ko04010 MAPK signaling pathway ko04011 MAPK signaling pathway - yeast ko04014 Ras signaling pathway ko04015 Rap1 signaling pathway ko04062 Chemokine signaling pathway ko04144 Endocytosis ko04360 Axon guidance ko04370 VEGF signaling pathway ko04510 Focal adhesion ko04520 Adherens junction ko04530 Tight junction ko04660 T cell receptor signaling pathway ko04666 Fc gamma R-mediated phagocytosis ko04…
XP_020466524.1	tapasin-related protein	109966198	cmk:103191457	1e-35	K08058	TAPBP	TAP binding protein (tapasin)	--	ko04612 Antigen processing and presentation
XP_020466527.1	valine--tRNA ligase	109966200	mze:101472044	0.0	K01873	VARS, valS	valyl-tRNA synthetase	6.1.1.9	ko00970 Aminoacyl-tRNA biosynthesis
XP_020466530.1	LOW QUALITY PROTEIN: perlucin-like protein	109966203	asn:102381060	2e-24	K17513	CLEC17A	C-type lectin superfamily 17 member A	--	--
XP_020466549.1	probable 28S rRNA (cytosine(4447)-C(5))-methyltransferase	109966211	ola:101172522	0.0	K14835	NOP2	ribosomal RNA methyltransferase Nop2	2.1.1.-	--
XP_020466560.1	tubulin beta chain isoform X1	109966215	mze:101469831	0.0	K07375	TUBB	tubulin beta	--	ko04145 Phagosome ko04540 Gap junction ko05130 Pathogenic Escherichia coli infection
XP_020466567.1	retinol-binding protein 5	109966221	mcc:715667	8e-54	K06210	NMNAT	--	--	ko00760 Nicotinate and nicotinamide metabolism
XP_020466577.1	peroxisomal biogenesis factor 5	109966225	ola:101155222	0.0	K13342	PEX5, PXR1	peroxin-5	--	ko04146 Peroxisome
XP_020466581.1	LOW QUALITY PROTEIN: lysophospholipid acyltransferase 5	109966229	mze:101482416	0.0	K13515	LPCAT3, MBOAT5	--	--	ko00564 Glycerophospholipid metabolism
XP_020466582.1	zyxin-like	109966230	mze:101471964	0.0	K06273	ZYX	zyxin	--	ko04510 Focal adhesion
XP_020466583.1	glyceraldehyde-3-phosphate dehydrogenase	109966231	ola:101172760	0.0	K00134	GAPDH, gapA	glyceraldehyde 3-phosphate dehydrogenase	1.2.1.12	ko00010 Glycolysis / Gluconeogenesis ko00710 Carbon fixation in photosynthetic organisms ko01200 Carbon metabolism ko01230 Biosynthesis of amino acids ko04066 HIF-1 signaling pathway ko05010 Alzheimer's disease
XP_020466584.1	sodium/potassium-transporting ATPase subunit alpha-3 isoform X1	109966232	mze:101473612	0.0	K01539	ATP1A	sodium/potassium-transporting ATPase subunit alpha	3.6.3.9	ko04022 cGMP-PKG signaling pathway ko04024 cAMP signaling pathway ko04260 Cardiac muscle contraction ko04261 Adrenergic signaling in cardiomyocytes ko04911 Insulin secretion ko04918 Thyroid hormone synthesis ko04919 Thyroid hormone signaling pathway ko04960 Aldosterone-regulated sodium reabsorption ko04961 Endocrine and other factor-regulated calcium reabsorption ko04964 Proximal tubule bicarbona…
XP_020466589.1	nectin-2-like isoform X1	109966235	tru:101078311	0.0	K06531	PVRL2	poliovirus receptor-related protein 2	--	ko04514 Cell adhesion molecules (CAMs) ko04520 Adherens junction ko05168 Herpes simplex infection
XP_020466592.1	tyrosine-protein phosphatase non-receptor type 6	109966237	ola:101174216	0.0	K05697	PTPN6, SHP-1	tyrosine-protein phosphatase non-receptor type 6	3.1.3.48	ko04520 Adherens junction ko04630 Jak-STAT signaling pathway ko04650 Natural killer cell mediated cytotoxicity ko04660 T cell receptor signaling pathway ko04662 B cell receptor signaling pathway ko05140 Leishmaniasis ko05205 Proteoglycans in cancer
NP_443648.1			dre:140540	1e-134	K02261	COX2	cytochrome c oxidase subunit 2	--	ko00190 Oxidative phosphorylation ko04260 Cardiac muscle contraction ko04932 Non-alcoholic fatty liver disease (NAFLD) ko05010 Alzheimer's disease ko05012 Parkinson's disease ko05016 Huntington's disease
NP_443657.1			ola:805442	0.0	K00412	CYTB, petB	ubiquinol-cytochrome c reductase cytochrome b subunit	--	ko00190 Oxidative phosphorylation ko02020 Two-component system ko04260 Cardiac muscle contraction ko04932 Non-alcoholic fatty liver disease (NAFLD) ko05010 Alzheimer's disease ko05012 Parkinson's disease ko05016 Huntington's disease
XP_020440944.1	NADH dehydrogenase [ubiquinone] 1 beta subcomplex subunit 11%2C mitochondrial	109951040	ola:101174649	4e-74	K11351	NDUFB11	NADH dehydrogenase (ubiquinone) 1 beta subcomplex subunit 11	--	ko00190 Oxidative phosphorylation ko04932 Non-alcoholic fatty liver disease (NAFLD) ko05010 Alzheimer's disease ko05012 Parkinson's disease ko05016 Huntington's disease
XP_020440945.1	procollagen-lysine%2C2-oxoglutarate 5-dioxygenase 1 isoform X1	109951041	xma:102234789	0.0	K00473	PLOD1	procollagen-lysine,2-oxoglutarate 5-dioxygenase 1	1.14.11.4	ko00310 Lysine degradation
XP_020440953.1	60S ribosomal protein L22 isoform X1	109951047	xma:102235575	2e-91	K02891	RP-L22e, RPL22	large subunit ribosomal protein L22e	--	ko03010 Ribosome
XP_020440975.1	acyl-coenzyme A thioesterase 9%2C mitochondrial isoform X1	109951057	tru:101070594	0.0	K17361	ACOT9	acyl-coenzyme A thioesterase 9	3.1.2.-	--
XP_020440979.1	ribosomal protein S6 kinase alpha-3 isoform X3	109951058	tru:101070821	0.0	K04373	RPS6KA, RSK2	p90 ribosomal S6 kinase	2.7.11.1	ko04010 MAPK signaling pathway ko04114 Oocyte meiosis ko04150 mTOR signaling pathway ko04720 Long-term potentiation ko04722 Neurotrophin signaling pathway ko04914 Progesterone-mediated oocyte maturation ko04931 Insulin resistance
XP_020440985.1	cullin-1 isoform X2	109951060	mze:101485891	0.0	K03347	CUL1, CDC53	cullin 1	--	ko04110 Cell cycle ko04111 Cell cycle - yeast ko04114 Oocyte meiosis ko04120 Ubiquitin mediated proteolysis ko04141 Protein processing in endoplasmic reticulum ko04310 Wnt signaling pathway ko04350 TGF-beta signaling pathway ko04710 Circadian rhythm ko05168 Herpes simplex infection
XP_020440993.1	LOW QUALITY PROTEIN: traf2 and NCK-interacting protein kinase-like	109951063	xtr:100493253	0.0	K08840	TNIK	TRAF2 and NCK interacting kinase	2.7.11.1	--
XP_020440996.1	eukaryotic translation initiation factor 5A-1-like isoform X1	109951065	ola:101154812	1e-126	K03263	EIF5A	translation initiation factor 5A	--	--
XP_020441004.1	sphingomyelin phosphodiesterase 2	109975040	mze:101463713	0.0	K12351	SMPD2	sphingomyelin phosphodiesterase 2	3.1.4.12	ko00600 Sphingolipid metabolism ko04071 Sphingolipid signaling pathway
XP_020441027.1	eukaryotic translation initiation factor 1A%2C X-chromosomal	109951087	xma:102222479	1e-101	K03236	EIF1A	translation initiation factor 1A	--	ko03013 RNA transport
XP_020441028.1	eukaryotic translation initiation factor 2 subunit 3	109951088	mze:101469468	0.0	K03242	EIF2S3	translation initiation factor 2 subunit 3	--	ko03013 RNA transport
XP_020441049.1	collagen alpha-1(I) chain-like	109951101	ola:100144368	0.0	K06236	COL1A	collagen, type I, alpha	--	ko04151 PI3K-Akt signaling pathway ko04510 Focal adhesion ko04512 ECM-receptor interaction ko04611 Platelet activation ko04933 AGE-RAGE signaling pathway in diabetic complications ko04974 Protein digestion and absorption ko05146 Amoebiasis
XP_020441052.1	protein NipSnap homolog 3B-like	109951104	cbr:CBG06913	1e-09	K19269	PGP, PGLP	--	--	ko00630 Glyoxylate and dicarboxylate metabolism ko01200 Carbon metabolism
XP_020441058.1	DNA-directed RNA polymerase II subunit RPB2	109951109	dre:100149268	0.0	K03010	RPB2, POLR2B	DNA-directed RNA polymerase II subunit RPB2	2.7.7.6	ko00230 Purine metabolism ko00240 Pyrimidine metabolism ko03020 RNA polymerase ko05016 Huntington's disease ko05169 Epstein-Barr virus infection
XP_020441074.1	sequestosome-1	109951117	mze:101468330	0.0	K14381	SQSTM1	sequestosome 1	--	ko04380 Osteoclast differentiation
XP_020441089.1	glutamine--tRNA ligase	109951131	mze:101467448	0.0	K01886	QARS, glnS	glutaminyl-tRNA synthetase	6.1.1.18	ko00970 Aminoacyl-tRNA biosynthesis
XP_020441097.1	eukaryotic translation initiation factor 2D	109951137	tru:101067905	0.0	K15027	EIF2D	translation initiation factor 2D	--	--
XP_020441106.1	mitogen-activated protein kinase 1	109951143	tru:101078496	0.0	K04371	MAPK1_3	mitogen-activated protein kinase 1/3	2.7.11.24	ko04010 MAPK signaling pathway ko04011 MAPK signaling pathway - yeast ko04012 ErbB signaling pathway ko04013 MAPK signaling pathway - fly ko04014 Ras signaling pathway ko04015 Rap1 signaling pathway ko04022 cGMP-PKG signaling pathway ko04024 cAMP signaling pathway ko04062 Chemokine signaling pathway ko04066 HIF-1 signaling pathway ko04068 FoxO signaling pathway ko04071 Sphingolipid signaling path…
XP_020441122.1	protein canopy-1-like	109951151	clv:102085441	6e-30	K12571	PAN2	PAB-dependent poly(A)-specific ribonuclease subunit 2	3.1.13.4	ko03018 RNA degradation
XP_020441125.1	exocyst complex component 3	109951155	mze:101470894	0.0	K06110	EXOC3, SEC6	exocyst complex component 3	--	ko04530 Tight junction
XP_020441143.1	carbonic anhydrase-like	109951169	xma:102230409	1e-161	K18245	CA2	carbonic anhydrase 2	4.2.1.1	ko00910 Nitrogen metabolism ko04964 Proximal tubule bicarbonate reclamation ko04966 Collecting duct acid secretion ko04971 Gastric acid secretion ko04972 Pancreatic secretion ko04976 Bile secretion
XP_020441188.1	LOW QUALITY PROTEIN: versican core protein-like	109951195	mze:101480954	0.0	K06794	NCAN, CSPG3	neurocan core protein	--	--
XP_020441204.1	eukaryotic peptide chain release factor subunit 1 isoform X1	109951203	mze:101472514	0.0	K03265	ETF1, ERF1	peptide chain release factor subunit 1	--	ko03015 mRNA surveillance pathway
XP_020441225.1	ATP-dependent RNA helicase DDX19A-like	109951216	mze:101470444	0.0	K18655	DDX19, DBP5	ATP-dependent RNA helicase DDX19/DBP5	3.6.4.13	--
XP_020441230.1	tubulin alpha-1B chain isoform X2	109951220	mze:101472165	0.0	K07374	TUBA	tubulin alpha	--	ko04145 Phagosome ko04210 Apoptosis ko04540 Gap junction ko05130 Pathogenic Escherichia coli infection
XP_020441231.1	agmatinase%2C mitochondrial	109951221	mze:101472763	0.0	K01480	speB	agmatinase	3.5.3.11	ko00330 Arginine and proline metabolism
XP_020441236.1	proteasome subunit alpha type-6-like isoform X1	109951222	ola:101155046	1e-148	K02730	PSMA6	20S proteasome subunit alpha 1	3.4.25.1	ko03050 Proteasome
XP_020441241.1	basement membrane-specific heparan sulfate proteoglycan core protein isoform X1	109951229	mze:101473055	0.0	K06255	HSPG2	heparan sulfate proteoglycan 2 (perlecan)	--	ko04512 ECM-receptor interaction ko05161 Hepatitis B ko05205 Proteoglycans in cancer
XP_020441258.1	cysteine--tRNA ligase%2C cytoplasmic isoform X1	109951236	mze:101472322	0.0	K01883	CARS, cysS	cysteinyl-tRNA synthetase	6.1.1.16	ko00970 Aminoacyl-tRNA biosynthesis
XP_020441261.1	ADP-ribosylation factor GTPase-activating protein 2	109951238	mze:101471843	0.0	K12493	ARFGAP2_3	ADP-ribosylation factor GTPase-activating protein 2/3	--	ko04144 Endocytosis
XP_020441278.1	ras-related protein Rab-11A	109951244	mze:101468935	1e-161	K07904	RAB11A	Ras-related protein Rab-11A	--	ko04144 Endocytosis ko04961 Endocrine and other factor-regulated calcium reabsorption ko04962 Vasopressin-regulated water reabsorption ko04972 Pancreatic secretion
XP_020441286.1	60S ribosomal protein L12	109951251	mze:101471229	1e-114	K02870	RP-L12e, RPL12	large subunit ribosomal protein L12e	--	ko03010 Ribosome
XP_020441288.1	DNA polymerase epsilon subunit 3	109951252	mze:101472104	4e-77	K02326	POLE3	DNA polymerase epsilon subunit 3	2.7.7.7	ko00230 Purine metabolism ko00240 Pyrimidine metabolism ko03030 DNA replication ko03410 Base excision repair ko03420 Nucleotide excision repair ko05166 HTLV-I infection
XP_020441305.1	septin-7-like isoform X1	109951262	mze:101477230	0.0	K16944	SEPT7, CDC3	septin 7	--	--
XP_020441311.1	cytoskeleton-associated protein 5 isoform X1	109951263	mze:101484805	0.0	K16803	CKAP5, XMAP215	cytoskeleton-associated protein 5	--	--
XP_020441342.1	ubiquinone biosynthesis protein COQ9%2C mitochondrial	109951272	mze:101473764	0.0	K18587	COQ9	ubiquinone biosynthesis protein COQ9	--	--
XP_020441348.1	DNA-directed RNA polymerase II subunit RPB3 isoform X1	109951274	xma:102222500	0.0	K03011	RPB3, POLR2C	DNA-directed RNA polymerase II subunit RPB3	--	ko00230 Purine metabolism ko00240 Pyrimidine metabolism ko03020 RNA polymerase ko05016 Huntington's disease ko05169 Epstein-Barr virus infection
XP_020441364.1	phenylalanine--tRNA ligase beta subunit isoform X2	109951276	ola:101157145	0.0	K01890	FARSB, pheT	phenylalanyl-tRNA synthetase beta chain	6.1.1.20	ko00970 Aminoacyl-tRNA biosynthesis
XP_020441388.1	LOW QUALITY PROTEIN: lysine-specific demethylase 2B-like	109951304	mze:101465495	0.0	K10276	FBXL10_11, KDM2	F-box and leucine-rich repeat protein 10/11	1.14.11.27	--
XP_020441420.1	gamma-glutamyltransferase 5 isoform X1	109951319	mze:101475176	0.0	K18592	GGT1_5	--	--	ko00430 Taurine and hypotaurine metabolism ko00460 Cyanoamino acid metabolism ko00480 Glutathione metabolism ko00590 Arachidonic acid metabolism
XP_020441453.1	AP-2 complex subunit alpha-2-like	109951336	cge:100755406	0.0	K11824	AP2A	AP-2 complex subunit alpha	--	ko04144 Endocytosis ko04721 Synaptic vesicle cycle ko04961 Endocrine and other factor-regulated calcium reabsorption ko05016 Huntington's disease
XP_020441454.1	CD81 antigen	109951337	mze:101484736	1e-135	K06508	CD81, TAPA1, TSPAN28	CD81 antigen	--	ko04662 B cell receptor signaling pathway ko05144 Malaria ko05160 Hepatitis C
XP_020441466.1	parafibromin isoform X1	109951347	xma:102227169	0.0	K15175	CDC73	parafibromin	--	--
XP_020441478.1	60 kDa SS-A/Ro ribonucleoprotein isoform X1	109951355	xma:102237264	0.0	K11089	TROVE2, SSA2	60 kDa SS-A/Ro ribonucleoprotein	--	ko05322 Systemic lupus erythematosus
XP_020441486.1	ribulose-phosphate 3-epimerase isoform X1	109951363	mze:101467395	1e-167	K01783	rpe, RPE	ribulose-phosphate 3-epimerase	5.1.3.1	ko00030 Pentose phosphate pathway ko00040 Pentose and glucuronate interconversions ko00710 Carbon fixation in photosynthetic organisms ko01200 Carbon metabolism ko01230 Biosynthesis of amino acids
XP_020441490.1	protein dopey-2	109951366	tsp:Tsp_05230	2e-49	K19476	IST1	vacuolar protein sorting-associated protein IST1	--	ko04144 Endocytosis
XP_020441496.1	LOW QUALITY PROTEIN: ribosyldihydronicotinamide dehydrogenase [quinone]-like	109951369	ola:100049469	1e-150	K00355	NQO1	NAD(P)H dehydrogenase (quinone)	1.6.5.2	ko00130 Ubiquinone and other terpenoid-quinone biosynthesis
XP_020441504.1	WD repeat-containing protein 43-like	109951377	mze:101472569	0.0	K14546	UTP5, WDR43	U3 small nucleolar RNA-associated protein 5	--	ko03008 Ribosome biogenesis in eukaryotes
XP_020441521.1	macrophage-capping protein	109951386	xma:102218796	0.0	K10368	CAPG	capping protein (actin filament), gelsolin-like	--	--
XP_020441522.1	LOW QUALITY PROTEIN: DNA-directed RNA polymerase II subunit RPB1-like	109951387	mze:101464637	0.0	K03006	RPB1, POLR2A	DNA-directed RNA polymerase II subunit RPB1	2.7.7.6	ko00230 Purine metabolism ko00240 Pyrimidine metabolism ko03020 RNA polymerase ko05016 Huntington's disease ko05168 Herpes simplex infection ko05169 Epstein-Barr virus infection
XP_020441527.1	eukaryotic translation initiation factor 5A-1	109951389	ola:101159469	3e-96	K03263	EIF5A	translation initiation factor 5A	--	--
XP_020441528.1	Y-box-binding protein 2	109951390	mze:101481340	2e-81	K09276	YBX1, NSEP1	Y-box-binding protein 1	--	--
XP_020441537.1	complement factor B-like isoform X1	109951393	mze:101480328	0.0	K01332	C2	complement component 2	3.4.21.43	ko04610 Complement and coagulation cascades ko05133 Pertussis ko05150 Staphylococcus aureus infection ko05322 Systemic lupus erythematosus
XP_020441566.1	sex hormone-binding globulin	109951413	cmk:103177558	1e-25	K03908	PROS1	protein S	--	ko04610 Complement and coagulation cascades
XP_020441569.1	fructose-1%2C6-bisphosphatase 1-like	109951415	mze:101482449	0.0	K03841	FBP, fbp	fructose-1,6-bisphosphatase I	3.1.3.11	ko00010 Glycolysis / Gluconeogenesis ko00030 Pentose phosphate pathway ko00051 Fructose and mannose metabolism ko00680 Methane metabolism ko00710 Carbon fixation in photosynthetic organisms ko01200 Carbon metabolism ko04152 AMPK signaling pathway ko04910 Insulin signaling pathway
XP_020441578.1	fructose-1%2C6-bisphosphatase isozyme 2-like	109951422	mze:101482731	0.0	K03841	FBP, fbp	fructose-1,6-bisphosphatase I	3.1.3.11	ko00010 Glycolysis / Gluconeogenesis ko00030 Pentose phosphate pathway ko00051 Fructose and mannose metabolism ko00680 Methane metabolism ko00710 Carbon fixation in photosynthetic organisms ko01200 Carbon metabolism ko04152 AMPK signaling pathway ko04910 Insulin signaling pathway
XP_020441581.1	cathepsin L1-like isoform X1	109951423	tru:101079548	0.0	K01365	CTSL	cathepsin L	3.4.22.15	ko04142 Lysosome ko04145 Phagosome ko04210 Apoptosis ko04612 Antigen processing and presentation ko05205 Proteoglycans in cancer ko05323 Rheumatoid arthritis
XP_020441600.1	TRPM8 channel-associated factor homolog	109951433	cmy:102945703	7e-31	K15259	PARP7S	poly [ADP-ribose] polymerase 7/11/12/13	2.4.2.30	--
XP_020441609.1	ferritin%2C liver middle subunit-like	109951442	tru:101073513	1e-112	K00522	FTH1	ferritin heavy chain	1.16.3.2	ko04978 Mineral absorption
XP_020441610.1	ferritin%2C liver middle subunit-like isoform X1	109951443	tru:101073513	1e-115	K00522	FTH1	ferritin heavy chain	1.16.3.2	ko04978 Mineral absorption
XP_020441623.1	adapter molecule crk-like	109951450	mze:101470907	0.0	K04438	CRK, CRKII	proto-oncogene C-crk	--	ko04010 MAPK signaling pathway ko04012 ErbB signaling pathway ko04015 Rap1 signaling pathway ko04062 Chemokine signaling pathway ko04510 Focal adhesion ko04666 Fc gamma R-mediated phagocytosis ko04722 Neurotrophin signaling pathway ko04810 Regulation of actin cytoskeleton ko04910 Insulin signaling pathway ko05100 Bacterial invasion of epithelial cells ko05131 Shigellosis ko05200 Pathways in cance…
XP_020441627.1	LOW QUALITY PROTEIN: PIH1 domain-containing protein 1	109951454	cmy:102947352	1e-39	K12302	SLC17A6_7_8	MFS transporter, ACS family, solute carrier family 17 (sodium-dependent inorganic phosphate cotransporter), member 6/7/8	--	ko04721 Synaptic vesicle cycle ko04723 Retrograde endocannabinoid signaling ko04724 Glutamatergic synapse ko05033 Nicotine addiction
XP_020441628.1	26S proteasome non-ATPase regulatory subunit 11A isoform X1	109951455	mze:101476208	0.0	K03036	PSMD11, RPN6	26S proteasome regulatory subunit N6	--	ko03050 Proteasome ko05169 Epstein-Barr virus infection
XP_020441636.1	14-3-3 protein epsilon-like	109951458	ola:101165659	1e-179	K06630	YWHAE	14-3-3 protein epsilon	--	ko04011 MAPK signaling pathway - yeast ko04110 Cell cycle ko04114 Oocyte meiosis ko04151 PI3K-Akt signaling pathway ko04390 Hippo signaling pathway ko04391 Hippo signaling pathway - fly ko04722 Neurotrophin signaling pathway ko05169 Epstein-Barr virus infection ko05203 Viral carcinogenesis
XP_020441639.1	retinol dehydrogenase 3-like	109951465	rno:360420	1e-116	K11154	RDH16	retinol dehydrogenase 16	1.1.1.-	ko00830 Retinol metabolism
XP_020441647.1	ATP synthase subunit beta%2C mitochondrial	109951471	mze:101477720	0.0	K02133	ATPeF1B, ATP5B, ATP2	F-type H+-transporting ATPase subunit beta	3.6.3.14	ko00190 Oxidative phosphorylation ko05010 Alzheimer's disease ko05012 Parkinson's disease ko05016 Huntington's disease
XP_020441652.1	ARF GTPase-activating protein GIT1 isoform X1	109951477	ola:101173241	0.0	K05737	GIT1	G protein-coupled receptor kinase interactor 1	--	ko04144 Endocytosis ko04810 Regulation of actin cytoskeleton ko05120 Epithelial cell signaling in Helicobacter pylori infection
XP_020441673.1	sorting nexin-27-like	109951494	mze:101467680	0.0	K17936	SNX27	sorting nexin-27	--	--
XP_020441680.1	ceramide synthase 2-like	109951498	mze:101487156	0.0	K04710	CERS	ceramide synthetase	2.3.1.24	ko00600 Sphingolipid metabolism ko04071 Sphingolipid signaling pathway
XP_020441688.1	protein S100-A1-like	109951504	ola:101155699	1e-50	K17274	S100A10	calpactin-1 light chain	--	--
XP_020441690.1	secretory carrier-associated membrane protein 3	109951506	tru:101066130	0.0	K19995	SCAMP	secretory carrier-associated membrane protein	--	--
XP_020441712.1	apolipoprotein A-I-like	109951515	mze:101475711	2e-97	K08757	APOA1	apolipoprotein A-I	--	ko03320 PPAR signaling pathway ko04975 Fat digestion and absorption ko04977 Vitamin digestion and absorption ko05143 African trypanosomiasis
XP_020441734.1	serine/threonine-protein kinase 24-like isoform X1	109951522	mze:101484662	0.0	K08838	STK24_25_MST4	serine/threonine-protein kinase 24/25/MST4	2.7.11.1	--
XP_020441744.1	sorcin-like isoform X1	109951524	pop:POPTR_0006s04590g	1e-36	K13448	CML	calcium-binding protein CML	--	ko04626 Plant-pathogen interaction
XP_020441751.1	nucleolar protein 58	109951527	tru:101068468	0.0	K14565	NOP58	nucleolar protein 58	--	ko03008 Ribosome biogenesis in eukaryotes
XP_020441762.1	ribosome biogenesis protein WDR12	109951537	ola:101160390	0.0	K14863	YTM1, WDR12	ribosome biogenesis protein YTM1	--	--
XP_020441782.1	telomerase protein component 1-like isoform X1	109951556	tru:101068195	0.0	K11127	TEP1	telomerase protein component 1	--	--
XP_020441787.1	telomerase protein component 1-like	109951562	mze:101469300	1e-108	K11127	TEP1	telomerase protein component 1	--	--
XP_020441805.1	epimerase family protein SDR39U1	109951575	mze:101467707	1e-173	K07071	K07071	uncharacterized protein	--	--
XP_020441806.1	coatomer subunit alpha	109951576	ola:101164093	0.0	K05236	COPA	coatomer protein complex, subunit alpha (xenin)	--	--
XP_020441812.1	myeloid-associated differentiation marker homolog	109951581	bacu:103012704	5e-48	K00286	proC	pyrroline-5-carboxylate reductase	1.5.1.2	ko00330 Arginine and proline metabolism ko01230 Biosynthesis of amino acids
XP_020441818.1	reticulon-4-like isoform X1	109951587	chx:102186405	2e-86	K08288	PRKCSH	protein kinase C substrate 80K-H	--	ko04141 Protein processing in endoplasmic reticulum
XP_020441839.1	eukaryotic translation initiation factor 4 gamma 1	109951590	mze:101474721	0.0	K03260	EIF4G	translation initiation factor 4G	--	ko03013 RNA transport ko05416 Viral myocarditis
XP_020441841.1	sulfotransferase 6B1	109951592	bfo:BRAFLDRAFT_238297	4e-60	K01025	E2.8.2.-	--	--	--
XP_020441850.1	ubiquitin-40S ribosomal protein S27a	109951596	mze:101469089	1e-113	K02977	RP-S27Ae, RPS27A	small subunit ribosomal protein S27Ae	--	ko03010 Ribosome
XP_020441852.1	spectrin beta chain%2C non-erythrocytic 1 isoform X2	109951598	mze:101464111	0.0	K06115	SPTB	spectrin beta	--	--
XP_020441865.1	3-mercaptopyruvate sulfurtransferase	109951607	mze:101487463	0.0	K01011	TST, MPST, sseA	--	--	ko00270 Cysteine and methionine metabolism ko00920 Sulfur metabolism ko04122 Sulfur relay system
XP_020441900.1	actin%2C alpha cardiac-like	109951638	mze:101481306	0.0	K12314	ACTC1	actin, alpha cardiac muscle	--	ko04260 Cardiac muscle contraction ko04261 Adrenergic signaling in cardiomyocytes ko05410 Hypertrophic cardiomyopathy (HCM) ko05414 Dilated cardiomyopathy
XP_020441913.1	3 beta-hydroxysteroid dehydrogenase/Delta 5-->4-isomerase-like	109951646	xma:102228303	1e-179	K00070	HSD3B	--	--	ko00140 Steroid hormone biosynthesis ko04913 Ovarian steroidogenesis ko04925 Aldosterone synthesis and secretion
XP_020441934.1	tryptophan--tRNA ligase%2C mitochondrial	109951662	mze:101480477	0.0	K01867	WARS, trpS	tryptophanyl-tRNA synthetase	6.1.1.2	ko00970 Aminoacyl-tRNA biosynthesis
XP_020441942.1	putative serine protease K12H4.7	109951667	lcm:102365193	1e-107	K09649	PRSS16	thymus-specific serine protease	3.4.-.-	--
XP_020441949.1	60S ribosomal protein L14	109951672	xma:102233444	1e-93	K02875	RP-L14e, RPL14	large subunit ribosomal protein L14e	--	ko03010 Ribosome
XP_020441950.1	glutathione S-transferase A-like isoform X1	109951675	mze:106674493	1e-119	K00799	GST, gst	glutathione S-transferase	2.5.1.18	ko00480 Glutathione metabolism ko00980 Metabolism of xenobiotics by cytochrome P450 ko00982 Drug metabolism - cytochrome P450 ko05204 Chemical carcinogenesis
XP_020441952.1	glia-derived nexin	109951674	tru:101070907	0.0	K16643	SERPINE2	glia-derived nexin	--	--
XP_020441982.1	thioredoxin-like protein 4A	109951693	mze:101486010	1e-104	K12859	TXNL4A, DIB1	U5 snRNP protein, DIM1 family	--	ko03040 Spliceosome
XP_020441986.1	digestive cysteine proteinase 1-like	109951696	aqu:100636483	2e-74	K01365	CTSL	cathepsin L	3.4.22.15	ko04142 Lysosome ko04145 Phagosome ko04210 Apoptosis ko04612 Antigen processing and presentation ko05205 Proteoglycans in cancer ko05323 Rheumatoid arthritis
XP_020441989.1	tyrosine--tRNA ligase%2C cytoplasmic-like	109951700	mze:101470094	1e-100	K01866	YARS, tyrS	tyrosyl-tRNA synthetase	6.1.1.1	ko00970 Aminoacyl-tRNA biosynthesis
XP_020442010.1	sorting nexin-6	109951708	mze:101464079	0.0	K17920	SNX5_6_32	sorting nexin-5/6/32	--	ko04144 Endocytosis
XP_020442011.1	proteasome subunit alpha type-3 isoform X1	109951709	lcm:102356791	1e-177	K02727	PSMA3	20S proteasome subunit alpha 7	3.4.25.1	ko03050 Proteasome
XP_020442019.1	F-actin-capping protein subunit alpha-1	109951690	mze:101472709	0.0	K10364	CAPZA	capping protein (actin filament) muscle Z-line, alpha	--	ko04144 Endocytosis
XP_020442030.1	sec1 family domain-containing protein 1 isoform X1	109951719	mze:101466348	0.0	K19998	SCFD1, SLY1	sec1 family domain-containing protein 1	--	--
XP_020442035.1	cofilin-2	109951721	xma:102224099	1e-112	K05765	CFL	cofilin	--	ko04360 Axon guidance ko04666 Fc gamma R-mediated phagocytosis ko04810 Regulation of actin cytoskeleton ko05133 Pertussis
XP_020442120.1	tubulin-specific chaperone A	109951782	ola:101175093	1e-60	K17292	TBCA	tubulin-specific chaperone A	--	--
XP_020442131.1	AP-3 complex subunit beta-1	109951791	xma:102227781	0.0	K12397	AP3B	AP-3 complex subunit beta	--	ko04142 Lysosome
XP_020442141.1	endothelin-converting enzyme 2 isoform X1	109951798	xma:102234544	0.0	K01415	ECE	endothelin-converting enzyme	3.4.24.71	--
XP_020442201.1	gamma-adducin-like isoform X1	109951831	mze:101470348	0.0	K18622	ADD	adducin	--	--
XP_020442206.1	structural maintenance of chromosomes protein 3	109951833	mze:101473155	0.0	K06669	SMC3, CSPG6	structural maintenance of chromosome 3 (chondroitin sulfate proteoglycan 6)	--	ko04110 Cell cycle ko04111 Cell cycle - yeast ko04113 Meiosis - yeast ko04114 Oocyte meiosis
XP_020442209.1	unconventional myosin-Ic	109951832	mze:101469380	0.0	K10356	MYO1	myosin I	--	--
XP_020442230.1	charged multivesicular body protein 1a	109951854	mze:101468624	1e-134	K12197	CHMP1, VPS46, DID2	charged multivesicular body protein 1	--	ko04144 Endocytosis
XP_020442239.1	vacuolar protein sorting-associated protein 4A isoform X1	109951860	mze:101470270	0.0	K12196	VPS4	vacuolar protein-sorting-associated protein 4	--	ko04144 Endocytosis
XP_020442241.1	beta-2-syntrophin	109951861	pps:100979126	0.0	K12196	VPS4	vacuolar protein-sorting-associated protein 4	--	ko04144 Endocytosis
XP_020442247.1	LIM domain and actin-binding protein 1-like isoform X1	109951864	vvi:100263273	1e-20	K09377	CSRP	cysteine and glycine-rich protein	--	--
XP_020466604.1	COP9 signalosome complex subunit 7a isoform X1	109966243	ola:101156353	0.0	K12180	COPS7, CSN7	COP9 signalosome complex subunit 7	--	--
XP_020466606.1	triosephosphate isomerase	109966244	mze:101481823	1e-172	K01803	TPI, tpiA	triosephosphate isomerase (TIM)	5.3.1.1	ko00010 Glycolysis / Gluconeogenesis ko00051 Fructose and mannose metabolism ko00562 Inositol phosphate metabolism ko00710 Carbon fixation in photosynthetic organisms ko01200 Carbon metabolism ko01230 Biosynthesis of amino acids
XP_020466609.1	small ubiquitin-related modifier 2-like isoform X1	109966247	xma:102218172	8e-61	K12160	SUMO, SMT3	small ubiquitin-related modifier	--	ko03013 RNA transport
XP_020466617.1	envoplakin	109966250	mze:101470845	0.0	K10383	EVPL	envoplakin	--	--
XP_020466619.1	peroxisomal acyl-coenzyme A oxidase 1	109966252	mze:101471122	0.0	K00232	E1.3.3.6, ACOX1, ACOX3	acyl-CoA oxidase	1.3.3.6	ko00071 Fatty acid degradation ko00592 alpha-Linolenic acid metabolism ko01040 Biosynthesis of unsaturated fatty acids ko01212 Fatty acid metabolism ko03320 PPAR signaling pathway ko04024 cAMP signaling pathway ko04146 Peroxisome
XP_020466637.1	myosin-9-like isoform X1	109966264	tru:777991	0.0	K10352	MYH	myosin heavy chain	--	ko04530 Tight junction
XP_020466654.1	LOW QUALITY PROTEIN: N-acetylgalactosamine-6-sulfatase	109966269	mze:101471725	0.0	K01132	GALNS	N-acetylgalactosamine-6-sulfatase	3.1.6.4	ko00531 Glycosaminoglycan degradation ko04142 Lysosome
XP_020466656.1	LOW QUALITY PROTEIN: signal recognition particle subunit SRP68	109966272	mze:101470543	0.0	K03107	SRP68	signal recognition particle subunit SRP68	--	ko03060 Protein export
XP_020466657.1	serine/threonine-protein kinase N1-like isoform X1	109966273	tru:101069685	0.0	K06071	PKN	protein kinase N	2.7.11.13	ko04151 PI3K-Akt signaling pathway ko05132 Salmonella infection
XP_020466660.1	myosin-10-like	109966275	xma:102237249	0.0	K10352	MYH	myosin heavy chain	--	ko04530 Tight junction
XP_020466665.1	26S proteasome non-ATPase regulatory subunit 14	109966277	ola:101158838	0.0	K03030	PSMD14, RPN11, POH1	26S proteasome regulatory subunit N11	--	ko03050 Proteasome ko05169 Epstein-Barr virus infection
XP_020466669.1	probable ATP-dependent RNA helicase DDX5	109966282	mze:101469775	0.0	K12823	DDX5, DBP2	ATP-dependent RNA helicase DDX5/DBP2	3.6.4.13	ko03040 Spliceosome ko05202 Transcriptional misregulation in cancer ko05205 Proteoglycans in cancer
XP_020466686.1	ATP-dependent RNA helicase DDX39A-like isoform X1	109966292	xma:102217154	0.0	K13182	DDX39	ATP-dependent RNA helicase DDX39	3.6.4.13	--
XP_020466698.1	phosphoribosyl pyrophosphate synthase-associated protein 1-like	109966297	tad:TRIADDRAFT_25357	3e-91	K00948	PRPS, prsA	ribose-phosphate pyrophosphokinase	2.7.6.1	ko00030 Pentose phosphate pathway ko00230 Purine metabolism ko01200 Carbon metabolism ko01230 Biosynthesis of amino acids
XP_020466722.1	tetraspanin-3	109966312	mze:101487077	1e-172	K17293	TSPAN3	tetraspanin-3	--	--
XP_020466732.1	serum deprivation-response protein-like	109966320	fca:101096121	6e-54	K19387	PTRF	polymerase I and transcript release factor	--	--
XP_020466733.1	arylsulfatase A isoform X1	109966319	tru:101072550	0.0	K01134	ARSA	arylsulfatase A	3.1.6.8	ko00600 Sphingolipid metabolism ko04142 Lysosome
XP_020466743.1	poly [ADP-ribose] polymerase 14-like	109966330	mze:101480800	0.0	K15261	PARP10_14_15	poly [ADP-ribose] polymerase 10/14/15	2.4.2.30	--
XP_020466756.1	complement C1q subcomponent subunit C-like	109966341	mze:101471066	1e-126	K03988	C1QG	complement C1q subcomponent subunit C	--	ko04610 Complement and coagulation cascades ko05020 Prion diseases ko05133 Pertussis ko05142 Chagas disease (American trypanosomiasis) ko05150 Staphylococcus aureus infection ko05322 Systemic lupus erythematosus
XP_020466758.1	sarcolemmal membrane-associated protein isoform X1	109966342	cmy:102938030	4e-40	K10251	HSD17B12, KAR, IFA38	--	--	ko00062 Fatty acid elongation ko00140 Steroid hormone biosynthesis ko01040 Biosynthesis of unsaturated fatty acids ko01212 Fatty acid metabolism
XP_020466798.1	pyruvate dehydrogenase E1 component subunit beta%2C mitochondrial	109966361	mze:101466790	0.0	K00162	PDHB, pdhB	pyruvate dehydrogenase E1 component beta subunit	1.2.4.1	ko00010 Glycolysis / Gluconeogenesis ko00020 Citrate cycle (TCA cycle) ko00620 Pyruvate metabolism ko01200 Carbon metabolism ko04066 HIF-1 signaling pathway ko04922 Glucagon signaling pathway ko05230 Central carbon metabolism in cancer
XP_020466831.1	stabilin-1	109966377	mze:101485984	0.0	K19020	STAB1	stabilin-1	--	--
XP_020466833.1	LOW QUALITY PROTEIN: RNA-binding protein 12-like	109966379	gmx:100787033	3e-30	K16280	RGLG	E3 ubiquitin-protein ligase RGLG	2.3.2.27	--
XP_020466839.1	DCC-interacting protein 13-alpha isoform X1	109966385	mze:101469918	0.0	K08733	APPL, DIP13A	DCC-interacting protein 13 alpha	--	ko04211 Longevity regulating pathway ko05200 Pathways in cancer ko05210 Colorectal cancer
XP_020466854.1	mimecan	109966391	mze:105940842	1e-161	K08126	OGN	osteoglycin (osteoinductive factor, mimecan)	--	--
XP_020466861.1	choline/ethanolaminephosphotransferase 1	109966394	mze:101474280	0.0	K13644	CEPT1	--	--	ko00440 Phosphonate and phosphinate metabolism ko00564 Glycerophospholipid metabolism ko00565 Ether lipid metabolism
XP_020466864.1	plasma membrane calcium-transporting ATPase 1-like isoform X1	109966397	mze:101473100	0.0	K05850	ATP2B	Ca2+ transporting ATPase, plasma membrane	3.6.3.8	ko04020 Calcium signaling pathway ko04022 cGMP-PKG signaling pathway ko04024 cAMP signaling pathway ko04261 Adrenergic signaling in cardiomyocytes ko04970 Salivary secretion ko04972 Pancreatic secretion
XP_020466871.1	filamin-B isoform X1	109966400	mze:101474102	0.0	K04437	FLNA	filamin	--	ko04010 MAPK signaling pathway ko04510 Focal adhesion ko05132 Salmonella infection ko05205 Proteoglycans in cancer
XP_020466874.1	cysteine desulfurase%2C mitochondrial	109966401	xma:102226087	0.0	K04487	iscS, NFS1	cysteine desulfurase	2.8.1.7	ko00730 Thiamine metabolism ko04122 Sulfur relay system
XP_020466880.1	protein SSUH2 homolog isoform X1	109966406	sko:100374605	1e-39	K05197	GRIA1	glutamate receptor 1	--	ko04024 cAMP signaling pathway ko04080 Neuroactive ligand-receptor interaction ko04713 Circadian entrainment ko04720 Long-term potentiation ko04723 Retrograde endocannabinoid signaling ko04724 Glutamatergic synapse ko04728 Dopaminergic synapse ko04730 Long-term depression ko05014 Amyotrophic lateral sclerosis (ALS) ko05031 Amphetamine addiction ko05033 Nicotine addiction
XP_020466896.1	calumenin	109966409	sko:100368121	4e-35	K19934	SDF4	calcium-binding protein	--	--
XP_020466903.1	stress-70 protein%2C mitochondrial	109966420	mze:101484508	0.0	K04043	dnaK	molecular chaperone DnaK	--	ko03018 RNA degradation ko04212 Longevity regulating pathway - worm ko05152 Tuberculosis
XP_020466916.1	histidine--tRNA ligase%2C cytoplasmic isoform X1	109966432	mze:101486075	0.0	K01892	HARS, hisS	histidyl-tRNA synthetase	6.1.1.21	ko00970 Aminoacyl-tRNA biosynthesis
XP_020466920.1	NADH dehydrogenase [ubiquinone] 1 subunit C1%2C mitochondrial isoform X1	109966435	mze:101487220	1e-27	K03967	NDUFC1	NADH dehydrogenase (ubiquinone) 1 subunit C1	--	ko00190 Oxidative phosphorylation ko04932 Non-alcoholic fatty liver disease (NAFLD) ko05010 Alzheimer's disease ko05012 Parkinson's disease ko05016 Huntington's disease
XP_020466922.1	N-alpha-acetyltransferase 15%2C NatA auxiliary subunit-like	109966437	mze:101487514	0.0	K00670	E2.3.1.88	peptide alpha-N-acetyltransferase	2.3.1.88	--
XP_020466977.1	epididymis-specific alpha-mannosidase	109966470	mze:101479470	0.0	K12312	MAN2B2	epididymis-specific alpha-mannosidase	3.2.1.24	ko00511 Other glycan degradation
XP_020466985.1	very long-chain specific acyl-CoA dehydrogenase%2C mitochondrial	109966474	mze:101472773	0.0	K09479	ACADVL	very long chain acyl-CoA dehydrogenase	1.3.8.9	ko00071 Fatty acid degradation ko01212 Fatty acid metabolism
XP_020466991.1	mitochondrial fission 1 protein	109966478	mze:101476176	3e-99	K17969	FIS1, TTC11, MDV2	mitochondrial fission 1 protein	--	ko04139 Regulation of mitophagy - yeast
XP_020467001.1	titin homolog isoform X1	109966485	mze:101465660	0.0	K08868	ALPK	alpha-kinase	--	--
XP_020467006.1	E3 ubiquitin-protein ligase CCNB1IP1 isoform X1	109966492	tru:101075898	1e-167	K10639	CCNB1IP1, HEI10	E3 ubiquitin-protein ligase CCNP1IP1	2.3.2.27	--
XP_020467076.1	LOW QUALITY PROTEIN: multiple PDZ domain protein	109966530	mze:101464141	0.0	K06095	MPDZ, MUPP1, Patj	multiple PDZ domain protein	--	ko04391 Hippo signaling pathway - fly ko04530 Tight junction
XP_020467084.1	ELAV-like protein 2 isoform X1	109966533	mze:101467705	0.0	K13208	ELAVL2_3_4	ELAV like protein 2/3/4	--	--
XP_020467099.1	protein transport protein Sec24D	109966542	mze:101482446	0.0	K14007	SEC24	protein transport protein SEC24	--	ko04141 Protein processing in endoplasmic reticulum
XP_020467115.1	LOW QUALITY PROTEIN: synaptopodin-2-like	109966550	mdo:100020577	2e-08	K18625	SHROOM	protein Shroom	--	ko04530 Tight junction
XP_020467117.1	cytosolic beta-glucosidase-like	109966553	mze:101481844	0.0	K05350	bglB	beta-glucosidase	3.2.1.21	ko00460 Cyanoamino acid metabolism ko00500 Starch and sucrose metabolism ko00940 Phenylpropanoid biosynthesis
XP_020467124.1	butyrophilin subfamily 1 member A1-like isoform X1	109966557	mze:101471194	1e-172	K06712	BTN	butyrophilin	--	--
XP_020467172.1	laminin subunit alpha-4	109966580	mze:101466004	0.0	K06241	LAMA4	laminin, alpha 4	--	ko04151 PI3K-Akt signaling pathway ko04510 Focal adhesion ko04512 ECM-receptor interaction ko05143 African trypanosomiasis ko05145 Toxoplasmosis ko05146 Amoebiasis ko05200 Pathways in cancer ko05222 Small cell lung cancer
XP_020467182.1	EH domain-containing protein 4-like	109966591	mze:101474136	0.0	K12477	EHD4	EH domain-containing protein 4	--	ko04144 Endocytosis
XP_020467185.1	talin-2-like	109966589	mze:101483014	0.0	K06271	TLN	talin	--	ko04015 Rap1 signaling pathway ko04510 Focal adhesion ko04611 Platelet activation ko05166 HTLV-I infection
XP_020467199.1	snRNA-activating protein complex subunit 1	109966600	mze:101479251	1e-179	K15208	SNAPC1	snRNA-activating protein complex subunit 1	--	--
XP_020467230.1	tropomyosin alpha-1 chain isoform X4	109966604	apla:101789686	1e-166	K10373	TPM1	tropomyosin 1	--	ko04260 Cardiac muscle contraction ko04261 Adrenergic signaling in cardiomyocytes ko05206 MicroRNAs in cancer ko05410 Hypertrophic cardiomyopathy (HCM) ko05414 Dilated cardiomyopathy
XP_020467241.1	serine/threonine-protein phosphatase 2A 56 kDa regulatory subunit epsilon isoform isoform X1	109966624	mze:101480593	0.0	K11584	PPP2R5	serine/threonine-protein phosphatase 2A regulatory subunit B'	--	ko03015 mRNA surveillance pathway ko04071 Sphingolipid signaling pathway ko04113 Meiosis - yeast ko04114 Oocyte meiosis ko04151 PI3K-Akt signaling pathway ko04152 AMPK signaling pathway ko04261 Adrenergic signaling in cardiomyocytes ko04728 Dopaminergic synapse
XP_020467249.1	xylose isomerase-like isoform X1	109966630	tru:101079284	0.0	K01805	xylA	xylose isomerase	5.3.1.5	ko00040 Pentose and glucuronate interconversions ko00051 Fructose and mannose metabolism
XP_020467252.1	tropomyosin alpha-1 chain isoform X7	109966604	rno:24851	1e-176	K10373	TPM1	tropomyosin 1	--	ko04260 Cardiac muscle contraction ko04261 Adrenergic signaling in cardiomyocytes ko05206 MicroRNAs in cancer ko05410 Hypertrophic cardiomyopathy (HCM) ko05414 Dilated cardiomyopathy
XP_020467304.1	anoctamin-10	109966645	tru:101065653	0.0	K19327	ANO10, TMEM16K	anoctamin-10	--	--
XP_020467316.1	dihydropyrimidinase	109966650	mze:101470762	0.0	K01464	DPYS, dht, hydA	dihydropyrimidinase	3.5.2.2	ko00240 Pyrimidine metabolism ko00410 beta-Alanine metabolism ko00770 Pantothenate and CoA biosynthesis ko00983 Drug metabolism - other enzymes
XP_020467317.1	cytosolic non-specific dipeptidase-like	109966651	lcm:102355447	0.0	K05604	CNDP1	beta-Ala-His dipeptidase	3.4.13.20	ko00330 Arginine and proline metabolism ko00340 Histidine metabolism ko00410 beta-Alanine metabolism
XP_020467319.1	oxidation resistance protein 1 isoform X1	109966652	bfo:BRAFLDRAFT_124886	9e-62	K12587	MTR3, EXOSC6	exosome complex component MTR3	--	ko03018 RNA degradation
XP_020467331.1	TGF-beta receptor type-2-like isoform X1	109966655	tru:101064978	0.0	K04388	TGFBR2	TGF-beta receptor type-2	2.7.11.30	ko04010 MAPK signaling pathway ko04060 Cytokine-cytokine receptor interaction ko04068 FoxO signaling pathway ko04144 Endocytosis ko04350 TGF-beta signaling pathway ko04380 Osteoclast differentiation ko04390 Hippo signaling pathway ko04520 Adherens junction ko04933 AGE-RAGE signaling pathway in diabetic complications ko05142 Chagas disease (American trypanosomiasis) ko05166 HTLV-I infection ko0520…
XP_020467333.1	protein LYRIC-like	109966656	cmk:103188901	3e-08	K01265	map	methionyl aminopeptidase	3.4.11.18	--
XP_020467339.1	V-type proton ATPase subunit C 1	109966661	ola:101166658	0.0	K02148	ATPeV1C, ATP6C	V-type H+-transporting ATPase subunit C	--	ko00190 Oxidative phosphorylation ko04145 Phagosome ko04721 Synaptic vesicle cycle ko04966 Collecting duct acid secretion ko05110 Vibrio cholerae infection ko05120 Epithelial cell signaling in Helicobacter pylori infection ko05323 Rheumatoid arthritis
XP_020467342.1	exocyst complex component 6 isoform X1	109966663	mze:101468365	0.0	K19985	EXOC6, SEC15	exocyst complex component 6	--	--
XP_020467354.1	L-xylulose reductase	109966667	mze:101473309	1e-156	K03331	DCXR	L-xylulose reductase	1.1.1.10	ko00040 Pentose and glucuronate interconversions
XP_020467364.1	ryanodine receptor 2 isoform X1	109966672	mze:101474189	0.0	K04962	RYR2	ryanodine receptor 2	--	ko04020 Calcium signaling pathway ko04024 cAMP signaling pathway ko04260 Cardiac muscle contraction ko04261 Adrenergic signaling in cardiomyocytes ko04713 Circadian entrainment ko04911 Insulin secretion ko04921 Oxytocin signaling pathway ko04972 Pancreatic secretion ko05410 Hypertrophic cardiomyopathy (HCM) ko05412 Arrhythmogenic right ventricular cardiomyopathy (ARVC) ko05414 Dilated cardiomyopa…
XP_020467377.1	26S proteasome non-ATPase regulatory subunit 7	109966675	ola:101161802	0.0	K03038	PSMD7, RPN8	26S proteasome regulatory subunit N8	--	ko03050 Proteasome ko05169 Epstein-Barr virus infection
XP_020467389.1	formin-2	109966682	mze:101472409	0.0	K02184	FMN2	formin 2	--	ko04320 Dorso-ventral axis formation
XP_020467392.1	V-type proton ATPase 116 kDa subunit a-like	109966684	mze:101465343	0.0	K02154	ATPeV0A, ATP6N	V-type H+-transporting ATPase subunit a	--	ko00190 Oxidative phosphorylation ko04142 Lysosome ko04145 Phagosome ko04721 Synaptic vesicle cycle ko04966 Collecting duct acid secretion ko05110 Vibrio cholerae infection ko05120 Epithelial cell signaling in Helicobacter pylori infection ko05152 Tuberculosis ko05323 Rheumatoid arthritis
XP_020467399.1	polymerase I and transcript release factor-like	109966689	mze:101465061	0.0	K19387	PTRF	polymerase I and transcript release factor	--	--
XP_020467403.1	methionine synthase isoform X1	109966693	xma:102216687	0.0	K00548	metH, MTR	5-methyltetrahydrofolate--homocysteine methyltransferase	2.1.1.13	ko00270 Cysteine and methionine metabolism ko00450 Selenocompound metabolism ko00670 One carbon pool by folate ko01230 Biosynthesis of amino acids
XP_020467410.1	synemin	109966695	mze:101475263	0.0	K10376	DMN	desmuslin	--	--
XP_020467432.1	alpha-N-acetylglucosaminidase	109966704	mze:101485156	0.0	K01205	NAGLU	alpha-N-acetylglucosaminidase	3.2.1.50	ko00531 Glycosaminoglycan degradation ko04142 Lysosome
XP_020467437.1	peptidyl-prolyl cis-trans isomerase FKBP1A-like	109966707	ola:101168621	5e-75	K09568	FKBP1	FK506-binding protein 1	5.2.1.8	--
XP_020467465.1	LOW QUALITY PROTEIN: G patch domain and KOW motifs-containing protein-like	109966724	mze:101471741	0.0	K13101	GPKOW	G patch domain and KOW motifs-containing protein	--	--
XP_020467466.1	LOW QUALITY PROTEIN: ELKS/Rab6-interacting/CAST family member 1	109966721	mze:101487273	0.0	K16072	ERC1, CAST2, ELKS	ELKS/RAB6-interacting/CAST family member 1	--	ko04064 NF-kappa B signaling pathway
XP_020467495.1	cell division control protein 42 homolog isoform X1	109966735	ola:101164400	1e-140	K04393	CDC42	cell division control protein 42	--	ko04010 MAPK signaling pathway ko04011 MAPK signaling pathway - yeast ko04014 Ras signaling pathway ko04015 Rap1 signaling pathway ko04062 Chemokine signaling pathway ko04144 Endocytosis ko04360 Axon guidance ko04370 VEGF signaling pathway ko04510 Focal adhesion ko04520 Adherens junction ko04530 Tight junction ko04660 T cell receptor signaling pathway ko04666 Fc gamma R-mediated phagocytosis ko04…
XP_020467496.1	cell division control protein 42 homolog isoform X2	109966735	mze:101480754	1e-139	K04393	CDC42	cell division control protein 42	--	ko04010 MAPK signaling pathway ko04011 MAPK signaling pathway - yeast ko04014 Ras signaling pathway ko04015 Rap1 signaling pathway ko04062 Chemokine signaling pathway ko04144 Endocytosis ko04360 Axon guidance ko04370 VEGF signaling pathway ko04510 Focal adhesion ko04520 Adherens junction ko04530 Tight junction ko04660 T cell receptor signaling pathway ko04666 Fc gamma R-mediated phagocytosis ko04…
XP_020467540.1	aurora kinase A-interacting protein	109966764	mze:101486576	1e-109	K16830	AURKAIP1	aurora kinase A-interacting protein	--	--
XP_020467595.1	dnaJ homolog subfamily C member 11 isoform X1	109966790	mze:101481906	0.0	K09531	DNAJC11	DnaJ homolog subfamily C member 11	--	--
XP_020467597.1	S-phase kinase-associated protein 1	109966791	rno:287280	1e-116	K03094	SKP1, CBF3D	S-phase kinase-associated protein 1	--	ko04110 Cell cycle ko04111 Cell cycle - yeast ko04114 Oocyte meiosis ko04120 Ubiquitin mediated proteolysis ko04141 Protein processing in endoplasmic reticulum ko04310 Wnt signaling pathway ko04350 TGF-beta signaling pathway ko04710 Circadian rhythm ko05168 Herpes simplex infection
XP_020467600.1	core histone macro-H2A.1 isoform X1	109966794	mze:101475378	0.0	K11251	H2A	histone H2A	--	ko05034 Alcoholism ko05322 Systemic lupus erythematosus
XP_020467608.1	probable ATP-dependent RNA helicase DDX46	109966798	tru:101077654	0.0	K12811	DDX46, PRP5	ATP-dependent RNA helicase DDX46/PRP5	3.6.4.13	ko03040 Spliceosome
XP_020467614.1	GTP-binding protein SAR1b	109966800	xma:102222964	1e-141	K07953	SAR1	GTP-binding protein SAR1	3.6.5.-	ko04141 Protein processing in endoplasmic reticulum ko05134 Legionellosis
XP_020467615.1	la-related protein 1 isoform X1	109966801	mze:101475877	0.0	K18757	LARP1	la-related protein 1	--	--
XP_020467637.1	serine/threonine-protein phosphatase 2A catalytic subunit alpha isoform	109966816	ola:101173325	0.0	K04382	PPP2C	serine/threonine-protein phosphatase 2A catalytic subunit	3.1.3.16	ko03015 mRNA surveillance pathway ko04071 Sphingolipid signaling pathway ko04111 Cell cycle - yeast ko04113 Meiosis - yeast ko04114 Oocyte meiosis ko04151 PI3K-Akt signaling pathway ko04152 AMPK signaling pathway ko04261 Adrenergic signaling in cardiomyocytes ko04350 TGF-beta signaling pathway ko04390 Hippo signaling pathway ko04391 Hippo signaling pathway - fly ko04530 Tight junction ko04728 Dop…
XP_020467639.1	voltage-dependent anion-selective channel protein 1	109966819	tru:101068401	0.0	K05862	VDAC1	voltage-dependent anion channel protein 1	--	ko04020 Calcium signaling pathway ko04022 cGMP-PKG signaling pathway ko05012 Parkinson's disease ko05016 Huntington's disease ko05164 Influenza A ko05166 HTLV-I infection
XP_020467644.1	protein transport protein Sec24A	109966824	mze:101471789	0.0	K14007	SEC24	protein transport protein SEC24	--	ko04141 Protein processing in endoplasmic reticulum
XP_020467666.1	guanidinoacetate N-methyltransferase	109966838	mze:101466486	1e-166	K00542	GAMT	guanidinoacetate N-methyltransferase	2.1.1.2	ko00260 Glycine, serine and threonine metabolism ko00330 Arginine and proline metabolism
XP_020467667.1	NADH dehydrogenase [ubiquinone] iron-sulfur protein 7%2C mitochondrial	109966839	tru:101067863	1e-147	K03940	NDUFS7	--	--	ko00190 Oxidative phosphorylation ko04932 Non-alcoholic fatty liver disease (NAFLD) ko05010 Alzheimer's disease ko05012 Parkinson's disease ko05016 Huntington's disease
XP_020467680.1	U6 snRNA-associated Sm-like protein LSm4	109966843	tru:101078563	3e-83	K12623	LSM4	U6 snRNA-associated Sm-like protein LSm4	--	ko03018 RNA degradation ko03040 Spliceosome
XP_020467731.1	homer protein homolog 3 isoform X1	109966868	mze:101481103	0.0	K15010	HOMER	homer	--	ko04068 FoxO signaling pathway ko04724 Glutamatergic synapse
XP_020467735.1	LOW QUALITY PROTEIN: uncharacterized protein LOC109966872	109966872	sre:PTSG_10284	6e-10	K16353	SDK	protein sidekick	--	--
XP_020467737.1	dipeptidyl peptidase 9-like	109966873	mze:101465035	0.0	K08656	DPP9	dipeptidyl-peptidase 9	3.4.14.5	--
XP_020467754.1	NADH dehydrogenase [ubiquinone] 1 alpha subcomplex subunit 7	109966881	mze:101473119	5e-63	K03951	NDUFA7	NADH dehydrogenase (ubiquinone) 1 alpha subcomplex subunit 7	--	ko00190 Oxidative phosphorylation ko04932 Non-alcoholic fatty liver disease (NAFLD) ko05010 Alzheimer's disease ko05012 Parkinson's disease ko05016 Huntington's disease
XP_020467778.1	small nuclear ribonucleoprotein-associated protein B	109966897	mze:101483588	1e-158	K11086	SNRPB, SMB	small nuclear ribonucleoprotein B and B'	--	ko03040 Spliceosome ko05322 Systemic lupus erythematosus
XP_020467779.1	eukaryotic translation initiation factor 6 isoform X1	109966898	mze:101473050	1e-177	K03264	EIF6	translation initiation factor 6	--	ko03008 Ribosome biogenesis in eukaryotes
XP_020467820.1	syndecan-4-like	109966919	mze:101470932	8e-71	K16338	SDC4	syndecan 4	--	ko04512 ECM-receptor interaction ko04514 Cell adhesion molecules (CAMs) ko05205 Proteoglycans in cancer
XP_020467827.1	dynein light chain roadblock-type 1	109966923	mze:101473633	2e-62	K10419	DYNLRB, DNCL2	dynein light chain roadblock-type	--	--
XP_020467841.1	ubiquitin-conjugating enzyme E2 C isoform X1	109966936	mze:101485197	1e-111	K06688	UBE2C, UBC11	ubiquitin-conjugating enzyme E2 C	2.3.2.23	ko04120 Ubiquitin mediated proteolysis
XP_020467848.1	delta-1-pyrroline-5-carboxylate dehydrogenase%2C mitochondrial	109966937	ola:101160805	0.0	K00294	E1.2.1.88	1-pyrroline-5-carboxylate dehydrogenase	1.2.1.88	ko00250 Alanine, aspartate and glutamate metabolism ko00330 Arginine and proline metabolism
XP_020467874.1	mesencephalic astrocyte-derived neurotrophic factor	109966947	fca:101090926	3e-94	K13190	RBM15	RNA-binding protein 15	--	--
XP_020467876.1	lysosomal protective protein	109966949	tru:101066746	0.0	K13289	CTSA, CPY	cathepsin A (carboxypeptidase C)	3.4.16.5	ko04142 Lysosome ko04614 Renin-angiotensin system
XP_020467880.1	ATP synthase subunit delta%2C mitochondrial isoform X1	109966954	xma:102221973	1e-98	K02134	ATPeF1D, ATP5D, ATP16	F-type H+-transporting ATPase subunit delta	--	ko00190 Oxidative phosphorylation ko05010 Alzheimer's disease ko05012 Parkinson's disease ko05016 Huntington's disease
XP_020467890.1	electron transfer flavoprotein subunit alpha%2C mitochondrial	109966959	xma:102230184	0.0	K03522	fixB, etfA	electron transfer flavoprotein alpha subunit	--	--
XP_020467900.1	plasminogen activator inhibitor 1 RNA-binding protein-like isoform X1	109966964	mze:101475572	1e-170	K13199	SERBP1	plasminogen activator inhibitor 1 RNA-binding protein	--	--
XP_020467915.1	basigin isoform X1	109966973	tru:101066827	1e-140	K06535	BSG, CD147	basigin	--	--
XP_020467947.1	phospholipid hydroperoxide glutathione peroxidase%2C mitochondrial isoform X2	109966994	ola:101160642	1e-115	K05361	GPX4	phospholipid-hydroperoxide glutathione peroxidase	1.11.1.12	ko00480 Glutathione metabolism
XP_020467958.1	granzyme E-like	109966997	mze:101487852	4e-96	K01353	GZMB	granzyme B	3.4.21.79	ko04210 Apoptosis ko04650 Natural killer cell mediated cytotoxicity ko04940 Type I diabetes mellitus ko05202 Transcriptional misregulation in cancer ko05320 Autoimmune thyroid disease ko05330 Allograft rejection ko05332 Graft-versus-host disease
XP_020467968.1	UDP-N-acetylhexosamine pyrophosphorylase isoform X1	109967003	xma:102217070	0.0	K00972	UAP1	--	--	ko00520 Amino sugar and nucleotide sugar metabolism
XP_020467984.1	oxidoreductase HTATIP2	109967016	mze:101465940	1e-165	K17290	HTATIP2	oxidoreductase	1.1.1.-	--
XP_020467985.1	protein arginine N-methyltransferase 3	109967017	mze:101466222	0.0	K11436	PRMT3	type I protein arginine methyltransferase	2.1.1.319	--
XP_020467996.1	G-rich sequence factor 1	109967029	xtr:100151736	9e-87	K12898	HNRNPF_H	heterogeneous nuclear ribonucleoprotein F/H	--	--
XP_020468002.1	heat shock protein beta-1	109967032	mze:101481376	1e-124	K04455	HSPB1	heat shock protein beta-1	--	ko04010 MAPK signaling pathway ko04370 VEGF signaling pathway ko05146 Amoebiasis ko05169 Epstein-Barr virus infection
XP_020468005.1	clathrin heavy chain 1 isoform X1	109967034	mze:101467120	0.0	K04646	CLTC	clathrin heavy chain	--	ko04142 Lysosome ko04144 Endocytosis ko04721 Synaptic vesicle cycle ko04961 Endocrine and other factor-regulated calcium reabsorption ko05016 Huntington's disease ko05100 Bacterial invasion of epithelial cells
XP_020468007.1	peptidyl-tRNA hydrolase 2%2C mitochondrial isoform X1	109967036	tru:101064420	1e-102	K04794	PTH2	peptidyl-tRNA hydrolase, PTH2 family	3.1.1.29	--
XP_020468011.1	WASH complex subunit 1 isoform X1	109967035	tru:101068608	0.0	K18461	WASH1	WAS protein family homolog 1	--	ko04144 Endocytosis ko04212 Longevity regulating pathway - worm
XP_020468015.1	tripartite motif-containing protein 16-like isoform X1	109967039	dre:338307	0.0	K12023	TRIM47	tripartite motif-containing protein 47	--	--
XP_020468027.1	sarcoplasmic/endoplasmic reticulum calcium ATPase 1-like isoform X1	109967046	mze:101483402	0.0	K05853	ATP2A	Ca2+ transporting ATPase, sarcoplasmic/endoplasmic reticulum	3.6.3.8	ko04020 Calcium signaling pathway ko04022 cGMP-PKG signaling pathway ko04972 Pancreatic secretion ko05010 Alzheimer's disease
XP_020468040.1	ubiquitin-conjugating enzyme E2 G1 isoform X1	109967052	xma:102223714	1e-125	K10575	UBE2G1, UBC7	ubiquitin-conjugating enzyme E2 G1	2.3.2.23	ko04120 Ubiquitin mediated proteolysis ko04141 Protein processing in endoplasmic reticulum ko05012 Parkinson's disease
XP_020468043.1	coxsackievirus and adenovirus receptor isoform X1	109967053	mze:101483117	0.0	K06788	CXADR, CAR	coxsackievirus and adenovirus receptor	--	ko05416 Viral myocarditis
XP_020468046.1	complement component 1 Q subcomponent-binding protein%2C mitochondrial	109967055	mze:101468321	0.0	K15414	C1QBP	complement component 1 Q subcomponent-binding protein, mitochondrial	--	ko05168 Herpes simplex infection
XP_020468057.1	rabankyrin-5	109967061	tva:TVAG_332510	1e-68	K15502	ANKRD28	serine/threonine-protein phosphatase 6 regulatory ankyrin repeat subunit A	--	--
XP_020468058.1	peptidyl-prolyl cis-trans isomerase FKBP4	109967051	mze:101485455	0.0	K09571	FKBP4_5	FK506-binding protein 4/5	5.2.1.8	ko04915 Estrogen signaling pathway
XP_020468068.1	ruvB-like 2	109967068	ola:101172354	0.0	K11338	RUVBL2, RVB2, INO80J	RuvB-like protein 2	3.6.4.12	--
XP_020468072.1	kinesin-1 heavy chain	109967075	mze:101470268	0.0	K10396	KIF5	kinesin family member 5	--	ko04144 Endocytosis ko04728 Dopaminergic synapse
XP_020468080.1	integrin beta-1-like	109967079	ola:101154978	0.0	K05719	ITGB1	integrin beta 1	--	ko04015 Rap1 signaling pathway ko04145 Phagosome ko04151 PI3K-Akt signaling pathway ko04360 Axon guidance ko04510 Focal adhesion ko04512 ECM-receptor interaction ko04514 Cell adhesion molecules (CAMs) ko04611 Platelet activation ko04670 Leukocyte transendothelial migration ko04810 Regulation of actin cytoskeleton ko05100 Bacterial invasion of epithelial cells ko05130 Pathogenic Escherichia coli i…
XP_020468082.1	eukaryotic translation initiation factor 4 gamma 3	109967057	xma:102224934	0.0	K03260	EIF4G	translation initiation factor 4G	--	ko03013 RNA transport ko05416 Viral myocarditis
XP_020468092.1	selenide%2C water dikinase 1	109967084	mze:101482138	0.0	K01008	selD, SEPHS	selenide, water dikinase	2.7.9.3	ko00450 Selenocompound metabolism
XP_020468111.1	presequence protease%2C mitochondrial	109967099	mze:101485956	0.0	K06972	PITRM1, PreP, CYM1	presequence protease	3.4.24.-	--
XP_020468112.1	ATP-dependent 6-phosphofructokinase%2C platelet type-like	109967100	xma:102216735	0.0	K00850	pfkA, PFK	6-phosphofructokinase 1	2.7.1.11	ko00010 Glycolysis / Gluconeogenesis ko00030 Pentose phosphate pathway ko00051 Fructose and mannose metabolism ko00052 Galactose metabolism ko00680 Methane metabolism ko01200 Carbon metabolism ko01230 Biosynthesis of amino acids ko03018 RNA degradation ko04152 AMPK signaling pathway ko05230 Central carbon metabolism in cancer
XP_020468113.1	endoribonuclease LACTB2 isoform X1	109967101	ang:ANI_1_2244094	2e-63	K15318	APTB	hydrolase	--	--
XP_020468125.1	annexin A2-like	109967116	mze:101481057	0.0	K17092	ANXA2	annexin A2	--	--
XP_020468133.1	LOW QUALITY PROTEIN: serine/threonine-protein kinase mTOR	109967123	mze:101471360	0.0	K07203	MTOR, FRAP, TOR	serine/threonine-protein kinase mTOR	2.7.11.1	ko04012 ErbB signaling pathway ko04066 HIF-1 signaling pathway ko04072 Phospholipase D signaling pathway ko04139 Regulation of mitophagy - yeast ko04150 mTOR signaling pathway ko04151 PI3K-Akt signaling pathway ko04152 AMPK signaling pathway ko04211 Longevity regulating pathway ko04212 Longevity regulating pathway - worm ko04213 Longevity regulating pathway - multiple species ko04630 Jak-STAT sig…
XP_020468140.1	cold shock domain-containing protein E1 isoform X1	109967129	xma:102230073	5e-18	K11970	CUL9, PARC	p53-associated parkin-like cytoplasmic protein	--	--
XP_020468156.1	dolichyl-diphosphooligosaccharide--protein glycosyltransferase 48 kDa subunit	109967139	mze:101486961	0.0	K12670	WBP1	oligosaccharyltransferase complex subunit beta	--	ko00510 N-Glycan biosynthesis ko00513 Various types of N-glycan biosynthesis ko04141 Protein processing in endoplasmic reticulum
XP_020468167.1	agrin	109967151	mze:101470011	0.0	K06254	AGRN	agrin	--	ko04512 ECM-receptor interaction
XP_020468174.1	leucine-rich repeat-containing protein 47	109967158	bfo:BRAFLDRAFT_124565	2e-26	K01890	FARSB, pheT	phenylalanyl-tRNA synthetase beta chain	6.1.1.20	ko00970 Aminoacyl-tRNA biosynthesis
XP_020468229.1	guanine nucleotide-binding protein G(i) subunit alpha-1-like	109967176	mze:101468881	0.0	K04630	GNAI	guanine nucleotide-binding protein G(i) subunit alpha	--	ko04015 Rap1 signaling pathway ko04022 cGMP-PKG signaling pathway ko04024 cAMP signaling pathway ko04062 Chemokine signaling pathway ko04071 Sphingolipid signaling pathway ko04261 Adrenergic signaling in cardiomyocytes ko04360 Axon guidance ko04530 Tight junction ko04540 Gap junction ko04611 Platelet activation ko04670 Leukocyte transendothelial migration ko04713 Circadian entrainment ko04723 Ret…
XP_020468240.1	isocitrate dehydrogenase [NADP]%2C mitochondrial	109967183	mze:101469091	0.0	K00031	IDH1, IDH2, icd	isocitrate dehydrogenase	1.1.1.42	ko00020 Citrate cycle (TCA cycle) ko00480 Glutathione metabolism ko00720 Carbon fixation pathways in prokaryotes ko01200 Carbon metabolism ko01210 2-Oxocarboxylic acid metabolism ko01230 Biosynthesis of amino acids ko04146 Peroxisome
XP_020468252.1	heat shock protein beta-7	109967199	mze:101486387	2e-98	K09546	HSPB7	heat shock protein beta-7	--	--
XP_020468261.1	MICOS complex subunit mic25a-like isoform X1	109967203	mze:101472905	1e-107	K17564	CHCHD6	coiled-coil-helix-coiled-coil-helix domain-containing protein 6, mitochondrial	--	--
XP_020468278.1	ephrin type-A receptor 2 isoform X1	109967212	tru:101069728	0.0	K05103	EPHA2, ECK	Eph receptor A2	2.7.10.1	ko04014 Ras signaling pathway ko04015 Rap1 signaling pathway ko04151 PI3K-Akt signaling pathway ko04360 Axon guidance
XP_020468293.1	pre-mRNA-splicing factor SPF27	109967217	xma:102237963	1e-152	K12861	BCAS2	pre-mRNA-splicing factor SPF27	--	ko03040 Spliceosome
XP_020468297.1	von Willebrand factor A domain-containing protein 1-like	109967221	gga:395875	2e-39	K08132	COL12A	collagen, type XII, alpha	--	ko04974 Protein digestion and absorption
XP_020468306.1	LOW QUALITY PROTEIN: keratin%2C type II cytoskeletal-like	109967224	mze:101485955	0.0	K07605	KRT2	type II keratin, basic	--	--
XP_020468307.1	Golgi-associated plant pathogenesis-related protein 1	109967228	sko:100371303	2e-35	K19867	LDB3	LIM domain-binding protein 3	--	--
XP_020468314.1	2-hydroxyacyl-CoA lyase 1 isoform X1	109967232	tru:101061718	0.0	K12261	HACL1	2-hydroxyacyl-CoA lyase 1	4.1.-.-	ko04146 Peroxisome
XP_020468316.1	gigaxonin	109967233	mze:101485815	0.0	K10453	KLHL16, GAN	kelch-like protein 16 (gigaxonin)	--	--
XP_020468322.1	coactosin-like protein	109967238	pno:SNOG_14940	3e-16	K17275	PLS1	plastin-1	--	--
XP_020468358.1	probable serine carboxypeptidase CPVL	109967262	xma:102224075	0.0	K09645	CPVL	vitellogenic carboxypeptidase-like protein	3.4.16.-	--
XP_020468359.1	zona pellucida sperm-binding protein 3-like	109967259	ola:100049428	1e-162	K19928	ZP3	zona pellucida sperm-binding protein 3	--	--
XP_020468367.1	low-density lipoprotein receptor-related protein 5	109967264	mze:101467603	0.0	K03068	LRP5_6	low density lipoprotein receptor-related protein 5/6	--	ko04310 Wnt signaling pathway
XP_020468490.1	pachytene checkpoint protein 2 homolog	109967331	smo:SELMODRAFT_409075	1e-117	K01810	GPI, pgi	glucose-6-phosphate isomerase	5.3.1.9	ko00010 Glycolysis / Gluconeogenesis ko00030 Pentose phosphate pathway ko00500 Starch and sucrose metabolism ko00520 Amino sugar and nucleotide sugar metabolism ko01200 Carbon metabolism
XP_020468500.1	3-hydroxyisobutyrate dehydrogenase%2C mitochondrial-like	109967339	mze:101485952	0.0	K00020	mmsB, HIBADH	3-hydroxyisobutyrate dehydrogenase	1.1.1.31	ko00280 Valine, leucine and isoleucine degradation
XP_020468519.1	myelin P2 protein-like	109967356	ola:101164089	7e-69	K08753	FABP4, aP2	fatty acid-binding protein 4, adipocyte	--	ko03320 PPAR signaling pathway ko04923 Regulation of lipolysis in adipocytes
XP_020468520.1	myelin P2 protein-like	109967357	ola:101164089	4e-69	K08753	FABP4, aP2	fatty acid-binding protein 4, adipocyte	--	ko03320 PPAR signaling pathway ko04923 Regulation of lipolysis in adipocytes
XP_020468536.1	methionine--tRNA ligase%2C cytoplasmic isoform X1	109967344	mze:101473500	0.0	K01874	MARS, metG	methionyl-tRNA synthetase	6.1.1.10	ko00450 Selenocompound metabolism ko00970 Aminoacyl-tRNA biosynthesis
XP_020468580.1	E3 UFM1-protein ligase 1	109967398	gsl:Gasu_52610	5e-35	K14772	UTP20	U3 small nucleolar RNA-associated protein 20	--	--
XP_020468583.1	mitochondrial import inner membrane translocase subunit TIM44-like isoform X1	109967400	mze:101473596	0.0	K17804	TIM44	mitochondrial import inner membrane translocase subunit TIM44	--	--
XP_020468611.1	acyl-CoA-binding domain-containing protein 6 isoform X1	109967417	dmo:Dmoj_GI17002	2e-16	K08762	DBI, ACBP	diazepam-binding inhibitor (GABA receptor modulator, acyl-CoA-binding protein)	--	ko03320 PPAR signaling pathway
XP_020468613.1	tropomyosin alpha-4 chain isoform X1	109967418	ola:101160801	1e-167	K10373	TPM1	tropomyosin 1	--	ko04260 Cardiac muscle contraction ko04261 Adrenergic signaling in cardiomyocytes ko05206 MicroRNAs in cancer ko05410 Hypertrophic cardiomyopathy (HCM) ko05414 Dilated cardiomyopathy
XP_020468615.1	tropomyosin alpha-4 chain isoform X3	109967418	mmu:326618	1e-139	K10375	TPM4	tropomyosin 4	--	ko04260 Cardiac muscle contraction ko04261 Adrenergic signaling in cardiomyocytes ko05410 Hypertrophic cardiomyopathy (HCM) ko05414 Dilated cardiomyopathy
XP_020468636.1	nicalin isoform X1	109967430	aqu:100636004	3e-10	K03283	HSPA1_8	heat shock 70kDa protein 1/8	--	ko03040 Spliceosome ko04010 MAPK signaling pathway ko04141 Protein processing in endoplasmic reticulum ko04144 Endocytosis ko04213 Longevity regulating pathway - multiple species ko04612 Antigen processing and presentation ko04915 Estrogen signaling pathway ko05134 Legionellosis ko05145 Toxoplasmosis ko05162 Measles ko05164 Influenza A ko05169 Epstein-Barr virus infection
XP_020468640.1	epidermal growth factor receptor substrate 15 isoform X1	109967432	dre:795505	0.0	K12472	EPS15	epidermal growth factor receptor substrate 15	--	ko04144 Endocytosis
XP_020468645.1	calreticulin-like	109967433	mze:101484884	0.0	K08057	CALR	calreticulin	--	ko04141 Protein processing in endoplasmic reticulum ko04145 Phagosome ko04612 Antigen processing and presentation ko05142 Chagas disease (American trypanosomiasis) ko05166 HTLV-I infection
XP_020468652.1	FAS-associated factor 1	109967438	tca:664346	1e-140	K18726	FAF2, UBXD8	FAS-associated factor 2	--	--
XP_020468671.1	coatomer subunit epsilon	109967448	mze:101467450	0.0	K17268	COPE	coatomer protein complex, subunit epsilon	--	--
XP_020468673.1	mitochondrial import inner membrane translocase subunit Tim13	109967451	mze:101471833	7e-64	K17781	TIM13	mitochondrial import inner membrane translocase subunit TIM13	--	--
XP_020468691.1	U6 snRNA-associated Sm-like protein LSm7	109967458	mze:101472407	5e-70	K12626	LSM7	U6 snRNA-associated Sm-like protein LSm7	--	ko03018 RNA degradation ko03040 Spliceosome
XP_020468697.1	lipoprotein lipase-like	109967464	mze:101478598	0.0	K01059	LPL	lipoprotein lipase	3.1.1.34	ko00561 Glycerolipid metabolism ko03320 PPAR signaling pathway ko05010 Alzheimer's disease
XP_020468698.1	heterogeneous nuclear ribonucleoprotein M-like isoform X1	109967465	mze:101474095	0.0	K12887	HNRNPM	heterogeneous nuclear ribonucleoprotein M	--	ko03040 Spliceosome
XP_020468710.1	tax1-binding protein 3 isoform X1	109967474	tsp:Tsp_08308	2e-16	K08876	SCYL1	SCY1-like protein 1	--	--
XP_020468729.1	fibrillin-2-like	109967480	lcm:102349374	0.0	K06825	FBN1	fibrillin 1	--	--
XP_020468775.1	periostin-like isoform X1	109967500	xla:495971	0.0	K19519	TGFBI, BIGH3	transforming growth factor-beta-induced protein	--	--
XP_020468781.1	spartin-like isoform X1	109967502	mze:101480805	0.0	K19366	SPG20	spartin	--	ko04144 Endocytosis
XP_020468806.1	1%2C4-alpha-glucan-branching enzyme	109967516	mze:101472167	0.0	K00700	glgB	1,4-alpha-glucan branching enzyme	2.4.1.18	ko00500 Starch and sucrose metabolism
XP_020468828.1	heat shock 70 kDa protein 1-like	109967531	mze:101481563	0.0	K03283	HSPA1_8	heat shock 70kDa protein 1/8	--	ko03040 Spliceosome ko04010 MAPK signaling pathway ko04141 Protein processing in endoplasmic reticulum ko04144 Endocytosis ko04213 Longevity regulating pathway - multiple species ko04612 Antigen processing and presentation ko04915 Estrogen signaling pathway ko05134 Legionellosis ko05145 Toxoplasmosis ko05162 Measles ko05164 Influenza A ko05169 Epstein-Barr virus infection
XP_020468830.1	LOW QUALITY PROTEIN: major vault protein	109967532	mze:101488127	0.0	K17266	MVP	major vault protein	--	--
XP_020468840.1	keratin%2C type I cytoskeletal 13-like	109967538	mze:101470142	0.0	K07604	KRT1	type I keratin, acidic	--	--
XP_020468841.1	matrix-remodeling-associated protein 7 isoform X1	109967539	cin:100187262	1e-07	K06254	AGRN	agrin	--	ko04512 ECM-receptor interaction
XP_020468889.1	LOW QUALITY PROTEIN: UV excision repair protein RAD23 homolog A	109967571	mze:101485882	0.0	K10839	RAD23, HR23	UV excision repair protein RAD23	--	ko03420 Nucleotide excision repair ko04141 Protein processing in endoplasmic reticulum
XP_020468896.1	enoyl-CoA delta isomerase 1%2C mitochondrial isoform X1	109967576	mze:101471569	1e-179	K13238	DCI	3,2-trans-enoyl-CoA isomerase, mitochondrial	5.3.3.8	ko00071 Fatty acid degradation
XP_020468900.1	CDP-diacylglycerol--inositol 3-phosphatidyltransferase	109967578	tru:101063128	1e-140	K00999	CDIPT	CDP-diacylglycerol--inositol 3-phosphatidyltransferase	2.7.8.11	ko00562 Inositol phosphate metabolism ko00564 Glycerophospholipid metabolism ko04070 Phosphatidylinositol signaling system
XP_020468902.1	calcium-regulated heat-stable protein 1	109967580	tsp:Tsp_04322	9e-32	K15441	TAD2, ADAT2	tRNA-specific adenosine deaminase 2	3.5.4.-	--
XP_020468914.1	phosphoribosyl pyrophosphate synthase-associated protein 2 isoform X1	109967585	tad:TRIADDRAFT_25357	1e-101	K00948	PRPS, prsA	ribose-phosphate pyrophosphokinase	2.7.6.1	ko00030 Pentose phosphate pathway ko00230 Purine metabolism ko01200 Carbon metabolism ko01230 Biosynthesis of amino acids
XP_020468925.1	ATP synthase subunit gamma%2C mitochondrial isoform X1	109967590	xma:102228913	0.0	K02136	ATPeF1G, ATP5C1, ATP3	F-type H+-transporting ATPase subunit gamma	--	ko00190 Oxidative phosphorylation ko05010 Alzheimer's disease ko05012 Parkinson's disease ko05016 Huntington's disease
XP_020468944.1	CD9 antigen-like isoform X1	109967593	mze:101471915	1e-116	K06460	CD9, TSPAN29	CD9 antigen	--	ko04640 Hematopoietic cell lineage
XP_020468950.1	CWF19-like protein 1 isoform X1	109967595	fpg:101914413	0.0	K04467	IKBKA, IKKA, CHUK	inhibitor of nuclear factor kappa-B kinase subunit alpha	2.7.11.10	ko04010 MAPK signaling pathway ko04014 Ras signaling pathway ko04062 Chemokine signaling pathway ko04064 NF-kappa B signaling pathway ko04068 FoxO signaling pathway ko04151 PI3K-Akt signaling pathway ko04210 Apoptosis ko04380 Osteoclast differentiation ko04620 Toll-like receptor signaling pathway ko04621 NOD-like receptor signaling pathway ko04622 RIG-I-like receptor signaling pathway ko04623 Cyt…
XP_020468965.1	LOW QUALITY PROTEIN: plexin-B2-like	109967600	mze:101481412	0.0	K06821	PLXNB	plexin B	--	ko04360 Axon guidance
XP_020468969.1	regulator of nonsense transcripts 2 isoform X1	109967603	mze:101464657	0.0	K14327	UPF2, RENT2	regulator of nonsense transcripts 2	--	ko03013 RNA transport ko03015 mRNA surveillance pathway
XP_020468981.1	inter-alpha-trypsin inhibitor heavy chain H2	109967608	mze:101464390	0.0	K19015	ITIH2, SHAP	inter-alpha-trypsin inhibitor heavy chain H2	--	--
XP_020468982.1	nuclear pore complex protein Nup107	109967610	mze:101465516	0.0	K14301	NUP107, NUP84	nuclear pore complex protein Nup107	--	ko03013 RNA transport
XP_020468991.1	rab-3A-interacting protein isoform X1	109967620	ola:101175609	0.0	K16779	RAB3IP, RABIN8	Rab-3A-interacting protein	--	--
XP_020468992.1	uncharacterized protein LOC109967613	109967613	apro:F751_4456	3e-29	K00504	PAM, PHM	peptidylglycine monooxygenase	1.14.17.3	--
XP_020469016.1	aspartate--tRNA ligase%2C mitochondrial-like	109967632	mze:101482570	0.0	K01876	DARS, aspS	aspartyl-tRNA synthetase	6.1.1.12	ko00970 Aminoacyl-tRNA biosynthesis
XP_020469044.1	tRNA selenocysteine 1-associated protein 1-like	109967652	cam:105852306	3e-37	K03231	EEF1A	elongation factor 1-alpha	--	ko03013 RNA transport ko05134 Legionellosis
XP_020469046.1	collagen alpha-1(XV) chain-like	109967654	mze:101464083	0.0	K06823	COL18A	collagen, type XVIII, alpha	--	ko04974 Protein digestion and absorption
XP_020469047.1	actin-related protein 2/3 complex subunit 5-like	109967655	tru:101062581	2e-94	K05754	ARPC5	actin related protein 2/3 complex, subunit 5	--	ko04144 Endocytosis ko04666 Fc gamma R-mediated phagocytosis ko04810 Regulation of actin cytoskeleton ko05100 Bacterial invasion of epithelial cells ko05130 Pathogenic Escherichia coli infection ko05131 Shigellosis ko05132 Salmonella infection
XP_020469050.1	tRNA-splicing ligase RtcB homolog	109967659	xma:102228137	0.0	K14415	RTCB, rtcB	tRNA-splicing ligase RtcB	6.5.1.3	--
XP_020469062.1	serine/threonine-protein kinase TBK1 isoform X1	109967667	mze:101474803	0.0	K05410	TBK1	TANK-binding kinase 1	2.7.11.10	ko04014 Ras signaling pathway ko04620 Toll-like receptor signaling pathway ko04622 RIG-I-like receptor signaling pathway ko04623 Cytosolic DNA-sensing pathway ko05160 Hepatitis C ko05161 Hepatitis B ko05162 Measles ko05164 Influenza A ko05168 Herpes simplex infection ko05169 Epstein-Barr virus infection
XP_020469068.1	60S ribosomal protein L18a	109967669	tru:101071078	1e-127	K02882	RP-L18Ae, RPL18A	large subunit ribosomal protein L18Ae	--	ko03010 Ribosome
XP_020469118.1	cathepsin E-like	109967703	cmk:103185314	1e-143	K01382	CTSE	cathepsin E	3.4.23.34	ko04142 Lysosome
XP_020469137.1	LOW QUALITY PROTEIN: T-complex protein 1 subunit beta	109967712	mze:101478632	0.0	K09494	CCT2	T-complex protein 1 subunit beta	--	--
XP_020469141.1	exportin-T	109967715	mze:101478157	0.0	K14288	XPOT	exportin-T	--	ko03013 RNA transport
XP_020469143.1	histone H3.3	109967719	fca:100169960	6e-95	K11253	H3	histone H3	--	ko05034 Alcoholism ko05202 Transcriptional misregulation in cancer ko05322 Systemic lupus erythematosus
XP_020469148.1	LOW QUALITY PROTEIN: histone H1-like	109967722	mze:101483325	8e-27	K11275	H1_5	histone H1/5	--	--
XP_020469149.1	calpain small subunit 1	109967723	xma:102233422	1e-131	K08583	CAPNS1, CAPN4	calpain, small subunit 1	--	--
XP_020469164.1	transportin-3 isoform X1	109967729	xma:102226865	0.0	K15436	TRPO3, MTR10	transportin-3	--	--
XP_020469196.1	ras-related protein Rab-21	109967748	mze:101475900	1e-156	K07890	RAB21	Ras-related protein Rab-21	--	--
XP_020469206.1	serine/threonine-protein phosphatase 6 regulatory subunit 2-like isoform X1	109967737	tru:101066797	0.0	K15500	PPP6R2, SAPS2	serine/threonine-protein phosphatase 6 regulatory subunit 2	--	--
XP_020469211.1	COP9 signalosome complex subunit 4	109967758	mze:101463590	0.0	K12178	COPS4, CSN4	COP9 signalosome complex subunit 4	--	--
XP_020469236.1	collagen alpha-1(XI) chain-like	109967770	mze:101480286	0.0	K19721	COL5AS	collagen, type V/XI/XXIV/XXVII, alpha	--	ko04974 Protein digestion and absorption
XP_020469240.1	beta-hexosaminidase subunit beta isoform X1	109967774	mze:101480574	0.0	K12373	HEXA_B	hexosaminidase	3.2.1.52	ko00511 Other glycan degradation ko00520 Amino sugar and nucleotide sugar metabolism ko00531 Glycosaminoglycan degradation ko00603 Glycosphingolipid biosynthesis - globo series ko00604 Glycosphingolipid biosynthesis - ganglio series ko04142 Lysosome
XP_020469245.1	noelin isoform X1	109967776	cmy:102942033	2e-60	K04594	LPHN3	latrophilin 3	--	--
XP_020469252.1	transportin-1	109967779	mze:101484582	0.0	K18752	TNPO1	transportin-1	--	--
XP_020469255.1	dnaJ homolog subfamily A member 2-like	109967778	xma:102236491	0.0	K09503	DNAJA2	DnaJ homolog subfamily A member 2	--	ko04141 Protein processing in endoplasmic reticulum
XP_020469258.1	protein transport protein Sec31A isoform X1	109967782	mze:101464553	0.0	K14005	SEC31	protein transport protein SEC31	--	ko04141 Protein processing in endoplasmic reticulum
XP_020469270.1	MOB kinase activator 1B	109967790	xma:102220180	1e-163	K06685	MOB1, Mats	MOB kinase activator 1	--	ko04111 Cell cycle - yeast ko04390 Hippo signaling pathway ko04391 Hippo signaling pathway - fly
XP_020469285.1	40S ribosomal protein S16 isoform X1	109967805	xma:102223973	1e-103	K02960	RP-S16e, RPS16	small subunit ribosomal protein S16e	--	ko03010 Ribosome
XP_020469289.1	methionine aminopeptidase 2	109967808	mze:101485813	0.0	K01265	map	methionyl aminopeptidase	3.4.11.18	--
XP_020469291.1	protein phosphatase 1 regulatory subunit 12A isoform X1	109967812	ola:101161524	0.0	K06270	PPP1R12A, MYPT1	protein phosphatase 1 regulatory subunit 12A	--	ko04022 cGMP-PKG signaling pathway ko04024 cAMP signaling pathway ko04270 Vascular smooth muscle contraction ko04510 Focal adhesion ko04611 Platelet activation ko04810 Regulation of actin cytoskeleton ko04921 Oxytocin signaling pathway ko05205 Proteoglycans in cancer
XP_020469299.1	NADH-cytochrome b5 reductase 3-like	109967814	mze:101473685	0.0	K00326	E1.6.2.2	cytochrome-b5 reductase	1.6.2.2	ko00520 Amino sugar and nucleotide sugar metabolism
XP_020469301.1	alkaline phosphatase%2C tissue-nonspecific isozyme isoform X1	109967741	mze:101464864	0.0	K01077	E3.1.3.1, phoA, phoB	alkaline phosphatase	3.1.3.1	ko00627 Aminobenzoate degradation ko00790 Folate biosynthesis ko02020 Two-component system
XP_020469307.1	nucleoporin Nup37	109967818	tru:101080219	0.0	K14302	NUP37	nuclear pore complex protein Nup37	--	ko03013 RNA transport
XP_020469322.1	NADH dehydrogenase [ubiquinone] 1 alpha subcomplex subunit 12	109967824	ola:101170810	1e-97	K11352	NDUFA12	NADH dehydrogenase (ubiquinone) 1 alpha subcomplex subunit 12	--	ko00190 Oxidative phosphorylation ko04932 Non-alcoholic fatty liver disease (NAFLD) ko05010 Alzheimer's disease ko05012 Parkinson's disease ko05016 Huntington's disease
XP_020469331.1	zona pellucida sperm-binding protein 4-like	109967827	ola:100049432	1e-159	K19926	ZP1	zona pellucida sperm-binding protein 1	--	--
XP_020469355.1	LOW QUALITY PROTEIN: serine/threonine-protein kinase WNK1	109967841	mze:101478687	0.0	K08867	WNK, PRKWNK	WNK lysine deficient protein kinase	2.7.11.1	--
XP_020469363.1	proprotein convertase subtilisin/kexin type 6 isoform X1	109967851	ola:101166930	0.0	K08672	PCSK6	proprotein convertase subtilisin/kexin type 6	3.4.21.-	--
XP_020469374.1	mitochondrial carrier homolog 2	109967857	mze:101479506	0.0	K17885	MTCH	mitochondrial carrier	--	--
XP_020469375.1	low choriolytic enzyme-like	109967858	mze:106674745	7e-87	K08778	ASTL	astacin-like metalloendopeptidase	3.4.-.-	--
XP_020469379.1	low choriolytic enzyme-like	109967861	xma:102223227	3e-76	K08778	ASTL	astacin-like metalloendopeptidase	3.4.-.-	--
XP_020469385.1	FAS-associated death domain protein	109967863	mze:101483780	3e-69	K02373	FADD	FAS-associated death domain protein	--	ko04210 Apoptosis ko04215 Apoptosis - multiple species ko04620 Toll-like receptor signaling pathway ko04622 RIG-I-like receptor signaling pathway ko04668 TNF signaling pathway ko05010 Alzheimer's disease ko05142 Chagas disease (American trypanosomiasis) ko05152 Tuberculosis ko05161 Hepatitis B ko05168 Herpes simplex infection ko05200 Pathways in cancer
XP_020469459.1	nucleosome assembly protein 1-like 4 isoform X1	109967909	mze:101467519	0.0	K11282	NAP1L4, NAP2	nucleosome assembly protein 1-like 4	--	--
XP_020469484.1	MOB kinase activator 2 isoform X1	109967920	ddi:DDB_G0278907	1e-53	K06685	MOB1, Mats	MOB kinase activator 1	--	ko04111 Cell cycle - yeast ko04390 Hippo signaling pathway ko04391 Hippo signaling pathway - fly
XP_020469492.1	guanine nucleotide-binding protein subunit alpha-13-like	109967924	tru:101065558	0.0	K04639	GNA13	guanine nucleotide-binding protein subunit alpha-13	--	ko04022 cGMP-PKG signaling pathway ko04071 Sphingolipid signaling pathway ko04072 Phospholipase D signaling pathway ko04270 Vascular smooth muscle contraction ko04611 Platelet activation ko04730 Long-term depression ko04810 Regulation of actin cytoskeleton ko05200 Pathways in cancer
XP_020469538.1	60S ribosomal protein L38	109967950	mcf:102120913	5e-33	K02923	RP-L38e, RPL38	large subunit ribosomal protein L38e	--	ko03010 Ribosome
XP_020469549.1	signal-induced proliferation-associated 1-like protein 1 isoform X1	109967958	mze:101484001	0.0	K17701	SIPA1L1, E6TP1	signal-induced proliferation-associated 1 like protein 1	--	ko04015 Rap1 signaling pathway
XP_020469579.1	methionine adenosyltransferase 2 subunit beta isoform X1	109967971	tru:101071968	0.0	K00789	metK	S-adenosylmethionine synthetase	2.5.1.6	ko00270 Cysteine and methionine metabolism ko01230 Biosynthesis of amino acids
XP_020469590.1	thrombospondin-1	109967980	ola:100302441	0.0	K16857	THBS1	thrombospondin 1	--	ko04015 Rap1 signaling pathway ko04115 p53 signaling pathway ko04145 Phagosome ko04151 PI3K-Akt signaling pathway ko04350 TGF-beta signaling pathway ko04510 Focal adhesion ko04512 ECM-receptor interaction ko05144 Malaria ko05205 Proteoglycans in cancer ko05206 MicroRNAs in cancer ko05219 Bladder cancer
XP_020469629.1	UDP-glucose:glycoprotein glucosyltransferase 1 isoform X1	109968009	mze:101467633	0.0	K11718	HUGT	UDP-glucose:glycoprotein glucosyltransferase	2.4.1.-	ko04141 Protein processing in endoplasmic reticulum
XP_020469643.1	D-2-hydroxyglutarate dehydrogenase%2C mitochondrial isoform X1	109968014	fve:101309000	0.0	K18204	AtD-2HGDH	D-2-hydroxyglutarate dehydrogenase	1.1.99.39	--
XP_020469648.1	fermitin family homolog 2 isoform X1	109968017	xma:102231494	0.0	K17083	FERMT2, KIND2	kindlin 2	--	--
XP_020469667.1	intron-binding protein aquarius	109968026	mze:101481783	0.0	K12874	AQR	intron-binding protein aquarius	--	ko03040 Spliceosome
XP_020469670.1	LOW QUALITY PROTEIN: ubiquitin carboxyl-terminal hydrolase 40-like	109968028	mze:101472779	0.0	K11869	USP40	ubiquitin carboxyl-terminal hydrolase 40	3.4.19.12	--
XP_020469677.1	myristoylated alanine-rich C-kinase substrate-like	109968034	mze:101475091	2e-76	K12561	MARCKS	myristoylated alanine-rich C-kinase substrate	--	ko04666 Fc gamma R-mediated phagocytosis ko05206 MicroRNAs in cancer
XP_020469720.1	protein LBH isoform X1	109968061	tru:101075680	2e-07	K04010	C5AR1	C5a anaphylatoxin chemotactic receptor	--	ko04080 Neuroactive ligand-receptor interaction ko04610 Complement and coagulation cascades ko05150 Staphylococcus aureus infection
XP_020469723.1	obg-like ATPase 1	109968063	mze:101469026	0.0	K19788	OLA1	obg-like ATPase 1	--	--
XP_020469738.1	lamin-B receptor-like	109968075	mze:101487127	0.0	K19532	LBR	lamin-B receptor	--	--
XP_020469768.1	katanin p60 ATPase-containing subunit A1	109968093	mze:101484367	0.0	K07767	KATNA1	katanin p60 ATPase-containing subunit A1	3.6.4.3	--
XP_020469785.1	biotinidase-like	109968104	ola:101173953	1e-172	K01435	BTD	biotinidase	3.5.1.12	ko00780 Biotin metabolism ko04977 Vitamin digestion and absorption
XP_020469786.1	protein argonaute-2 isoform X1	109968105	tru:101079678	0.0	K11593	ELF2C, AGO	eukaryotic translation initiation factor 2C	--	--
XP_020469806.1	serine/threonine-protein phosphatase 6 regulatory ankyrin repeat subunit A-like isoform X1	109968112	ola:101168382	0.0	K15502	ANKRD28	serine/threonine-protein phosphatase 6 regulatory ankyrin repeat subunit A	--	--
XP_020469809.1	inactive phospholipase C-like protein 2	109968113	mze:101474746	0.0	K15370	PLCL2	inactive phospholipase C-like protein 2	--	--
XP_020469865.1	LOW QUALITY PROTEIN: 60S acidic ribosomal protein P2-like	109968119	xma:102231214	2e-36	K02943	RP-LP2, RPLP2	large subunit ribosomal protein LP2	--	ko03010 Ribosome
XP_020469870.1	chromobox protein homolog 3-like isoform X1	109968149	mze:101470889	1e-110	K11586	CBX3, HP1G	chromobox protein 3	--	--
XP_020469872.1	trafficking protein particle complex subunit 3	109968150	tsp:Tsp_04075	5e-48	K09493	CCT1, TCP1	T-complex protein 1 subunit alpha	--	--
XP_020469879.1	probable acyl-CoA dehydrogenase 6	109968161	mze:101486390	0.0	K11731	atuD	citronellyl-CoA dehydrogenase	1.3.99.-	ko00281 Geraniol degradation
XP_020469902.1	LOW QUALITY PROTEIN: collagen alpha-2(I) chain	109968174	mze:101486099	0.0	K06236	COL1A	collagen, type I, alpha	--	ko04151 PI3K-Akt signaling pathway ko04510 Focal adhesion ko04512 ECM-receptor interaction ko04611 Platelet activation ko04933 AGE-RAGE signaling pathway in diabetic complications ko04974 Protein digestion and absorption ko05146 Amoebiasis
XP_020469916.1	insulin-like growth factor 2 mRNA-binding protein 3 isoform X1	109968187	mze:101477447	0.0	K13197	IGF2BP3	insulin-like growth factor 2 mRNA-binding protein 3	--	--
XP_020469934.1	PDZ and LIM domain protein 3	109968195	crg:105335510	2e-41	K19867	LDB3	LIM domain-binding protein 3	--	--
XP_020469936.1	ADP-ribosylation factor 4-like	109968194	mze:101477376	1e-127	K07939	ARF4	ADP-ribosylation factor 4	--	--
XP_020469967.1	eukaryotic translation initiation factor 3 subunit B	109968211	tru:101066601	0.0	K03253	EIF3B	translation initiation factor 3 subunit B	--	ko03013 RNA transport
XP_020469992.1	protein disulfide-isomerase-like	109968230	ola:101164281	0.0	K09580	PDIA1, P4HB	protein disulfide-isomerase A1	5.3.4.1	ko04141 Protein processing in endoplasmic reticulum
XP_020470017.1	fibrinogen gamma chain	109968240	xma:102237975	0.0	K03905	FGG	fibrinogen gamma chain	--	ko04610 Complement and coagulation cascades ko04611 Platelet activation ko05150 Staphylococcus aureus infection
XP_020470023.1	hypoxanthine-guanine phosphoribosyltransferase-like isoform X1	109968243	mze:101485825	1e-149	K00760	hprT, hpt, HPRT1	hypoxanthine phosphoribosyltransferase	2.4.2.8	ko00230 Purine metabolism ko00983 Drug metabolism - other enzymes
XP_020470063.1	aldose reductase-like isoform X1	109968263	mze:101477205	0.0	K00011	E1.1.1.21, AKR1	aldehyde reductase	1.1.1.21	ko00040 Pentose and glucuronate interconversions ko00051 Fructose and mannose metabolism ko00052 Galactose metabolism ko00561 Glycerolipid metabolism
XP_020470100.1	LIM and senescent cell antigen-like-containing domain protein 1 isoform X1	109968284	mze:101481805	1e-35	K05760	PXN	paxillin	--	ko04062 Chemokine signaling pathway ko04370 VEGF signaling pathway ko04510 Focal adhesion ko04670 Leukocyte transendothelial migration ko04810 Regulation of actin cytoskeleton ko05100 Bacterial invasion of epithelial cells ko05203 Viral carcinogenesis ko05205 Proteoglycans in cancer
XP_020470117.1	coatomer subunit zeta-1	109968294	cbr:CBG02998	2e-54	K02604	ORC2	origin recognition complex subunit 2	--	ko04110 Cell cycle ko04111 Cell cycle - yeast ko04113 Meiosis - yeast
XP_020470121.1	RANBP2-like and GRIP domain-containing protein 8	109968299	mze:101470621	0.0	K12172	RANBP2, NUP358	E3 SUMO-protein ligase RanBP2	--	ko03013 RNA transport
XP_020470128.1	zona pellucida sperm-binding protein 3-like	109968307	mze:101481586	0.0	K19928	ZP3	zona pellucida sperm-binding protein 3	--	--
XP_020470165.1	KH domain-containing%2C RNA-binding%2C signal transduction-associated protein 1-like	109968328	mze:101479659	0.0	K13198	KHDRBS1	KH domain-containing, RNA-binding, signal transduction-associated protein 1	--	--
XP_020470236.1	C-1-tetrahydrofolate synthase%2C cytoplasmic-like	109968362	tru:101079275	0.0	K00288	MTHFD	--	--	ko00670 One carbon pool by folate
XP_020470258.1	rho-related GTP-binding protein RhoG-like	109968378	tru:101076287	1e-139	K07863	RHOG	Ras homolog gene family, member G	--	ko05100 Bacterial invasion of epithelial cells ko05131 Shigellosis ko05132 Salmonella infection
XP_020470259.1	UDP-N-acetylglucosamine--peptide N-acetylglucosaminyltransferase 110 kDa subunit isoform X1	109968379	mze:101479094	0.0	K09667	OGT	protein O-GlcNAc transferase	2.4.1.255	ko00514 Other types of O-glycan biosynthesis ko04931 Insulin resistance
XP_020470291.1	proteoglycan 4-like	109968393	myb:102251651	2e-27	K03847	ALG12	alpha-1,6-mannosyltransferase	2.4.1.260	ko00510 N-Glycan biosynthesis ko00513 Various types of N-glycan biosynthesis
XP_020470296.1	BTB/POZ domain-containing protein KCTD12-like	109968396	cmk:103177229	4e-17	K03849	ALG8	alpha-1,3-glucosyltransferase	2.4.1.265	ko00510 N-Glycan biosynthesis
XP_020470306.1	sterol-4-alpha-carboxylate 3-dehydrogenase%2C decarboxylating	109968402	tru:101061359	0.0	K07748	E1.1.1.170, NSDHL, ERG26	sterol-4alpha-carboxylate 3-dehydrogenase (decarboxylating)	1.1.1.170	ko00100 Steroid biosynthesis
XP_020470313.1	ribose-phosphate pyrophosphokinase 1 isoform X1	109968405	mze:101476181	0.0	K00948	PRPS, prsA	ribose-phosphate pyrophosphokinase	2.7.6.1	ko00030 Pentose phosphate pathway ko00230 Purine metabolism ko01200 Carbon metabolism ko01230 Biosynthesis of amino acids
XP_020470326.1	protein NDRG4 isoform X1	109968413	gga:420321	1e-153	K18266	NDRG1	protein NDRG1	--	--
XP_020470349.1	probable D-lactate dehydrogenase%2C mitochondrial	109968426	mze:101481018	0.0	K00102	dld, LDHD	D-lactate dehydrogenase (cytochrome)	1.1.2.4	ko00620 Pyruvate metabolism
XP_020470368.1	alpha-soluble NSF attachment protein	109968442	dre:327082	0.0	K15296	NAPA, SNAPA, SEC17	alpha-soluble NSF attachment protein	--	ko04721 Synaptic vesicle cycle
XP_020470395.1	trehalase	109968453	mze:101487963	0.0	K01194	TREH, treA, treF	alpha,alpha-trehalase	3.2.1.28	ko00500 Starch and sucrose metabolism
XP_020470400.1	probable ATP-dependent RNA helicase DDX6	109968454	tru:101069986	0.0	K12614	DDX6, RCK, DHH1	ATP-dependent RNA helicase DDX6/DHH1	3.6.4.13	ko03018 RNA degradation
XP_020470411.1	26S proteasome non-ATPase regulatory subunit 8	109968463	tru:101064188	1e-150	K03031	PSMD8, RPN12	26S proteasome regulatory subunit N12	--	ko03050 Proteasome ko05169 Epstein-Barr virus infection
XP_020470440.1	NADH dehydrogenase [ubiquinone] 1 subunit C2-like	109968480	ola:101172426	1e-58	K03968	NDUFC2	NADH dehydrogenase (ubiquinone) 1 subunit C2	--	ko00190 Oxidative phosphorylation ko04932 Non-alcoholic fatty liver disease (NAFLD) ko05010 Alzheimer's disease ko05012 Parkinson's disease ko05016 Huntington's disease
XP_020470452.1	EH domain-containing protein 2 isoform X1	109968487	mze:101476348	0.0	K12469	EHD2	EH domain-containing protein 2	--	ko04144 Endocytosis
XP_020470468.1	catechol O-methyltransferase-like	109968504	xma:102231465	1e-127	K00545	COMT	catechol O-methyltransferase	2.1.1.6	ko00140 Steroid hormone biosynthesis ko00350 Tyrosine metabolism ko00965 Betalain biosynthesis ko04728 Dopaminergic synapse
XP_020470479.1	neural cell adhesion molecule 1 isoform X1	109968513	mze:101485754	0.0	K06491	NCAM	neural cell adhesion molecule	--	ko04514 Cell adhesion molecules (CAMs) ko05020 Prion diseases
XP_020470502.1	thymocyte nuclear protein 1	109968523	shs:STEHIDRAFT_167838	4e-37	K17491	SMEK, PPP4R3	protein phosphatase 4 regulatory subunit 3	--	ko04212 Longevity regulating pathway - worm ko04922 Glucagon signaling pathway
XP_020470520.1	alpha-2-antiplasmin	109968533	mze:101469308	0.0	K03983	SERPINF2, AAP	alpha-2-antiplasmin	--	ko04610 Complement and coagulation cascades
XP_020470524.1	RNA polymerase II-associated factor 1 homolog isoform X1	109968537	ola:101165083	0.0	K15174	PAF1	RNA polymerase II-associated factor 1	--	ko04011 MAPK signaling pathway - yeast
XP_020470527.1	glia maturation factor gamma-like	109968538	ngr:NAEGRDRAFT_58328	2e-11	K08870	TWF	twinfilin	--	--
XP_020470538.1	replication protein A 70 kDa DNA-binding subunit	109968543	mze:101468816	0.0	K07466	RFA1, RPA1, rpa	replication factor A1	--	ko03030 DNA replication ko03420 Nucleotide excision repair ko03430 Mismatch repair ko03440 Homologous recombination ko03460 Fanconi anemia pathway
XP_020470550.1	LOW QUALITY PROTEIN: fibronectin-like	109968550	tru:101061998	0.0	K05717	FN1	fibronectin 1	--	ko04151 PI3K-Akt signaling pathway ko04510 Focal adhesion ko04512 ECM-receptor interaction ko04810 Regulation of actin cytoskeleton ko04933 AGE-RAGE signaling pathway in diabetic complications ko05100 Bacterial invasion of epithelial cells ko05146 Amoebiasis ko05200 Pathways in cancer ko05205 Proteoglycans in cancer ko05222 Small cell lung cancer
XP_020470599.1	SH3 domain-binding glutamic acid-rich-like protein 3	109968585	xma:102221819	8e-15	K13912	DMBT1	deleted in malignant brain tumors 1 protein	--	ko04970 Salivary secretion
XP_020470609.1	septin-7-like	109968592	hgl:101723536	0.0	K16944	SEPT7, CDC3	septin 7	--	--
XP_020470646.1	GRIP1-associated protein 1 isoform X1	109968610	crg:105322865	2e-25	K02433	gatA, QRSL1	--	--	ko00970 Aminoacyl-tRNA biosynthesis
XP_020470654.1	B-cell receptor-associated protein 31	109968615	ola:101171812	1e-143	K14009	BCAP31, BAP31	B-cell receptor-associated protein 31	--	ko04141 Protein processing in endoplasmic reticulum
XP_020470661.1	protein NDRG3-like isoform X1	109968621	xtr:493508	1e-179	K18266	NDRG1	protein NDRG1	--	--
XP_020470664.1	replication factor C subunit 2	109968622	mze:101487225	0.0	K10755	RFC2_4	replication factor C subunit 2/4	--	ko03030 DNA replication ko03420 Nucleotide excision repair ko03430 Mismatch repair
XP_020470682.1	minor histocompatibility antigen H13 isoform X3	109968632	ola:101171062	0.0	K09595	HM13	minor histocompatibility antigen H13	3.4.23.-	--
XP_020470689.1	peptidase inhibitor 16-like	109968635	spu:100892181	6e-35	K19919	CRISP	cysteine-rich secretory protein	--	--
XP_020470713.1	40S ribosomal protein S21 isoform X1	109968649	ola:101164286	4e-52	K02971	RP-S21e, RPS21	small subunit ribosomal protein S21e	--	ko03010 Ribosome
XP_020470730.1	annexin A1-like	109968660	ola:101161495	1e-165	K17091	ANXA1	annexin A1	--	--
XP_020470786.1	delta-aminolevulinic acid dehydratase	109968680	mze:101482350	0.0	K01698	hemB, ALAD	porphobilinogen synthase	4.2.1.24	ko00860 Porphyrin and chlorophyll metabolism
XP_020470837.1	glucokinase-like isoform X1	109968706	mze:101463747	0.0	K00844	HK	hexokinase	2.7.1.1	ko00010 Glycolysis / Gluconeogenesis ko00051 Fructose and mannose metabolism ko00052 Galactose metabolism ko00500 Starch and sucrose metabolism ko00520 Amino sugar and nucleotide sugar metabolism ko00521 Streptomycin biosynthesis ko00524 Butirosin and neomycin biosynthesis ko01200 Carbon metabolism ko04066 HIF-1 signaling pathway ko04910 Insulin signaling pathway ko04930 Type II diabetes mellitus…
XP_020470854.1	arginine--tRNA ligase%2C cytoplasmic	109968719	mze:101485191	0.0	K01887	RARS, argS	arginyl-tRNA synthetase	6.1.1.19	ko00970 Aminoacyl-tRNA biosynthesis
XP_020470876.1	liver carboxylesterase 2-like	109968738	mze:101473278	0.0	K03927	CES2	--	--	ko00983 Drug metabolism - other enzymes
XP_020470895.1	protein unc-45 homolog A	109968747	fme:FOMMEDRAFT_106001	1e-20	K10356	MYO1	myosin I	--	--
XP_020470901.1	acylamino-acid-releasing enzyme-like	109968751	mze:101469582	0.0	K01303	APEH	acylaminoacyl-peptidase	3.4.19.1	--
XP_020470903.1	long-chain specific acyl-CoA dehydrogenase%2C mitochondrial	109968757	mze:101469415	0.0	K00255	ACADL	long-chain-acyl-CoA dehydrogenase	1.3.8.8	ko00071 Fatty acid degradation ko01212 Fatty acid metabolism ko03320 PPAR signaling pathway
XP_020470920.1	lanC-like protein 1 isoform X1	109968766	chx:102176212	5e-45	K19522	XK	membrane transport protein XK	--	--
XP_020470939.1	tensin-like	109968776	mze:101485845	0.0	K18080	TNS	tensin	--	--
XP_020470949.1	F-actin-capping protein subunit alpha-1-like	109968782	mze:101470041	0.0	K10364	CAPZA	capping protein (actin filament) muscle Z-line, alpha	--	ko04144 Endocytosis
XP_020470952.1	flap endonuclease 1	109968785	mze:101478964	0.0	K04799	FEN1, RAD2	flap endonuclease-1	3.-.-.-	ko03030 DNA replication ko03410 Base excision repair ko03450 Non-homologous end-joining
XP_020470962.1	ras suppressor protein 1	109968789	mis:MICPUN_85191	4e-29	K19613	SHOC2, SUR8	leucine-rich repeat protein SHOC2	--	ko04014 Ras signaling pathway
XP_020470969.1	formin-like protein 3	109968791	xma:102232029	3e-60	K04512	DAAM	dishevelled associated activator of morphogenesis	--	ko04310 Wnt signaling pathway
XP_020470980.1	importin-4	109968797	cbr:CBG11089	3e-10	K18752	TNPO1	transportin-1	--	--
XP_020470984.1	thioredoxin domain-containing protein 5 isoform X1	109968799	xma:102226918	0.0	K13984	TXNDC5, ERP46	thioredoxin domain-containing protein 5	--	ko04141 Protein processing in endoplasmic reticulum
XP_020471014.1	myosin light polypeptide 6-like	109968819	ola:101167617	5e-92	K12751	MYL6	myosin light chain 6	--	ko04270 Vascular smooth muscle contraction ko04921 Oxytocin signaling pathway
XP_020471021.1	dihydroxyacetone phosphate acyltransferase isoform X1	109968826	mze:101482803	0.0	K00649	GNPAT	glyceronephosphate O-acyltransferase	2.3.1.42	ko00564 Glycerophospholipid metabolism ko04146 Peroxisome
XP_020471029.1	plasminogen-like	109968832	xma:102220810	0.0	K01315	PLG	plasminogen	3.4.21.7	ko04080 Neuroactive ligand-receptor interaction ko04610 Complement and coagulation cascades ko05150 Staphylococcus aureus infection ko05164 Influenza A
XP_020471035.1	putative peptidyl-tRNA hydrolase PTRHD1	109968838	xla:779309	1e-48	K04794	PTH2	peptidyl-tRNA hydrolase, PTH2 family	3.1.1.29	--
XP_020471036.1	neural cell adhesion molecule L1	109968836	tru:101065574	0.0	K06550	L1CAM	L1 cell adhesion molecule	--	ko04360 Axon guidance ko04514 Cell adhesion molecules (CAMs)
XP_020471042.1	exocyst complex component 8	109968843	mze:101484232	0.0	K19986	EXOC8, SEC84	exocyst complex component 8	--	--
XP_020471057.1	LOW QUALITY PROTEIN: afadin-like	109968852	mze:101467084	0.0	K05702	AF6, MLLT4	afadin	--	ko04014 Ras signaling pathway ko04015 Rap1 signaling pathway ko04024 cAMP signaling pathway ko04520 Adherens junction ko04530 Tight junction ko04670 Leukocyte transendothelial migration
XP_020471061.1	triosephosphate isomerase	109968857	ola:101165489	1e-165	K01803	TPI, tpiA	triosephosphate isomerase (TIM)	5.3.1.1	ko00010 Glycolysis / Gluconeogenesis ko00051 Fructose and mannose metabolism ko00562 Inositol phosphate metabolism ko00710 Carbon fixation in photosynthetic organisms ko01200 Carbon metabolism ko01230 Biosynthesis of amino acids
XP_020471072.1	adaptin ear-binding coat-associated protein 1-like isoform X1	109968865	xma:102216783	1e-172	K20069	NECAP1_2	adaptin ear-binding coat-associated protein 1/2	--	--
XP_020471093.1	polypeptide N-acetylgalactosaminyltransferase 6-like	109968876	mze:101473551	0.0	K00710	GALNT	polypeptide N-acetylgalactosaminyltransferase	2.4.1.41	ko00512 Mucin type O-Glycan biosynthesis
XP_020471127.1	ankyrin repeat and MYND domain-containing protein 2	109968903	mdo:100032194	1e-11	K16289	ANKK1	ankyrin repeat and protein kinase domain-containing protein 1	2.7.11.1	--
XP_020471139.1	septin-7 isoform X1	109968910	mze:101476835	0.0	K16944	SEPT7, CDC3	septin 7	--	--
XP_020471163.1	tyrosine-protein phosphatase non-receptor type 23	109968925	mze:101466170	0.0	K18040	PTPN23	tyrosine-protein phosphatase non-receptor type 23	3.1.3.48	--
XP_020471166.1	semaphorin-7A-like	109968927	mze:101484813	0.0	K06529	SEMA7, CD108	semaphorin 7	--	ko04360 Axon guidance
XP_020471209.1	LOW QUALITY PROTEIN: SWI/SNF complex subunit SMARCC1-like	109968951	tru:101071272	0.0	K11649	SMARCC	SWI/SNF related-matrix-associated actin-dependent regulator of chromatin subfamily C	--	--
XP_020471212.1	protein S100-A1-like	109968953	ola:101155699	1e-17	K17274	S100A10	calpactin-1 light chain	--	--
XP_020471219.1	cathepsin S-like	109968960	xma:102230330	1e-164	K01368	CTSS	cathepsin S	3.4.22.27	ko04142 Lysosome ko04145 Phagosome ko04210 Apoptosis ko04612 Antigen processing and presentation ko05152 Tuberculosis
XP_020471252.1	protein S100-A1-like	109968980	ola:101155699	1e-22	K17274	S100A10	calpactin-1 light chain	--	--
XP_020471255.1	LOW QUALITY PROTEIN: ATP-dependent RNA helicase DHX36	109968984	mze:101464661	0.0	K14442	DHX36, RHAU	ATP-dependent RNA helicase DHX36	3.6.4.13	ko03018 RNA degradation
XP_020471257.1	rho guanine nucleotide exchange factor 26	109968985	mze:101464946	0.0	K13744	SGEF, ARHGEF26	Rho guanine nucleotide exchange factor 26	--	ko05100 Bacterial invasion of epithelial cells
XP_020471280.1	importin subunit alpha-3	109968999	crg:105330652	0.0	K15043	KPNA2	importin subunit alpha-2	--	ko05164 Influenza A
XP_020471312.1	LOW QUALITY PROTEIN: CUB and sushi domain-containing protein 1-like	109969021	pale:102887845	0.0	K17495	CSMD	CUB and sushi domain-containing protein	--	--
XP_020471313.1	synaptonemal complex protein 2 isoform X1	109969018	mze:101482726	0.0	K19529	SYCP2	synaptonemal complex protein 2	--	--
XP_020471318.1	LOW QUALITY PROTEIN: elongator complex protein 4	109969027	mze:101485481	0.0	K11375	ELP4	elongator complex protein 4	--	--
XP_020471327.1	cleavage stimulation factor subunit 3	109969033	mze:101481098	0.0	K14408	CSTF3, RNA14	cleavage stimulation factor subunit 3	--	ko03015 mRNA surveillance pathway
XP_020471333.1	eukaryotic translation initiation factor 3 subunit M	109969036	mze:101482468	0.0	K15030	EIF3M	translation initiation factor 3 subunit M	--	--
XP_020471355.1	histone-lysine N-methyltransferase setd3 isoform X1	109969048	xma:102233827	0.0	K19199	SETD3	histone-lysine N-methyltransferase SETD3	2.1.1.43	--
XP_020471362.1	SRA stem-loop-interacting RNA-binding protein%2C mitochondrial-like isoform X2	109969051	lgi:LOTGIDRAFT_56504	2e-10	K03102	SQD	squid	--	ko04320 Dorso-ventral axis formation
XP_020471383.1	uncharacterized protein LOC109969065	109969065	dha:DEHA2F22044g	2e-10	K00010	iolG	--	--	ko00521 Streptomycin biosynthesis ko00562 Inositol phosphate metabolism
XP_020471395.1	LOW QUALITY PROTEIN: sodium channel protein type 4 subunit alpha B-like	109969084	ola:101171717	0.0	K04837	SCN4A	voltage-gated sodium channel type IV alpha	--	--
XP_020471405.1	protein LSM14 homolog A-like isoform X1	109969089	tru:101071011	0.0	K18749	LSM14, RAP55, SCD6	protein LSM14	--	--
XP_020471437.1	mitochondrial inner membrane protease subunit 2 isoform X1	109969105	mze:101469636	9e-64	K09648	IMP2	mitochondrial inner membrane protease subunit 2	3.4.21.-	ko03060 Protein export
XP_020471441.1	bactericidal permeability-increasing protein-like	109969106	tup:102498158	5e-56	K05399	LBP	lipopolysaccharide-binding protein	--	ko04064 NF-kappa B signaling pathway ko04620 Toll-like receptor signaling pathway ko05132 Salmonella infection ko05152 Tuberculosis
XP_020471446.1	transcription initiation factor TFIID subunit 4-like	109969113	mze:101478385	0.0	K03129	TAF4	transcription initiation factor TFIID subunit 4	--	ko03022 Basal transcription factors ko05016 Huntington's disease ko05168 Herpes simplex infection
XP_020471466.1	nuclear pore complex protein Nup160	109969129	tru:101062320	0.0	K14303	NUP160, NUP120	nuclear pore complex protein Nup160	--	ko03013 RNA transport
XP_020471476.1	L-fucose kinase isoform X1	109969135	mze:101463615	0.0	K05305	FUK	fucokinase	2.7.1.52	ko00051 Fructose and mannose metabolism ko00520 Amino sugar and nucleotide sugar metabolism
XP_020471481.1	40S ribosomal protein S17 isoform X1	109969138	mze:101465669	2e-95	K02962	RP-S17e, RPS17	small subunit ribosomal protein S17e	--	ko03010 Ribosome
XP_020471497.1	glucose-6-phosphate isomerase-like	109969149	xma:102237407	0.0	K01810	GPI, pgi	glucose-6-phosphate isomerase	5.3.1.9	ko00010 Glycolysis / Gluconeogenesis ko00030 Pentose phosphate pathway ko00500 Starch and sucrose metabolism ko00520 Amino sugar and nucleotide sugar metabolism ko01200 Carbon metabolism
XP_020471510.1	leucine carboxyl methyltransferase 1	109969158	mze:101468727	0.0	K18203	LCMT1	[phosphatase 2A protein]-leucine-carboxy methyltransferase	2.1.1.233	--
XP_020471511.1	structural maintenance of chromosomes protein 1A	109969155	mze:101479638	0.0	K06636	SMC1	structural maintenance of chromosome 1	--	ko04110 Cell cycle ko04111 Cell cycle - yeast ko04113 Meiosis - yeast ko04114 Oocyte meiosis
XP_020471551.1	NHP2-like protein 1	109969181	mze:101484437	2e-89	K12845	SNU13, NHP2L	U4/U6 small nuclear ribonucleoprotein SNU13	--	ko03008 Ribosome biogenesis in eukaryotes ko03040 Spliceosome
XP_020471575.1	parvalbumin alpha-like	109969196	lcm:102345989	3e-15	K02183	CALM	calmodulin	--	ko04014 Ras signaling pathway ko04015 Rap1 signaling pathway ko04020 Calcium signaling pathway ko04022 cGMP-PKG signaling pathway ko04024 cAMP signaling pathway ko04070 Phosphatidylinositol signaling system ko04114 Oocyte meiosis ko04261 Adrenergic signaling in cardiomyocytes ko04270 Vascular smooth muscle contraction ko04626 Plant-pathogen interaction ko04713 Circadian entrainment ko04720 Long-t…
XP_020471576.1	cytochrome b-c1 complex subunit 2%2C mitochondrial-like	109969197	tru:101063187	0.0	K00415	QCR2, UQCRC2	ubiquinol-cytochrome c reductase core subunit 2	--	ko00190 Oxidative phosphorylation ko04260 Cardiac muscle contraction ko04932 Non-alcoholic fatty liver disease (NAFLD) ko05010 Alzheimer's disease ko05012 Parkinson's disease ko05016 Huntington's disease
XP_020471611.1	phospholipid hydroperoxide glutathione peroxidase%2C mitochondrial-like	109969232	mze:101475014	1e-130	K05361	GPX4	phospholipid-hydroperoxide glutathione peroxidase	1.11.1.12	ko00480 Glutathione metabolism
XP_020471612.1	selenoprotein F	109969234	tsp:Tsp_03946	1e-07	K12662	PRPF4, PRP4	U4/U6 small nuclear ribonucleoprotein PRP4	--	ko03040 Spliceosome
XP_020471638.1	regulator of nonsense transcripts 1-like	109969255	mze:101486461	0.0	K14326	UPF1, RENT1	regulator of nonsense transcripts 1	3.6.4.-	ko03013 RNA transport ko03015 mRNA surveillance pathway
XP_020471650.1	serine/threonine-protein kinase N2 isoform X1	109969264	tru:101072284	0.0	K06071	PKN	protein kinase N	2.7.11.13	ko04151 PI3K-Akt signaling pathway ko05132 Salmonella infection
XP_020471656.1	40S ribosomal protein S28	109969267	mze:101480343	3e-42	K02979	RP-S28e, RPS28	small subunit ribosomal protein S28e	--	ko03010 Ribosome
XP_020471660.1	AP-2 complex subunit mu-A isoform X1	109969270	mze:101468754	0.0	K11826	AP2M1	AP-2 complex subunit mu-1	--	ko04144 Endocytosis ko04721 Synaptic vesicle cycle ko04961 Endocrine and other factor-regulated calcium reabsorption ko05016 Huntington's disease
XP_020471709.1	glomulin	109969293	phu:Phum_PHUM521400	5e-12	K18587	COQ9	ubiquinone biosynthesis protein COQ9	--	--
XP_020471743.1	cold-inducible RNA-binding protein isoform X1	109969310	xma:102223791	2e-68	K13195	CIRBP	cold-inducible RNA-binding protein	--	--
XP_020471748.1	NADH dehydrogenase [ubiquinone] 1 alpha subcomplex subunit 13	109969311	mze:101466851	2e-95	K11353	NDUFA13	NADH dehydrogenase (ubiquinone) 1 alpha subcomplex subunit 13	--	ko00190 Oxidative phosphorylation ko04932 Non-alcoholic fatty liver disease (NAFLD) ko05010 Alzheimer's disease ko05012 Parkinson's disease ko05016 Huntington's disease
XP_020471772.1	armadillo repeat-containing protein 6	109969316	rcu:RCOM_0774230	1e-37	K15707	RNF170	RING finger protein 170	2.3.2.27	--
XP_020471794.1	40S ribosomal protein S15	109969324	tru:101075932	1e-104	K02958	RP-S15e, RPS15	small subunit ribosomal protein S15e	--	ko03010 Ribosome
XP_020471795.1	LOW QUALITY PROTEIN: dipeptidyl peptidase 9-like	109969325	mze:101485502	0.0	K08656	DPP9	dipeptidyl-peptidase 9	3.4.14.5	--
XP_020471815.1	septin-2B isoform X1	109969340	mze:101486671	0.0	K16942	SEPT2	septin 2	--	ko05100 Bacterial invasion of epithelial cells
XP_020471822.1	calcium-binding mitochondrial carrier protein Aralar1-like isoform X1	109969345	ola:101159534	0.0	K15105	SLC25A12_13, AGC	solute carrier family 25 (mitochondrial aspartate/glutamate transporter), member 12/13	--	--
XP_020471844.1	gelsolin-like	109969359	xma:102217170	0.0	K05768	GSN	gelsolin	--	ko04666 Fc gamma R-mediated phagocytosis ko04810 Regulation of actin cytoskeleton ko05203 Viral carcinogenesis
XP_020471858.1	elongation factor 2	109969369	mze:101482186	0.0	K03234	EEF2	elongation factor 2	--	ko04152 AMPK signaling pathway ko04921 Oxytocin signaling pathway
XP_020471867.1	endophilin-A2-like isoform X1	109969375	mze:101477894	0.0	K11247	SH3GL	endophilin-A	--	ko04144 Endocytosis
XP_020471875.1	coatomer subunit beta	109969380	mze:101467832	0.0	K17302	COPB2, SEC27	coatomer, subunit beta'	--	--
XP_020471879.1	choline-phosphate cytidylyltransferase A	109969384	xma:102233739	0.0	K00968	PCYT1	choline-phosphate cytidylyltransferase	2.7.7.15	ko00440 Phosphonate and phosphinate metabolism ko00564 Glycerophospholipid metabolism ko05231 Choline metabolism in cancer
XP_020471882.1	ubiquitin-like modifier-activating enzyme 1	109969378	mze:101487678	0.0	K03178	UBE1, UBA1	ubiquitin-activating enzyme E1	6.2.1.45	ko04120 Ubiquitin mediated proteolysis ko05012 Parkinson's disease
XP_020471894.1	guanine nucleotide-binding protein G(I)/G(S)/G(O) subunit gamma-12	109969391	tru:101074215	3e-42	K04347	GNG12	guanine nucleotide-binding protein G(I)/G(S)/G(O) subunit gamma-12	--	ko04010 MAPK signaling pathway ko04014 Ras signaling pathway ko04062 Chemokine signaling pathway ko04151 PI3K-Akt signaling pathway ko04713 Circadian entrainment ko04723 Retrograde endocannabinoid signaling ko04724 Glutamatergic synapse ko04725 Cholinergic synapse ko04726 Serotonergic synapse ko04727 GABAergic synapse ko04728 Dopaminergic synapse ko04810 Regulation of actin cytoskeleton ko05032 M…
XP_020471898.1	ras-related protein Rab-11B	109969393	mze:101463983	1e-162	K07905	RAB11B	Ras-related protein Rab-11B	--	ko04144 Endocytosis ko04152 AMPK signaling pathway ko04962 Vasopressin-regulated water reabsorption
XP_020471911.1	60S ribosomal protein L5-like	109969401	ola:101160347	0.0	K02932	RP-L5e, RPL5	large subunit ribosomal protein L5e	--	ko03010 Ribosome
XP_020471914.1	NADH dehydrogenase [ubiquinone] iron-sulfur protein 2%2C mitochondrial	109969407	tru:101073744	0.0	K03935	NDUFS2	--	--	ko00190 Oxidative phosphorylation ko04932 Non-alcoholic fatty liver disease (NAFLD) ko05010 Alzheimer's disease ko05012 Parkinson's disease ko05016 Huntington's disease
XP_020471939.1	fragile X mental retardation syndrome-related protein 1-like isoform X1	109969416	mze:101470075	0.0	K15516	FMR	fragile X mental retardation protein	--	ko03013 RNA transport
XP_020471952.1	LOW QUALITY PROTEIN: RNA-binding protein 4.1-like	109969422	tru:101073295	1e-163	K13187	RBM4	RNA-binding protein 4	--	--
XP_020471975.1	transcription factor p65	109969432	xma:102219636	0.0	K04735	RELA	transcription factor p65	--	ko04010 MAPK signaling pathway ko04014 Ras signaling pathway ko04024 cAMP signaling pathway ko04062 Chemokine signaling pathway ko04064 NF-kappa B signaling pathway ko04066 HIF-1 signaling pathway ko04071 Sphingolipid signaling pathway ko04151 PI3K-Akt signaling pathway ko04210 Apoptosis ko04211 Longevity regulating pathway ko04380 Osteoclast differentiation ko04620 Toll-like receptor signaling p…
XP_020471977.1	serine/threonine-protein phosphatase PP1-beta catalytic subunit-like	109969433	mze:101486750	0.0	K06269	PPP1C	serine/threonine-protein phosphatase PP1 catalytic subunit	3.1.3.16	ko03015 mRNA surveillance pathway ko04022 cGMP-PKG signaling pathway ko04024 cAMP signaling pathway ko04113 Meiosis - yeast ko04114 Oocyte meiosis ko04261 Adrenergic signaling in cardiomyocytes ko04270 Vascular smooth muscle contraction ko04390 Hippo signaling pathway ko04510 Focal adhesion ko04611 Platelet activation ko04720 Long-term potentiation ko04728 Dopaminergic synapse ko04750 Inflammator…
XP_020471983.1	RNA-binding protein 4-like	109969438	mze:101470565	1e-154	K13187	RBM4	RNA-binding protein 4	--	--
XP_020471985.1	ubiquitin thioesterase OTUB1	109969441	mze:101466582	1e-179	K09602	OTUB1	ubiquitin thioesterase protein OTUB1	3.4.19.12	--
XP_020472009.1	beta-galactoside-binding lectin-like	109969454	xma:102225901	2e-59	K06830	LGALS1	galectin-1	--	--
XP_020472019.1	neuronal-specific septin-3-like	109969461	tru:101061713	0.0	K16938	SEPT3_9_12	septin 3/9/12	--	ko05100 Bacterial invasion of epithelial cells
XP_020472043.1	transketolase-like	109969472	tru:101069588	0.0	K00615	E2.2.1.1, tktA, tktB	transketolase	2.2.1.1	ko00030 Pentose phosphate pathway ko00710 Carbon fixation in photosynthetic organisms ko01051 Biosynthesis of ansamycins ko01200 Carbon metabolism ko01230 Biosynthesis of amino acids
XP_020472044.1	parvalbumin beta-2-like	109969474	lcm:102345989	2e-12	K02183	CALM	calmodulin	--	ko04014 Ras signaling pathway ko04015 Rap1 signaling pathway ko04020 Calcium signaling pathway ko04022 cGMP-PKG signaling pathway ko04024 cAMP signaling pathway ko04070 Phosphatidylinositol signaling system ko04114 Oocyte meiosis ko04261 Adrenergic signaling in cardiomyocytes ko04270 Vascular smooth muscle contraction ko04626 Plant-pathogen interaction ko04713 Circadian entrainment ko04720 Long-t…
XP_020472058.1	mitochondrial Rho GTPase 1-A isoform X1	109969484	mze:101469002	0.0	K07870	RHOT1, ARHT1	Ras homolog gene family, member T1	--	ko04214 Apoptosis - fly
XP_020472064.1	zona pellucida sperm-binding protein 3-like	109969490	mze:101466359	0.0	K19928	ZP3	zona pellucida sperm-binding protein 3	--	--
XP_020472066.1	hematological and neurological expressed 1 protein	109969492	mze:101486811	3e-24	K06457	CD7	CD7 antigen	--	ko04640 Hematopoietic cell lineage
XP_020472073.1	rho GTPase-activating protein 17-like isoform X1	109969498	pbi:103065057	1e-145	K19269	PGP, PGLP	--	--	ko00630 Glyoxylate and dicarboxylate metabolism ko01200 Carbon metabolism
XP_020472080.1	28S ribosomal protein S7%2C mitochondrial	109969502	mze:101484149	1e-147	K02992	RP-S7, MRPS7, rpsG	small subunit ribosomal protein S7	--	ko03010 Ribosome
XP_020472081.1	MIF4G domain-containing protein	109969503	bdi:100840186	7e-07	K03260	EIF4G	translation initiation factor 4G	--	ko03013 RNA transport ko05416 Viral myocarditis
XP_020472086.1	40S ribosomal protein S2	109969504	mze:101473842	0.0	K02981	RP-S2e, RPS2	small subunit ribosomal protein S2e	--	ko03010 Ribosome
XP_020472094.1	NADH dehydrogenase [ubiquinone] 1 beta subcomplex subunit 10	109969509	mze:101473549	1e-104	K03966	NDUFB10	NADH dehydrogenase (ubiquinone) 1 beta subcomplex subunit 10	--	ko00190 Oxidative phosphorylation ko04932 Non-alcoholic fatty liver disease (NAFLD) ko05010 Alzheimer's disease ko05012 Parkinson's disease ko05016 Huntington's disease
XP_020472111.1	galectin-1	109969521	xma:102225901	3e-80	K06830	LGALS1	galectin-1	--	--
XP_020472117.1	TOM1-like protein 2 isoform X1	109969525	mze:101484912	2e-27	K12404	GGA	ADP-ribosylation factor-binding protein GGA	--	ko04142 Lysosome
XP_020472129.1	hydroxyacylglutathione hydrolase%2C mitochondrial	109969532	xma:102235336	0.0	K01069	E3.1.2.6, gloB	hydroxyacylglutathione hydrolase	3.1.2.6	ko00620 Pyruvate metabolism
XP_020472136.1	deoxyhypusine synthase isoform X1	109969539	mze:101473440	0.0	K00809	DHPS, dys	deoxyhypusine synthase	2.5.1.46	--
XP_020472147.1	LOW QUALITY PROTEIN: zona pellucida sperm-binding protein 3-like	109969544	ola:100049335	1e-136	K19928	ZP3	zona pellucida sperm-binding protein 3	--	--
XP_020472158.1	proteasome activator complex subunit 3	109969559	mze:101466164	1e-177	K06698	PSME3	proteasome activator subunit 3 (PA28 gamma)	--	ko03050 Proteasome ko04612 Antigen processing and presentation ko05160 Hepatitis C
XP_020472172.1	FK506-binding protein-like isoform X1	109969557	mze:101476830	1e-169	K20097	FKBPL	FK506-binding protein-like	--	--
XP_020472196.1	cytochrome c oxidase assembly factor 3 homolog%2C mitochondrial	109969565	mze:101480893	1e-51	K18175	CCDC56, COA3	cytochrome c oxidase assembly factor 3, animal type	--	--
XP_020472210.1	LOW QUALITY PROTEIN: protein TANC2-like	109969575	spu:755512	3e-43	K15502	ANKRD28	serine/threonine-protein phosphatase 6 regulatory ankyrin repeat subunit A	--	--
XP_020472229.1	39S ribosomal protein L43%2C mitochondrial	109969587	mze:101482538	8e-94	K17424	MRPL43	large subunit ribosomal protein L43	--	--
XP_020472240.1	LIM and SH3 domain protein 1-like	109969591	xma:102236960	1e-60	K18267	NEB	nebulin	--	--
XP_020472242.1	long-chain-fatty-acid--CoA ligase 5	109969593	tru:101070795	0.0	K01897	ACSL, fadD	long-chain acyl-CoA synthetase	6.2.1.3	ko00061 Fatty acid biosynthesis ko00071 Fatty acid degradation ko01212 Fatty acid metabolism ko03320 PPAR signaling pathway ko04146 Peroxisome ko04920 Adipocytokine signaling pathway
XP_020472258.1	LOW QUALITY PROTEIN: spectrin beta chain%2C non-erythrocytic 1-like	109969601	ola:101175117	0.0	K06115	SPTB	spectrin beta	--	--
XP_020472259.1	synaptosomal-associated protein 23 isoform X1	109969602	mze:101486358	1e-133	K08508	SNAP23	synaptosomal-associated protein 23	--	ko04130 SNARE interactions in vesicular transport ko04611 Platelet activation
XP_020472270.1	glycogenin-1-like isoform X1	109969607	ola:101169002	0.0	K00750	GYG1, GYG2	glycogenin glucosyltransferase	2.4.1.186	--
XP_020472289.1	paralemmin-1-like	109969613	ola:101175608	1e-148	K16519	AKAP2	A-kinase anchor protein 2	--	--
XP_020472290.1	serine/threonine-protein kinase ATR isoform X1	109969614	mze:101475692	0.0	K06640	ATR	serine/threonine-protein kinase ATR	2.7.11.1	ko03460 Fanconi anemia pathway ko04110 Cell cycle ko04115 p53 signaling pathway ko04214 Apoptosis - fly ko05166 HTLV-I infection
XP_020472318.1	propionyl-CoA carboxylase beta chain%2C mitochondrial	109969632	xma:102221338	0.0	K01966	PCCB, pccB	propionyl-CoA carboxylase beta chain	6.4.1.3	ko00280 Valine, leucine and isoleucine degradation ko00630 Glyoxylate and dicarboxylate metabolism ko00640 Propanoate metabolism ko01200 Carbon metabolism
XP_020472319.1	rho-related GTP-binding protein RhoA-D	109969633	tru:101071942	1e-141	K07857	RHOC	Ras homolog gene family, member C	--	--
XP_020472327.1	actin%2C alpha skeletal muscle B-like	109969639	ola:101163135	0.0	K12313	ACTA2	actin, aortic smooth muscle	--	ko04270 Vascular smooth muscle contraction
XP_020472406.1	NADH dehydrogenase [ubiquinone] 1 beta subcomplex subunit 2%2C mitochondrial	109969691	tru:101063599	2e-57	K03958	NDUFB2	NADH dehydrogenase (ubiquinone) 1 beta subcomplex subunit 2	--	ko00190 Oxidative phosphorylation ko04932 Non-alcoholic fatty liver disease (NAFLD) ko05010 Alzheimer's disease ko05012 Parkinson's disease ko05016 Huntington's disease
XP_020472423.1	guanine nucleotide-binding protein G(i) subunit alpha-1	109969698	mze:101486294	0.0	K04630	GNAI	guanine nucleotide-binding protein G(i) subunit alpha	--	ko04015 Rap1 signaling pathway ko04022 cGMP-PKG signaling pathway ko04024 cAMP signaling pathway ko04062 Chemokine signaling pathway ko04071 Sphingolipid signaling pathway ko04261 Adrenergic signaling in cardiomyocytes ko04360 Axon guidance ko04530 Tight junction ko04540 Gap junction ko04611 Platelet activation ko04670 Leukocyte transendothelial migration ko04713 Circadian entrainment ko04723 Ret…
XP_020472424.1	src substrate cortactin-like	109969699	mze:101481917	0.0	K06106	CTTN, EMS1	cortactin	--	ko04530 Tight junction ko05100 Bacterial invasion of epithelial cells ko05130 Pathogenic Escherichia coli infection ko05131 Shigellosis ko05205 Proteoglycans in cancer
XP_020472434.1	LOW QUALITY PROTEIN: cysteine and glycine-rich protein 1-like	109969704	mze:101479356	1e-125	K09377	CSRP	cysteine and glycine-rich protein	--	--
XP_020472448.1	myotrophin	109969711	mze:101474062	6e-21	K10799	TNKS	tankyrase	2.4.2.30	--
XP_020472456.1	diphosphoinositol polyphosphate phosphohydrolase 1 isoform X1	109969695	mze:101481241	1e-130	K07766	E3.6.1.52	diphosphoinositol-polyphosphate diphosphatase	3.6.1.52	--
XP_020472482.1	diablo homolog%2C mitochondrial-like	109969732	mze:101486140	1e-121	K10522	DIABLO, SMAC	diablo	--	ko04210 Apoptosis ko04215 Apoptosis - multiple species
XP_020472507.1	integrin-linked protein kinase	109969746	tru:101064916	0.0	K06272	ILK	integrin-linked kinase	2.7.11.1	ko03320 PPAR signaling pathway ko04360 Axon guidance ko04510 Focal adhesion ko05100 Bacterial invasion of epithelial cells ko05213 Endometrial cancer
XP_020472548.1	heterogeneous nuclear ribonucleoprotein D0-like	109969760	mze:101467340	1e-180	K13044	HNRNPABD	heterogeneous nuclear ribonucleoprotein A/B/D	--	--
XP_020472549.1	enolase-phosphatase E1 isoform X1	109969761	mze:101466298	1e-179	K09880	mtnC, ENOPH1	enolase-phosphatase E1	3.1.3.77	ko00270 Cysteine and methionine metabolism
XP_020472553.1	phosphatidylinositol 3-kinase regulatory subunit alpha isoform X1	109969763	mze:101470898	0.0	K02649	PIK3R	phosphoinositide-3-kinase, regulatory subunit	--	ko04012 ErbB signaling pathway ko04014 Ras signaling pathway ko04015 Rap1 signaling pathway ko04022 cGMP-PKG signaling pathway ko04024 cAMP signaling pathway ko04062 Chemokine signaling pathway ko04066 HIF-1 signaling pathway ko04068 FoxO signaling pathway ko04070 Phosphatidylinositol signaling system ko04071 Sphingolipid signaling pathway ko04072 Phospholipase D signaling pathway ko04150 mTOR si…
XP_020472570.1	serine/arginine-rich splicing factor 6-like isoform X1	109969771	mze:101480010	1e-127	K12893	SFRS4_5_6	splicing factor, arginine/serine-rich 4/5/6	--	ko03040 Spliceosome ko05168 Herpes simplex infection
XP_020472571.1	complement component C9	109969774	tru:101068974	0.0	K04000	C9	complement component 9	--	ko04610 Complement and coagulation cascades ko05020 Prion diseases ko05146 Amoebiasis ko05322 Systemic lupus erythematosus
XP_020472580.1	disabled homolog 2 isoform X1	109969781	mze:101487828	0.0	K12475	DAB2	disabled homolog 2	--	ko04144 Endocytosis
XP_020472592.1	eukaryotic translation initiation factor 2 subunit 2	109969784	tru:101068508	0.0	K03238	EIF2S2	translation initiation factor 2 subunit 2	--	ko03013 RNA transport
XP_020472602.1	serine/threonine-protein kinase MRCK alpha-like isoform X1	109969792	mze:101473471	0.0	K16307	CDC42BP	serine/threonine-protein kinase MRCK	2.7.11.1	--
XP_020472605.1	alpha-1-antiproteinase 2-like	109969793	mze:101466770	2e-91	K04525	SERPINA	serpin peptidase inhibitor, clade A	--	--
XP_020472623.1	26S protease regulatory subunit 4	109969799	mze:101464182	0.0	K03062	PSMC1, RPT2	26S proteasome regulatory subunit T2	--	ko03050 Proteasome ko05169 Epstein-Barr virus infection ko05203 Viral carcinogenesis
XP_020472633.1	alpha-1-antitrypsin homolog	109969803	mze:101466493	1e-160	K04525	SERPINA	serpin peptidase inhibitor, clade A	--	--
XP_020472637.1	heterogeneous nuclear ribonucleoprotein U	109969807	ola:101165119	0.0	K12888	HNRNPU	heterogeneous nuclear ribonucleoprotein U	--	ko03040 Spliceosome
XP_020472653.1	N-alpha-acetyltransferase 10	109969819	xma:102237921	1e-158	K00670	E2.3.1.88	peptide alpha-N-acetyltransferase	2.3.1.88	--
XP_020472657.1	EMILIN-1-like isoform X1	109969824	rno:298566	1e-19	K03986	C1QA	complement C1q subcomponent subunit A	--	ko04610 Complement and coagulation cascades ko05020 Prion diseases ko05133 Pertussis ko05142 Chagas disease (American trypanosomiasis) ko05150 Staphylococcus aureus infection ko05322 Systemic lupus erythematosus
XP_020472662.1	LOW QUALITY PROTEIN: translocon-associated protein subunit delta	109969825	xma:102221912	1e-110	K04571	SSR4	translocon-associated protein subunit delta	--	ko04141 Protein processing in endoplasmic reticulum
XP_020472677.1	DNA replication licensing factor MCM3	109969834	xma:102227469	0.0	K02541	MCM3	DNA replication licensing factor MCM3	3.6.4.12	ko03030 DNA replication ko04110 Cell cycle ko04111 Cell cycle - yeast ko04113 Meiosis - yeast
XP_020472679.1	proteasome subunit alpha type-6	109969836	tru:101069157	0.0	K02730	PSMA6	20S proteasome subunit alpha 1	3.4.25.1	ko03050 Proteasome
XP_020472697.1	kininogen-1-like	109969858	mze:101463563	3e-83	K03898	KNG	kininogen	--	ko04610 Complement and coagulation cascades
XP_020472732.1	ceruloplasmin-like	109969877	mze:101467020	0.0	K13624	CP	ceruloplasmin	1.16.3.1	ko00860 Porphyrin and chlorophyll metabolism
XP_020472733.1	syntaxin-binding protein 3	109969878	ola:101161233	0.0	K15301	STXBP3, MUNC18-3	syntaxin-binding protein 3	--	--
XP_020472736.1	calcium-binding mitochondrial carrier protein SCaMC-1	109969880	mze:101465213	0.0	K14684	SLC25A23S	solute carrier family 25 (mitochondrial phosphate transporter), member 23/24/25/41	--	--
XP_020472738.1	methylcrotonoyl-CoA carboxylase subunit alpha%2C mitochondrial	109969882	tru:101066846	0.0	K01968	E6.4.1.4A	3-methylcrotonyl-CoA carboxylase alpha subunit	6.4.1.4	ko00280 Valine, leucine and isoleucine degradation
XP_020472772.1	NADH dehydrogenase [ubiquinone] 1 alpha subcomplex subunit 10%2C mitochondrial	109969898	mze:101463911	0.0	K03954	NDUFA10	NADH dehydrogenase (ubiquinone) 1 alpha subcomplex subunit 10	--	ko00190 Oxidative phosphorylation ko04932 Non-alcoholic fatty liver disease (NAFLD) ko05010 Alzheimer's disease ko05012 Parkinson's disease ko05016 Huntington's disease
XP_020472787.1	aminopeptidase N-like isoform X1	109969906	mze:101469966	0.0	K11140	ANPEP	aminopeptidase N	3.4.11.2	ko00480 Glutathione metabolism ko04614 Renin-angiotensin system ko04640 Hematopoietic cell lineage
XP_020472793.1	LOW QUALITY PROTEIN: phosphorylase b kinase regulatory subunit beta-like	109969908	ola:101174012	0.0	K07190	PHKA_B	phosphorylase kinase alpha/beta subunit	--	ko04020 Calcium signaling pathway ko04910 Insulin signaling pathway ko04922 Glucagon signaling pathway
XP_020472818.1	DNA fragmentation factor subunit alpha isoform X1	109969931	mze:101487656	1e-167	K02310	DFFA, DFF45	DNA fragmentation factor, 45 kD, alpha subunit	--	ko04210 Apoptosis
XP_020472824.1	dnaJ homolog subfamily A member 2	109969938	tru:101073610	0.0	K09503	DNAJA2	DnaJ homolog subfamily A member 2	--	ko04141 Protein processing in endoplasmic reticulum
XP_020472837.1	disco-interacting protein 2 homolog B-A isoform X1	109969946	vvi:100267423	2e-06	K01904	4CL	4-coumarate--CoA ligase	6.2.1.12	ko00130 Ubiquinone and other terpenoid-quinone biosynthesis ko00360 Phenylalanine metabolism ko00940 Phenylpropanoid biosynthesis
XP_020472838.1	insulin-like growth factor 1 receptor isoform X1	109969948	mze:101469217	0.0	K05087	IGF1R	insulin-like growth factor 1 receptor	2.7.10.1	ko04014 Ras signaling pathway ko04015 Rap1 signaling pathway ko04066 HIF-1 signaling pathway ko04068 FoxO signaling pathway ko04114 Oocyte meiosis ko04144 Endocytosis ko04151 PI3K-Akt signaling pathway ko04152 AMPK signaling pathway ko04211 Longevity regulating pathway ko04213 Longevity regulating pathway - multiple species ko04510 Focal adhesion ko04520 Adherens junction ko04550 Signaling pathwa…
XP_020472846.1	synapse-associated protein 1-like isoform X1	109969953	aaf:AURANDRAFT_70780	9e-06	K12447	USP	UDP-sugar pyrophosphorylase	2.7.7.64	ko00040 Pentose and glucuronate interconversions ko00052 Galactose metabolism ko00053 Ascorbate and aldarate metabolism ko00520 Amino sugar and nucleotide sugar metabolism
XP_020472849.1	60S ribosomal protein L10	109969956	mze:101464765	1e-158	K02866	RP-L10e, RPL10	large subunit ribosomal protein L10e	--	ko03010 Ribosome
XP_020472868.1	small nuclear ribonucleoprotein G	109969963	mze:101466131	1e-49	K11099	SNRPG, SMG	small nuclear ribonucleoprotein G	--	ko03040 Spliceosome
XP_020472870.1	filamin-A-like isoform X1	109969966	mze:101465053	0.0	K04437	FLNA	filamin	--	ko04010 MAPK signaling pathway ko04510 Focal adhesion ko05132 Salmonella infection ko05205 Proteoglycans in cancer
XP_020472887.1	transmembrane 9 superfamily member 4 isoform X1	109969976	tru:101068044	0.0	K17086	TM9SF2_4	transmembrane 9 superfamily member 2/4	--	--
XP_020472978.1	transmembrane emp24 domain-containing protein 10	109970028	ota:Ot03g04730	1e-24	K03857	PIGA, GPI3	phosphatidylinositol glycan, class A	2.4.1.198	ko00563 Glycosylphosphatidylinositol(GPI)-anchor biosynthesis
XP_020472982.1	translation initiation factor eIF-2B subunit delta isoform X2	109970031	mze:101472286	0.0	K03680	EIF2B4	translation initiation factor eIF-2B subunit delta	--	ko03013 RNA transport
XP_020472996.1	protein asteroid homolog 1-like isoform X2	109970042	tms:TREMEDRAFT_43853	1e-06	K10746	EXO1	exonuclease 1	3.1.-.-	ko03430 Mismatch repair
XP_020473005.1	uncharacterized protein LOC109970047 isoform X1	109970047	phd:102330936	6e-09	K07296	ACDC	adiponectin	--	ko03320 PPAR signaling pathway ko04152 AMPK signaling pathway ko04211 Longevity regulating pathway ko04920 Adipocytokine signaling pathway ko04930 Type II diabetes mellitus ko04932 Non-alcoholic fatty liver disease (NAFLD)
XP_020473015.1	kunitz-type serine protease inhibitor BmKTT-2-like	109970053	mze:101479129	4e-26	K06238	COL6A	collagen, type VI, alpha	--	ko04151 PI3K-Akt signaling pathway ko04510 Focal adhesion ko04512 ECM-receptor interaction ko04974 Protein digestion and absorption
XP_020473028.1	succinate-semialdehyde dehydrogenase%2C mitochondrial	109970061	mze:101464303	0.0	K00139	ALDH5A1	succinate-semialdehyde dehydrogenase	1.2.1.24	ko00250 Alanine, aspartate and glutamate metabolism ko00650 Butanoate metabolism
XP_020473031.1	ubiquitin conjugation factor E4 B	109970059	xma:102228222	0.0	K10597	UBE4B, UFD2	ubiquitin conjugation factor E4 B	2.3.2.27	ko04120 Ubiquitin mediated proteolysis ko04141 Protein processing in endoplasmic reticulum
XP_020473038.1	pleckstrin homology domain-containing family F member 2	109970063	dpp:DICPUDRAFT_26275	2e-39	K05724	FGD5_6	FYVE, RhoGEF and PH domain containing 5/6	--	--
XP_020473048.1	collagen alpha-6(VI) chain-like	109970071	tru:101064693	0.0	K06238	COL6A	collagen, type VI, alpha	--	ko04151 PI3K-Akt signaling pathway ko04510 Focal adhesion ko04512 ECM-receptor interaction ko04974 Protein digestion and absorption
XP_020473049.1	LOW QUALITY PROTEIN: collagen alpha-6(VI) chain-like	109970073	tru:101064693	0.0	K06238	COL6A	collagen, type VI, alpha	--	ko04151 PI3K-Akt signaling pathway ko04510 Focal adhesion ko04512 ECM-receptor interaction ko04974 Protein digestion and absorption
XP_020473089.1	nicotinamide/nicotinic acid mononucleotide adenylyltransferase 1-like isoform X1	109970088	tru:101077093	1e-163	K06210	NMNAT	--	--	ko00760 Nicotinate and nicotinamide metabolism
XP_020473115.1	28S ribosomal protein S12%2C mitochondrial	109970112	mze:101469260	3e-93	K02950	RP-S12, MRPS12, rpsL	small subunit ribosomal protein S12	--	ko03010 Ribosome
XP_020473120.1	dnaJ homolog subfamily C member 13 isoform X1	109970123	mze:101484785	0.0	K09533	DNAJC13	DnaJ homolog subfamily C member 13	--	--
XP_020473145.1	poly(U)-binding-splicing factor PUF60-like isoform X1	109970130	mze:101464699	0.0	K12838	PUF60	poly(U)-binding-splicing factor PUF60	--	ko03040 Spliceosome
XP_020473164.1	protein disulfide-isomerase TMX3	109970140	mze:101482317	0.0	K09585	TXNDC10	thioredoxin domain-containing protein 10	5.3.4.1	--
XP_020473169.1	prostaglandin E synthase 3-like	109970142	mze:101471106	1e-103	K15730	PTGES3	cytosolic prostaglandin-E synthase	5.3.99.3	ko00590 Arachidonic acid metabolism
XP_020473183.1	CD2-associated protein isoform X1	109970151	tru:101075637	0.0	K13738	CD2AP	CD2-associated protein	--	ko05100 Bacterial invasion of epithelial cells
XP_020473187.1	regulation of nuclear pre-mRNA domain-containing protein 1B	109970152	xma:102218356	0.0	K15559	RTT103	regulator of Ty1 transposition protein 103	--	--
XP_020473196.1	40S ribosomal protein S9	109970162	tru:101074093	1e-138	K02997	RP-S9e, RPS9	small subunit ribosomal protein S9e	--	ko03010 Ribosome
XP_020473202.1	threonine--tRNA ligase%2C cytoplasmic-like	109970167	mze:101466193	0.0	K01868	TARS, thrS	threonyl-tRNA synthetase	6.1.1.3	ko00970 Aminoacyl-tRNA biosynthesis
XP_020473203.1	myosin-10-like isoform X1	109970169	mze:101483420	0.0	K10352	MYH	myosin heavy chain	--	ko04530 Tight junction
XP_020473214.1	isochorismatase domain-containing protein 2	109970172	tmn:UCRPA7_1662	4e-28	K14154	THI6	--	--	ko00730 Thiamine metabolism
XP_020473222.1	josephin-2	109970176	mze:101473754	1e-123	K15235	JOSD	josephin	3.4.19.12	--
XP_020473224.1	ADAMTS-like protein 4 isoform X1	109970177	xma:102235540	1e-77	K09609	ADAMTS20	a disintegrin and metalloproteinase with thrombospondin motifs 20	3.4.24.-	--
XP_020473233.1	60S ribosomal protein L18	109970181	tru:101073646	1e-125	K02883	RP-L18e, RPL18	large subunit ribosomal protein L18e	--	ko03010 Ribosome
XP_020473249.1	CCR4-NOT transcription complex subunit 3 isoform X1	109970197	mze:101480146	0.0	K12580	CNOT3, NOT3	CCR4-NOT transcription complex subunit 3	--	ko03018 RNA degradation
XP_020473250.1	nuclease-sensitive element-binding protein 1 isoform X1	109970194	mze:101465558	1e-140	K09276	YBX1, NSEP1	Y-box-binding protein 1	--	--
XP_020473257.1	beta-2-glycoprotein 1-like	109970200	mze:101479430	0.0	K17305	APOH, B2G1	beta-2-glycoprotein 1	--	--
XP_020473261.1	cytochrome c oxidase subunit 6B1	109970203	mze:101471450	8e-51	K02267	COX6B	cytochrome c oxidase subunit 6b	--	ko00190 Oxidative phosphorylation ko04260 Cardiac muscle contraction ko04932 Non-alcoholic fatty liver disease (NAFLD) ko05010 Alzheimer's disease ko05012 Parkinson's disease ko05016 Huntington's disease
XP_020473263.1	LOW QUALITY PROTEIN: ras-interacting protein 1-like	109970204	myb:102258567	6e-41	K14376	PAP	poly(A) polymerase	2.7.7.19	ko03015 mRNA surveillance pathway
XP_020473274.1	splicing factor U2AF 65 kDa subunit isoform X1	109970212	xma:102222596	0.0	K12837	U2AF2	splicing factor U2AF 65 kDa subunit	--	ko03040 Spliceosome
XP_020473286.1	glutamate-rich WD repeat-containing protein 1	109970214	xma:102225437	0.0	K14848	RRB1, GRWD1	ribosome assembly protein RRB1	--	--
XP_020473321.1	pyruvate kinase PKM-like	109970239	mze:101487503	0.0	K00873	PK, pyk	pyruvate kinase	2.7.1.40	ko00010 Glycolysis / Gluconeogenesis ko00230 Purine metabolism ko00620 Pyruvate metabolism ko01200 Carbon metabolism ko01230 Biosynthesis of amino acids ko04922 Glucagon signaling pathway ko04930 Type II diabetes mellitus ko05203 Viral carcinogenesis ko05230 Central carbon metabolism in cancer
XP_020473342.1	brain acid soluble protein 1	109970257	xma:102232338	1e-26	K17272	BASP1	brain acid soluble protein 1	--	--
XP_020473356.1	60S ribosomal protein L22-like isoform X1	109970023	xma:102226026	1e-69	K02891	RP-L22e, RPL22	large subunit ribosomal protein L22e	--	ko03010 Ribosome
XP_020473442.1	ubiquitin-conjugating enzyme E2 variant 1-like	109970306	mze:105940822	1e-106	K10704	UBE2V	ubiquitin-conjugating enzyme E2 variant	--	--
XP_020473451.1	integrin alpha-5-like	109970313	mze:101480709	0.0	K06484	ITGA5	integrin alpha 5	--	ko04145 Phagosome ko04151 PI3K-Akt signaling pathway ko04510 Focal adhesion ko04512 ECM-receptor interaction ko04640 Hematopoietic cell lineage ko04810 Regulation of actin cytoskeleton ko05100 Bacterial invasion of epithelial cells ko05131 Shigellosis ko05133 Pertussis ko05205 Proteoglycans in cancer ko05206 MicroRNAs in cancer ko05410 Hypertrophic cardiomyopathy (HCM) ko05412 Arrhythmogenic righ…
XP_020473467.1	citrate synthase%2C mitochondrial	109970324	mze:101471407	0.0	K01647	CS, gltA	citrate synthase	2.3.3.1	ko00020 Citrate cycle (TCA cycle) ko00630 Glyoxylate and dicarboxylate metabolism ko01200 Carbon metabolism ko01210 2-Oxocarboxylic acid metabolism ko01230 Biosynthesis of amino acids
XP_020473478.1	tyrosine-protein phosphatase non-receptor type 1-like	109970329	ola:101171745	0.0	K05696	PTPN1, PTP1B	tyrosine-protein phosphatase non-receptor type 1	3.1.3.48	ko04520 Adherens junction ko04910 Insulin signaling pathway ko04931 Insulin resistance
XP_020473482.1	diacylglycerol kinase beta-like	109970336	tru:101070734	0.0	K00901	dgkA, DGK	diacylglycerol kinase (ATP)	2.7.1.107	ko00561 Glycerolipid metabolism ko00564 Glycerophospholipid metabolism ko04070 Phosphatidylinositol signaling system ko04072 Phospholipase D signaling pathway ko05231 Choline metabolism in cancer
XP_020473484.1	6-phosphogluconate dehydrogenase%2C decarboxylating isoform X1	109970334	mze:101465665	0.0	K00033	PGD, gnd, gntZ	--	--	ko00030 Pentose phosphate pathway ko00480 Glutathione metabolism ko01200 Carbon metabolism
XP_020473504.1	lysosomal alpha-mannosidase	109970346	mze:101487837	0.0	K12311	MAN2B1, LAMAN	lysosomal alpha-mannosidase	3.2.1.24	ko00511 Other glycan degradation ko04142 Lysosome
XP_020473521.1	venom factor-like	109970359	tru:101071828	0.0	K03990	C3	complement component 3	--	ko04145 Phagosome ko04610 Complement and coagulation cascades ko05133 Pertussis ko05134 Legionellosis ko05140 Leishmaniasis ko05142 Chagas disease (American trypanosomiasis) ko05150 Staphylococcus aureus infection ko05152 Tuberculosis ko05168 Herpes simplex infection ko05203 Viral carcinogenesis ko05322 Systemic lupus erythematosus
XP_020473523.1	galectin-2-like	109970361	xma:102224595	7e-72	K10090	LGALS2	galectin-2	--	--
XP_020473548.1	serine hydroxymethyltransferase%2C mitochondrial	109970355	mze:101478662	0.0	K00600	glyA, SHMT	glycine hydroxymethyltransferase	2.1.2.1	ko00260 Glycine, serine and threonine metabolism ko00460 Cyanoamino acid metabolism ko00630 Glyoxylate and dicarboxylate metabolism ko00670 One carbon pool by folate ko00680 Methane metabolism ko01200 Carbon metabolism ko01230 Biosynthesis of amino acids
XP_020473569.1	U8 snoRNA-decapping enzyme-like	109970390	mze:101466673	1e-120	K16855	NUDT16	--	--	ko00230 Purine metabolism ko03018 RNA degradation
XP_020473574.1	tensin-2-like isoform X2	109970392	mze:101487121	0.0	K18080	TNS	tensin	--	--
XP_020473589.1	keratin%2C type II cytoskeletal 8-like	109970400	ola:101168366	0.0	K07605	KRT2	type II keratin, basic	--	--
XP_020473590.1	LOW QUALITY PROTEIN: laminin subunit beta-2-like	109970401	xma:102225728	0.0	K06243	LAMB2	laminin, beta 2	--	ko04151 PI3K-Akt signaling pathway ko04510 Focal adhesion ko04512 ECM-receptor interaction ko05145 Toxoplasmosis ko05146 Amoebiasis ko05200 Pathways in cancer ko05222 Small cell lung cancer
XP_020473591.1	keratin%2C type I cytoskeletal 18-like	109970402	xma:102218888	0.0	K07604	KRT1	type I keratin, acidic	--	--
XP_020473594.1	serine--tRNA ligase%2C cytoplasmic	109970404	mze:101463977	0.0	K01875	SARS, serS	seryl-tRNA synthetase	6.1.1.11	ko00970 Aminoacyl-tRNA biosynthesis
XP_020473596.1	laminin subunit beta-2 isoform X1	109970407	mze:101470464	0.0	K06243	LAMB2	laminin, beta 2	--	ko04151 PI3K-Akt signaling pathway ko04510 Focal adhesion ko04512 ECM-receptor interaction ko05145 Toxoplasmosis ko05146 Amoebiasis ko05200 Pathways in cancer ko05222 Small cell lung cancer
XP_020473603.1	acylamino-acid-releasing enzyme-like	109970409	mze:101473250	0.0	K01303	APEH	acylaminoacyl-peptidase	3.4.19.1	--
XP_020473606.1	glutathione synthetase	109970414	mze:101466390	0.0	K01920	gshB, GSS	glutathione synthase	6.3.2.3	ko00270 Cysteine and methionine metabolism ko00480 Glutathione metabolism
XP_020473628.1	myosin light chain kinase%2C smooth muscle	109970425	mze:101479888	0.0	K00907	MYLK	myosin-light-chain kinase	2.7.11.18	ko04020 Calcium signaling pathway ko04022 cGMP-PKG signaling pathway ko04270 Vascular smooth muscle contraction ko04510 Focal adhesion ko04611 Platelet activation ko04810 Regulation of actin cytoskeleton ko04921 Oxytocin signaling pathway ko04971 Gastric acid secretion
XP_020473644.1	aminomethyltransferase%2C mitochondrial	109970433	mze:101472448	0.0	K00605	gcvT, AMT	aminomethyltransferase	2.1.2.10	ko00260 Glycine, serine and threonine metabolism ko00630 Glyoxylate and dicarboxylate metabolism ko00670 One carbon pool by folate ko01200 Carbon metabolism
XP_020473658.1	fatty aldehyde dehydrogenase-like	109970445	xma:102216705	0.0	K00128	E1.2.1.3	aldehyde dehydrogenase (NAD+)	1.2.1.3	ko00010 Glycolysis / Gluconeogenesis ko00040 Pentose and glucuronate interconversions ko00053 Ascorbate and aldarate metabolism ko00071 Fatty acid degradation ko00280 Valine, leucine and isoleucine degradation ko00310 Lysine degradation ko00330 Arginine and proline metabolism ko00340 Histidine metabolism ko00380 Tryptophan metabolism ko00410 beta-Alanine metabolism ko00561 Glycerolipid metabolism…
XP_020473662.1	Williams-Beuren syndrome chromosomal region 27 protein-like isoform X1	109970449	bpg:Bathy08g02840	3e-06	K17803	OMS1	methyltransferase OMS1, mitochondrial	2.1.1.-	--
XP_020473677.1	sulfatase-modifying factor 2 isoform X1	109970458	tgu:100231956	3e-89	K13444	SUMF1, FGE	sulfatase modifying factor 1	--	ko04142 Lysosome
XP_020473680.1	lissencephaly-1 homolog B	109970459	mze:101473999	0.0	K16794	PAFAH1B1, LIS1	platelet-activating factor acetylhydrolase IB subunit alpha	--	ko00565 Ether lipid metabolism
XP_020473684.1	vitronectin	109970461	mze:101478950	0.0	K06251	VTN	vitronectin	--	ko04151 PI3K-Akt signaling pathway ko04510 Focal adhesion ko04512 ECM-receptor interaction ko04610 Complement and coagulation cascades ko05205 Proteoglycans in cancer
XP_020473692.1	transcription elongation factor SPT6	109970469	tru:101074065	0.0	K11292	SUPT6H, SPT6	transcription elongation factor SPT6	--	--
XP_020473704.1	carbonic anhydrase 6 isoform X1	109970482	mze:101475568	0.0	K01672	E4.2.1.1	carbonic anhydrase	4.2.1.1	ko00910 Nitrogen metabolism
XP_020473723.1	alpha-enolase	109970496	mze:101474020	0.0	K01689	ENO, eno	enolase	4.2.1.11	ko00010 Glycolysis / Gluconeogenesis ko00680 Methane metabolism ko01200 Carbon metabolism ko01230 Biosynthesis of amino acids ko03018 RNA degradation ko04066 HIF-1 signaling pathway
XP_020473747.1	T-complex protein 1 subunit zeta	109970514	mze:101467883	0.0	K09498	CCT6	T-complex protein 1 subunit zeta	--	--
XP_020473748.1	glutathione S-transferase Mu 3-like	109970511	ola:101157367	1e-143	K00799	GST, gst	glutathione S-transferase	2.5.1.18	ko00480 Glutathione metabolism ko00980 Metabolism of xenobiotics by cytochrome P450 ko00982 Drug metabolism - cytochrome P450 ko05204 Chemical carcinogenesis
XP_020473750.1	MARCKS-related protein-like isoform X1	109970517	mze:101481486	1e-54	K13536	MARCKSL1, MRP	MARCKS-related protein	--	ko04666 Fc gamma R-mediated phagocytosis ko05140 Leishmaniasis
XP_020473754.1	eukaryotic translation initiation factor 3 subunit I	109970520	mze:101482064	0.0	K03246	EIF3I	translation initiation factor 3 subunit I	--	ko03013 RNA transport
XP_020473767.1	vesicle-associated membrane protein-associated protein B-like isoform X1	109970526	mze:101481364	1e-172	K10707	VAPB, ALS8	vesicle-associated membrane protein-associated protein B	--	--
XP_020473769.1	importin subunit alpha-7	109970529	lcm:102362537	0.0	K15042	KPNA1	importin subunit alpha-1	--	ko05164 Influenza A
XP_020473806.1	SNW domain-containing protein 1	109970541	mze:101485782	0.0	K06063	SNW1, SKIIP, SKIP	SNW domain-containing protein 1	--	ko03040 Spliceosome ko04330 Notch signaling pathway ko05169 Epstein-Barr virus infection ko05203 Viral carcinogenesis
XP_020473820.1	LOW QUALITY PROTEIN: PCTP-like protein	109970547	chx:102170371	1e-126	K01866	YARS, tyrS	tyrosyl-tRNA synthetase	6.1.1.1	ko00970 Aminoacyl-tRNA biosynthesis
XP_020473841.1	E3 ubiquitin-protein ligase TRIP12 isoform X1	109970555	mze:101464726	0.0	K10590	TRIP12	E3 ubiquitin-protein ligase TRIP12	2.3.2.26	ko04120 Ubiquitin mediated proteolysis
XP_020473845.1	CAD protein	109970556	mze:101477088	0.0	K11540	CAD	--	--	ko00240 Pyrimidine metabolism ko00250 Alanine, aspartate and glutamate metabolism
XP_020473856.1	RNA-binding protein FUS-like isoform X1	109970563	ola:101173726	1e-122	K13098	TLS, FUS	RNA-binding protein FUS	--	ko05202 Transcriptional misregulation in cancer
XP_020473875.1	NADPH--cytochrome P450 reductase isoform X1	109970573	mze:101479837	0.0	K00327	POR	NADPH-ferrihemoprotein reductase	1.6.2.4	--
XP_020473884.1	huntingtin-interacting protein 1 isoform X1	109970579	mze:101478245	0.0	K04559	HIP1	huntingtin interacting protein 1	--	ko05016 Huntington's disease
XP_020473896.1	cation-independent mannose-6-phosphate receptor isoform X2	109970582	tru:101076434	0.0	K06564	IGF2R	insulin-like growth factor 2 receptor	--	ko04142 Lysosome ko04144 Endocytosis
XP_020473915.1	cytosolic 10-formyltetrahydrofolate dehydrogenase-like	109970592	mze:101480024	0.0	K00289	E1.5.1.6, FTHFD	formyltetrahydrofolate dehydrogenase	1.5.1.6	ko00670 One carbon pool by folate
XP_020473947.1	acyl-CoA dehydrogenase family member 9%2C mitochondrial-like	109970609	xma:102228660	1e-51	K15980	ACAD9	acyl-CoA dehydrogenase family member 9	1.3.99.-	--
XP_020473949.1	cleavage stimulation factor subunit 1	109970610	mze:101481858	0.0	K14406	CSTF1	cleavage stimulation factor subunit 1	--	ko03015 mRNA surveillance pathway
XP_020473995.1	UPF0587 protein C1orf123 homolog	109970635	wic:J056_002722	6e-08	K11292	SUPT6H, SPT6	transcription elongation factor SPT6	--	--
XP_020474002.1	peroxiredoxin-6-like	109970640	mze:101487422	1e-154	K11188	PRDX6	--	--	ko00940 Phenylpropanoid biosynthesis
XP_020474006.1	non-specific lipid-transfer protein isoform X1	109970643	mze:101481799	0.0	K08764	SCP2, SCPX	sterol carrier protein 2	2.3.1.176	ko00120 Primary bile acid biosynthesis ko03320 PPAR signaling pathway ko04146 Peroxisome
XP_020474030.1	nuclear autoantigenic sperm protein-like	109970653	xma:102234216	1e-179	K11291	NASP	nuclear autoantigenic sperm protein	--	--
XP_020474031.1	peroxiredoxin-1	109970654	xma:102221624	1e-136	K13279	PRDX1	peroxiredoxin 1	1.11.1.15	ko04146 Peroxisome
XP_020474042.1	uncharacterized protein LOC109970665 isoform X1	109970665	mze:101464838	0.0	K17698	FYB, ADAP	FYN binding protein	--	ko04015 Rap1 signaling pathway
XP_020474046.1	complement component C8 alpha chain	109970667	mze:101464374	0.0	K03997	C8A	complement component 8 subunit alpha	--	ko04610 Complement and coagulation cascades ko05020 Prion diseases ko05146 Amoebiasis ko05322 Systemic lupus erythematosus
XP_020474047.1	complement component C8 beta chain	109970668	mze:101481990	0.0	K03998	C8B	complement component 8 subunit beta	--	ko04610 Complement and coagulation cascades ko05020 Prion diseases ko05146 Amoebiasis ko05322 Systemic lupus erythematosus
XP_020474048.1	sterile alpha motif domain-containing protein 11 isoform X1	109970666	dvi:Dvir_GJ16511	9e-17	K11456	PHC1, EDR1	polyhomeotic-like protein 1	--	--
XP_020474051.1	microsomal glutathione S-transferase 3	109970671	ola:101173739	1e-82	K00799	GST, gst	glutathione S-transferase	2.5.1.18	ko00480 Glutathione metabolism ko00980 Metabolism of xenobiotics by cytochrome P450 ko00982 Drug metabolism - cytochrome P450 ko05204 Chemical carcinogenesis
XP_020474070.1	neuropathy target esterase	109970683	mze:101475479	0.0	K14676	NTE, NRE	lysophospholipid hydrolase	3.1.1.5	ko00564 Glycerophospholipid metabolism
XP_020474082.1	clathrin light chain A isoform X1	109970686	tru:101072494	1e-132	K04644	CLTA, LCA	clathrin light chain A	--	ko04142 Lysosome ko04144 Endocytosis ko04721 Synaptic vesicle cycle ko04961 Endocrine and other factor-regulated calcium reabsorption ko05016 Huntington's disease ko05100 Bacterial invasion of epithelial cells
XP_020474088.1	tubulin beta-4B chain-like	109970689	mze:101480422	0.0	K07375	TUBB	tubulin beta	--	ko04145 Phagosome ko04540 Gap junction ko05130 Pathogenic Escherichia coli infection
XP_020474089.1	tudor domain-containing protein 7A-like	109970690	xma:102218064	0.0	K18405	TDRD1_4_6_7	tudor domain-containing protein 1/4/6/7	--	--
XP_020474108.1	mitochondrial dicarboxylate carrier	109970701	mze:101479843	0.0	K13577	SLC25A10, DIC	solute carrier family 25 (mitochondrial dicarboxylate transporter), member 10	--	ko04964 Proximal tubule bicarbonate reclamation
XP_020474110.1	ATP synthase subunit d%2C mitochondrial	109970703	xma:102236509	5e-95	K02138	ATPeF0D, ATP5H, ATP7	F-type H+-transporting ATPase subunit d	--	ko00190 Oxidative phosphorylation ko05010 Alzheimer's disease ko05012 Parkinson's disease ko05016 Huntington's disease
XP_020474112.1	bifunctional UDP-N-acetylglucosamine 2-epimerase/N-acetylmannosamine kinase	109970705	mze:101481972	0.0	K12409	GNE	--	--	ko00520 Amino sugar and nucleotide sugar metabolism
XP_020474113.1	tropomodulin-1	109970706	tru:101068768	0.0	K10370	TMOD	tropomodulin	--	--
XP_020474125.1	60S ribosomal protein L11	109970714	ola:101171178	1e-119	K02868	RP-L11e, RPL11	large subunit ribosomal protein L11e	--	ko03010 Ribosome
XP_020474126.1	PITH domain-containing protein 1	109970715	cthr:CTHT_0002510	4e-30	K15218	RRN6	RNA polymerase I-specific transcription initiation factor RRN6	--	--
XP_020474143.1	LOW QUALITY PROTEIN: tapasin	109970723	xma:102237532	0.0	K08058	TAPBP	TAP binding protein (tapasin)	--	ko04612 Antigen processing and presentation
XP_020474153.1	splicing factor%2C proline- and glutamine-rich-like isoform X1	109970729	mze:101479989	0.0	K13219	SFPQ, PSF	splicing factor, proline- and glutamine-rich	--	--
XP_020474155.1	acyl-protein thioesterase 2 isoform X1	109970730	mze:101480371	1e-157	K06130	LYPLA2	lysophospholipase II	3.1.1.5	ko00564 Glycerophospholipid metabolism
XP_020474158.1	vesicle-associated membrane protein-associated protein B/C	109970707	tru:101078863	1e-167	K10707	VAPB, ALS8	vesicle-associated membrane protein-associated protein B	--	--
XP_020474166.1	LOW QUALITY PROTEIN: microtubule-actin cross-linking factor 1-like	109970737	mze:101473995	0.0	K19827	MACF1	microtuble-actin crosslinking factor 1	--	--
XP_020474178.1	LOW QUALITY PROTEIN: adenylate kinase 2%2C mitochondrial	109970746	mze:101477355	1e-148	K00939	adk, AK	adenylate kinase	2.7.4.3	ko00230 Purine metabolism
XP_020474203.1	GTPase KRas isoform X2	109970760	lve:103077579	1e-137	K07827	KRAS, KRAS2	GTPase KRas	--	ko04010 MAPK signaling pathway ko04012 ErbB signaling pathway ko04013 MAPK signaling pathway - fly ko04014 Ras signaling pathway ko04015 Rap1 signaling pathway ko04062 Chemokine signaling pathway ko04068 FoxO signaling pathway ko04071 Sphingolipid signaling pathway ko04072 Phospholipase D signaling pathway ko04151 PI3K-Akt signaling pathway ko04210 Apoptosis ko04211 Longevity regulating pathway k…
XP_020474204.1	heterogeneous nuclear ribonucleoprotein A1-like	109970759	ola:101174914	1e-159	K12741	HNRNPA1_3	heterogeneous nuclear ribonucleoprotein A1/A3	--	ko03040 Spliceosome
XP_020474214.1	ubiquitin-conjugating enzyme E2 N isoform X1	109970765	xma:102234950	1e-109	K10580	UBE2N, BLU, UBC13	ubiquitin-conjugating enzyme E2 N	2.3.2.23	ko04120 Ubiquitin mediated proteolysis
XP_020474218.1	early endosome antigen 1 isoform X1	109970769	mze:101467934	0.0	K12478	EEA1	early endosome antigen 1	--	ko04144 Endocytosis ko04145 Phagosome ko05152 Tuberculosis
XP_020474230.1	GTPase HRas	109970774	xma:102217290	1e-140	K02833	HRAS	GTPase HRas	--	ko04010 MAPK signaling pathway ko04012 ErbB signaling pathway ko04014 Ras signaling pathway ko04015 Rap1 signaling pathway ko04062 Chemokine signaling pathway ko04068 FoxO signaling pathway ko04071 Sphingolipid signaling pathway ko04072 Phospholipase D signaling pathway ko04144 Endocytosis ko04151 PI3K-Akt signaling pathway ko04210 Apoptosis ko04211 Longevity regulating pathway ko04213 Longevity …
XP_020474244.1	sushi domain-containing protein 2	109970788	myb:102248525	2e-42	K17613	CABIN1	calcineurin-binding protein cabin-1	--	--
XP_020474251.1	glycolipid transfer protein-like	109970790	bfo:BRAFLDRAFT_248982	9e-33	K08051	PLEKHA8	pleckstrin homology domain containing, family A (phosphoinositide binding specific) member 8	--	--
XP_020474263.1	serine/arginine-rich splicing factor 9-like	109970796	dre:405835	1e-121	K12890	SFRS1_9	splicing factor, arginine/serine-rich 1/9	--	ko03040 Spliceosome ko05168 Herpes simplex infection
XP_020474272.1	PDZ and LIM domain protein 5-like isoform X1	109970799	myb:102256503	1e-119	K19867	LDB3	LIM domain-binding protein 3	--	--
XP_020474287.1	nuclear pore complex protein Nup155	109970810	mze:101478524	0.0	K14312	NUP155, NUP170, NUP157	nuclear pore complex protein Nup155	--	ko03013 RNA transport
XP_020474319.1	cytochrome b-c1 complex subunit 9	109970824	mze:101487398	1e-32	K00419	QCR9, UCRC	ubiquinol-cytochrome c reductase subunit 9	--	ko00190 Oxidative phosphorylation ko04260 Cardiac muscle contraction ko04932 Non-alcoholic fatty liver disease (NAFLD) ko05010 Alzheimer's disease ko05012 Parkinson's disease ko05016 Huntington's disease
XP_020474322.1	UDP-N-acetylhexosamine pyrophosphorylase-like protein 1	109970827	mze:101478590	0.0	K00972	UAP1	--	--	ko00520 Amino sugar and nucleotide sugar metabolism
XP_020474323.1	selenium-binding protein 1 isoform X1	109970829	ola:101167941	0.0	K17285	SELENBP1	selenium-binding protein 1	--	--
XP_020474328.1	LOW QUALITY PROTEIN: threonine synthase-like 2	109970831	mlr:MELLADRAFT_42682	4e-78	K01733	thrC	threonine synthase	4.2.3.1	ko00260 Glycine, serine and threonine metabolism ko00750 Vitamin B6 metabolism ko01230 Biosynthesis of amino acids
XP_020474334.1	receptor expression-enhancing protein 5-like	109970837	mze:101476767	1e-118	K17279	REEP5_6	receptor expression-enhancing protein 5/6	--	--
XP_020474361.1	tropomyosin alpha-4 chain-like	109970852	ola:101168689	1e-119	K09290	TPM3	tropomyosin 3	--	ko04260 Cardiac muscle contraction ko04261 Adrenergic signaling in cardiomyocytes ko05200 Pathways in cancer ko05216 Thyroid cancer ko05410 Hypertrophic cardiomyopathy (HCM) ko05414 Dilated cardiomyopathy
XP_020474393.1	spectrin alpha chain%2C non-erythrocytic 1 isoform X7	109970871	mze:101476719	0.0	K06114	SPTA	spectrin alpha	--	ko04210 Apoptosis
XP_020474402.1	LOW QUALITY PROTEIN: lamin-B1	109970874	tru:101074700	0.0	K07611	LMNB	lamin B	--	ko04210 Apoptosis ko04214 Apoptosis - fly
XP_020474410.1	methylglutaconyl-CoA hydratase%2C mitochondrial	109970878	mze:101474898	0.0	K05607	AUH	methylglutaconyl-CoA hydratase	4.2.1.18	ko00280 Valine, leucine and isoleucine degradation
XP_020474426.1	14 kDa phosphohistidine phosphatase	109970886	mze:101477977	2e-88	K01112	PHPT1	phosphohistidine phosphatase	3.1.3.-	--
XP_020474428.1	protein prune homolog isoform X1	109970887	mze:101480570	0.0	K01514	PRUNE, PPX1	exopolyphosphatase	3.6.1.11	ko00230 Purine metabolism
XP_020474433.1	tyrosine-protein kinase SYK isoform X1	109970889	mze:101475188	0.0	K05855	SYK	spleen tyrosine kinase	2.7.10.2	ko04064 NF-kappa B signaling pathway ko04072 Phospholipase D signaling pathway ko04151 PI3K-Akt signaling pathway ko04380 Osteoclast differentiation ko04611 Platelet activation ko04650 Natural killer cell mediated cytotoxicity ko04662 B cell receptor signaling pathway ko04664 Fc epsilon RI signaling pathway ko04666 Fc gamma R-mediated phagocytosis ko05152 Tuberculosis ko05169 Epstein-Barr virus i…
XP_020474460.1	sepiapterin reductase	109970899	mze:101472150	4e-83	K00072	SPR	sepiapterin reductase	1.1.1.153	ko00790 Folate biosynthesis
XP_020474477.1	protein SET-like	109970909	mze:101477842	1e-162	K11290	SET, TAF1, I2PP2A	template-activating factor I	--	--
XP_020474492.1	acidic leucine-rich nuclear phosphoprotein 32 family member E-like	109970919	mze:101467464	1e-102	K18648	ANP32E	acidic leucine-rich nuclear phosphoprotein 32 family member E	--	--
XP_020474494.1	rho guanine nucleotide exchange factor 2-like	109970920	mze:101482012	0.0	K12791	ARHGEF2, GEF-H1	Rho guanine nucleotide exchange factor 2	--	ko05130 Pathogenic Escherichia coli infection
XP_020474528.1	LDLR chaperone MESD	109970935	tsp:Tsp_04046	4e-16	K03032	PSMD1, RPN2	26S proteasome regulatory subunit N2	--	ko03050 Proteasome ko05169 Epstein-Barr virus infection
XP_020474552.1	lambda-crystallin homolog isoform X1	109970945	mze:101465841	0.0	K13247	CRYL1	L-gulonate 3-dehydrogenase	1.1.1.45	ko00040 Pentose and glucuronate interconversions
XP_020474557.1	26S protease regulatory subunit 10B isoform X1	109970949	mze:101469031	0.0	K03064	PSMC6, RPT4	26S proteasome regulatory subunit T4	--	ko03050 Proteasome ko05169 Epstein-Barr virus infection
XP_020474571.1	RING finger protein 17 isoform X1	109970959	mze:101469824	0.0	K18405	TDRD1_4_6_7	tudor domain-containing protein 1/4/6/7	--	--
XP_020474585.1	radixin	109970961	mze:101469272	0.0	K05762	RDX	radixin	--	ko04810 Regulation of actin cytoskeleton ko05205 Proteoglycans in cancer ko05206 MicroRNAs in cancer
XP_020474620.1	L-rhamnose-binding lectin SML-like	109970984	bfo:BRAFLDRAFT_123414	1e-18	K08451	GPR64	G protein-coupled receptor 64	--	--
XP_020474648.1	V-type proton ATPase subunit S1-like	109971001	mze:101477871	0.0	K03662	ATPeVS1, ATP6S1	V-type H+-transporting ATPase S1 subunit	--	ko00190 Oxidative phosphorylation ko04142 Lysosome ko04145 Phagosome ko05110 Vibrio cholerae infection ko05120 Epithelial cell signaling in Helicobacter pylori infection ko05152 Tuberculosis ko05161 Hepatitis B ko05323 Rheumatoid arthritis
XP_020474656.1	prefoldin subunit 4	109971010	xma:102237090	1e-81	K09550	PFDN4	prefoldin subunit 4	--	--
XP_020474663.1	LOW QUALITY PROTEIN: rab GDP dissociation inhibitor alpha-like	109971016	xma:102225655	0.0	K17255	GDI1_2	Rab GDP dissociation inhibitor	--	--
XP_020474688.1	45 kDa calcium-binding protein	109971026	mze:101466747	0.0	K19934	SDF4	calcium-binding protein	--	--
XP_020474709.1	signal transducer and activator of transcription 5B-like isoform X2	109971031	tru:101065277	0.0	K11225	STAT6	signal transducer and activator of transcription 6	--	ko04630 Jak-STAT signaling pathway ko05161 Hepatitis B ko05321 Inflammatory bowel disease (IBD)
XP_020474729.1	A-kinase anchor protein 1%2C mitochondrial	109971056	mze:101468376	0.0	K16518	AKAP1	A-kinase anchor protein 1, mitochondrial	--	--
XP_020474731.1	spermidine synthase	109971053	mze:101486619	0.0	K00797	speE, SRM	spermidine synthase	2.5.1.16	ko00270 Cysteine and methionine metabolism ko00330 Arginine and proline metabolism ko00410 beta-Alanine metabolism ko00480 Glutathione metabolism
XP_020474738.1	mth938 domain-containing protein	109971066	bfo:BRAFLDRAFT_85950	2e-10	K11997	TRIM2_3	tripartite motif-containing protein 2/3	--	--
XP_020474757.1	ATP synthase F(0) complex subunit B1%2C mitochondrial isoform X1	109971071	mze:101478780	1e-156	K02127	ATPeF0B, ATP5F1, ATP4	F-type H+-transporting ATPase subunit b	--	ko00190 Oxidative phosphorylation ko05010 Alzheimer's disease ko05012 Parkinson's disease ko05016 Huntington's disease
XP_020474758.1	NACHT%2C LRR and PYD domains-containing protein 12-like	109971074	mze:101473953	0.0	K12800	NLRP3, PYPAF1	NACHT, LRR and PYD domains-containing protein 3	--	ko04621 NOD-like receptor signaling pathway ko05133 Pertussis ko05164 Influenza A
XP_020474763.1	protein CREG1	109971078	asn:106723329	7e-13	K15704	RNF149	E3 ubiquitin-protein ligase RNF149	2.3.2.27	--
XP_020474792.1	serum deprivation-response protein-like	109971093	shr:100933321	6e-51	K19387	PTRF	polymerase I and transcript release factor	--	--
XP_020474807.1	coagulation factor VII-like	109971098	tru:446072	0.0	K01320	F7	coagulation factor VII	3.4.21.21	ko04610 Complement and coagulation cascades
XP_020474809.1	prothrombin	109971101	xma:102217884	0.0	K01313	F2	coagulation factor II (thrombin)	3.4.21.5	ko04080 Neuroactive ligand-receptor interaction ko04610 Complement and coagulation cascades ko04810 Regulation of actin cytoskeleton
XP_020474811.1	uncharacterized protein LOC109971103	109971103	ola:101163720	0.0	K01314	F10	coagulation factor X	3.4.21.6	ko04610 Complement and coagulation cascades
XP_020474817.1	elongation factor 1-beta	109971108	tru:101075230	1e-135	K03232	EEF1B	elongation factor 1-beta	--	--
XP_020474824.1	ADP-ribosylation factor-like protein 1	109971118	xma:102228778	1e-131	K07942	ARL1	ADP-ribosylation factor-like protein 1	--	--
XP_020474831.1	proliferation-associated protein 2G4-like	109971120	smm:Smp_150690.1	1e-122	K14813	ARX1	metalloprotease ARX1	3.-.-.-	--
XP_020474836.1	non-muscle caldesmon-like	109971123	mze:101472471	0.0	K12327	CALD1	caldesmon	--	ko04270 Vascular smooth muscle contraction
XP_020474846.1	adenosylhomocysteinase 3 isoform X1	109971129	mze:101468900	0.0	K01251	E3.3.1.1, ahcY	adenosylhomocysteinase	3.3.1.1	ko00270 Cysteine and methionine metabolism
XP_020474853.1	RNA polymerase II-associated protein 3 isoform X1	109971133	mis:MICPUN_84881	8e-29	K09553	STIP1	stress-induced-phosphoprotein 1	--	ko05020 Prion diseases
XP_020474858.1	mitochondrial inner membrane protease ATP23 homolog	109971134	mze:101483685	1e-150	K18156	ATP23, XRCC6BP1	mitochondrial inner membrane protease ATP23	3.4.24.-	--
XP_020474863.1	dynamin-1-like protein isoform X1	109971138	mze:101471206	0.0	K17065	DNM1L	dynamin 1-like protein	3.6.5.5	ko04139 Regulation of mitophagy - yeast ko04214 Apoptosis - fly ko04668 TNF signaling pathway
XP_020474888.1	protein sidekick-1-like isoform X1	109971150	ola:101163667	0.0	K06767	DSCAM	Down syndrome cell adhesion molecule	--	--
XP_020474899.1	growth/differentiation factor 9	109971157	mze:101466844	0.0	K05498	GDF9_9B	growth differentiation factor 9/9B	--	ko04913 Ovarian steroidogenesis
XP_020474904.1	kinesin-like protein KIF3A isoform X1	109971161	xma:102219873	0.0	K10394	KIF3_17	kinesin family member 3/17	--	--
XP_020474912.1	glucosamine-6-phosphate isomerase 1-like	109971169	mze:101467942	0.0	K02564	nagB, GNPDA	glucosamine-6-phosphate deaminase	3.5.99.6	ko00520 Amino sugar and nucleotide sugar metabolism
XP_020474921.1	ATP synthase subunit O%2C mitochondrial	109971174	mze:101487306	1e-135	K02137	ATPeF0O, ATP5O, ATP5	F-type H+-transporting ATPase subunit O	--	ko00190 Oxidative phosphorylation ko05010 Alzheimer's disease ko05012 Parkinson's disease ko05016 Huntington's disease
XP_020474924.1	heat shock 70 kDa protein 4-like isoform X1	109971176	mze:101467637	0.0	K09489	HSPA4	heat shock 70kDa protein 4	--	ko04612 Antigen processing and presentation
XP_020474927.1	cytochrome b-c1 complex subunit 8	109971178	xma:102221627	1e-44	K00418	QCR8, UQCRQ	ubiquinol-cytochrome c reductase subunit 8	--	ko00190 Oxidative phosphorylation ko04260 Cardiac muscle contraction ko04932 Non-alcoholic fatty liver disease (NAFLD) ko05010 Alzheimer's disease ko05012 Parkinson's disease ko05016 Huntington's disease
XP_020474929.1	chymotrypsin-like elastase family member 2A	109971177	ola:101168538	1e-164	K01346	CELA2	pancreatic elastase II	3.4.21.71	ko04972 Pancreatic secretion ko04974 Protein digestion and absorption
XP_020474934.1	ATP-binding cassette sub-family B member 7%2C mitochondrial	109971180	mze:101471913	0.0	K05662	ABCB7	ATP-binding cassette, subfamily B (MDR/TAP), member 7	--	ko02010 ABC transporters
XP_020474976.1	dual specificity mitogen-activated protein kinase kinase 1	109971216	mze:101465184	0.0	K04368	MAP2K1, MEK1	mitogen-activated protein kinase kinase 1	2.7.12.2	ko04010 MAPK signaling pathway ko04012 ErbB signaling pathway ko04013 MAPK signaling pathway - fly ko04014 Ras signaling pathway ko04015 Rap1 signaling pathway ko04022 cGMP-PKG signaling pathway ko04024 cAMP signaling pathway ko04062 Chemokine signaling pathway ko04066 HIF-1 signaling pathway ko04068 FoxO signaling pathway ko04071 Sphingolipid signaling pathway ko04072 Phospholipase D signaling p…
XP_020474981.1	chymotrypsin-C-like	109971218	mze:101473715	1e-169	K01346	CELA2	pancreatic elastase II	3.4.21.71	ko04972 Pancreatic secretion ko04974 Protein digestion and absorption
XP_020474990.1	LOW QUALITY PROTEIN: alpha-mannosidase 2C1	109971224	mze:101473033	0.0	K01191	E3.2.1.24	alpha-mannosidase	3.2.1.24	ko00511 Other glycan degradation
XP_020474996.1	COMM domain-containing protein 4 isoform X1	109971228	cmk:103176338	6e-11	K11459	PCGF4, BMI1	polycomb group RING finger protein 4	--	ko04550 Signaling pathways regulating pluripotency of stem cells ko05202 Transcriptional misregulation in cancer ko05206 MicroRNAs in cancer
XP_020475009.1	E3 ubiquitin-protein ligase ARIH1 isoform X1	109971232	tru:101063361	0.0	K11968	ARIH1	ariadne-1	2.3.2.27	--
XP_020475013.1	very-long-chain (3R)-3-hydroxyacyl-CoA dehydratase 3 isoform X1	109971234	xma:102234597	0.0	K10703	PHS1, PAS2	very-long-chain (3R)-3-hydroxyacyl-CoA dehydratase	4.2.1.134	ko00062 Fatty acid elongation ko01040 Biosynthesis of unsaturated fatty acids ko01212 Fatty acid metabolism
XP_020475022.1	chitinase domain-containing protein 1	109971238	mze:101478867	0.0	K17525	CHID1	chitinase domain-containing protein 1	--	--
XP_020475031.1	60S ribosomal protein L4	109971246	ola:101162922	0.0	K02930	RP-L4e, RPL4	large subunit ribosomal protein L4e	--	ko03010 Ribosome
XP_020475038.1	cholesterol side-chain cleavage enzyme%2C mitochondrial isoform X1	109971254	tru:101063139	0.0	K00498	CYP11A	cholesterol monooxygenase (side-chain-cleaving)	1.14.15.6	ko00140 Steroid hormone biosynthesis ko04913 Ovarian steroidogenesis ko04925 Aldosterone synthesis and secretion
XP_020475055.1	dnaJ homolog subfamily A member 4-like	109971267	ola:101166714	0.0	K09505	DNAJA4	DnaJ homolog subfamily A member 4	--	--
XP_020475068.1	ras suppressor protein 1	109971274	mis:MICPUN_85191	8e-30	K19613	SHOC2, SUR8	leucine-rich repeat protein SHOC2	--	ko04014 Ras signaling pathway
XP_020475071.1	TBC1 domain family member 2B	109971276	kla:KLLA0D15202g	3e-48	K19951	TBC1D9, GYP2, MDR1	TBC1 domain family member 9	--	--
XP_020475079.1	collagen alpha-1(XXI) chain-like	109971283	xma:102234408	0.0	K16629	COL21A	collagen, type XXI, alpha	--	ko04974 Protein digestion and absorption
XP_020475106.1	cytochrome c oxidase subunit 7A2%2C mitochondrial	109971302	tru:101072717	4e-41	K02270	COX7A	cytochrome c oxidase subunit 7a	--	ko00190 Oxidative phosphorylation ko04260 Cardiac muscle contraction ko04932 Non-alcoholic fatty liver disease (NAFLD) ko05010 Alzheimer's disease ko05012 Parkinson's disease ko05016 Huntington's disease
XP_020475108.1	LOW QUALITY PROTEIN: crooked neck-like protein 1	109971304	mze:101478886	0.0	K12869	CRN, CRNKL1, CLF1, SYF3	crooked neck	--	ko03040 Spliceosome
XP_020475118.1	collagen alpha-1(XII) chain-like	109971311	tru:101078934	0.0	K08132	COL12A	collagen, type XII, alpha	--	ko04974 Protein digestion and absorption
XP_020475124.1	5-nucleotidase	109971316	mze:101483400	0.0	K19970	NT5E	5'-nucleotidase	3.1.3.5	ko00230 Purine metabolism ko00240 Pyrimidine metabolism ko00760 Nicotinate and nicotinamide metabolism
XP_020475126.1	unconventional myosin-VI	109971317	tru:101078255	0.0	K10358	MYO6	myosin VI	--	--
XP_020475130.1	1-acyl-sn-glycerol-3-phosphate acyltransferase alpha-like	109971322	mze:101480285	1e-139	K13509	AGPAT1_2	lysophosphatidate acyltransferase	2.3.1.51	ko00561 Glycerolipid metabolism ko00564 Glycerophospholipid metabolism ko04072 Phospholipase D signaling pathway ko04975 Fat digestion and absorption
XP_020475134.1	60S ribosomal protein L7a	109971325	mze:101479709	1e-167	K02936	RP-L7Ae, RPL7A	large subunit ribosomal protein L7Ae	--	ko03010 Ribosome
XP_020475136.1	allograft inflammatory factor 1-like	109971327	mze:101471755	2e-94	K18617	AIF1	allograft inflammatory factor 1	--	--
XP_020475143.1	microtubule-associated protein 1B isoform X1	109971332	mze:101470400	0.0	K10429	MAP1	microtubule-associated protein 1	--	--
XP_020475150.1	5-AMP-activated protein kinase catalytic subunit alpha-1	109971334	ola:101162057	0.0	K07198	PRKAA, AMPK	5'-AMP-activated protein kinase, catalytic alpha subunit	2.7.11.11	ko04068 FoxO signaling pathway ko04140 Regulation of autophagy ko04150 mTOR signaling pathway ko04151 PI3K-Akt signaling pathway ko04152 AMPK signaling pathway ko04211 Longevity regulating pathway ko04213 Longevity regulating pathway - multiple species ko04710 Circadian rhythm ko04910 Insulin signaling pathway ko04920 Adipocytokine signaling pathway ko04921 Oxytocin signaling pathway ko04922 Gluc…
XP_020475193.1	prefoldin subunit 3	109971352	gfr:102040199	8e-91	K20044	PICALM	phosphatidylinositol-binding clathrin assembly protein	--	--
XP_020475194.1	phosphorylase b kinase regulatory subunit alpha%2C skeletal muscle isoform-like isoform X1	109971355	tru:101070284	0.0	K07190	PHKA_B	phosphorylase kinase alpha/beta subunit	--	ko04020 Calcium signaling pathway ko04910 Insulin signaling pathway ko04922 Glucagon signaling pathway
XP_020475213.1	phosphatidylinositol-binding clathrin assembly protein-like isoform X1	109971363	mze:101468241	0.0	K20044	PICALM	phosphatidylinositol-binding clathrin assembly protein	--	--
XP_020475222.1	LOW QUALITY PROTEIN: E3 ubiquitin-protein ligase UBR4	109971364	mze:101487176	0.0	K10691	UBR4, ZUBR1	E3 ubiquitin-protein ligase UBR4	2.3.2.27	ko05203 Viral carcinogenesis
XP_020475254.1	acyl-coenzyme A thioesterase 11-like	109971383	mze:101484882	0.0	K12417	ACOT11	acyl-CoA thioesteraes 11	3.1.2.-	--
XP_020475261.1	epidermal retinol dehydrogenase 2 isoform X1	109971387	mze:101474670	0.0	K15734	SDR16C5	all-trans-retinol dehydrogenase (NAD+)	1.1.1.105	ko00830 Retinol metabolism
XP_020475283.1	biliverdin reductase A	109971399	mze:101473603	1e-171	K00214	BLVRA, bvdR	biliverdin reductase	1.3.1.24	ko00860 Porphyrin and chlorophyll metabolism
XP_020475290.1	aspartyl/asparaginyl beta-hydroxylase-like	109971402	mze:101470710	1e-73	K00476	ASPH	aspartate beta-hydroxylase	1.14.11.16	--
XP_020475305.1	N-chimaerin	109971411	tms:TREMEDRAFT_24881	5e-46	K19839	RGA1_2	Rho-type GTPase-activating protein 1/2	--	ko04011 MAPK signaling pathway - yeast
XP_020475323.1	non-lysosomal glucosylceramidase	109971425	mze:101486781	0.0	K17108	GBA2	non-lysosomal glucosylceramidase	3.2.1.45	ko00511 Other glycan degradation ko00600 Sphingolipid metabolism
XP_020475330.1	fatty-acid amide hydrolase 2	109971428	mze:101485273	0.0	K19176	FAAH2	fatty acid amide hydrolase 2	3.5.1.99	--
XP_020475332.1	copper chaperone for superoxide dismutase isoform X1	109971431	mze:101480469	1e-168	K04569	CCS	copper chaperone for superoxide dismutase	--	ko05014 Amyotrophic lateral sclerosis (ALS)
XP_020475334.1	phosphofurin acidic cluster sorting protein 1 isoform X1	109971433	oaa:100077400	4e-08	K16537	PCM1	pericentriolar material 1 protein	--	--
XP_020475351.1	alpha-actinin-3 isoform X1	109971440	mze:101479518	0.0	K05699	ACTN	actinin alpha	--	ko04510 Focal adhesion ko04520 Adherens junction ko04530 Tight junction ko04670 Leukocyte transendothelial migration ko04810 Regulation of actin cytoskeleton ko05146 Amoebiasis ko05203 Viral carcinogenesis ko05322 Systemic lupus erythematosus ko05412 Arrhythmogenic right ventricular cardiomyopathy (ARVC)
XP_020475369.1	coagulation factor XIII A chain-like	109971446	mze:101465725	0.0	K03917	F13A1	coagulation factor XIII A1 polypeptide	2.3.2.13	ko04610 Complement and coagulation cascades
XP_020475381.1	calpain-1 catalytic subunit-like	109971454	mze:101468863	0.0	K01367	CAPN1	calpain-1	3.4.22.52	ko04141 Protein processing in endoplasmic reticulum ko04210 Apoptosis ko05010 Alzheimer's disease
XP_020475383.1	splicing factor 3B subunit 2	109971456	mze:101478102	0.0	K12829	SF3B2, SAP145, CUS1	splicing factor 3B subunit 2	--	ko03040 Spliceosome
XP_020475395.1	nitrilase homolog 1 isoform X1	109971466	cel:CELE_Y56A3A.13	8e-90	K01522	FHIT	bis(5'-adenosyl)-triphosphatase	3.6.1.29	ko00230 Purine metabolism ko05222 Small cell lung cancer ko05223 Non-small cell lung cancer
XP_020475397.1	prefoldin subunit 2	109971467	dre:323012	5e-87	K09549	PFDN2	prefoldin subunit 2	--	--
XP_020475406.1	uncharacterized protein LOC109971480	109971480	aqu:100631402	2e-12	K10279	FBXL13	F-box and leucine-rich repeat protein 13	--	--
XP_020475419.1	myosin regulatory light chain 2%2C smooth muscle minor isoform-like	109971487	mze:101484951	1e-123	K12757	MYL12	myosin regulatory light chain 12	--	ko04510 Focal adhesion ko04530 Tight junction ko04611 Platelet activation ko04670 Leukocyte transendothelial migration ko04810 Regulation of actin cytoskeleton
XP_020475456.1	elongation factor 1-alpha-like	109971503	tru:101061645	0.0	K03231	EEF1A	elongation factor 1-alpha	--	ko03013 RNA transport ko05134 Legionellosis
XP_020475463.1	LOW QUALITY PROTEIN: 39S ribosomal protein L15%2C mitochondrial	109971508	mze:101478119	0.0	K02876	RP-L15, MRPL15, rplO	large subunit ribosomal protein L15	--	ko03010 Ribosome
XP_020475471.1	ATP-binding cassette sub-family F member 2	109971512	mze:101470313	0.0	K06185	ABCF2	ATP-binding cassette, subfamily F, member 2	--	--
XP_020475505.1	protein kinase C alpha type isoform X1	109971535	mze:101487097	0.0	K02677	PRKCA	classical protein kinase C alpha type	2.7.11.13	ko04010 MAPK signaling pathway ko04011 MAPK signaling pathway - yeast ko04012 ErbB signaling pathway ko04014 Ras signaling pathway ko04015 Rap1 signaling pathway ko04020 Calcium signaling pathway ko04066 HIF-1 signaling pathway ko04070 Phosphatidylinositol signaling system ko04071 Sphingolipid signaling pathway ko04072 Phospholipase D signaling pathway ko04139 Regulation of mitophagy - yeast ko04…
XP_020475520.1	coagulation factor X-like	109971544	xma:102223744	0.0	K01314	F10	coagulation factor X	3.4.21.6	ko04610 Complement and coagulation cascades
XP_020475521.1	cytochrome b-c1 complex subunit 2%2C mitochondrial-like	109971545	mze:101483500	0.0	K00415	QCR2, UQCRC2	ubiquinol-cytochrome c reductase core subunit 2	--	ko00190 Oxidative phosphorylation ko04260 Cardiac muscle contraction ko04932 Non-alcoholic fatty liver disease (NAFLD) ko05010 Alzheimer's disease ko05012 Parkinson's disease ko05016 Huntington's disease
XP_020475527.1	peroxisomal membrane protein PMP34-like isoform X1	109971548	ola:101158446	0.0	K13354	SLC25A17, PMP34	solute carrier family 25 (peroxisomal adenine nucleotide transporter), member 17	--	ko04146 Peroxisome
XP_020475534.1	ras-related C3 botulinum toxin substrate 1-like	109971550	xma:102226330	1e-141	K04392	RAC1	Ras-related C3 botulinum toxin substrate 1	--	ko04010 MAPK signaling pathway ko04014 Ras signaling pathway ko04015 Rap1 signaling pathway ko04024 cAMP signaling pathway ko04062 Chemokine signaling pathway ko04071 Sphingolipid signaling pathway ko04145 Phagosome ko04151 PI3K-Akt signaling pathway ko04310 Wnt signaling pathway ko04360 Axon guidance ko04370 VEGF signaling pathway ko04380 Osteoclast differentiation ko04510 Focal adhesion ko04520…
XP_020475535.1	SUN domain-containing protein 1-like isoform X1	109971551	mze:101478415	0.0	K19347	SUN1_2	SUN domain-containing protein 1/2	--	--
XP_020475553.1	cathepsin D	109971559	mze:101473375	0.0	K01379	CTSD	cathepsin D	3.4.23.5	ko04071 Sphingolipid signaling pathway ko04142 Lysosome ko04210 Apoptosis ko05152 Tuberculosis
XP_020475557.1	26S proteasome non-ATPase regulatory subunit 13	109971562	tru:101067336	0.0	K03039	PSMD13, RPN9	26S proteasome regulatory subunit N9	--	ko03050 Proteasome ko05169 Epstein-Barr virus infection
XP_020475595.1	heat shock 70 kDa protein-like	109971588	mze:101486419	0.0	K03283	HSPA1_8	heat shock 70kDa protein 1/8	--	ko03040 Spliceosome ko04010 MAPK signaling pathway ko04141 Protein processing in endoplasmic reticulum ko04144 Endocytosis ko04213 Longevity regulating pathway - multiple species ko04612 Antigen processing and presentation ko04915 Estrogen signaling pathway ko05134 Legionellosis ko05145 Toxoplasmosis ko05162 Measles ko05164 Influenza A ko05169 Epstein-Barr virus infection
XP_020475630.1	putative N-acetylated-alpha-linked acidic dipeptidase	109971604	ola:101170696	0.0	K01301	NAALAD	N-acetylated-alpha-linked acidic dipeptidase	3.4.17.21	--
XP_020475632.1	dipeptidyl peptidase 1	109971607	mze:101475307	0.0	K01275	CTSC	cathepsin C	3.4.14.1	ko04142 Lysosome ko04210 Apoptosis
XP_020475644.1	E3 ubiquitin-protein ligase HUWE1	109971616	mze:101475677	0.0	K10592	HUWE1, MULE, ARF-BP1	E3 ubiquitin-protein ligase HUWE1	2.3.2.26	ko04120 Ubiquitin mediated proteolysis
XP_020475655.1	extended synaptotagmin-1-like	109971624	tsp:Tsp_01622	6e-27	K19513	CLEC16A	protein CLEC16A	--	--
XP_020475667.1	isocitrate dehydrogenase [NADP] cytoplasmic	109971637	xma:102224071	0.0	K00031	IDH1, IDH2, icd	isocitrate dehydrogenase	1.1.1.42	ko00020 Citrate cycle (TCA cycle) ko00480 Glutathione metabolism ko00720 Carbon fixation pathways in prokaryotes ko01200 Carbon metabolism ko01210 2-Oxocarboxylic acid metabolism ko01230 Biosynthesis of amino acids ko04146 Peroxisome
XP_020475691.1	immunoglobulin superfamily member 8-like	109971628	mze:101475728	0.0	K06730	IGSF8	immunoglobulin superfamily, member 8	--	--
XP_020475711.1	dnaJ homolog subfamily B member 11	109971661	mze:101474382	0.0	K09517	DNAJB11	DnaJ homolog subfamily B member 11	--	ko04141 Protein processing in endoplasmic reticulum
XP_020475739.1	serum paraoxonase/arylesterase 2-like	109971685	mze:101475704	0.0	K01045	PON	--	--	ko00363 Bisphenol degradation ko00627 Aminobenzoate degradation
XP_020475743.1	chymotrypsin-like protease CTRL-1 isoform X1	109971687	tru:101076039	1e-171	K09632	CTRL	chymotrypsin-like protease	3.4.21.-	ko04972 Pancreatic secretion ko04974 Protein digestion and absorption
XP_020475748.1	complement C4-A-like	109971691	mze:101471515	0.0	K03989	C4	complement component 4	--	ko04610 Complement and coagulation cascades ko05133 Pertussis ko05150 Staphylococcus aureus infection ko05322 Systemic lupus erythematosus
XP_020475770.1	IgGFc-binding protein	109971702	ola:101166341	0.0	K18273	TECTA	alpha-tectorin	--	--
XP_020475771.1	uncharacterized protein LOC109971703	109971703	mze:101474537	0.0	K06107	EPB41, 4.1R	erythrocyte membrane protein band 4.1	--	ko04530 Tight junction
XP_020475807.1	tRNA (cytosine(34)-C(5))-methyltransferase	109971722	mze:101476280	0.0	K15335	NSUN2	tRNA (cytosine34-C5)-methyltransferase	2.1.1.203	--
XP_020475823.1	collagen alpha-3(VI) chain-like	109971731	mze:101478896	0.0	K06238	COL6A	collagen, type VI, alpha	--	ko04151 PI3K-Akt signaling pathway ko04510 Focal adhesion ko04512 ECM-receptor interaction ko04974 Protein digestion and absorption
XP_020475829.1	collagen alpha-3(VI) chain-like isoform X1	109971736	mze:101478896	0.0	K06238	COL6A	collagen, type VI, alpha	--	ko04151 PI3K-Akt signaling pathway ko04510 Focal adhesion ko04512 ECM-receptor interaction ko04974 Protein digestion and absorption
XP_020475832.1	collagen alpha-3(VI) chain-like	109971737	tru:105417804	0.0	K06238	COL6A	collagen, type VI, alpha	--	ko04151 PI3K-Akt signaling pathway ko04510 Focal adhesion ko04512 ECM-receptor interaction ko04974 Protein digestion and absorption
XP_020475839.1	actin-related protein 3-like	109971743	mze:101467416	0.0	K18584	ACTR3, ARP3	actin-related protein 3	--	--
XP_020475843.1	COP9 signalosome complex subunit 8	109971748	tru:101067223	1e-129	K12181	COPS8, CSN8	COP9 signalosome complex subunit 8	--	--
XP_020475872.1	gem-associated protein 6	109971763	mze:101487461	1e-63	K13134	GEMIN6, SIP2	gem associated protein 6	--	ko03013 RNA transport
XP_020475890.1	tubulin-specific chaperone E	109971770	pps:100980308	3e-18	K18273	TECTA	alpha-tectorin	--	--
XP_020475891.1	ERO1-like protein beta isoform X1	109971771	mze:101483177	0.0	K10976	ERO1LB	ERO1-like protein beta	1.8.4.-	ko04141 Protein processing in endoplasmic reticulum
XP_020475904.1	U2 small nuclear ribonucleoprotein B	109971778	mze:101463763	1e-143	K11094	SNRPB2	U2 small nuclear ribonucleoprotein B''	--	ko03040 Spliceosome
XP_020475915.1	3-ketoacyl-CoA thiolase%2C peroxisomal	109971785	mze:101465882	0.0	K07513	ACAA1	acetyl-CoA acyltransferase 1	2.3.1.16	ko00071 Fatty acid degradation ko00280 Valine, leucine and isoleucine degradation ko00592 alpha-Linolenic acid metabolism ko01040 Biosynthesis of unsaturated fatty acids ko01212 Fatty acid metabolism ko03320 PPAR signaling pathway ko04146 Peroxisome
XP_020475923.1	LOW QUALITY PROTEIN: calpain-2 catalytic subunit-like	109971792	dre:550505	0.0	K03853	CAPN2	calpain-2	3.4.22.53	ko04141 Protein processing in endoplasmic reticulum ko04210 Apoptosis ko04510 Focal adhesion ko05010 Alzheimer's disease
XP_020475932.1	translation initiation factor IF-2%2C mitochondrial isoform X2	109971794	mze:101473025	0.0	K02519	infB, MTIF2	translation initiation factor IF-2	--	--
XP_020475949.1	arginine-hydroxylase NDUFAF5%2C mitochondrial	109971808	mze:101488053	1e-169	K18162	NDUFAF5	NADH dehydrogenase [ubiquinone] 1 alpha subcomplex assembly factor 5	2.1.1.-	--
XP_020475953.1	nidogen-1-like	109971812	mze:101464683	0.0	K06826	NID	nidogen (entactin)	--	--
XP_020475957.1	atlastin-2-like	109971815	ola:101169833	0.0	K17339	ATL	atlastin	3.6.5.-	--
XP_020475961.1	ras-related protein ORAB-1	109971819	mze:101483597	1e-150	K07874	RAB1A	Ras-related protein Rab-1A	--	ko05134 Legionellosis
XP_020475965.1	putative bifunctional UDP-N-acetylglucosamine transferase and deubiquitinase ALG13 isoform X1	109971824	mze:101473912	0.0	K07432	ALG13	beta-1,4-N-acetylglucosaminyltransferase	2.4.1.141	ko00510 N-Glycan biosynthesis ko00513 Various types of N-glycan biosynthesis
XP_020475973.1	calpain-2 catalytic subunit-like	109971826	mze:101468385	0.0	K03853	CAPN2	calpain-2	3.4.22.53	ko04141 Protein processing in endoplasmic reticulum ko04210 Apoptosis ko04510 Focal adhesion ko05010 Alzheimer's disease
XP_020475986.1	sodium/calcium exchanger 1-like isoform X1	109971832	mze:101487495	0.0	K05849	SLC8A, NCX	solute carrier family 8 (sodium/calcium exchanger)	--	ko04020 Calcium signaling pathway ko04022 cGMP-PKG signaling pathway ko04740 Olfactory transduction ko04974 Protein digestion and absorption
XP_020475995.1	LOW QUALITY PROTEIN: spectrin beta chain%2C non-erythrocytic 1-like	109971833	mze:101467085	0.0	K06115	SPTB	spectrin beta	--	--
XP_020475998.1	ribosomal L1 domain-containing protein 1	109971835	mze:101477112	1e-174	K14775	UTP30, RSL1D1	ribosome biogenesis protein UTP30	--	--
XP_020475999.1	aconitate hydratase%2C mitochondrial-like	109971836	mze:101465480	0.0	K01681	ACO, acnA	aconitate hydratase	4.2.1.3	ko00020 Citrate cycle (TCA cycle) ko00630 Glyoxylate and dicarboxylate metabolism ko00720 Carbon fixation pathways in prokaryotes ko01200 Carbon metabolism ko01210 2-Oxocarboxylic acid metabolism ko01230 Biosynthesis of amino acids
XP_020476017.1	LOW QUALITY PROTEIN: serine/threonine-protein phosphatase CPPED1	109971843	tsp:Tsp_06076	1e-41	K18914	FDXR	adrenodoxin-NADP+ reductase	1.18.1.6	--
XP_020476024.1	eukaryotic peptide chain release factor GTP-binding subunit ERF3A	109971848	mze:101476640	0.0	K03267	ERF3, GSPT	peptide chain release factor subunit 3	--	ko03015 mRNA surveillance pathway
XP_020476046.1	mitochondrial import receptor subunit TOM22 homolog	109971859	xma:102234389	2e-48	K17769	TOM22	mitochondrial import receptor subunit TOM22	--	--
XP_020476087.1	replication factor C subunit 3	109971879	ola:101166407	0.0	K10756	RFC3_5	replication factor C subunit 3/5	--	ko03030 DNA replication ko03420 Nucleotide excision repair ko03430 Mismatch repair
XP_020476097.1	sister chromatid cohesion protein PDS5 homolog B	109971888	mze:101476132	0.0	K11267	PDS5	sister chromatid cohesion protein PDS5	--	--
XP_020476115.1	periostin	109971895	xtr:779782	0.0	K19519	TGFBI, BIGH3	transforming growth factor-beta-induced protein	--	--
XP_020476116.1	UDP-glucuronosyltransferase 2C1-like	109971896	mze:101468076	0.0	K00699	UGT	glucuronosyltransferase	2.4.1.17	ko00040 Pentose and glucuronate interconversions ko00053 Ascorbate and aldarate metabolism ko00140 Steroid hormone biosynthesis ko00500 Starch and sucrose metabolism ko00830 Retinol metabolism ko00860 Porphyrin and chlorophyll metabolism ko00980 Metabolism of xenobiotics by cytochrome P450 ko00982 Drug metabolism - cytochrome P450 ko00983 Drug metabolism - other enzymes ko05204 Chemical carcinoge…
XP_020476123.1	dolichyl-phosphate beta-glucosyltransferase	109971901	xma:102218893	0.0	K00729	ALG5	dolichyl-phosphate beta-glucosyltransferase	2.4.1.117	ko00510 N-Glycan biosynthesis
XP_020476124.1	ubiquitin-fold modifier 1	109971902	mze:101467684	4e-56	K12162	UFM1	ubiquitin-fold modifier 1	--	--
XP_020476136.1	high mobility group protein B1-like	109971913	ola:101165167	1e-113	K10802	HMGB1	high mobility group protein B1	--	ko03410 Base excision repair
XP_020476143.1	serpin H1-like	109971921	mze:101464588	0.0	K09501	SERPINH1, HSP47	serpin peptidase inhibitor, clade H, member 1	--	--
XP_020476147.1	LOW QUALITY PROTEIN: PERQ amino acid-rich with GYF domain-containing protein 1	109971925	xma:102223290	0.0	K18730	GIGYF	PERQ amino acid-rich with GYF domain-containing protein	--	--
XP_020476161.1	LOW QUALITY PROTEIN: titin-like	109971935	xma:102219802	0.0	K12567	TTN	titin	2.7.11.1	ko05410 Hypertrophic cardiomyopathy (HCM) ko05414 Dilated cardiomyopathy
XP_020476170.1	laccase domain-containing protein 1	109971939	mze:101477327	0.0	K05810	yfiH	laccase domain-containing protein	--	--
XP_020476173.1	integrin alpha-V isoform X1	109971942	xma:102223753	0.0	K06487	ITGAV	integrin alpha V	--	ko04145 Phagosome ko04151 PI3K-Akt signaling pathway ko04510 Focal adhesion ko04512 ECM-receptor interaction ko04514 Cell adhesion molecules (CAMs) ko04810 Regulation of actin cytoskeleton ko04919 Thyroid hormone signaling pathway ko05200 Pathways in cancer ko05205 Proteoglycans in cancer ko05222 Small cell lung cancer ko05410 Hypertrophic cardiomyopathy (HCM) ko05412 Arrhythmogenic right ventric…
XP_020476182.1	sodium/potassium-transporting ATPase subunit alpha-1 isoform X1	109971953	tru:101066712	0.0	K01539	ATP1A	sodium/potassium-transporting ATPase subunit alpha	3.6.3.9	ko04022 cGMP-PKG signaling pathway ko04024 cAMP signaling pathway ko04260 Cardiac muscle contraction ko04261 Adrenergic signaling in cardiomyocytes ko04911 Insulin secretion ko04918 Thyroid hormone synthesis ko04919 Thyroid hormone signaling pathway ko04960 Aldosterone-regulated sodium reabsorption ko04961 Endocrine and other factor-regulated calcium reabsorption ko04964 Proximal tubule bicarbona…
XP_020476193.1	WW domain-binding protein 4	109971962	mze:101471646	0.0	K13220	WBP4, FBP21	WW domain-binding protein 4	--	--
XP_020476197.1	protein jagunal homolog 1-B	109971967	ssc:100739758	9e-24	K05168	IL17RE	interleukin 17 receptor E	--	--
XP_020476198.1	sodium/potassium-transporting ATPase subunit alpha-1	109971968	mze:101476311	0.0	K01539	ATP1A	sodium/potassium-transporting ATPase subunit alpha	3.6.3.9	ko04022 cGMP-PKG signaling pathway ko04024 cAMP signaling pathway ko04260 Cardiac muscle contraction ko04261 Adrenergic signaling in cardiomyocytes ko04911 Insulin secretion ko04918 Thyroid hormone synthesis ko04919 Thyroid hormone signaling pathway ko04960 Aldosterone-regulated sodium reabsorption ko04961 Endocrine and other factor-regulated calcium reabsorption ko04964 Proximal tubule bicarbona…
XP_020476213.1	small nuclear ribonucleoprotein E	109971978	mze:101472467	2e-62	K11097	SNRPE, SME	small nuclear ribonucleoprotein E	--	ko03040 Spliceosome
XP_020476228.1	von Willebrand factor A domain-containing protein 7-like	109971992	loa:LOAG_07292	4e-41	K17341	HMCN	hemicentin	--	--
XP_020476233.1	beta-2-glycoprotein 1-like	109971998	mze:101464737	0.0	K17305	APOH, B2G1	beta-2-glycoprotein 1	--	--
XP_020476247.1	beta-2-glycoprotein 1-like	109972006	xma:102228996	0.0	K17305	APOH, B2G1	beta-2-glycoprotein 1	--	--
XP_020476253.1	26S proteasome non-ATPase regulatory subunit 12 isoform X2	109972009	tru:101064789	0.0	K03035	PSMD12, RPN5	26S proteasome regulatory subunit N5	--	ko03050 Proteasome ko05169 Epstein-Barr virus infection
XP_020476269.1	hypoxia up-regulated protein 1	109972022	mze:101463728	0.0	K09486	HYOU1	hypoxia up-regulated 1	--	ko04141 Protein processing in endoplasmic reticulum
XP_020476275.1	heat shock cognate 70 kDa protein	109972024	xma:102234316	0.0	K03283	HSPA1_8	heat shock 70kDa protein 1/8	--	ko03040 Spliceosome ko04010 MAPK signaling pathway ko04141 Protein processing in endoplasmic reticulum ko04144 Endocytosis ko04213 Longevity regulating pathway - multiple species ko04612 Antigen processing and presentation ko04915 Estrogen signaling pathway ko05134 Legionellosis ko05145 Toxoplasmosis ko05162 Measles ko05164 Influenza A ko05169 Epstein-Barr virus infection
XP_020476285.1	cathepsin Z-like	109972033	xma:102230901	1e-164	K08568	CTSZ	cathepsin X	3.4.18.1	ko04142 Lysosome ko04210 Apoptosis
XP_020476305.1	probable ATP-dependent RNA helicase DDX20	109972046	mze:101471888	0.0	K13131	DDX20, GEMIN3	ATP-dependent RNA helicase DDX20	3.6.4.13	ko03013 RNA transport
XP_020476306.1	glutathione reductase%2C mitochondrial isoform X1	109972048	tru:101076207	0.0	K00383	GSR, gor	glutathione reductase (NADPH)	1.8.1.7	ko00480 Glutathione metabolism ko04918 Thyroid hormone synthesis
XP_020476317.1	matrix metalloproteinase-9	109972052	xma:102229854	0.0	K01403	MMP9	matrix metalloproteinase-9 (gelatinase B)	3.4.24.35	ko04668 TNF signaling pathway ko04670 Leukocyte transendothelial migration ko04915 Estrogen signaling pathway ko05161 Hepatitis B ko05200 Pathways in cancer ko05202 Transcriptional misregulation in cancer ko05205 Proteoglycans in cancer ko05206 MicroRNAs in cancer ko05219 Bladder cancer
[truncated: 2,864 more rows]
